# Supplementary material for: Characterization of Ingested Microplastics in a Regional Endemic Lizard Apathya cappadocica (Werner, 1902) from Türkiye
Source: Biology (Basel). 2025 Oct 21;14(10):1457. doi: 10.3390/biology14101457 (PMC12561676; doi:10.3390/biology14101457)
Supplement: Supplementary file 1 [file biology-14-01457-s001.zip]

Archive with 31 entries (28 files):
- biology-3832026-Supplementary materials/
- biology-3832026-Supplementary materials/Supplementary material Figure S1-27/
- biology-3832026-Supplementary materials/Supplementary material Figure S1-27/FTIR SPECTRA/
- biology-3832026-Supplementary materials/Supplementary material Figure S1-27/FTIR SPECTRA/Figure S1-k1-1.asc
- biology-3832026-Supplementary materials/Supplementary material Figure S1-27/FTIR SPECTRA/Figure S10-k11-1.asc
- biology-3832026-Supplementary materials/Supplementary material Figure S1-27/FTIR SPECTRA/Figure S11-k11-2.asc
- biology-3832026-Supplementary materials/Supplementary material Figure S1-27/FTIR SPECTRA/Figure S12-k14-1.asc
- biology-3832026-Supplementary materials/Supplementary material Figure S1-27/FTIR SPECTRA/Figure S13-k18-1.asc
- biology-3832026-Supplementary materials/Supplementary material Figure S1-27/FTIR SPECTRA/Figure S14-k42-1.asc
- biology-3832026-Supplementary materials/Supplementary material Figure S1-27/FTIR SPECTRA/Figure S15-k56-1.asc
- biology-3832026-Supplementary materials/Supplementary material Figure S1-27/FTIR SPECTRA/Figure S16-k59-1.asc
- biology-3832026-Supplementary materials/Supplementary material Figure S1-27/FTIR SPECTRA/Figure S17-k59-2.asc
- biology-3832026-Supplementary materials/Supplementary material Figure S1-27/FTIR SPECTRA/Figure S18-k60-1.asc
- biology-3832026-Supplementary materials/Supplementary material Figure S1-27/FTIR SPECTRA/Figure S19-k63-2.asc
- biology-3832026-Supplementary materials/Supplementary material Figure S1-27/FTIR SPECTRA/Figure S2-k1-2.asc
- biology-3832026-Supplementary materials/Supplementary material Figure S1-27/FTIR SPECTRA/Figure S20-k70-1.asc
- biology-3832026-Supplementary materials/Supplementary material Figure S1-27/FTIR SPECTRA/Figure S21-k70-2.asc
- biology-3832026-Supplementary materials/Supplementary material Figure S1-27/FTIR SPECTRA/Figure S22-k79-1.asc
- biology-3832026-Supplementary materials/Supplementary material Figure S1-27/FTIR SPECTRA/Figure S23-k85-1.asc
- biology-3832026-Supplementary materials/Supplementary material Figure S1-27/FTIR SPECTRA/Figure S24-k85-2.asc
- biology-3832026-Supplementary materials/Supplementary material Figure S1-27/FTIR SPECTRA/Figure S25-k85-3.asc
- biology-3832026-Supplementary materials/Supplementary material Figure S1-27/FTIR SPECTRA/Figure S26-k91-1.asc
- biology-3832026-Supplementary materials/Supplementary material Figure S1-27/FTIR SPECTRA/Figure S27-k92-1.asc
- biology-3832026-Supplementary materials/Supplementary material Figure S1-27/FTIR SPECTRA/Figure S3-k1-3.asc
- biology-3832026-Supplementary materials/Supplementary material Figure S1-27/FTIR SPECTRA/Figure S4-k2-1.asc
- biology-3832026-Supplementary materials/Supplementary material Figure S1-27/FTIR SPECTRA/Figure S5-k3-1.asc
- biology-3832026-Supplementary materials/Supplementary material Figure S1-27/FTIR SPECTRA/Figure S6-k3-2.asc
- biology-3832026-Supplementary materials/Supplementary material Figure S1-27/FTIR SPECTRA/Figure S7-k3-3.asc
- biology-3832026-Supplementary materials/Supplementary material Figure S1-27/FTIR SPECTRA/Figure S8-k6-1.asc
- biology-3832026-Supplementary materials/Supplementary material Figure S1-27/FTIR SPECTRA/Figure S9-k7-1.asc
- biology-3832026-Supplementary materials/Supplementary material Table S1.xlsx
