# Supplementary material for: Characterization of Ingested Microplastics in a Regional Endemic Lizard Apathya cappadocica (Werner, 1902) from Türkiye
Source: Biology (Basel). 2025 Oct 21;14(10):1457. doi: 10.3390/biology14101457 (PMC12561676; doi:10.3390/biology14101457)
Supplement: Supplementary file 1 [file biology-14-01457-s001.zip › biology-3832026-Supplementary materials/Supplementary material Figure S1-27/FTIR SPECTRA/Figure S1-k1-1.asc]

PE IR                   SPECTRUM    ASCII       PEDS        1.60        
  -1
~SP.SP
25/07/17
10:23:53.00
25/07/17
10:23:57.00
Administrator

650.000000
4


SPECTRUM 100,CPU32 MAIN 00.02.8200 12-DECEMBER-2006 10:00:00
MIR TGS
MIR
OPTKBR
79161
0.200000

4.000000
STRONG
RATIO
SPECTRUM
MAGNITUDE
UNIVERSAL ATR
DOUBLE

COMBINED


0


#HDR
-1
-1
#GR
CM-1
%T
0.00002384185791015625
0.0
4000.000000
-1.000000
3351
8
99.817805
95.107048
#DATA
4000.000000	99.608282 
3999.000000	99.606296 
3998.000000	99.605040 
3997.000000	99.604619 
3996.000000	99.604819 
3995.000000	99.605184 
3994.000000	99.605514 
3993.000000	99.605561 
3992.000000	99.604850 
3991.000000	99.602938 
3990.000000	99.599871 
3989.000000	99.596556 
3988.000000	99.594271 
3987.000000	99.593614 
3986.000000	99.593887 
3985.000000	99.593613 
3984.000000	99.592161 
3983.000000	99.590245 
3982.000000	99.588801 
3981.000000	99.588001 
3980.000000	99.587509 
3979.000000	99.587153 
3978.000000	99.586995 
3977.000000	99.586790 
3976.000000	99.585761 
3975.000000	99.583196 
3974.000000	99.579355 
3973.000000	99.575614 
3972.000000	99.573483 
3971.000000	99.573680 
3970.000000	99.575887 
3969.000000	99.578910 
3968.000000	99.581323 
3967.000000	99.581804 
3966.000000	99.579491 
3965.000000	99.574871 
3964.000000	99.569531 
3963.000000	99.564801 
3962.000000	99.560903 
3961.000000	99.557285 
3960.000000	99.553673 
3959.000000	99.550892 
3958.000000	99.550090 
3957.000000	99.551255 
3956.000000	99.553087 
3955.000000	99.553893 
3954.000000	99.552443 
3953.000000	99.548312 
3952.000000	99.541987 
3951.000000	99.535135 
3950.000000	99.529535 
3949.000000	99.525557 
3948.000000	99.522388 
3947.000000	99.519285 
3946.000000	99.516922 
3945.000000	99.517144 
3944.000000	99.520833 
3943.000000	99.525391 
3942.000000	99.526431 
3941.000000	99.523301 
3940.000000	99.520087 
3939.000000	99.521297 
3938.000000	99.527434 
3937.000000	99.534419 
3936.000000	99.537348 
3935.000000	99.534373 
3934.000000	99.527870 
3933.000000	99.522440 
3932.000000	99.520956 
3931.000000	99.522190 
3930.000000	99.521855 
3929.000000	99.518196 
3928.000000	99.514563 
3927.000000	99.515817 
3926.000000	99.523135 
3925.000000	99.531055 
3924.000000	99.530999 
3923.000000	99.519533 
3922.000000	99.500961 
3921.000000	99.482845 
3920.000000	99.469988 
3919.000000	99.462257 
3918.000000	99.458119 
3917.000000	99.457704 
3916.000000	99.461929 
3915.000000	99.470089 
3914.000000	99.480011 
3913.000000	99.489325 
3912.000000	99.495487 
3911.000000	99.496708 
3910.000000	99.492624 
3909.000000	99.483943 
3908.000000	99.471199 
3907.000000	99.454333 
3906.000000	99.433520 
3905.000000	99.410562 
3904.000000	99.388899 
3903.000000	99.374254 
3902.000000	99.371790 
3901.000000	99.381392 
3900.000000	99.397541 
3899.000000	99.412375 
3898.000000	99.420708 
3897.000000	99.421920 
3896.000000	99.417549 
3895.000000	99.410614 
3894.000000	99.405731 
3893.000000	99.406823 
3892.000000	99.412192 
3891.000000	99.415176 
3890.000000	99.410935 
3889.000000	99.400040 
3888.000000	99.387528 
3887.000000	99.381874 
3886.000000	99.385977 
3885.000000	99.392143 
3884.000000	99.391737 
3883.000000	99.386203 
3882.000000	99.384257 
3881.000000	99.390255 
3880.000000	99.398495 
3879.000000	99.402498 
3878.000000	99.403198 
3877.000000	99.405263 
3876.000000	99.412034 
3875.000000	99.420060 
3874.000000	99.418348 
3873.000000	99.399344 
3872.000000	99.368641 
3871.000000	99.341637 
3870.000000	99.327569 
3869.000000	99.322215 
3868.000000	99.317628 
3867.000000	99.312250 
3866.000000	99.312499 
3865.000000	99.323356 
3864.000000	99.338581 
3863.000000	99.347518 
3862.000000	99.346928 
3861.000000	99.340742 
3860.000000	99.333810 
3859.000000	99.328717 
3858.000000	99.323923 
3857.000000	99.316123 
3856.000000	99.304669 
3855.000000	99.297650 
3854.000000	99.297519 
3853.000000	99.297023 
3852.000000	99.299015 
3851.000000	99.307974 
3850.000000	99.318505 
3849.000000	99.327353 
3848.000000	99.335282 
3847.000000	99.344196 
3846.000000	99.354033 
3845.000000	99.360792 
3844.000000	99.359047 
3843.000000	99.348463 
3842.000000	99.333995 
3841.000000	99.321507 
3840.000000	99.314914 
3839.000000	99.315151 
3838.000000	99.319647 
3837.000000	99.324442 
3836.000000	99.327094 
3835.000000	99.328096 
3834.000000	99.329166 
3833.000000	99.331717 
3832.000000	99.335744 
3831.000000	99.339716 
3830.000000	99.342886 
3829.000000	99.346736 
3828.000000	99.353151 
3827.000000	99.361122 
3826.000000	99.365284 
3825.000000	99.359164 
3824.000000	99.341681 
3823.000000	99.323550 
3822.000000	99.318444 
3821.000000	99.324491 
3820.000000	99.327319 
3819.000000	99.321404 
3818.000000	99.313399 
3817.000000	99.316271 
3816.000000	99.336182 
3815.000000	99.363960 
3814.000000	99.385759 
3813.000000	99.396707 
3812.000000	99.400818 
3811.000000	99.402220 
3810.000000	99.400518 
3809.000000	99.395341 
3808.000000	99.390958 
3807.000000	99.390631 
3806.000000	99.390395 
3805.000000	99.382618 
3804.000000	99.366534 
3803.000000	99.356599 
3802.000000	99.366413 
3801.000000	99.386806 
3800.000000	99.399758 
3799.000000	99.404247 
3798.000000	99.411864 
3797.000000	99.433211 
3796.000000	99.465332 
3795.000000	99.496116 
3794.000000	99.518661 
3793.000000	99.535349 
3792.000000	99.550832 
3791.000000	99.565091 
3790.000000	99.573419 
3789.000000	99.572765 
3788.000000	99.566382 
3787.000000	99.561188 
3786.000000	99.561427 
3785.000000	99.563814 
3784.000000	99.559978 
3783.000000	99.545930 
3782.000000	99.529568 
3781.000000	99.526123 
3780.000000	99.540306 
3779.000000	99.556868 
3778.000000	99.559622 
3777.000000	99.548829 
3776.000000	99.534896 
3775.000000	99.526453 
3774.000000	99.522006 
3773.000000	99.512858 
3772.000000	99.495171 
3771.000000	99.475494 
3770.000000	99.457543 
3769.000000	99.437545 
3768.000000	99.417229 
3767.000000	99.405789 
3766.000000	99.409793 
3765.000000	99.424444 
3764.000000	99.435089 
3763.000000	99.432696 
3762.000000	99.425606 
3761.000000	99.430358 
3760.000000	99.444799 
3759.000000	99.442090 
3758.000000	99.404145 
3757.000000	99.340791 
3756.000000	99.269262 
3755.000000	99.199375 
3754.000000	99.135002 
3753.000000	99.074506 
3752.000000	99.006637 
3751.000000	98.927149 
3750.000000	98.866889 
3749.000000	98.860548 
3748.000000	98.897871 
3747.000000	98.937277 
3746.000000	98.954855 
3745.000000	98.952621 
3744.000000	98.943351 
3743.000000	98.943818 
3742.000000	98.955541 
3741.000000	98.968508 
3740.000000	98.979192 
3739.000000	98.981679 
3738.000000	98.971167 
3737.000000	98.957361 
3736.000000	98.956195 
3735.000000	98.971428 
3734.000000	98.993394 
3733.000000	99.017368 
3732.000000	99.048482 
3731.000000	99.084886 
3730.000000	99.109797 
3729.000000	99.110460 
3728.000000	99.098163 
3727.000000	99.098222 
3726.000000	99.119639 
3725.000000	99.146754 
3724.000000	99.165141 
3723.000000	99.178252 
3722.000000	99.196344 
3721.000000	99.224779 
3720.000000	99.260921 
3719.000000	99.295148 
3718.000000	99.317513 
3717.000000	99.323116 
3716.000000	99.311029 
3715.000000	99.285423 
3714.000000	99.255246 
3713.000000	99.229589 
3712.000000	99.210907 
3711.000000	99.200250 
3710.000000	99.203671 
3709.000000	99.222248 
3708.000000	99.248840 
3707.000000	99.274809 
3706.000000	99.295255 
3705.000000	99.313370 
3704.000000	99.336329 
3703.000000	99.365116 
3702.000000	99.388287 
3701.000000	99.393476 
3700.000000	99.382476 
3699.000000	99.366975 
3698.000000	99.356835 
3697.000000	99.355153 
3696.000000	99.356827 
3695.000000	99.353655 
3694.000000	99.343924 
3693.000000	99.334937 
3692.000000	99.334816 
3691.000000	99.344281 
3690.000000	99.354486 
3689.000000	99.355115 
3688.000000	99.348146 
3687.000000	99.343325 
3686.000000	99.343740 
3685.000000	99.348769 
3684.000000	99.359414 
3683.000000	99.375558 
3682.000000	99.392778 
3681.000000	99.403358 
3680.000000	99.398426 
3679.000000	99.370564 
3678.000000	99.321275 
3677.000000	99.273034 
3676.000000	99.250597 
3675.000000	99.248440 
3674.000000	99.246010 
3673.000000	99.238649 
3672.000000	99.236707 
3671.000000	99.259386 
3670.000000	99.304463 
3669.000000	99.341437 
3668.000000	99.355980 
3667.000000	99.360397 
3666.000000	99.368209 
3665.000000	99.384392 
3664.000000	99.404982 
3663.000000	99.422116 
3662.000000	99.429902 
3661.000000	99.426413 
3660.000000	99.412118 
3659.000000	99.390172 
3658.000000	99.368526 
3657.000000	99.355820 
3656.000000	99.351953 
3655.000000	99.348446 
3654.000000	99.336451 
3653.000000	99.314304 
3652.000000	99.290345 
3651.000000	99.272099 
3650.000000	99.256605 
3649.000000	99.245655 
3648.000000	99.252693 
3647.000000	99.276451 
3646.000000	99.300430 
3645.000000	99.313928 
3644.000000	99.319848 
3643.000000	99.327455 
3642.000000	99.342079 
3641.000000	99.358156 
3640.000000	99.364735 
3639.000000	99.355837 
3638.000000	99.332381 
3637.000000	99.299270 
3636.000000	99.264145 
3635.000000	99.237192 
3634.000000	99.223271 
3633.000000	99.212691 
3632.000000	99.188213 
3631.000000	99.146114 
3630.000000	99.106339 
3629.000000	99.089924 
3628.000000	99.096831 
3627.000000	99.117820 
3626.000000	99.144186 
3625.000000	99.172435 
3624.000000	99.204300 
3623.000000	99.239024 
3622.000000	99.271616 
3621.000000	99.298504 
3620.000000	99.314939 
3619.000000	99.312189 
3618.000000	99.289652 
3617.000000	99.259025 
3616.000000	99.232119 
3615.000000	99.214966 
3614.000000	99.205775 
3613.000000	99.194386 
3612.000000	99.172789 
3611.000000	99.145415 
3610.000000	99.126536 
3609.000000	99.130488 
3608.000000	99.157645 
3607.000000	99.192783 
3606.000000	99.220446 
3605.000000	99.236814 
3604.000000	99.247286 
3603.000000	99.258159 
3602.000000	99.270510 
3601.000000	99.280993 
3600.000000	99.284525 
3599.000000	99.277914 
3598.000000	99.263956 
3597.000000	99.250077 
3596.000000	99.243601 
3595.000000	99.247043 
3594.000000	99.255212 
3593.000000	99.259318 
3592.000000	99.254854 
3591.000000	99.244521 
3590.000000	99.236979 
3589.000000	99.240314 
3588.000000	99.250867 
3587.000000	99.254994 
3586.000000	99.247271 
3585.000000	99.236761 
3584.000000	99.234502 
3583.000000	99.244531 
3582.000000	99.264139 
3581.000000	99.286721 
3580.000000	99.305272 
3579.000000	99.316130 
3578.000000	99.319854 
3577.000000	99.319555 
3576.000000	99.317345 
3575.000000	99.313055 
3574.000000	99.305479 
3573.000000	99.293637 
3572.000000	99.277847 
3571.000000	99.259591 
3570.000000	99.241463 
3569.000000	99.227816 
3568.000000	99.221648 
3567.000000	99.220474 
3566.000000	99.218899 
3565.000000	99.217887 
3564.000000	99.223800 
3563.000000	99.241685 
3562.000000	99.268295 
3561.000000	99.293142 
3560.000000	99.307147 
3559.000000	99.309797 
3558.000000	99.307421 
3557.000000	99.305492 
3556.000000	99.304034 
3555.000000	99.299924 
3554.000000	99.291333 
3553.000000	99.278182 
3552.000000	99.260487 
3551.000000	99.238882 
3550.000000	99.215710 
3549.000000	99.195484 
3548.000000	99.183913 
3547.000000	99.184740 
3546.000000	99.196580 
3545.000000	99.213062 
3544.000000	99.227961 
3543.000000	99.239628 
3542.000000	99.249664 
3541.000000	99.258545 
3540.000000	99.265414 
3539.000000	99.269818 
3538.000000	99.272681 
3537.000000	99.274133 
3536.000000	99.272447 
3535.000000	99.266920 
3534.000000	99.259008 
3533.000000	99.250522 
3532.000000	99.240869 
3531.000000	99.228533 
3530.000000	99.213308 
3529.000000	99.196788 
3528.000000	99.181346 
3527.000000	99.170178 
3526.000000	99.167776 
3525.000000	99.177791 
3524.000000	99.198924 
3523.000000	99.223233 
3522.000000	99.240831 
3521.000000	99.246573 
3520.000000	99.241730 
3519.000000	99.231132 
3518.000000	99.219990 
3517.000000	99.211527 
3516.000000	99.206214 
3515.000000	99.202735 
3514.000000	99.199263 
3513.000000	99.194679 
3512.000000	99.189134 
3511.000000	99.183479 
3510.000000	99.177606 
3509.000000	99.170447 
3508.000000	99.161852 
3507.000000	99.154071 
3506.000000	99.149856 
3505.000000	99.149209 
3504.000000	99.148324 
3503.000000	99.143449 
3502.000000	99.135800 
3501.000000	99.130464 
3500.000000	99.130492 
3499.000000	99.133742 
3498.000000	99.135732 
3497.000000	99.134362 
3496.000000	99.130842 
3495.000000	99.127064 
3494.000000	99.123394 
3493.000000	99.119127 
3492.000000	99.113920 
3491.000000	99.108256 
3490.000000	99.102921 
3489.000000	99.098408 
3488.000000	99.094348 
3487.000000	99.089296 
3486.000000	99.081971 
3485.000000	99.072807 
3484.000000	99.063779 
3483.000000	99.056712 
3482.000000	99.051803 
3481.000000	99.048141 
3480.000000	99.044755 
3479.000000	99.040573 
3478.000000	99.034048 
3477.000000	99.024047 
3476.000000	99.011186 
3475.000000	98.997980 
3474.000000	98.987418 
3473.000000	98.981066 
3472.000000	98.978543 
3471.000000	98.978020 
3470.000000	98.977049 
3469.000000	98.973729 
3468.000000	98.967833 
3467.000000	98.960922 
3466.000000	98.955212 
3465.000000	98.951822 
3464.000000	98.949921 
3463.000000	98.947368 
3462.000000	98.942372 
3461.000000	98.935029 
3460.000000	98.927395 
3459.000000	98.921763 
3458.000000	98.918401 
3457.000000	98.914936 
3456.000000	98.908646 
3455.000000	98.899391 
3454.000000	98.889658 
3453.000000	98.881738 
3452.000000	98.875156 
3451.000000	98.867951 
3450.000000	98.859887 
3449.000000	98.853246 
3448.000000	98.850112 
3447.000000	98.849934 
3446.000000	98.850388 
3445.000000	98.849951 
3444.000000	98.848308 
3443.000000	98.845099 
3442.000000	98.839795 
3441.000000	98.832871 
3440.000000	98.826117 
3439.000000	98.821219 
3438.000000	98.818225 
3437.000000	98.815545 
3436.000000	98.811430 
3435.000000	98.805628 
3434.000000	98.799915 
3433.000000	98.797101 
3432.000000	98.798372 
3431.000000	98.801662 
3430.000000	98.802824 
3429.000000	98.799605 
3428.000000	98.793677 
3427.000000	98.788289 
3426.000000	98.784311 
3425.000000	98.779674 
3424.000000	98.772749 
3423.000000	98.764584 
3422.000000	98.757351 
3421.000000	98.751582 
3420.000000	98.746012 
3419.000000	98.739549 
3418.000000	98.732329 
3417.000000	98.725180 
3416.000000	98.718949 
3415.000000	98.714116 
3414.000000	98.710393 
3413.000000	98.706704 
3412.000000	98.702100 
3411.000000	98.696685 
3410.000000	98.691299 
3409.000000	98.686527 
3408.000000	98.682330 
3407.000000	98.678327 
3406.000000	98.674029 
3405.000000	98.668804 
3404.000000	98.662086 
3403.000000	98.653737 
3402.000000	98.644278 
3401.000000	98.635062 
3400.000000	98.627915 
3399.000000	98.623868 
3398.000000	98.621741 
3397.000000	98.618547 
3396.000000	98.612590 
3395.000000	98.605548 
3394.000000	98.600577 
3393.000000	98.598329 
3392.000000	98.595796 
3391.000000	98.589648 
3390.000000	98.579433 
3389.000000	98.567300 
3388.000000	98.555770 
3387.000000	98.546047 
3386.000000	98.538091 
3385.000000	98.531103 
3384.000000	98.524130 
3383.000000	98.516936 
3382.000000	98.510313 
3381.000000	98.505373 
3380.000000	98.502404 
3379.000000	98.500648 
3378.000000	98.498942 
3377.000000	98.496453 
3376.000000	98.492938 
3375.000000	98.488344 
3374.000000	98.482105 
3373.000000	98.473162 
3372.000000	98.461149 
3371.000000	98.447653 
3370.000000	98.435748 
3369.000000	98.427286 
3368.000000	98.420887 
3367.000000	98.413258 
3366.000000	98.402736 
3365.000000	98.391267 
3364.000000	98.382408 
3363.000000	98.377415 
3362.000000	98.373643 
3361.000000	98.367281 
3360.000000	98.357687 
3359.000000	98.348060 
3358.000000	98.341197 
3357.000000	98.335627 
3356.000000	98.327606 
3355.000000	98.316720 
3354.000000	98.307383 
3353.000000	98.303689 
3352.000000	98.304511 
3351.000000	98.304807 
3350.000000	98.300864 
3349.000000	98.292805 
3348.000000	98.282967 
3347.000000	98.273576 
3346.000000	98.265845 
3345.000000	98.259631 
3344.000000	98.253169 
3343.000000	98.244418 
3342.000000	98.233168 
3341.000000	98.221444 
3340.000000	98.211956 
3339.000000	98.206933 
3338.000000	98.207844 
3337.000000	98.214108 
3336.000000	98.221341 
3335.000000	98.222773 
3334.000000	98.214734 
3333.000000	98.200706 
3332.000000	98.189153 
3331.000000	98.186507 
3330.000000	98.192415 
3329.000000	98.200594 
3328.000000	98.203760 
3327.000000	98.198772 
3326.000000	98.188498 
3325.000000	98.179762 
3324.000000	98.178420 
3323.000000	98.185332 
3322.000000	98.196408 
3321.000000	98.206723 
3320.000000	98.214655 
3319.000000	98.221575 
3318.000000	98.228152 
3317.000000	98.232763 
3316.000000	98.234044 
3315.000000	98.233660 
3314.000000	98.235062 
3313.000000	98.239711 
3312.000000	98.245889 
3311.000000	98.251201 
3310.000000	98.254899 
3309.000000	98.257357 
3308.000000	98.258596 
3307.000000	98.258477 
3306.000000	98.257620 
3305.000000	98.257037 
3304.000000	98.257029 
3303.000000	98.256954 
3302.000000	98.255939 
3301.000000	98.253679 
3300.000000	98.250964 
3299.000000	98.249477 
3298.000000	98.250161 
3297.000000	98.251613 
3296.000000	98.250933 
3295.000000	98.247369 
3294.000000	98.244381 
3293.000000	98.246434 
3292.000000	98.253618 
3291.000000	98.260644 
3290.000000	98.262356 
3289.000000	98.259406 
3288.000000	98.257327 
3287.000000	98.260144 
3286.000000	98.266006 
3285.000000	98.269693 
3284.000000	98.268721 
3283.000000	98.265676 
3282.000000	98.264473 
3281.000000	98.265906 
3280.000000	98.268318 
3279.000000	98.271307 
3278.000000	98.276479 
3277.000000	98.283967 
3276.000000	98.290073 
3275.000000	98.290595 
3274.000000	98.286581 
3273.000000	98.285114 
3272.000000	98.293091 
3271.000000	98.310893 
3270.000000	98.331999 
3269.000000	98.348606 
3268.000000	98.357889 
3267.000000	98.362529 
3266.000000	98.366555 
3265.000000	98.371636 
3264.000000	98.377045 
3263.000000	98.381703 
3262.000000	98.385103 
3261.000000	98.386985 
3260.000000	98.388052 
3259.000000	98.390920 
3258.000000	98.398566 
3257.000000	98.410941 
3256.000000	98.424268 
3255.000000	98.435039 
3254.000000	98.444235 
3253.000000	98.455903 
3252.000000	98.471743 
3251.000000	98.488663 
3250.000000	98.501932 
3249.000000	98.509965 
3248.000000	98.515196 
3247.000000	98.521137 
3246.000000	98.529005 
3245.000000	98.537010 
3244.000000	98.542527 
3243.000000	98.545016 
3242.000000	98.547083 
3241.000000	98.552451 
3240.000000	98.562409 
3239.000000	98.574628 
3238.000000	98.585437 
3237.000000	98.593367 
3236.000000	98.599864 
3235.000000	98.607030 
3234.000000	98.615535 
3233.000000	98.624791 
3232.000000	98.634034 
3231.000000	98.642580 
3230.000000	98.649475 
3229.000000	98.653903 
3228.000000	98.656267 
3227.000000	98.658549 
3226.000000	98.663150 
3225.000000	98.671134 
3224.000000	98.681639 
3223.000000	98.692597 
3222.000000	98.702248 
3221.000000	98.710202 
3220.000000	98.717257 
3219.000000	98.724387 
3218.000000	98.731901 
3217.000000	98.739486 
3216.000000	98.746825 
3215.000000	98.753883 
3214.000000	98.760769 
3213.000000	98.767644 
3212.000000	98.774767 
3211.000000	98.782314 
3210.000000	98.789963 
3209.000000	98.796940 
3208.000000	98.802754 
3207.000000	98.807676 
3206.000000	98.812483 
3205.000000	98.817878 
3204.000000	98.824293 
3203.000000	98.831913 
3202.000000	98.840423 
3201.000000	98.848669 
3200.000000	98.855180 
3199.000000	98.859331 
3198.000000	98.861925 
3197.000000	98.864725 
3196.000000	98.868948 
3195.000000	98.874393 
3194.000000	98.879910 
3193.000000	98.884597 
3192.000000	98.888734 
3191.000000	98.893503 
3190.000000	98.899686 
3189.000000	98.906876 
3188.000000	98.913927 
3187.000000	98.920145 
3186.000000	98.925895 
3185.000000	98.931934 
3184.000000	98.938388 
3183.000000	98.944475 
3182.000000	98.949280 
3181.000000	98.952668 
3180.000000	98.955535 
3179.000000	98.959248 
3178.000000	98.964496 
3177.000000	98.970677 
3176.000000	98.976513 
3175.000000	98.981283 
3174.000000	98.985253 
3173.000000	98.988994 
3172.000000	98.992582 
3171.000000	98.995638 
3170.000000	98.997936 
3169.000000	98.999888 
3168.000000	99.002484 
3167.000000	99.006764 
3166.000000	99.013165 
3165.000000	99.021088 
3164.000000	99.029048 
3163.000000	99.035491 
3162.000000	99.039589 
3161.000000	99.041512 
3160.000000	99.042339 
3159.000000	99.043523 
3158.000000	99.045982 
3157.000000	99.049609 
3156.000000	99.053715 
3155.000000	99.057992 
3154.000000	99.062759 
3153.000000	99.068227 
3152.000000	99.074067 
3151.000000	99.079817 
3150.000000	99.085154 
3149.000000	99.089595 
3148.000000	99.092578 
3147.000000	99.094179 
3146.000000	99.095132 
3145.000000	99.095676 
3144.000000	99.095372 
3143.000000	99.094524 
3142.000000	99.094841 
3141.000000	99.097714 
3140.000000	99.102343 
3139.000000	99.106231 
3138.000000	99.107564 
3137.000000	99.106618 
3136.000000	99.105258 
3135.000000	99.105556 
3134.000000	99.108459 
3133.000000	99.113322 
3132.000000	99.118329 
3131.000000	99.122126 
3130.000000	99.124860 
3129.000000	99.127221 
3128.000000	99.128982 
3127.000000	99.129371 
3126.000000	99.128706 
3125.000000	99.128522 
3124.000000	99.129660 
3123.000000	99.131146 
3122.000000	99.131626 
3121.000000	99.131312 
3120.000000	99.131685 
3119.000000	99.133535 
3118.000000	99.136056 
3117.000000	99.138035 
3116.000000	99.139411 
3115.000000	99.141228 
3114.000000	99.144125 
3113.000000	99.147361 
3112.000000	99.149617 
3111.000000	99.150622 
3110.000000	99.151378 
3109.000000	99.152625 
3108.000000	99.153704 
3107.000000	99.153617 
3106.000000	99.152694 
3105.000000	99.152561 
3104.000000	99.154559 
3103.000000	99.158392 
3102.000000	99.162086 
3101.000000	99.163046 
3100.000000	99.159859 
3099.000000	99.153567 
3098.000000	99.147304 
3097.000000	99.143590 
3096.000000	99.142359 
3095.000000	99.142144 
3094.000000	99.142536 
3093.000000	99.144425 
3092.000000	99.147824 
3091.000000	99.150862 
3090.000000	99.151577 
3089.000000	99.149987 
3088.000000	99.147992 
3087.000000	99.147860 
3086.000000	99.150888 
3085.000000	99.156536 
3084.000000	99.162215 
3083.000000	99.165173 
3082.000000	99.165426 
3081.000000	99.165894 
3080.000000	99.168588 
3079.000000	99.171334 
3078.000000	99.170101 
3077.000000	99.163805 
3076.000000	99.155360 
3075.000000	99.148356 
3074.000000	99.143924 
3073.000000	99.141545 
3072.000000	99.141219 
3071.000000	99.143601 
3070.000000	99.148195 
3069.000000	99.152572 
3068.000000	99.154220 
3067.000000	99.152884 
3066.000000	99.150511 
3065.000000	99.148743 
3064.000000	99.146864 
3063.000000	99.142630 
3062.000000	99.135044 
3061.000000	99.125896 
3060.000000	99.118714 
3059.000000	99.116529 
3058.000000	99.120501 
3057.000000	99.129405 
3056.000000	99.139611 
3055.000000	99.146424 
3054.000000	99.146783 
3053.000000	99.141725 
3052.000000	99.135547 
3051.000000	99.131618 
3050.000000	99.128869 
3049.000000	99.123199 
3048.000000	99.112847 
3047.000000	99.101720 
3046.000000	99.096538 
3045.000000	99.100322 
3044.000000	99.108912 
3043.000000	99.113960 
3042.000000	99.109654 
3041.000000	99.096350 
3040.000000	99.078920 
3039.000000	99.062016 
3038.000000	99.046898 
3037.000000	99.032284 
3036.000000	99.017005 
3035.000000	99.001426 
3034.000000	98.986894 
3033.000000	98.974934 
3032.000000	98.967302 
3031.000000	98.965632 
3030.000000	98.969984 
3029.000000	98.977559 
3028.000000	98.983667 
3027.000000	98.984691 
3026.000000	98.980342 
3025.000000	98.973192 
3024.000000	98.966353 
3023.000000	98.961653 
3022.000000	98.959286 
3021.000000	98.958023 
3020.000000	98.955450 
3019.000000	98.948720 
3018.000000	98.936724 
3017.000000	98.922397 
3016.000000	98.912255 
3015.000000	98.911682 
3014.000000	98.920407 
3013.000000	98.932406 
3012.000000	98.940643 
3011.000000	98.942417 
3010.000000	98.939369 
3009.000000	98.934671 
3008.000000	98.932149 
3007.000000	98.935811 
3006.000000	98.946745 
3005.000000	98.960004 
3004.000000	98.967383 
3003.000000	98.964804 
3002.000000	98.955830 
3001.000000	98.947741 
3000.000000	98.945636 
2999.000000	98.950524 
2998.000000	98.960539 
2997.000000	98.972000 
2996.000000	98.980992 
2995.000000	98.985898 
2994.000000	98.988128 
2993.000000	98.989289 
2992.000000	98.988888 
2991.000000	98.986284 
2990.000000	98.983362 
2989.000000	98.982551 
2988.000000	98.982691 
2987.000000	98.980170 
2986.000000	98.975032 
2985.000000	98.973033 
2984.000000	98.979287 
2983.000000	98.991403 
2982.000000	99.001515 
2981.000000	99.004603 
2980.000000	99.002259 
2979.000000	98.997985 
2978.000000	98.991404 
2977.000000	98.978583 
2976.000000	98.955885 
2975.000000	98.921061 
2974.000000	98.872524 
2973.000000	98.812556 
2972.000000	98.753176 
2971.000000	98.714048 
2970.000000	98.709355 
2969.000000	98.736846 
2968.000000	98.779154 
2967.000000	98.817009 
2966.000000	98.842181 
2965.000000	98.856524 
2964.000000	98.863416 
2963.000000	98.863399 
2962.000000	98.856269 
2961.000000	98.844063 
2960.000000	98.830958 
2959.000000	98.821036 
2958.000000	98.815971 
2957.000000	98.814254 
2956.000000	98.812882 
2955.000000	98.810442 
2954.000000	98.808109 
2953.000000	98.807198 
2952.000000	98.806901 
2951.000000	98.805308 
2950.000000	98.801788 
2949.000000	98.797226 
2948.000000	98.792886 
2947.000000	98.790041 
2946.000000	98.789433 
2945.000000	98.789545 
2944.000000	98.786683 
2943.000000	98.778895 
2942.000000	98.768904 
2941.000000	98.760700 
2940.000000	98.753951 
2939.000000	98.744655 
2938.000000	98.731465 
2937.000000	98.718149 
2936.000000	98.708971 
2935.000000	98.704163 
2934.000000	98.701017 
2933.000000	98.696835 
2932.000000	98.689490 
2931.000000	98.677705 
2930.000000	98.662866 
2929.000000	98.648792 
2928.000000	98.637742 
2927.000000	98.627504 
2926.000000	98.613918 
2925.000000	98.595526 
2924.000000	98.574503 
2923.000000	98.554773 
2922.000000	98.540932 
2921.000000	98.536947 
2920.000000	98.543420 
2919.000000	98.557603 
2918.000000	98.577889 
2917.000000	98.606181 
2916.000000	98.642794 
2915.000000	98.680140 
2914.000000	98.705407 
2913.000000	98.711122 
2912.000000	98.701993 
2911.000000	98.691129 
2910.000000	98.690016 
2909.000000	98.701609 
2908.000000	98.721078 
2907.000000	98.741804 
2906.000000	98.760306 
2905.000000	98.776641 
2904.000000	98.791237 
2903.000000	98.803043 
2902.000000	98.810663 
2901.000000	98.816459 
2900.000000	98.823093 
2899.000000	98.832742 
2898.000000	98.844987 
2897.000000	98.857653 
2896.000000	98.868802 
2895.000000	98.878169 
2894.000000	98.887355 
2893.000000	98.898640 
2892.000000	98.913070 
2891.000000	98.929232 
2890.000000	98.943733 
2889.000000	98.953011 
2888.000000	98.955472 
2887.000000	98.952857 
2886.000000	98.949750 
2885.000000	98.950744 
2884.000000	98.956950 
2883.000000	98.965225 
2882.000000	98.971096 
2881.000000	98.972652 
2880.000000	98.971867 
2879.000000	98.972603 
2878.000000	98.977265 
2877.000000	98.984694 
2876.000000	98.990879 
2875.000000	98.992248 
2874.000000	98.989148 
2873.000000	98.986294 
2872.000000	98.989330 
2871.000000	99.000142 
2870.000000	99.014978 
2869.000000	99.026971 
2868.000000	99.031159 
2867.000000	99.027905 
2866.000000	99.022206 
2865.000000	99.019253 
2864.000000	99.020459 
2863.000000	99.023710 
2862.000000	99.026671 
2861.000000	99.028473 
2860.000000	99.027974 
2859.000000	99.022270 
2858.000000	99.009094 
2857.000000	98.990821 
2856.000000	98.974326 
2855.000000	98.965464 
2854.000000	98.964163 
2853.000000	98.965856 
2852.000000	98.967568 
2851.000000	98.971488 
2850.000000	98.981878 
2849.000000	98.999751 
2848.000000	99.021946 
2847.000000	99.044885 
2846.000000	99.067327 
2845.000000	99.088948 
2844.000000	99.108253 
2843.000000	99.123652 
2842.000000	99.135963 
2841.000000	99.148414 
2840.000000	99.164072 
2839.000000	99.183810 
2838.000000	99.206010 
2837.000000	99.226811 
2836.000000	99.241185 
2835.000000	99.246223 
2834.000000	99.244870 
2833.000000	99.245021 
2832.000000	99.252509 
2831.000000	99.264933 
2830.000000	99.274440 
2829.000000	99.277025 
2828.000000	99.277357 
2827.000000	99.283257 
2826.000000	99.296772 
2825.000000	99.312656 
2824.000000	99.324520 
2823.000000	99.329850 
2822.000000	99.329074 
2821.000000	99.323493 
2820.000000	99.316273 
2819.000000	99.313068 
2818.000000	99.318207 
2817.000000	99.330491 
2816.000000	99.344601 
2815.000000	99.356601 
2814.000000	99.366404 
2813.000000	99.375103 
2812.000000	99.382313 
2811.000000	99.386886 
2810.000000	99.388539 
2809.000000	99.387942 
2808.000000	99.386430 
2807.000000	99.386236 
2806.000000	99.389762 
2805.000000	99.397584 
2804.000000	99.407687 
2803.000000	99.417165 
2802.000000	99.424136 
2801.000000	99.427761 
2800.000000	99.427822 
2799.000000	99.425308 
2798.000000	99.422427 
2797.000000	99.420743 
2796.000000	99.419505 
2795.000000	99.416812 
2794.000000	99.412315 
2793.000000	99.408047 
2792.000000	99.406641 
2791.000000	99.409172 
2790.000000	99.414614 
2789.000000	99.420829 
2788.000000	99.426342 
2787.000000	99.431213 
2786.000000	99.435804 
2785.000000	99.439113 
2784.000000	99.439486 
2783.000000	99.437190 
2782.000000	99.435131 
2781.000000	99.436120 
2780.000000	99.440060 
2779.000000	99.444480 
2778.000000	99.447259 
2777.000000	99.448280 
2776.000000	99.448669 
2775.000000	99.449356 
2774.000000	99.450524 
2773.000000	99.451904 
2772.000000	99.453192 
2771.000000	99.454310 
2770.000000	99.455450 
2769.000000	99.456885 
2768.000000	99.458759 
2767.000000	99.461041 
2766.000000	99.463567 
2765.000000	99.466029 
2764.000000	99.468046 
2763.000000	99.469399 
2762.000000	99.470156 
2761.000000	99.470625 
2760.000000	99.471147 
2759.000000	99.471995 
2758.000000	99.473304 
2757.000000	99.474970 
2756.000000	99.476593 
2755.000000	99.477749 
2754.000000	99.478359 
2753.000000	99.478727 
2752.000000	99.479273 
2751.000000	99.480156 
2750.000000	99.481258 
2749.000000	99.482324 
2748.000000	99.483150 
2747.000000	99.483702 
2746.000000	99.484106 
2745.000000	99.484534 
2744.000000	99.485091 
2743.000000	99.485809 
2742.000000	99.486701 
2741.000000	99.487725 
2740.000000	99.488694 
2739.000000	99.489344 
2738.000000	99.489531 
2737.000000	99.489379 
2736.000000	99.489253 
2735.000000	99.489614 
2734.000000	99.490824 
2733.000000	99.492930 
2732.000000	99.495510 
2731.000000	99.497822 
2730.000000	99.499242 
2729.000000	99.499588 
2728.000000	99.499081 
2727.000000	99.498069 
2726.000000	99.496801 
2725.000000	99.495481 
2724.000000	99.494521 
2723.000000	99.494543 
2722.000000	99.495881 
2721.000000	99.498035 
2720.000000	99.499813 
2719.000000	99.500464 
2718.000000	99.500457 
2717.000000	99.500972 
2716.000000	99.502519 
2715.000000	99.504364 
2714.000000	99.505452 
2713.000000	99.505547 
2712.000000	99.505149 
2711.000000	99.504725 
2710.000000	99.504437 
2709.000000	99.504620 
2708.000000	99.505873 
2707.000000	99.508338 
2706.000000	99.511192 
2705.000000	99.513226 
2704.000000	99.514014 
2703.000000	99.514298 
2702.000000	99.515206 
2701.000000	99.517117 
2700.000000	99.519483 
2699.000000	99.521664 
2698.000000	99.523668 
2697.000000	99.525850 
2696.000000	99.528069 
2695.000000	99.529504 
2694.000000	99.529414 
2693.000000	99.527901 
2692.000000	99.526040 
2691.000000	99.525255 
2690.000000	99.526265 
2689.000000	99.528505 
2688.000000	99.530584 
2687.000000	99.531587 
2686.000000	99.531894 
2685.000000	99.532499 
2684.000000	99.533768 
2683.000000	99.535199 
2682.000000	99.536269 
2681.000000	99.536981 
2680.000000	99.537581 
2679.000000	99.538177 
2678.000000	99.538671 
2677.000000	99.538786 
2676.000000	99.538251 
2675.000000	99.537269 
2674.000000	99.536616 
2673.000000	99.536898 
2672.000000	99.537715 
2671.000000	99.537983 
2670.000000	99.537141 
2669.000000	99.535529 
2668.000000	99.533694 
2667.000000	99.531908 
2666.000000	99.530396 
2665.000000	99.529545 
2664.000000	99.529541 
2663.000000	99.530083 
2662.000000	99.530584 
2661.000000	99.530646 
2660.000000	99.530244 
2659.000000	99.529501 
2658.000000	99.528565 
2657.000000	99.527622 
2656.000000	99.526817 
2655.000000	99.526158 
2654.000000	99.525564 
2653.000000	99.525040 
2652.000000	99.524681 
2651.000000	99.524505 
2650.000000	99.524344 
2649.000000	99.523958 
2648.000000	99.523241 
2647.000000	99.522290 
2646.000000	99.521339 
2645.000000	99.520615 
2644.000000	99.520208 
2643.000000	99.519992 
2642.000000	99.519636 
2641.000000	99.518868 
2640.000000	99.517727 
2639.000000	99.516601 
2638.000000	99.515868 
2637.000000	99.515546 
2636.000000	99.515273 
2635.000000	99.514637 
2634.000000	99.513520 
2633.000000	99.512101 
2632.000000	99.510610 
2631.000000	99.509211 
2630.000000	99.508186 
2629.000000	99.508009 
2628.000000	99.508985 
2627.000000	99.510753 
2626.000000	99.512320 
2625.000000	99.512891 
2624.000000	99.512548 
2623.000000	99.511977 
2622.000000	99.511564 
2621.000000	99.511090 
2620.000000	99.510445 
2619.000000	99.510106 
2618.000000	99.510383 
2617.000000	99.510445 
2616.000000	99.508843 
2615.000000	99.505184 
2614.000000	99.500830 
2613.000000	99.497617 
2612.000000	99.496165 
2611.000000	99.496057 
2610.000000	99.496971 
2609.000000	99.498714 
2608.000000	99.500272 
2607.000000	99.499993 
2606.000000	99.497201 
2605.000000	99.493028 
2604.000000	99.489240 
2603.000000	99.486858 
2602.000000	99.486331 
2601.000000	99.487895 
2600.000000	99.490917 
2599.000000	99.493610 
2598.000000	99.494488 
2597.000000	99.493726 
2596.000000	99.492295 
2595.000000	99.490488 
2594.000000	99.488410 
2593.000000	99.487370 
2592.000000	99.489036 
2591.000000	99.493069 
2590.000000	99.497030 
2589.000000	99.498995 
2588.000000	99.499288 
2587.000000	99.499365 
2586.000000	99.499918 
2585.000000	99.500508 
2584.000000	99.500376 
2583.000000	99.499207 
2582.000000	99.497740 
2581.000000	99.497836 
2580.000000	99.500979 
2579.000000	99.506214 
2578.000000	99.510316 
2577.000000	99.511066 
2576.000000	99.509251 
2575.000000	99.506681 
2574.000000	99.503308 
2573.000000	99.498256 
2572.000000	99.492899 
2571.000000	99.490274 
2570.000000	99.491219 
2569.000000	99.493049 
2568.000000	99.493115 
2567.000000	99.492316 
2566.000000	99.493289 
2565.000000	99.496395 
2564.000000	99.499236 
2563.000000	99.499806 
2562.000000	99.498600 
2561.000000	99.497657 
2560.000000	99.498474 
2559.000000	99.500934 
2558.000000	99.503671 
2557.000000	99.505500 
2556.000000	99.506657 
2555.000000	99.508223 
2554.000000	99.510242 
2553.000000	99.511342 
2552.000000	99.510772 
2551.000000	99.509980 
2550.000000	99.511260 
2549.000000	99.515185 
2548.000000	99.520213 
2547.000000	99.524263 
2546.000000	99.526093 
2545.000000	99.525502 
2544.000000	99.523184 
2543.000000	99.520481 
2542.000000	99.518475 
2541.000000	99.517246 
2540.000000	99.516418 
2539.000000	99.516137 
2538.000000	99.516871 
2537.000000	99.518508 
2536.000000	99.520520 
2535.000000	99.522879 
2534.000000	99.525856 
2533.000000	99.529145 
2532.000000	99.532142 
2531.000000	99.535006 
2530.000000	99.538390 
2529.000000	99.541849 
2528.000000	99.543652 
2527.000000	99.542720 
2526.000000	99.539758 
2525.000000	99.536478 
2524.000000	99.534468 
2523.000000	99.534955 
2522.000000	99.538555 
2521.000000	99.544300 
2520.000000	99.549505 
2519.000000	99.552127 
2518.000000	99.552611 
2517.000000	99.552772 
2516.000000	99.553310 
2515.000000	99.553282 
2514.000000	99.551881 
2513.000000	99.549679 
2512.000000	99.548254 
2511.000000	99.549067 
2510.000000	99.552333 
2509.000000	99.556191 
2508.000000	99.557572 
2507.000000	99.554939 
2506.000000	99.549826 
2505.000000	99.545365 
2504.000000	99.543296 
2503.000000	99.543609 
2502.000000	99.546137 
2501.000000	99.550665 
2500.000000	99.555992 
2499.000000	99.560779 
2498.000000	99.565119 
2497.000000	99.569615 
2496.000000	99.573174 
2495.000000	99.573864 
2494.000000	99.571963 
2493.000000	99.570195 
2492.000000	99.570277 
2491.000000	99.570915 
2490.000000	99.570180 
2489.000000	99.568150 
2488.000000	99.566212 
2487.000000	99.565027 
2486.000000	99.564413 
2485.000000	99.564343 
2484.000000	99.564899 
2483.000000	99.565517 
2482.000000	99.565164 
2481.000000	99.563350 
2480.000000	99.560623 
2479.000000	99.558257 
2478.000000	99.557380 
2477.000000	99.558043 
2476.000000	99.558981 
2475.000000	99.558816 
2474.000000	99.557686 
2473.000000	99.557044 
2472.000000	99.557692 
2471.000000	99.558630 
2470.000000	99.558325 
2469.000000	99.556518 
2468.000000	99.554234 
2467.000000	99.552512 
2466.000000	99.551684 
2465.000000	99.551605 
2464.000000	99.551735 
2463.000000	99.551192 
2462.000000	99.549438 
2461.000000	99.546960 
2460.000000	99.545010 
2459.000000	99.544502 
2458.000000	99.545450 
2457.000000	99.547208 
2456.000000	99.548931 
2455.000000	99.549825 
2454.000000	99.549248 
2453.000000	99.547007 
2452.000000	99.543741 
2451.000000	99.540827 
2450.000000	99.539483 
2449.000000	99.539711 
2448.000000	99.540044 
2447.000000	99.538841 
2446.000000	99.536229 
2445.000000	99.534468 
2444.000000	99.535784 
2443.000000	99.540282 
2442.000000	99.546041 
2441.000000	99.550912 
2440.000000	99.553974 
2439.000000	99.555270 
2438.000000	99.555363 
2437.000000	99.555302 
2436.000000	99.556202 
2435.000000	99.558276 
2434.000000	99.560559 
2433.000000	99.561919 
2432.000000	99.562229 
2431.000000	99.562346 
2430.000000	99.562997 
2429.000000	99.564044 
2428.000000	99.564777 
2427.000000	99.564530 
2426.000000	99.562955 
2425.000000	99.560182 
2424.000000	99.557089 
2423.000000	99.555407 
2422.000000	99.557580 
2421.000000	99.565373 
2420.000000	99.577228 
2419.000000	99.587631 
2418.000000	99.591305 
2417.000000	99.588386 
2416.000000	99.583546 
2415.000000	99.581264 
2414.000000	99.583458 
2413.000000	99.589336 
2412.000000	99.595179 
2411.000000	99.595608 
2410.000000	99.588342 
2409.000000	99.578171 
2408.000000	99.573487 
2407.000000	99.578079 
2406.000000	99.588259 
2405.000000	99.597796 
2404.000000	99.603076 
2403.000000	99.603252 
2402.000000	99.599368 
2401.000000	99.595338 
2400.000000	99.596134 
2399.000000	99.601747 
2398.000000	99.605420 
2397.000000	99.601131 
2396.000000	99.591401 
2395.000000	99.584774 
2394.000000	99.586529 
2393.000000	99.594458 
2392.000000	99.602407 
2391.000000	99.604465 
2390.000000	99.596255 
2389.000000	99.576135 
2388.000000	99.546540 
2387.000000	99.512215 
2386.000000	99.476184 
2385.000000	99.439700 
2384.000000	99.406570 
2383.000000	99.385581 
2382.000000	99.387966 
2381.000000	99.422125 
2380.000000	99.489906 
2379.000000	99.583819 
2378.000000	99.685832 
2377.000000	99.771296 
2376.000000	99.817805 
2375.000000	99.814140 
2374.000000	99.765841 
2373.000000	99.693700 
2372.000000	99.622455 
2371.000000	99.565040 
2370.000000	99.520116 
2369.000000	99.485507 
2368.000000	99.468553 
2367.000000	99.478259 
2366.000000	99.512646 
2365.000000	99.558843 
2364.000000	99.601653 
2363.000000	99.627315 
2362.000000	99.628786 
2361.000000	99.611675 
2360.000000	99.588308 
2359.000000	99.572941 
2358.000000	99.580162 
2357.000000	99.611821 
2356.000000	99.654870 
2355.000000	99.692937 
2354.000000	99.735177 
2353.000000	99.783647 
2352.000000	99.806674 
2351.000000	99.777232 
2350.000000	99.707546 
2349.000000	99.639303 
2348.000000	99.602037 
2347.000000	99.597689 
2346.000000	99.602124 
2345.000000	99.583730 
2344.000000	99.546230 
2343.000000	99.514347 
2342.000000	99.517069 
2341.000000	99.551297 
2340.000000	99.583989 
2339.000000	99.591507 
2338.000000	99.581777 
2337.000000	99.578378 
2336.000000	99.577632 
2335.000000	99.565291 
2334.000000	99.540811 
2333.000000	99.525705 
2332.000000	99.516923 
2331.000000	99.500337 
2330.000000	99.453961 
2329.000000	99.385898 
2328.000000	99.300472 
2327.000000	99.215223 
2326.000000	99.149898 
2325.000000	99.121722 
2324.000000	99.130943 
2323.000000	99.159831 
2322.000000	99.191773 
2321.000000	99.217836 
2320.000000	99.230746 
2319.000000	99.233088 
2318.000000	99.227932 
2317.000000	99.228457 
2316.000000	99.231293 
2315.000000	99.234896 
2314.000000	99.226718 
2313.000000	99.210363 
2312.000000	99.184229 
2311.000000	99.156888 
2310.000000	99.127843 
2309.000000	99.104603 
2308.000000	99.090439 
2307.000000	99.093841 
2306.000000	99.107545 
2305.000000	99.114959 
2304.000000	99.095765 
2303.000000	99.055618 
2302.000000	99.014629 
2301.000000	98.994707 
2300.000000	98.994142 
2299.000000	99.004129 
2298.000000	99.010622 
2297.000000	99.012735 
2296.000000	99.015416 
2295.000000	99.033006 
2294.000000	99.071398 
2293.000000	99.122620 
2292.000000	99.167619 
2291.000000	99.196937 
2290.000000	99.215881 
2289.000000	99.230772 
2288.000000	99.240258 
2287.000000	99.242447 
2286.000000	99.245783 
2285.000000	99.260338 
2284.000000	99.288310 
2283.000000	99.323010 
2282.000000	99.356906 
2281.000000	99.382286 
2280.000000	99.393410 
2279.000000	99.391637 
2278.000000	99.387194 
2277.000000	99.389375 
2276.000000	99.397132 
2275.000000	99.405355 
2274.000000	99.412268 
2273.000000	99.416969 
2272.000000	99.414181 
2271.000000	99.402724 
2270.000000	99.392818 
2269.000000	99.396444 
2268.000000	99.411925 
2267.000000	99.427556 
2266.000000	99.436843 
2265.000000	99.442436 
2264.000000	99.447323 
2263.000000	99.451253 
2262.000000	99.454344 
2261.000000	99.455663 
2260.000000	99.450744 
2259.000000	99.436545 
2258.000000	99.419491 
2257.000000	99.411080 
2256.000000	99.415767 
2255.000000	99.427741 
2254.000000	99.438375 
2253.000000	99.443982 
2252.000000	99.445525 
2251.000000	99.445385 
2250.000000	99.445163 
2249.000000	99.445381 
2248.000000	99.445616 
2247.000000	99.446474 
2246.000000	99.449583 
2245.000000	99.455527 
2244.000000	99.462153 
2243.000000	99.466169 
2242.000000	99.466404 
2241.000000	99.464312 
2240.000000	99.462036 
2239.000000	99.460730 
2238.000000	99.460434 
2237.000000	99.460705 
2236.000000	99.460991 
2235.000000	99.460807 
2234.000000	99.459908 
2233.000000	99.458390 
2232.000000	99.456587 
2231.000000	99.454858 
2230.000000	99.453349 
2229.000000	99.451869 
2228.000000	99.450075 
2227.000000	99.447871 
2226.000000	99.445479 
2225.000000	99.443223 
2224.000000	99.441228 
2223.000000	99.439422 
2222.000000	99.437713 
2221.000000	99.436076 
2220.000000	99.434447 
2219.000000	99.432572 
2218.000000	99.430143 
2217.000000	99.427075 
2216.000000	99.423525 
2215.000000	99.419793 
2214.000000	99.416185 
2213.000000	99.412877 
2212.000000	99.409863 
2211.000000	99.407003 
2210.000000	99.403994 
2209.000000	99.400421 
2208.000000	99.395985 
2207.000000	99.390691 
2206.000000	99.385029 
2205.000000	99.379589 
2204.000000	99.374568 
2203.000000	99.369789 
2202.000000	99.364768 
2201.000000	99.358999 
2200.000000	99.352374 
2199.000000	99.345559 
2198.000000	99.339677 
2197.000000	99.335200 
2196.000000	99.331411 
2195.000000	99.327300 
2194.000000	99.322873 
2193.000000	99.318682 
2192.000000	99.314351 
2191.000000	99.308900 
2190.000000	99.302922 
2189.000000	99.299144 
2188.000000	99.299772 
2187.000000	99.303941 
2186.000000	99.307958 
2185.000000	99.308525 
2184.000000	99.305499 
2183.000000	99.301927 
2182.000000	99.300977 
2181.000000	99.302036 
2180.000000	99.300567 
2179.000000	99.292857 
2178.000000	99.280348 
2177.000000	99.269098 
2176.000000	99.264323 
2175.000000	99.266761 
2174.000000	99.273714 
2173.000000	99.281336 
2172.000000	99.285719 
2171.000000	99.283894 
2170.000000	99.276056 
2169.000000	99.266691 
2168.000000	99.261639 
2167.000000	99.263721 
2166.000000	99.271267 
2165.000000	99.279183 
2164.000000	99.281688 
2163.000000	99.276231 
2162.000000	99.266767 
2161.000000	99.262696 
2160.000000	99.271832 
2159.000000	99.294263 
2158.000000	99.321707 
2157.000000	99.343054 
2156.000000	99.352817 
2155.000000	99.354059 
2154.000000	99.354971 
2153.000000	99.361132 
2152.000000	99.370690 
2151.000000	99.378714 
2150.000000	99.385092 
2149.000000	99.394762 
2148.000000	99.409643 
2147.000000	99.424096 
2146.000000	99.431192 
2145.000000	99.431328 
2144.000000	99.431653 
2143.000000	99.437011 
2142.000000	99.444422 
2141.000000	99.447389 
2140.000000	99.443781 
2139.000000	99.438259 
2138.000000	99.437380 
2137.000000	99.443177 
2136.000000	99.452363 
2135.000000	99.460901 
2134.000000	99.467508 
2133.000000	99.472229 
2132.000000	99.474554 
2131.000000	99.474667 
2130.000000	99.474784 
2129.000000	99.476932 
2128.000000	99.479967 
2127.000000	99.481251 
2126.000000	99.481192 
2125.000000	99.483620 
2124.000000	99.491097 
2123.000000	99.501872 
2122.000000	99.512257 
2121.000000	99.520355 
2120.000000	99.526444 
2119.000000	99.530467 
2118.000000	99.530850 
2117.000000	99.526891 
2116.000000	99.521138 
2115.000000	99.516995 
2114.000000	99.514375 
2113.000000	99.509811 
2112.000000	99.501915 
2111.000000	99.494973 
2110.000000	99.494766 
2109.000000	99.501665 
2108.000000	99.510408 
2107.000000	99.516393 
2106.000000	99.519395 
2105.000000	99.520516 
2104.000000	99.519208 
2103.000000	99.515350 
2102.000000	99.511865 
2101.000000	99.512414 
2100.000000	99.517375 
2099.000000	99.523438 
2098.000000	99.526819 
2097.000000	99.526091 
2096.000000	99.522395 
2095.000000	99.518478 
2094.000000	99.517149 
2093.000000	99.519109 
2092.000000	99.522398 
2091.000000	99.524483 
2090.000000	99.524696 
2089.000000	99.523822 
2088.000000	99.522171 
2087.000000	99.519193 
2086.000000	99.514571 
2085.000000	99.508646 
2084.000000	99.502061 
2083.000000	99.495723 
2082.000000	99.490696 
2081.000000	99.487361 
2080.000000	99.484844 
2079.000000	99.481597 
2078.000000	99.476985 
2077.000000	99.472372 
2076.000000	99.469935 
2075.000000	99.470188 
2074.000000	99.471064 
2073.000000	99.469680 
2072.000000	99.465005 
2071.000000	99.458440 
2070.000000	99.451751 
2069.000000	99.445171 
2068.000000	99.438625 
2067.000000	99.434050 
2066.000000	99.433967 
2065.000000	99.436734 
2064.000000	99.435808 
2063.000000	99.427013 
2062.000000	99.414264 
2061.000000	99.405788 
2060.000000	99.404335 
2059.000000	99.404887 
2058.000000	99.402114 
2057.000000	99.397252 
2056.000000	99.395553 
2055.000000	99.399112 
2054.000000	99.403982 
2053.000000	99.403639 
2052.000000	99.394665 
2051.000000	99.379893 
2050.000000	99.366971 
2049.000000	99.362000 
2048.000000	99.363804 
2047.000000	99.365688 
2046.000000	99.362892 
2045.000000	99.355616 
2044.000000	99.345012 
2043.000000	99.330459 
2042.000000	99.312230 
2041.000000	99.293137 
2040.000000	99.275169 
2039.000000	99.259154 
2038.000000	99.249801 
2037.000000	99.254200 
2036.000000	99.272102 
2035.000000	99.293412 
2034.000000	99.307576 
2033.000000	99.312662 
2032.000000	99.313855 
2031.000000	99.315950 
2030.000000	99.320022 
2029.000000	99.325205 
2028.000000	99.330327 
2027.000000	99.333488 
2026.000000	99.332094 
2025.000000	99.325495 
2024.000000	99.317414 
2023.000000	99.313909 
2022.000000	99.317430 
2021.000000	99.323948 
2020.000000	99.327320 
2019.000000	99.326337 
2018.000000	99.324867 
2017.000000	99.325622 
2016.000000	99.326872 
2015.000000	99.326661 
2014.000000	99.326478 
2013.000000	99.328315 
2012.000000	99.330956 
2011.000000	99.331448 
2010.000000	99.328655 
2009.000000	99.323537 
2008.000000	99.317333 
2007.000000	99.311412 
2006.000000	99.308029 
2005.000000	99.309068 
2004.000000	99.314372 
2003.000000	99.322514 
2002.000000	99.332202 
2001.000000	99.341787 
2000.000000	99.348503 
1999.000000	99.350160 
1998.000000	99.347086 
1997.000000	99.341738 
1996.000000	99.337275 
1995.000000	99.335795 
1994.000000	99.337696 
1993.000000	99.341930 
1992.000000	99.346130 
1991.000000	99.348698 
1990.000000	99.350415 
1989.000000	99.352749 
1988.000000	99.355267 
1987.000000	99.356103 
1986.000000	99.354726 
1985.000000	99.352999 
1984.000000	99.353078 
1983.000000	99.355255 
1982.000000	99.358750 
1981.000000	99.363437 
1980.000000	99.369546 
1979.000000	99.376134 
1978.000000	99.381325 
1977.000000	99.384212 
1976.000000	99.385638 
1975.000000	99.387262 
1974.000000	99.390226 
1973.000000	99.394794 
1972.000000	99.400449 
1971.000000	99.406005 
1970.000000	99.410269 
1969.000000	99.412957 
1968.000000	99.414948 
1967.000000	99.417486 
1966.000000	99.421137 
1965.000000	99.425587 
1964.000000	99.430074 
1963.000000	99.433848 
1962.000000	99.436619 
1961.000000	99.439020 
1960.000000	99.442406 
1959.000000	99.447847 
1958.000000	99.455526 
1957.000000	99.465147 
1956.000000	99.475981 
1955.000000	99.486219 
1954.000000	99.493770 
1953.000000	99.498286 
1952.000000	99.501389 
1951.000000	99.504155 
1950.000000	99.505580 
1949.000000	99.504994 
1948.000000	99.504253 
1947.000000	99.505554 
1946.000000	99.508179 
1945.000000	99.509904 
1944.000000	99.510910 
1943.000000	99.514026 
1942.000000	99.520128 
1941.000000	99.526364 
1940.000000	99.530527 
1939.000000	99.533805 
1938.000000	99.537707 
1937.000000	99.541055 
1936.000000	99.541468 
1935.000000	99.538938 
1934.000000	99.536573 
1933.000000	99.537215 
1932.000000	99.540751 
1931.000000	99.545302 
1930.000000	99.549287 
1929.000000	99.551964 
1928.000000	99.552869 
1927.000000	99.552422 
1926.000000	99.552479 
1925.000000	99.554461 
1924.000000	99.557856 
1923.000000	99.560848 
1922.000000	99.562461 
1921.000000	99.563267 
1920.000000	99.564084 
1919.000000	99.565056 
1918.000000	99.565893 
1917.000000	99.566379 
1916.000000	99.566586 
1915.000000	99.566787 
1914.000000	99.567136 
1913.000000	99.567543 
1912.000000	99.567885 
1911.000000	99.568195 
1910.000000	99.568552 
1909.000000	99.568979 
1908.000000	99.569447 
1907.000000	99.569920 
1906.000000	99.570375 
1905.000000	99.570805 
1904.000000	99.571202 
1903.000000	99.571544 
1902.000000	99.571837 
1901.000000	99.572112 
1900.000000	99.572375 
1899.000000	99.572605 
1898.000000	99.572831 
1897.000000	99.573104 
1896.000000	99.573385 
1895.000000	99.573557 
1894.000000	99.573692 
1893.000000	99.574098 
1892.000000	99.574924 
1891.000000	99.576071 
1890.000000	99.577458 
1889.000000	99.578915 
1888.000000	99.580095 
1887.000000	99.580917 
1886.000000	99.581652 
1885.000000	99.582463 
1884.000000	99.583112 
1883.000000	99.583372 
1882.000000	99.583439 
1881.000000	99.583722 
1880.000000	99.584308 
1879.000000	99.585015 
1878.000000	99.585746 
1877.000000	99.586564 
1876.000000	99.587417 
1875.000000	99.588115 
1874.000000	99.588604 
1873.000000	99.589010 
1872.000000	99.589465 
1871.000000	99.590021 
1870.000000	99.590774 
1869.000000	99.591883 
1868.000000	99.593132 
1867.000000	99.593834 
1866.000000	99.593630 
1865.000000	99.593125 
1864.000000	99.593210 
1863.000000	99.594222 
1862.000000	99.596266 
1861.000000	99.599638 
1860.000000	99.603776 
1859.000000	99.606707 
1858.000000	99.607163 
1857.000000	99.606418 
1856.000000	99.606528 
1855.000000	99.607566 
1854.000000	99.608158 
1853.000000	99.607593 
1852.000000	99.606483 
1851.000000	99.605567 
1850.000000	99.605784 
1849.000000	99.607627 
1848.000000	99.609650 
1847.000000	99.608397 
1846.000000	99.601737 
1845.000000	99.591755 
1844.000000	99.582900 
1843.000000	99.577382 
1842.000000	99.575699 
1841.000000	99.576048 
1840.000000	99.576303 
1839.000000	99.577203 
1838.000000	99.580585 
1837.000000	99.584629 
1836.000000	99.584454 
1835.000000	99.578900 
1834.000000	99.573708 
1833.000000	99.575857 
1832.000000	99.587747 
1831.000000	99.603251 
1830.000000	99.612582 
1829.000000	99.613249 
1828.000000	99.613465 
1827.000000	99.619395 
1826.000000	99.624323 
1825.000000	99.617300 
1824.000000	99.595940 
1823.000000	99.569422 
1822.000000	99.551368 
1821.000000	99.550302 
1820.000000	99.563647 
1819.000000	99.578051 
1818.000000	99.583431 
1817.000000	99.581851 
1816.000000	99.575830 
1815.000000	99.559351 
1814.000000	99.531077 
1813.000000	99.504620 
1812.000000	99.493568 
1811.000000	99.488884 
1810.000000	99.475850 
1809.000000	99.464896 
1808.000000	99.467637 
1807.000000	99.471151 
1806.000000	99.461233 
1805.000000	99.445481 
1804.000000	99.438096 
1803.000000	99.435801 
1802.000000	99.424211 
1801.000000	99.404236 
1800.000000	99.380715 
1799.000000	99.344847 
1798.000000	99.296682 
1797.000000	99.252665 
1796.000000	99.220789 
1795.000000	99.194731 
1794.000000	99.172315 
1793.000000	99.165685 
1792.000000	99.176194 
1791.000000	99.170881 
1790.000000	99.133082 
1789.000000	99.088357 
1788.000000	99.060382 
1787.000000	99.046919 
1786.000000	99.032591 
1785.000000	99.010691 
1784.000000	98.985099 
1783.000000	98.961109 
1782.000000	98.937615 
1781.000000	98.910719 
1780.000000	98.874718 
1779.000000	98.829999 
1778.000000	98.788552 
1777.000000	98.757841 
1776.000000	98.726388 
1775.000000	98.673070 
1774.000000	98.586614 
1773.000000	98.477290 
1772.000000	98.379014 
1771.000000	98.305257 
1770.000000	98.233773 
1769.000000	98.146111 
1768.000000	98.045145 
1767.000000	97.939908 
1766.000000	97.834828 
1765.000000	97.732978 
1764.000000	97.634991 
1763.000000	97.535750 
1762.000000	97.421516 
1761.000000	97.291432 
1760.000000	97.168123 
1759.000000	97.065541 
1758.000000	96.965992 
1757.000000	96.842008 
1756.000000	96.692411 
1755.000000	96.542885 
1754.000000	96.405741 
1753.000000	96.269181 
1752.000000	96.127059 
1751.000000	95.996115 
1750.000000	95.886815 
1749.000000	95.782139 
1748.000000	95.677444 
1747.000000	95.585643 
1746.000000	95.510310 
1745.000000	95.446304 
1744.000000	95.395008 
1743.000000	95.356340 
1742.000000	95.308963 
1741.000000	95.234605 
1740.000000	95.155066 
1739.000000	95.111785 
1738.000000	95.107048 
1737.000000	95.117321 
1736.000000	95.145545 
1735.000000	95.241344 
1734.000000	95.443877 
1733.000000	95.675132 
1732.000000	95.847496 
1731.000000	95.962672 
1730.000000	96.039923 
1729.000000	96.081829 
1728.000000	96.099003 
1727.000000	96.117600 
1726.000000	96.156988 
1725.000000	96.219194 
1724.000000	96.295981 
1723.000000	96.381405 
1722.000000	96.471977 
1721.000000	96.570168 
1720.000000	96.679809 
1719.000000	96.788634 
1718.000000	96.872321 
1717.000000	96.967763 
1716.000000	97.114065 
1715.000000	97.281890 
1714.000000	97.444338 
1713.000000	97.595710 
1712.000000	97.734565 
1711.000000	97.865207 
1710.000000	97.993119 
1709.000000	98.126707 
1708.000000	98.273285 
1707.000000	98.424686 
1706.000000	98.563866 
1705.000000	98.677899 
1704.000000	98.758980 
1703.000000	98.800676 
1702.000000	98.810295 
1701.000000	98.819629 
1700.000000	98.854424 
1699.000000	98.886293 
1698.000000	98.920371 
1697.000000	98.989568 
1696.000000	99.095189 
1695.000000	99.163845 
1694.000000	99.176670 
1693.000000	99.183058 
1692.000000	99.200038 
1691.000000	99.224159 
1690.000000	99.248571 
1689.000000	99.270402 
1688.000000	99.290793 
1687.000000	99.305837 
1686.000000	99.322325 
1685.000000	99.356221 
1684.000000	99.415000 
1683.000000	99.440790 
1682.000000	99.430170 
1681.000000	99.417029 
1680.000000	99.414073 
1679.000000	99.416564 
1678.000000	99.419481 
1677.000000	99.417806 
1676.000000	99.406545 
1675.000000	99.391720 
1674.000000	99.384225 
1673.000000	99.389100 
1672.000000	99.393918 
1671.000000	99.390546 
1670.000000	99.392378 
1669.000000	99.410426 
1668.000000	99.430243 
1667.000000	99.445697 
1666.000000	99.455237 
1665.000000	99.458756 
1664.000000	99.459149 
1663.000000	99.459543 
1662.000000	99.459130 
1661.000000	99.453183 
1660.000000	99.438365 
1659.000000	99.424352 
1658.000000	99.425402 
1657.000000	99.446614 
1656.000000	99.471153 
1655.000000	99.487404 
1654.000000	99.490810 
1653.000000	99.485049 
1652.000000	99.441910 
1651.000000	99.419091 
1650.000000	99.415325 
1649.000000	99.410022 
1648.000000	99.393877 
1647.000000	99.384979 
1646.000000	99.395159 
1645.000000	99.409749 
1644.000000	99.422542 
1643.000000	99.431008 
1642.000000	99.433830 
1641.000000	99.434667 
1640.000000	99.436719 
1639.000000	99.440112 
1638.000000	99.443706 
1637.000000	99.447061 
1636.000000	99.451069 
1635.000000	99.455825 
1634.000000	99.460406 
1633.000000	99.466553 
1632.000000	99.471310 
1631.000000	99.473772 
1630.000000	99.477282 
1629.000000	99.484260 
1628.000000	99.492135 
1627.000000	99.497861 
1626.000000	99.501426 
1625.000000	99.503180 
1624.000000	99.501453 
1623.000000	99.497832 
1622.000000	99.497716 
1621.000000	99.502470 
1620.000000	99.508633 
1619.000000	99.512544 
1618.000000	99.514470 
1617.000000	99.517991 
1616.000000	99.523142 
1615.000000	99.528307 
1614.000000	99.534230 
1613.000000	99.538667 
1612.000000	99.540257 
1611.000000	99.541528 
1610.000000	99.547088 
1609.000000	99.556294 
1608.000000	99.563709 
1607.000000	99.568488 
1606.000000	99.573792 
1605.000000	99.579931 
1604.000000	99.584274 
1603.000000	99.586662 
1602.000000	99.589452 
1601.000000	99.592390 
1600.000000	99.593817 
1599.000000	99.594909 
1598.000000	99.597409 
1597.000000	99.600140 
1596.000000	99.600688 
1595.000000	99.599280 
1594.000000	99.598618 
1593.000000	99.599693 
1592.000000	99.601244 
1591.000000	99.602820 
1590.000000	99.605149 
1589.000000	99.607675 
1588.000000	99.608867 
1587.000000	99.608700 
1586.000000	99.608259 
1585.000000	99.607645 
1584.000000	99.606395 
1583.000000	99.604942 
1582.000000	99.604578 
1581.000000	99.605039 
1580.000000	99.604901 
1579.000000	99.603601 
1578.000000	99.601713 
1577.000000	99.599858 
1576.000000	99.598356 
1575.000000	99.597293 
1574.000000	99.596521 
1573.000000	99.595651 
1572.000000	99.594527 
1571.000000	99.593253 
1570.000000	99.591989 
1569.000000	99.590730 
1568.000000	99.589419 
1567.000000	99.588104 
1566.000000	99.586794 
1565.000000	99.585449 
1564.000000	99.584033 
1563.000000	99.582534 
1562.000000	99.580959 
1561.000000	99.579295 
1560.000000	99.577491 
1559.000000	99.575554 
1558.000000	99.573604 
1557.000000	99.571681 
1556.000000	99.569815 
1555.000000	99.568047 
1554.000000	99.566421 
1553.000000	99.564972 
1552.000000	99.563695 
1551.000000	99.562535 
1550.000000	99.561425 
1549.000000	99.560351 
1548.000000	99.559353 
1547.000000	99.558463 
1546.000000	99.557699 
1545.000000	99.557063 
1544.000000	99.556544 
1543.000000	99.556129 
1542.000000	99.555832 
1541.000000	99.555701 
1540.000000	99.555748 
1539.000000	99.555867 
1538.000000	99.555968 
1537.000000	99.556075 
1536.000000	99.556233 
1535.000000	99.556458 
1534.000000	99.556740 
1533.000000	99.557052 
1532.000000	99.557350 
1531.000000	99.557615 
1530.000000	99.557871 
1529.000000	99.558137 
1528.000000	99.558390 
1527.000000	99.558585 
1526.000000	99.558703 
1525.000000	99.558751 
1524.000000	99.558744 
1523.000000	99.558671 
1522.000000	99.558471 
1521.000000	99.558314 
1520.000000	99.558615 
1519.000000	99.559387 
1518.000000	99.560246 
1517.000000	99.560894 
1516.000000	99.561192 
1515.000000	99.560503 
1514.000000	99.558746 
1513.000000	99.556875 
1512.000000	99.556084 
1511.000000	99.556463 
1510.000000	99.556290 
1509.000000	99.553330 
1508.000000	99.547957 
1507.000000	99.546613 
1506.000000	99.546004 
1505.000000	99.537148 
1504.000000	99.530304 
1503.000000	99.527394 
1502.000000	99.525264 
1501.000000	99.522645 
1500.000000	99.520300 
1499.000000	99.516887 
1498.000000	99.508277 
1497.000000	99.497112 
1496.000000	99.492120 
1495.000000	99.490446 
1494.000000	99.484068 
1493.000000	99.473255 
1492.000000	99.463399 
1491.000000	99.457770 
1490.000000	99.455287 
1489.000000	99.456412 
1488.000000	99.457136 
1487.000000	99.448895 
1486.000000	99.431936 
1485.000000	99.412208 
1484.000000	99.394091 
1483.000000	99.378176 
1482.000000	99.362714 
1481.000000	99.347841 
1480.000000	99.335737 
1479.000000	99.326276 
1478.000000	99.316702 
1477.000000	99.303735 
1476.000000	99.284900 
1475.000000	99.256794 
1474.000000	99.220277 
1473.000000	99.188837 
1472.000000	99.176469 
1471.000000	99.173710 
1470.000000	99.167028 
1469.000000	99.155837 
1468.000000	99.143451 
1467.000000	99.128904 
1466.000000	99.108338 
1465.000000	99.083938 
1464.000000	99.062097 
1463.000000	99.043552 
1462.000000	99.026582 
1461.000000	99.012161 
1460.000000	98.999416 
1459.000000	98.980810 
1458.000000	98.945341 
1457.000000	98.906289 
1456.000000	98.887673 
1455.000000	98.885187 
1454.000000	98.883972 
1453.000000	98.878915 
1452.000000	98.872324 
1451.000000	98.864922 
1450.000000	98.853264 
1449.000000	98.839782 
1448.000000	98.834226 
1447.000000	98.836005 
1446.000000	98.832155 
1445.000000	98.821784 
1444.000000	98.810400 
1443.000000	98.797502 
1442.000000	98.780314 
1441.000000	98.762774 
1440.000000	98.753221 
1439.000000	98.750484 
1438.000000	98.735990 
1437.000000	98.695927 
1436.000000	98.655723 
1435.000000	98.640472 
1434.000000	98.639802 
1433.000000	98.641826 
1432.000000	98.646217 
1431.000000	98.653044 
1430.000000	98.650103 
1429.000000	98.629519 
1428.000000	98.609402 
1427.000000	98.610721 
1426.000000	98.627835 
1425.000000	98.637070 
1424.000000	98.631727 
1423.000000	98.630934 
1422.000000	98.642422 
1421.000000	98.663095 
1420.000000	98.697097 
1419.000000	98.748808 
1418.000000	98.791107 
1417.000000	98.804355 
1416.000000	98.814296 
1415.000000	98.840627 
1414.000000	98.874771 
1413.000000	98.899845 
1412.000000	98.917425 
1411.000000	98.942054 
1410.000000	98.969991 
1409.000000	98.987526 
1408.000000	98.997813 
1407.000000	99.008930 
1406.000000	99.013243 
1405.000000	99.001172 
1404.000000	98.986477 
1403.000000	98.988219 
1402.000000	99.000901 
1401.000000	99.007264 
1400.000000	98.997499 
1399.000000	98.980206 
1398.000000	98.963093 
1397.000000	98.943731 
1396.000000	98.926639 
1395.000000	98.916806 
1394.000000	98.894018 
1393.000000	98.837188 
1392.000000	98.769225 
1391.000000	98.716487 
1390.000000	98.672498 
1389.000000	98.608915 
1388.000000	98.508082 
1387.000000	98.384946 
1386.000000	98.259777 
1385.000000	98.131578 
1384.000000	97.992390 
1383.000000	97.842816 
1382.000000	97.690770 
1381.000000	97.543994 
1380.000000	97.405392 
1379.000000	97.280791 
1378.000000	97.181872 
1377.000000	97.112953 
1376.000000	97.065821 
1375.000000	97.027991 
1374.000000	96.987271 
1373.000000	96.929264 
1372.000000	96.857043 
1371.000000	96.799280 
1370.000000	96.777037 
1369.000000	96.769913 
1368.000000	96.740519 
1367.000000	96.689799 
1366.000000	96.664071 
1365.000000	96.706405 
1364.000000	96.814131 
1363.000000	96.942580 
1362.000000	97.050513 
1361.000000	97.130131 
1360.000000	97.192151 
1359.000000	97.238878 
1358.000000	97.263217 
1357.000000	97.265483 
1356.000000	97.261187 
1355.000000	97.268489 
1354.000000	97.295042 
1353.000000	97.339962 
1352.000000	97.398088 
1351.000000	97.463046 
1350.000000	97.536646 
1349.000000	97.620192 
1348.000000	97.710869 
1347.000000	97.805483 
1346.000000	97.903253 
1345.000000	98.000870 
1344.000000	98.091049 
1343.000000	98.168054 
1342.000000	98.233171 
1341.000000	98.292824 
1340.000000	98.356215 
1339.000000	98.429296 
1338.000000	98.503492 
1337.000000	98.565626 
1336.000000	98.615331 
1335.000000	98.661011 
1334.000000	98.708721 
1333.000000	98.757941 
1332.000000	98.804108 
1331.000000	98.845509 
1330.000000	98.886437 
1329.000000	98.929740 
1328.000000	98.970337 
1327.000000	98.999904 
1326.000000	99.016058 
1325.000000	99.019734 
1324.000000	99.015849 
1323.000000	99.010953 
1322.000000	99.006734 
1321.000000	98.999531 
1320.000000	98.988812 
1319.000000	98.980723 
1318.000000	98.978709 
1317.000000	98.978152 
1316.000000	98.976022 
1315.000000	98.978615 
1314.000000	98.993683 
1313.000000	99.020569 
1312.000000	99.051562 
1311.000000	99.080623 
1310.000000	99.107436 
1309.000000	99.134492 
1308.000000	99.163800 
1307.000000	99.195390 
1306.000000	99.228652 
1305.000000	99.261303 
1304.000000	99.293686 
1303.000000	99.327662 
1302.000000	99.361188 
1301.000000	99.387245 
1300.000000	99.400962 
1299.000000	99.404091 
1298.000000	99.401544 
1297.000000	99.397325 
1296.000000	99.394313 
1295.000000	99.395752 
1294.000000	99.402688 
1293.000000	99.412373 
1292.000000	99.420792 
1291.000000	99.425156 
1290.000000	99.424614 
1289.000000	99.421055 
1288.000000	99.418669 
1287.000000	99.419911 
1286.000000	99.421932 
1285.000000	99.420296 
1284.000000	99.415060 
1283.000000	99.409007 
1282.000000	99.402278 
1281.000000	99.393734 
1280.000000	99.385714 
1279.000000	99.383057 
1278.000000	99.386169 
1277.000000	99.391331 
1276.000000	99.396889 
1275.000000	99.404406 
1274.000000	99.412509 
1273.000000	99.416466 
1272.000000	99.415714 
1271.000000	99.415092 
1270.000000	99.415690 
1269.000000	99.411639 
1268.000000	99.399950 
1267.000000	99.385986 
1266.000000	99.374004 
1265.000000	99.361333 
1264.000000	99.346298 
1263.000000	99.333230 
1262.000000	99.323825 
1261.000000	99.311556 
1260.000000	99.292663 
1259.000000	99.277644 
1258.000000	99.279864 
1257.000000	99.298547 
1256.000000	99.320411 
1255.000000	99.333767 
1254.000000	99.334584 
1253.000000	99.322602 
1252.000000	99.298781 
1251.000000	99.266959 
1250.000000	99.232001 
1249.000000	99.195538 
1248.000000	99.156583 
1247.000000	99.114573 
1246.000000	99.067553 
1245.000000	99.011248 
1244.000000	98.943907 
1243.000000	98.869249 
1242.000000	98.790674 
1241.000000	98.704868 
1240.000000	98.604340 
1239.000000	98.484004 
1238.000000	98.343138 
1237.000000	98.184625 
1236.000000	98.016239 
1235.000000	97.849999 
1234.000000	97.696164 
1233.000000	97.559885 
1232.000000	97.446111 
1231.000000	97.363010 
1230.000000	97.317019 
1229.000000	97.308822 
1228.000000	97.336192 
1227.000000	97.395561 
1226.000000	97.479270 
1225.000000	97.576074 
1224.000000	97.673491 
1223.000000	97.750978 
1222.000000	97.770850 
1221.000000	97.691677 
1220.000000	97.507276 
1219.000000	97.275752 
1218.000000	97.096165 
1217.000000	97.042664 
1216.000000	97.119920 
1215.000000	97.270808 
1214.000000	97.419802 
1213.000000	97.518734 
1212.000000	97.561886 
1211.000000	97.568587 
1210.000000	97.558260 
1209.000000	97.539700 
1208.000000	97.516580 
1207.000000	97.495460 
1206.000000	97.486094 
1205.000000	97.496489 
1204.000000	97.529049 
1203.000000	97.580303 
1202.000000	97.644024 
1201.000000	97.716455 
1200.000000	97.799346 
1199.000000	97.897492 
1198.000000	98.013282 
1197.000000	98.143715 
1196.000000	98.280073 
1195.000000	98.409641 
1194.000000	98.522738 
1193.000000	98.620883 
1192.000000	98.714760 
1191.000000	98.810706 
1190.000000	98.901701 
1189.000000	98.975466 
1188.000000	99.029368 
1187.000000	99.073398 
1186.000000	99.119451 
1185.000000	99.171105 
1184.000000	99.223005 
1183.000000	99.266410 
1182.000000	99.295243 
1181.000000	99.309188 
1180.000000	99.311724 
1179.000000	99.306049 
1178.000000	99.295014 
1177.000000	99.284706 
1176.000000	99.282553 
1175.000000	99.288542 
1174.000000	99.292906 
1173.000000	99.285613 
1172.000000	99.264292 
1171.000000	99.231118 
1170.000000	99.188327 
1169.000000	99.139959 
1168.000000	99.092361 
1167.000000	99.046335 
1166.000000	98.991590 
1165.000000	98.917484 
1164.000000	98.829796 
1163.000000	98.749671 
1162.000000	98.694919 
1161.000000	98.668524 
1160.000000	98.665449 
1159.000000	98.681468 
1158.000000	98.710699 
1157.000000	98.741710 
1156.000000	98.763797 
1155.000000	98.777089 
1154.000000	98.793359 
1153.000000	98.825679 
1152.000000	98.876600 
1151.000000	98.934705 
1150.000000	98.983703 
1149.000000	99.017310 
1148.000000	99.043444 
1147.000000	99.071411 
1146.000000	99.097820 
1145.000000	99.110521 
1144.000000	99.105842 
1143.000000	99.096440 
1142.000000	99.099416 
1141.000000	99.119179 
1140.000000	99.144680 
1139.000000	99.162221 
1138.000000	99.169084 
1137.000000	99.174253 
1136.000000	99.185854 
1135.000000	99.199081 
1134.000000	99.199050 
1133.000000	99.175235 
1132.000000	99.129352 
1131.000000	99.069319 
1130.000000	99.001465 
1129.000000	98.931792 
1128.000000	98.869036 
1127.000000	98.819086 
1126.000000	98.778291 
1125.000000	98.739193 
1124.000000	98.701950 
1123.000000	98.673250 
1122.000000	98.653032 
1121.000000	98.628705 
1120.000000	98.585802 
1119.000000	98.521844 
1118.000000	98.448595 
1117.000000	98.381515 
1116.000000	98.325742 
1115.000000	98.270851 
1114.000000	98.202438 
1113.000000	98.122608 
1112.000000	98.054421 
1111.000000	98.019894 
1110.000000	98.016807 
1109.000000	98.023686 
1108.000000	98.026611 
1107.000000	98.029212 
1106.000000	98.037713 
1105.000000	98.047932 
1104.000000	98.051641 
1103.000000	98.048924 
1102.000000	98.049288 
1101.000000	98.062000 
1100.000000	98.093081 
1099.000000	98.136988 
1098.000000	98.183990 
1097.000000	98.225094 
1096.000000	98.253947 
1095.000000	98.265041 
1094.000000	98.255849 
1093.000000	98.231757 
1092.000000	98.203388 
1091.000000	98.177741 
1090.000000	98.157891 
1089.000000	98.151922 
1088.000000	98.171381 
1087.000000	98.214987 
1086.000000	98.263830 
1085.000000	98.301862 
1084.000000	98.332685 
1083.000000	98.366648 
1082.000000	98.399679 
1081.000000	98.416584 
1080.000000	98.408828 
1079.000000	98.377890 
1078.000000	98.327986 
1077.000000	98.268546 
1076.000000	98.218953 
1075.000000	98.194680 
1074.000000	98.188603 
1073.000000	98.179364 
1072.000000	98.158014 
1071.000000	98.133970 
1070.000000	98.114541 
1069.000000	98.091228 
1068.000000	98.049647 
1067.000000	97.983366 
1066.000000	97.895324 
1065.000000	97.793666 
1064.000000	97.688853 
1063.000000	97.588758 
1062.000000	97.495128 
1061.000000	97.409028 
1060.000000	97.335990 
1059.000000	97.277892 
1058.000000	97.224919 
1057.000000	97.167901 
1056.000000	97.116332 
1055.000000	97.090195 
1054.000000	97.093355 
1053.000000	97.107882 
1052.000000	97.117637 
1051.000000	97.125235 
1050.000000	97.139905 
1049.000000	97.161832 
1048.000000	97.186867 
1047.000000	97.215756 
1046.000000	97.250121 
1045.000000	97.285067 
1044.000000	97.310328 
1043.000000	97.316040 
1042.000000	97.298440 
1041.000000	97.264831 
1040.000000	97.230634 
1039.000000	97.204090 
1038.000000	97.175252 
1037.000000	97.128917 
1036.000000	97.067881 
1035.000000	97.013380 
1034.000000	96.980653 
1033.000000	96.964063 
1032.000000	96.949318 
1031.000000	96.930640 
1030.000000	96.911044 
1029.000000	96.893896 
1028.000000	96.881074 
1027.000000	96.874211 
1026.000000	96.871444 
1025.000000	96.866169 
1024.000000	96.854360 
1023.000000	96.842258 
1022.000000	96.843332 
1021.000000	96.866920 
1020.000000	96.909208 
1019.000000	96.953126 
1018.000000	96.979477 
1017.000000	96.982218 
1016.000000	96.971587 
1015.000000	96.960600 
1014.000000	96.952172 
1013.000000	96.943806 
1012.000000	96.940162 
1011.000000	96.951552 
1010.000000	96.980229 
1009.000000	97.016093 
1008.000000	97.046912 
1007.000000	97.067302 
1006.000000	97.078062 
1005.000000	97.084313 
1004.000000	97.095108 
1003.000000	97.116810 
1002.000000	97.144337 
1001.000000	97.165742 
1000.000000	97.177758 
999.000000	 97.189434 
998.000000	 97.207548 
997.000000	 97.226873 
996.000000	 97.240160 
995.000000	 97.251003 
994.000000	 97.269884 
993.000000	 97.301171 
992.000000	 97.339747 
991.000000	 97.377248 
990.000000	 97.406521 
989.000000	 97.422825 
988.000000	 97.426641 
987.000000	 97.425565 
986.000000	 97.429558 
985.000000	 97.443338 
984.000000	 97.464882 
983.000000	 97.490701 
982.000000	 97.521525 
981.000000	 97.563070 
980.000000	 97.620536 
979.000000	 97.690941 
978.000000	 97.761467 
977.000000	 97.819108 
976.000000	 97.862278 
975.000000	 97.899651 
974.000000	 97.939307 
973.000000	 97.983341 
972.000000	 98.031701 
971.000000	 98.084201 
970.000000	 98.136803 
969.000000	 98.181973 
968.000000	 98.216574 
967.000000	 98.246050 
966.000000	 98.278161 
965.000000	 98.315730 
964.000000	 98.357474 
963.000000	 98.401816 
962.000000	 98.446780 
961.000000	 98.489221 
960.000000	 98.527383 
959.000000	 98.562587 
958.000000	 98.596751 
957.000000	 98.630424 
956.000000	 98.663886 
955.000000	 98.696366 
954.000000	 98.722782 
953.000000	 98.736024 
952.000000	 98.735761 
951.000000	 98.731760 
950.000000	 98.735344 
949.000000	 98.749829 
948.000000	 98.771737 
947.000000	 98.797117 
946.000000	 98.822804 
945.000000	 98.845380 
944.000000	 98.863528 
943.000000	 98.878947 
942.000000	 98.891806 
941.000000	 98.899711 
940.000000	 98.905945 
939.000000	 98.923340 
938.000000	 98.960925 
937.000000	 99.007948 
936.000000	 99.040771 
935.000000	 99.047683 
934.000000	 99.038964 
933.000000	 99.030809 
932.000000	 99.026322 
931.000000	 99.019746 
930.000000	 99.013194 
929.000000	 99.017407 
928.000000	 99.035348 
927.000000	 99.054463 
926.000000	 99.060259 
925.000000	 99.053048 
924.000000	 99.046348 
923.000000	 99.051125 
922.000000	 99.066290 
921.000000	 99.084084 
920.000000	 99.099293 
919.000000	 99.111162 
918.000000	 99.119983 
917.000000	 99.125517 
916.000000	 99.128042 
915.000000	 99.128557 
914.000000	 99.127835 
913.000000	 99.126257 
912.000000	 99.124071 
911.000000	 99.121273 
910.000000	 99.118774 
909.000000	 99.120496 
908.000000	 99.131504 
907.000000	 99.150885 
906.000000	 99.167937 
905.000000	 99.170164 
904.000000	 99.155167 
903.000000	 99.131989 
902.000000	 99.111246 
901.000000	 99.097385 
900.000000	 99.091939 
899.000000	 99.097464 
898.000000	 99.113710 
897.000000	 99.132349 
896.000000	 99.142075 
895.000000	 99.139225 
894.000000	 99.130243 
893.000000	 99.124747 
892.000000	 99.129340 
891.000000	 99.146781 
890.000000	 99.175593 
889.000000	 99.208036 
888.000000	 99.232758 
887.000000	 99.243346 
886.000000	 99.244065 
885.000000	 99.246083 
884.000000	 99.257531 
883.000000	 99.276883 
882.000000	 99.294860 
881.000000	 99.303075 
880.000000	 99.301927 
879.000000	 99.300520 
878.000000	 99.307999 
877.000000	 99.325134 
876.000000	 99.345519 
875.000000	 99.364064 
874.000000	 99.381989 
873.000000	 99.402798 
872.000000	 99.426197 
871.000000	 99.447707 
870.000000	 99.462910 
869.000000	 99.470962 
868.000000	 99.475418 
867.000000	 99.482375 
866.000000	 99.495492 
865.000000	 99.511134 
864.000000	 99.520387 
863.000000	 99.518120 
862.000000	 99.508988 
861.000000	 99.502558 
860.000000	 99.503292 
859.000000	 99.508947 
858.000000	 99.517473 
857.000000	 99.530216 
856.000000	 99.546867 
855.000000	 99.561911 
854.000000	 99.570051 
853.000000	 99.572418 
852.000000	 99.573102 
851.000000	 99.571419 
850.000000	 99.563542 
849.000000	 99.551923 
848.000000	 99.546495 
847.000000	 99.553160 
846.000000	 99.566059 
845.000000	 99.576050 
844.000000	 99.583379 
843.000000	 99.594607 
842.000000	 99.609145 
841.000000	 99.618137 
840.000000	 99.618020 
839.000000	 99.616091 
838.000000	 99.618370 
837.000000	 99.618881 
836.000000	 99.608652 
835.000000	 99.591274 
834.000000	 99.581932 
833.000000	 99.590208 
832.000000	 99.609436 
831.000000	 99.623978 
830.000000	 99.623741 
829.000000	 99.609586 
828.000000	 99.588978 
827.000000	 99.569875 
826.000000	 99.557313 
825.000000	 99.553274 
824.000000	 99.557894 
823.000000	 99.569403 
822.000000	 99.582513 
821.000000	 99.589212 
820.000000	 99.584096 
819.000000	 99.568902 
818.000000	 99.550366 
817.000000	 99.534019 
816.000000	 99.521229 
815.000000	 99.511168 
814.000000	 99.502576 
813.000000	 99.492937 
812.000000	 99.478590 
811.000000	 99.457960 
810.000000	 99.434347 
809.000000	 99.414623 
808.000000	 99.405524 
807.000000	 99.410411 
806.000000	 99.427311 
805.000000	 99.449070 
804.000000	 99.466499 
803.000000	 99.473454 
802.000000	 99.470483 
801.000000	 99.464503 
800.000000	 99.464261 
799.000000	 99.473700 
798.000000	 99.488074 
797.000000	 99.498018 
796.000000	 99.499575 
795.000000	 99.498235 
794.000000	 99.500908 
793.000000	 99.506116 
792.000000	 99.506553 
791.000000	 99.500520 
790.000000	 99.495807 
789.000000	 99.500372 
788.000000	 99.513251 
787.000000	 99.526570 
786.000000	 99.534332 
785.000000	 99.537143 
784.000000	 99.539034 
783.000000	 99.542875 
782.000000	 99.549111 
781.000000	 99.556730 
780.000000	 99.564008 
779.000000	 99.568930 
778.000000	 99.570113 
777.000000	 99.567785 
776.000000	 99.564195 
775.000000	 99.562797 
774.000000	 99.565909 
773.000000	 99.572785 
772.000000	 99.580107 
771.000000	 99.584990 
770.000000	 99.587507 
769.000000	 99.590104 
768.000000	 99.595046 
767.000000	 99.602591 
766.000000	 99.610675 
765.000000	 99.615883 
764.000000	 99.615843 
763.000000	 99.611133 
762.000000	 99.605469 
761.000000	 99.602670 
760.000000	 99.603351 
759.000000	 99.605913 
758.000000	 99.608888 
757.000000	 99.611348 
756.000000	 99.611768 
755.000000	 99.609022 
754.000000	 99.604638 
753.000000	 99.602422 
752.000000	 99.604809 
751.000000	 99.610586 
750.000000	 99.616273 
749.000000	 99.619244 
748.000000	 99.618908 
747.000000	 99.615579 
746.000000	 99.609817 
745.000000	 99.603063 
744.000000	 99.597710 
743.000000	 99.595713 
742.000000	 99.597075 
741.000000	 99.599608 
740.000000	 99.600440 
739.000000	 99.598323 
738.000000	 99.594864 
737.000000	 99.593167 
736.000000	 99.594415 
735.000000	 99.595884 
734.000000	 99.593183 
733.000000	 99.584198 
732.000000	 99.570361 
731.000000	 99.554855 
730.000000	 99.540938 
729.000000	 99.530776 
728.000000	 99.525552 
727.000000	 99.525537 
726.000000	 99.528585 
725.000000	 99.530466 
724.000000	 99.527051 
723.000000	 99.515633 
722.000000	 99.495714 
721.000000	 99.472799 
720.000000	 99.459186 
719.000000	 99.462785 
718.000000	 99.475634 
717.000000	 99.479246 
716.000000	 99.463687 
715.000000	 99.437438 
714.000000	 99.419784 
713.000000	 99.419614 
712.000000	 99.423997 
711.000000	 99.423415 
710.000000	 99.420795 
709.000000	 99.419186 
708.000000	 99.418803 
707.000000	 99.420910 
706.000000	 99.425090 
705.000000	 99.429887 
704.000000	 99.434720 
703.000000	 99.439835 
702.000000	 99.445406 
701.000000	 99.451065 
700.000000	 99.456271 
699.000000	 99.461194 
698.000000	 99.466467 
697.000000	 99.472390 
696.000000	 99.478816 
695.000000	 99.485279 
694.000000	 99.491375 
693.000000	 99.497059 
692.000000	 99.502743 
691.000000	 99.509218 
690.000000	 99.516760 
689.000000	 99.524534 
688.000000	 99.531391 
687.000000	 99.537107 
686.000000	 99.542713 
685.000000	 99.549286 
684.000000	 99.556677 
683.000000	 99.563841 
682.000000	 99.570016 
681.000000	 99.575406 
680.000000	 99.580888 
679.000000	 99.587211 
678.000000	 99.594271 
677.000000	 99.600804 
676.000000	 99.605990 
675.000000	 99.609399 
674.000000	 99.610691 
673.000000	 99.610454 
672.000000	 99.610941 
671.000000	 99.615554 
670.000000	 99.628233 
669.000000	 99.649700 
668.000000	 99.660939 
667.000000	 99.648888 
666.000000	 99.622892 
665.000000	 99.605774 
664.000000	 99.597035 
663.000000	 99.592661 
662.000000	 99.590674 
661.000000	 99.589605 
660.000000	 99.588381 
659.000000	 99.586646 
658.000000	 99.584650 
657.000000	 99.582461 
656.000000	 99.580511 
655.000000	 99.579128 
654.000000	 99.577851 
653.000000	 99.575878 
652.000000	 99.573258 
651.000000	 99.570934 
650.000000	 99.569513 
