# Supplementary material for: Characterization of Ingested Microplastics in a Regional Endemic Lizard Apathya cappadocica (Werner, 1902) from Türkiye
Source: Biology (Basel). 2025 Oct 21;14(10):1457. doi: 10.3390/biology14101457 (PMC12561676; doi:10.3390/biology14101457)
Supplement: Supplementary file 1 [file biology-14-01457-s001.zip › biology-3832026-Supplementary materials/Supplementary material Figure S1-27/FTIR SPECTRA/Figure S10-k11-1.asc]

PE IR                   SPECTRUM    ASCII       PEDS        1.60        
  -1
~SP.SP
25/07/17
10:35:43.00
25/07/17
10:35:47.00
Administrator

650.000000
4


SPECTRUM 100,CPU32 MAIN 00.02.8200 12-DECEMBER-2006 10:00:00
MIR TGS
MIR
OPTKBR
79161
0.200000

4.000000
STRONG
RATIO
SPECTRUM
MAGNITUDE
UNIVERSAL ATR
DOUBLE

COMBINED


0


#HDR
-1
-1
#GR
CM-1
%T
0.00002384185791015625
0.0
4000.000000
-1.000000
3351
8
97.461790
92.594956
#DATA
4000.000000	97.346520 
3999.000000	97.354577 
3998.000000	97.356923 
3997.000000	97.357543 
3996.000000	97.355826 
3995.000000	97.352300 
3994.000000	97.348250 
3993.000000	97.344666 
3992.000000	97.342582 
3991.000000	97.343108 
3990.000000	97.346900 
3989.000000	97.353553 
3988.000000	97.361251 
3987.000000	97.366823 
3986.000000	97.367262 
3985.000000	97.361732 
3984.000000	97.352533 
3983.000000	97.343953 
3982.000000	97.338755 
3981.000000	97.336926 
3980.000000	97.336852 
3979.000000	97.337028 
3978.000000	97.337247 
3977.000000	97.337903 
3976.000000	97.338356 
3975.000000	97.336877 
3974.000000	97.332981 
3973.000000	97.328806 
3972.000000	97.327374 
3971.000000	97.329785 
3970.000000	97.334249 
3969.000000	97.337665 
3968.000000	97.338257 
3967.000000	97.336391 
3966.000000	97.333385 
3965.000000	97.330413 
3964.000000	97.327860 
3963.000000	97.325290 
3962.000000	97.322381 
3961.000000	97.319501 
3960.000000	97.317246 
3959.000000	97.315886 
3958.000000	97.314742 
3957.000000	97.312461 
3956.000000	97.308516 
3955.000000	97.303929 
3954.000000	97.299943 
3953.000000	97.296351 
3952.000000	97.291634 
3951.000000	97.284897 
3950.000000	97.277147 
3949.000000	97.270682 
3948.000000	97.267164 
3947.000000	97.265992 
3946.000000	97.265701 
3945.000000	97.266545 
3944.000000	97.270326 
3943.000000	97.276302 
3942.000000	97.279723 
3941.000000	97.277049 
3940.000000	97.270432 
3939.000000	97.265856 
3938.000000	97.266131 
3937.000000	97.267109 
3936.000000	97.262026 
3935.000000	97.249123 
3934.000000	97.234563 
3933.000000	97.227185 
3932.000000	97.230381 
3931.000000	97.239557 
3930.000000	97.246818 
3929.000000	97.248783 
3928.000000	97.247600 
3927.000000	97.246986 
3926.000000	97.249380 
3925.000000	97.253481 
3924.000000	97.253492 
3923.000000	97.244766 
3922.000000	97.229266 
3921.000000	97.213595 
3920.000000	97.202075 
3919.000000	97.193459 
3918.000000	97.186582 
3917.000000	97.184218 
3916.000000	97.189100 
3915.000000	97.199061 
3914.000000	97.209821 
3913.000000	97.219464 
3912.000000	97.227375 
3911.000000	97.232661 
3910.000000	97.233838 
3909.000000	97.230182 
3908.000000	97.220902 
3907.000000	97.205427 
3906.000000	97.184582 
3905.000000	97.161927 
3904.000000	97.142264 
3903.000000	97.129686 
3902.000000	97.126109 
3901.000000	97.130909 
3900.000000	97.141559 
3899.000000	97.152878 
3898.000000	97.159515 
3897.000000	97.159828 
3896.000000	97.155785 
3895.000000	97.150722 
3894.000000	97.147287 
3893.000000	97.146475 
3892.000000	97.147395 
3891.000000	97.148175 
3890.000000	97.146788 
3889.000000	97.142369 
3888.000000	97.136126 
3887.000000	97.130952 
3886.000000	97.128222 
3885.000000	97.126471 
3884.000000	97.123847 
3883.000000	97.120479 
3882.000000	97.117667 
3881.000000	97.115868 
3880.000000	97.114362 
3879.000000	97.112370 
3878.000000	97.109819 
3877.000000	97.107039 
3876.000000	97.104305 
3875.000000	97.101545 
3874.000000	97.098506 
3873.000000	97.095188 
3872.000000	97.091774 
3871.000000	97.088401 
3870.000000	97.085215 
3869.000000	97.082297 
3868.000000	97.079653 
3867.000000	97.077301 
3866.000000	97.075293 
3865.000000	97.073645 
3864.000000	97.072294 
3863.000000	97.071132 
3862.000000	97.070072 
3861.000000	97.069040 
3860.000000	97.067954 
3859.000000	97.066740 
3858.000000	97.065372 
3857.000000	97.063888 
3856.000000	97.062373 
3855.000000	97.060941 
3854.000000	97.059684 
3853.000000	97.058631 
3852.000000	97.057766 
3851.000000	97.057060 
3850.000000	97.056510 
3849.000000	97.056149 
3848.000000	97.056011 
3847.000000	97.056075 
3846.000000	97.056253 
3845.000000	97.056422 
3844.000000	97.056502 
3843.000000	97.056503 
3842.000000	97.056478 
3841.000000	97.056465 
3840.000000	97.056475 
3839.000000	97.056523 
3838.000000	97.056652 
3837.000000	97.056918 
3836.000000	97.057366 
3835.000000	97.058027 
3834.000000	97.058922 
3833.000000	97.060079 
3832.000000	97.061532 
3831.000000	97.063297 
3830.000000	97.065355 
3829.000000	97.067639 
3828.000000	97.070061 
3827.000000	97.072543 
3826.000000	97.075027 
3825.000000	97.077468 
3824.000000	97.079848 
3823.000000	97.082221 
3822.000000	97.084688 
3821.000000	97.087308 
3820.000000	97.090052 
3819.000000	97.092894 
3818.000000	97.095886 
3817.000000	97.099154 
3816.000000	97.102785 
3815.000000	97.106720 
3814.000000	97.110805 
3813.000000	97.114910 
3812.000000	97.118973 
3811.000000	97.122962 
3810.000000	97.126837 
3809.000000	97.130557 
3808.000000	97.134114 
3807.000000	97.137535 
3806.000000	97.140840 
3805.000000	97.144038 
3804.000000	97.147016 
3803.000000	97.149763 
3802.000000	97.152906 
3801.000000	97.157127 
3800.000000	97.161296 
3799.000000	97.163301 
3798.000000	97.163246 
3797.000000	97.164747 
3796.000000	97.170847 
3795.000000	97.180039 
3794.000000	97.188553 
3793.000000	97.195511 
3792.000000	97.202822 
3791.000000	97.210808 
3790.000000	97.216700 
3789.000000	97.218546 
3788.000000	97.218580 
3787.000000	97.220730 
3786.000000	97.226609 
3785.000000	97.233382 
3784.000000	97.234864 
3783.000000	97.225664 
3782.000000	97.208457 
3781.000000	97.196257 
3780.000000	97.199938 
3779.000000	97.213897 
3778.000000	97.223424 
3777.000000	97.222989 
3776.000000	97.220527 
3775.000000	97.227268 
3774.000000	97.238975 
3773.000000	97.235416 
3772.000000	97.205445 
3771.000000	97.165607 
3770.000000	97.138368 
3769.000000	97.123271 
3768.000000	97.105801 
3767.000000	97.082573 
3766.000000	97.067542 
3765.000000	97.072723 
3764.000000	97.087884 
3763.000000	97.093579 
3762.000000	97.092031 
3761.000000	97.105211 
3760.000000	97.133336 
3759.000000	97.142734 
3758.000000	97.112853 
3757.000000	97.059223 
3756.000000	96.999249 
3755.000000	96.935496 
3754.000000	96.868542 
3753.000000	96.802463 
3752.000000	96.730277 
3751.000000	96.647014 
3750.000000	96.587875 
3749.000000	96.589501 
3748.000000	96.627103 
3747.000000	96.641111 
3746.000000	96.617603 
3745.000000	96.600849 
3744.000000	96.621146 
3743.000000	96.647750 
3742.000000	96.641049 
3741.000000	96.612920 
3740.000000	96.600269 
3739.000000	96.607122 
3738.000000	96.610257 
3737.000000	96.605132 
3736.000000	96.606052 
3735.000000	96.611547 
3734.000000	96.605097 
3733.000000	96.593362 
3732.000000	96.605479 
3731.000000	96.646875 
3730.000000	96.685404 
3729.000000	96.692336 
3728.000000	96.679295 
3727.000000	96.680535 
3726.000000	96.705693 
3725.000000	96.733190 
3724.000000	96.753324 
3723.000000	96.780904 
3722.000000	96.825411 
3721.000000	96.877538 
3720.000000	96.922534 
3719.000000	96.953148 
3718.000000	96.970828 
3717.000000	96.976193 
3716.000000	96.961452 
3715.000000	96.924501 
3714.000000	96.881917 
3713.000000	96.858711 
3712.000000	96.860001 
3711.000000	96.870090 
3710.000000	96.878887 
3709.000000	96.888958 
3708.000000	96.906068 
3707.000000	96.931377 
3706.000000	96.958953 
3705.000000	96.984134 
3704.000000	97.007040 
3703.000000	97.027715 
3702.000000	97.040562 
3701.000000	97.040561 
3700.000000	97.030670 
3699.000000	97.017453 
3698.000000	97.007877 
3697.000000	97.007162 
3696.000000	97.012467 
3695.000000	97.015732 
3694.000000	97.015727 
3693.000000	97.019946 
3692.000000	97.032716 
3691.000000	97.047468 
3690.000000	97.052856 
3689.000000	97.046715 
3688.000000	97.038954 
3687.000000	97.036191 
3686.000000	97.034685 
3685.000000	97.032157 
3684.000000	97.031475 
3683.000000	97.034340 
3682.000000	97.038423 
3681.000000	97.041506 
3680.000000	97.042296 
3679.000000	97.035830 
3678.000000	97.016685 
3677.000000	96.992533 
3676.000000	96.979632 
3675.000000	96.978854 
3674.000000	96.976100 
3673.000000	96.964157 
3672.000000	96.952805 
3671.000000	96.960861 
3670.000000	96.989212 
3669.000000	97.013689 
3668.000000	97.019032 
3667.000000	97.013149 
3666.000000	97.009422 
3665.000000	97.014474 
3664.000000	97.025004 
3663.000000	97.033474 
3662.000000	97.035737 
3661.000000	97.032807 
3660.000000	97.026184 
3659.000000	97.015470 
3658.000000	97.002074 
3657.000000	96.991576 
3656.000000	96.988320 
3655.000000	96.988522 
3654.000000	96.983119 
3653.000000	96.968584 
3652.000000	96.952533 
3651.000000	96.942666 
3650.000000	96.933579 
3649.000000	96.919526 
3648.000000	96.909370 
3647.000000	96.908627 
3646.000000	96.911379 
3645.000000	96.912398 
3644.000000	96.914501 
3643.000000	96.924666 
3642.000000	96.944739 
3641.000000	96.965857 
3640.000000	96.976070 
3639.000000	96.971951 
3638.000000	96.957353 
3637.000000	96.935585 
3636.000000	96.909136 
3635.000000	96.885793 
3634.000000	96.873313 
3633.000000	96.865156 
3632.000000	96.844054 
3631.000000	96.805699 
3630.000000	96.772396 
3629.000000	96.766583 
3628.000000	96.782451 
3627.000000	96.800691 
3626.000000	96.812637 
3625.000000	96.823986 
3624.000000	96.841459 
3623.000000	96.861652 
3622.000000	96.876259 
3621.000000	96.884774 
3620.000000	96.889687 
3619.000000	96.885536 
3618.000000	96.867570 
3617.000000	96.840526 
3616.000000	96.813111 
3615.000000	96.793333 
3614.000000	96.782615 
3613.000000	96.771321 
3612.000000	96.749420 
3611.000000	96.721029 
3610.000000	96.704375 
3609.000000	96.716705 
3608.000000	96.755676 
3607.000000	96.799613 
3606.000000	96.829303 
3605.000000	96.841895 
3604.000000	96.844253 
3603.000000	96.842789 
3602.000000	96.839910 
3601.000000	96.837165 
3600.000000	96.834552 
3599.000000	96.829385 
3598.000000	96.821049 
3597.000000	96.812220 
3596.000000	96.807252 
3595.000000	96.810378 
3594.000000	96.822341 
3593.000000	96.837607 
3592.000000	96.847265 
3591.000000	96.844339 
3590.000000	96.831171 
3589.000000	96.820359 
3588.000000	96.821654 
3587.000000	96.831065 
3586.000000	96.838988 
3585.000000	96.843789 
3584.000000	96.850493 
3583.000000	96.862331 
3582.000000	96.876968 
3581.000000	96.889116 
3580.000000	96.895969 
3579.000000	96.899700 
3578.000000	96.904537 
3577.000000	96.911832 
3576.000000	96.917975 
3575.000000	96.917932 
3574.000000	96.909648 
3573.000000	96.893602 
3572.000000	96.870658 
3571.000000	96.841166 
3570.000000	96.808131 
3569.000000	96.782144 
3568.000000	96.775483 
3567.000000	96.788386 
3566.000000	96.805485 
3565.000000	96.814104 
3564.000000	96.817516 
3563.000000	96.828603 
3562.000000	96.853802 
3561.000000	96.886434 
3560.000000	96.912727 
3559.000000	96.923259 
3558.000000	96.918607 
3557.000000	96.906620 
3556.000000	96.896200 
3555.000000	96.892923 
3554.000000	96.897401 
3553.000000	96.904239 
3552.000000	96.904023 
3551.000000	96.890561 
3550.000000	96.865577 
3549.000000	96.838059 
3548.000000	96.818998 
3547.000000	96.814343 
3546.000000	96.821982 
3545.000000	96.834189 
3544.000000	96.843508 
3543.000000	96.848120 
3542.000000	96.851835 
3541.000000	96.859165 
3540.000000	96.870965 
3539.000000	96.883081 
3538.000000	96.890150 
3537.000000	96.889803 
3536.000000	96.883715 
3535.000000	96.875772 
3534.000000	96.868540 
3533.000000	96.861996 
3532.000000	96.854171 
3531.000000	96.843994 
3530.000000	96.832847 
3529.000000	96.823218 
3528.000000	96.815488 
3527.000000	96.807660 
3526.000000	96.800267 
3525.000000	96.799604 
3524.000000	96.812122 
3523.000000	96.836167 
3522.000000	96.861485 
3521.000000	96.878031 
3520.000000	96.884196 
3519.000000	96.884793 
3518.000000	96.884651 
3517.000000	96.884482 
3516.000000	96.882958 
3515.000000	96.880388 
3514.000000	96.877454 
3513.000000	96.872787 
3512.000000	96.865185 
3511.000000	96.857343 
3510.000000	96.853590 
3509.000000	96.853786 
3508.000000	96.851787 
3507.000000	96.842534 
3506.000000	96.828431 
3505.000000	96.817589 
3504.000000	96.815126 
3503.000000	96.818400 
3502.000000	96.821882 
3501.000000	96.823483 
3500.000000	96.824208 
3499.000000	96.824100 
3498.000000	96.822074 
3497.000000	96.818513 
3496.000000	96.815750 
3495.000000	96.815923 
3494.000000	96.819035 
3493.000000	96.822961 
3492.000000	96.824625 
3491.000000	96.821640 
3490.000000	96.813882 
3489.000000	96.804245 
3488.000000	96.796855 
3487.000000	96.793583 
3486.000000	96.793243 
3485.000000	96.793505 
3484.000000	96.792405 
3483.000000	96.788809 
3482.000000	96.782779 
3481.000000	96.776561 
3480.000000	96.773313 
3479.000000	96.773753 
3478.000000	96.774851 
3477.000000	96.772565 
3476.000000	96.765422 
3475.000000	96.754807 
3474.000000	96.743234 
3473.000000	96.732322 
3472.000000	96.722093 
3471.000000	96.712118 
3470.000000	96.702667 
3469.000000	96.694660 
3468.000000	96.688609 
3467.000000	96.683984 
3466.000000	96.680598 
3465.000000	96.679812 
3464.000000	96.682604 
3463.000000	96.686285 
3462.000000	96.685339 
3461.000000	96.676959 
3460.000000	96.664353 
3459.000000	96.653846 
3458.000000	96.648623 
3457.000000	96.646443 
3456.000000	96.643301 
3455.000000	96.638111 
3454.000000	96.633019 
3453.000000	96.630328 
3452.000000	96.629414 
3451.000000	96.627225 
3450.000000	96.621708 
3449.000000	96.614451 
3448.000000	96.609288 
3447.000000	96.607736 
3446.000000	96.607022 
3445.000000	96.603653 
3444.000000	96.597697 
3443.000000	96.592453 
3442.000000	96.590290 
3441.000000	96.590222 
3440.000000	96.589781 
3439.000000	96.588235 
3438.000000	96.587131 
3437.000000	96.587939 
3436.000000	96.590229 
3435.000000	96.591996 
3434.000000	96.591393 
3433.000000	96.588742 
3432.000000	96.585768 
3431.000000	96.583441 
3430.000000	96.581354 
3429.000000	96.579042 
3428.000000	96.576841 
3427.000000	96.574965 
3426.000000	96.572625 
3425.000000	96.568812 
3424.000000	96.563762 
3423.000000	96.558928 
3422.000000	96.555498 
3421.000000	96.553435 
3420.000000	96.551932 
3419.000000	96.550214 
3418.000000	96.547980 
3417.000000	96.545406 
3416.000000	96.542858 
3415.000000	96.540579 
3414.000000	96.538517 
3413.000000	96.536467 
3412.000000	96.534300 
3411.000000	96.532042 
3410.000000	96.529762 
3409.000000	96.527481 
3408.000000	96.525183 
3407.000000	96.522849 
3406.000000	96.520469 
3405.000000	96.518037 
3404.000000	96.515557 
3403.000000	96.513034 
3402.000000	96.510467 
3401.000000	96.507850 
3400.000000	96.505181 
3399.000000	96.502477 
3398.000000	96.499763 
3397.000000	96.497061 
3396.000000	96.494381 
3395.000000	96.491720 
3394.000000	96.489063 
3393.000000	96.486376 
3392.000000	96.483627 
3391.000000	96.480811 
3390.000000	96.477965 
3389.000000	96.475156 
3388.000000	96.472434 
3387.000000	96.469811 
3386.000000	96.467255 
3385.000000	96.464721 
3384.000000	96.462182 
3383.000000	96.459637 
3382.000000	96.457094 
3381.000000	96.454542 
3380.000000	96.451948 
3379.000000	96.449281 
3378.000000	96.446514 
3377.000000	96.443636 
3376.000000	96.440682 
3375.000000	96.437687 
3374.000000	96.434648 
3373.000000	96.431526 
3372.000000	96.428303 
3371.000000	96.425003 
3370.000000	96.421677 
3369.000000	96.418348 
3368.000000	96.414994 
3367.000000	96.411578 
3366.000000	96.408112 
3365.000000	96.404685 
3364.000000	96.401368 
3363.000000	96.398091 
3362.000000	96.394640 
3361.000000	96.390784 
3360.000000	96.386513 
3359.000000	96.382277 
3358.000000	96.378752 
3357.000000	96.376238 
3356.000000	96.374268 
3355.000000	96.372099 
3354.000000	96.369555 
3353.000000	96.366906 
3352.000000	96.364019 
3351.000000	96.360283 
3350.000000	96.355615 
3349.000000	96.350926 
3348.000000	96.347281 
3347.000000	96.344888 
3346.000000	96.343299 
3345.000000	96.341589 
3344.000000	96.338303 
3343.000000	96.332552 
3342.000000	96.325359 
3341.000000	96.319193 
3340.000000	96.315557 
3339.000000	96.314239 
3338.000000	96.314450 
3337.000000	96.315680 
3336.000000	96.317148 
3335.000000	96.317121 
3334.000000	96.314076 
3333.000000	96.308339 
3332.000000	96.302022 
3331.000000	96.297157 
3330.000000	96.294055 
3329.000000	96.291472 
3328.000000	96.288326 
3327.000000	96.285101 
3326.000000	96.283334 
3325.000000	96.284133 
3324.000000	96.287426 
3323.000000	96.292375 
3322.000000	96.297824 
3321.000000	96.302394 
3320.000000	96.304956 
3319.000000	96.305464 
3318.000000	96.304994 
3317.000000	96.304699 
3316.000000	96.304819 
3315.000000	96.304896 
3314.000000	96.304528 
3313.000000	96.303522 
3312.000000	96.301750 
3311.000000	96.299397 
3310.000000	96.297113 
3309.000000	96.295521 
3308.000000	96.294721 
3307.000000	96.294646 
3306.000000	96.295561 
3305.000000	96.297574 
3304.000000	96.299715 
3303.000000	96.300264 
3302.000000	96.298410 
3301.000000	96.295209 
3300.000000	96.292947 
3299.000000	96.293129 
3298.000000	96.295409 
3297.000000	96.297965 
3296.000000	96.298885 
3295.000000	96.297563 
3294.000000	96.294982 
3293.000000	96.292970 
3292.000000	96.292592 
3291.000000	96.293328 
3290.000000	96.293922 
3289.000000	96.294170 
3288.000000	96.295314 
3287.000000	96.298433 
3286.000000	96.302905 
3285.000000	96.306747 
3284.000000	96.308466 
3283.000000	96.308092 
3282.000000	96.306494 
3281.000000	96.304125 
3280.000000	96.301085 
3279.000000	96.298176 
3278.000000	96.296899 
3277.000000	96.297957 
3276.000000	96.300187 
3275.000000	96.301643 
3274.000000	96.301926 
3273.000000	96.302849 
3272.000000	96.306606 
3271.000000	96.313594 
3270.000000	96.321923 
3269.000000	96.329061 
3268.000000	96.333826 
3267.000000	96.336571 
3266.000000	96.337913 
3265.000000	96.337789 
3264.000000	96.336088 
3263.000000	96.333938 
3262.000000	96.333391 
3261.000000	96.335356 
3260.000000	96.338851 
3259.000000	96.342544 
3258.000000	96.346521 
3257.000000	96.351680 
3256.000000	96.357668 
3255.000000	96.362712 
3254.000000	96.365945 
3253.000000	96.368800 
3252.000000	96.373380 
3251.000000	96.379993 
3250.000000	96.386805 
3249.000000	96.391733 
3248.000000	96.394315 
3247.000000	96.395665 
3246.000000	96.397218 
3245.000000	96.399560 
3244.000000	96.402385 
3243.000000	96.405431 
3242.000000	96.409199 
3241.000000	96.414478 
3240.000000	96.421273 
3239.000000	96.428499 
3238.000000	96.434782 
3237.000000	96.439493 
3236.000000	96.442912 
3235.000000	96.445642 
3234.000000	96.448223 
3233.000000	96.451258 
3232.000000	96.455405 
3231.000000	96.460837 
3230.000000	96.466638 
3229.000000	96.471076 
3228.000000	96.472860 
3227.000000	96.472143 
3226.000000	96.470803 
3225.000000	96.471413 
3224.000000	96.475542 
3223.000000	96.483037 
3222.000000	96.492301 
3221.000000	96.501350 
3220.000000	96.508843 
3219.000000	96.514355 
3218.000000	96.518253 
3217.000000	96.521293 
3216.000000	96.524171 
3215.000000	96.527253 
3214.000000	96.530790 
3213.000000	96.535257 
3212.000000	96.541124 
3211.000000	96.548222 
3210.000000	96.555547 
3209.000000	96.561845 
3208.000000	96.566368 
3207.000000	96.569068 
3206.000000	96.570288 
3205.000000	96.570383 
3204.000000	96.569539 
3203.000000	96.568121 
3202.000000	96.567204 
3201.000000	96.567875 
3200.000000	96.569567 
3199.000000	96.569687 
3198.000000	96.566536 
3197.000000	96.562581 
3196.000000	96.562965 
3195.000000	96.569841 
3194.000000	96.579636 
3193.000000	96.587060 
3192.000000	96.591516 
3191.000000	96.597666 
3190.000000	96.609581 
3189.000000	96.626089 
3188.000000	96.642027 
3187.000000	96.653207 
3186.000000	96.658859 
3185.000000	96.659874 
3184.000000	96.657173 
3183.000000	96.652127 
3182.000000	96.647557 
3181.000000	96.646399 
3180.000000	96.649158 
3179.000000	96.653968 
3178.000000	96.659267 
3177.000000	96.665098 
3176.000000	96.671346 
3175.000000	96.676245 
3174.000000	96.678053 
3173.000000	96.677277 
3172.000000	96.675775 
3171.000000	96.674230 
3170.000000	96.672101 
3169.000000	96.670057 
3168.000000	96.670376 
3167.000000	96.674164 
3166.000000	96.679711 
3165.000000	96.684658 
3164.000000	96.689068 
3163.000000	96.694717 
3162.000000	96.701993 
3161.000000	96.708951 
3160.000000	96.713494 
3159.000000	96.715265 
3158.000000	96.715105 
3157.000000	96.713884 
3156.000000	96.712710 
3155.000000	96.713409 
3154.000000	96.717546 
3153.000000	96.725000 
3152.000000	96.734002 
3151.000000	96.742569 
3150.000000	96.749454 
3149.000000	96.753926 
3148.000000	96.755583 
3147.000000	96.754970 
3146.000000	96.753991 
3145.000000	96.754637 
3144.000000	96.757394 
3143.000000	96.761268 
3142.000000	96.765083 
3141.000000	96.768479 
3140.000000	96.771489 
3139.000000	96.773645 
3138.000000	96.773922 
3137.000000	96.771887 
3136.000000	96.768750 
3135.000000	96.766924 
3134.000000	96.768043 
3133.000000	96.771701 
3132.000000	96.776036 
3131.000000	96.779480 
3130.000000	96.781861 
3129.000000	96.783627 
3128.000000	96.784776 
3127.000000	96.785042 
3126.000000	96.784686 
3125.000000	96.784435 
3124.000000	96.784643 
3123.000000	96.784986 
3122.000000	96.785035 
3121.000000	96.784718 
3120.000000	96.784228 
3119.000000	96.783836 
3118.000000	96.783824 
3117.000000	96.784304 
3116.000000	96.785021 
3115.000000	96.785547 
3114.000000	96.785738 
3113.000000	96.785848 
3112.000000	96.786165 
3111.000000	96.786716 
3110.000000	96.787270 
3109.000000	96.787516 
3108.000000	96.787227 
3107.000000	96.786395 
3106.000000	96.785314 
3105.000000	96.784511 
3104.000000	96.784391 
3103.000000	96.785017 
3102.000000	96.785999 
3101.000000	96.786598 
3100.000000	96.786309 
3099.000000	96.785169 
3098.000000	96.783790 
3097.000000	96.782825 
3096.000000	96.782314 
3095.000000	96.781634 
3094.000000	96.780235 
3093.000000	96.778536 
3092.000000	96.777567 
3091.000000	96.777515 
3090.000000	96.777183 
3089.000000	96.775589 
3088.000000	96.773482 
3087.000000	96.772497 
3086.000000	96.773229 
3085.000000	96.774893 
3084.000000	96.776544 
3083.000000	96.777916 
3082.000000	96.779252 
3081.000000	96.780699 
3080.000000	96.781777 
3079.000000	96.781365 
3078.000000	96.778939 
3077.000000	96.776087 
3076.000000	96.775798 
3075.000000	96.779395 
3074.000000	96.784778 
3073.000000	96.788911 
3072.000000	96.791126 
3071.000000	96.792605 
3070.000000	96.793193 
3069.000000	96.790703 
3068.000000	96.783705 
3067.000000	96.773411 
3066.000000	96.762686 
3065.000000	96.754512 
3064.000000	96.751157 
3063.000000	96.752654 
3062.000000	96.755625 
3061.000000	96.755515 
3060.000000	96.751472 
3059.000000	96.747542 
3058.000000	96.748181 
3057.000000	96.753718 
3056.000000	96.760835 
3055.000000	96.766232 
3054.000000	96.768233 
3053.000000	96.766691 
3052.000000	96.762735 
3051.000000	96.758179 
3050.000000	96.753660 
3049.000000	96.747366 
3048.000000	96.737109 
3047.000000	96.723701 
3046.000000	96.711630 
3045.000000	96.705942 
3044.000000	96.708025 
3043.000000	96.713946 
3042.000000	96.717032 
3041.000000	96.712514 
3040.000000	96.700389 
3039.000000	96.683674 
3038.000000	96.664771 
3037.000000	96.644064 
3036.000000	96.621396 
3035.000000	96.598094 
3034.000000	96.577553 
3033.000000	96.564221 
3032.000000	96.561028 
3031.000000	96.566436 
3030.000000	96.574596 
3029.000000	96.580017 
3028.000000	96.582011 
3027.000000	96.583022 
3026.000000	96.583533 
3025.000000	96.580839 
3024.000000	96.573090 
3023.000000	96.562222 
3022.000000	96.551871 
3021.000000	96.543926 
3020.000000	96.538242 
3019.000000	96.533951 
3018.000000	96.530063 
3017.000000	96.525898 
3016.000000	96.522278 
3015.000000	96.520781 
3014.000000	96.521151 
3013.000000	96.520938 
3012.000000	96.519264 
3011.000000	96.519422 
3010.000000	96.525215 
3009.000000	96.535634 
3008.000000	96.545656 
3007.000000	96.552165 
3006.000000	96.556716 
3005.000000	96.561733 
3004.000000	96.566099 
3003.000000	96.565815 
3002.000000	96.558759 
3001.000000	96.548073 
3000.000000	96.540463 
2999.000000	96.540723 
2998.000000	96.547764 
2997.000000	96.556070 
2996.000000	96.561428 
2995.000000	96.564313 
2994.000000	96.567499 
2993.000000	96.571866 
2992.000000	96.576079 
2991.000000	96.579402 
2990.000000	96.582625 
2989.000000	96.586058 
2988.000000	96.588789 
2987.000000	96.591110 
2986.000000	96.596239 
2985.000000	96.607583 
2984.000000	96.624183 
2983.000000	96.640073 
2982.000000	96.648766 
2981.000000	96.647902 
2980.000000	96.639500 
2979.000000	96.626760 
2978.000000	96.611622 
2977.000000	96.594310 
2976.000000	96.572889 
2975.000000	96.542538 
2974.000000	96.498065 
2973.000000	96.440889 
2972.000000	96.384571 
2971.000000	96.349727 
2970.000000	96.350286 
2969.000000	96.384433 
2968.000000	96.436324 
2967.000000	96.486634 
2966.000000	96.524076 
2965.000000	96.547742 
2964.000000	96.561905 
2963.000000	96.570325 
2962.000000	96.574003 
2961.000000	96.572371 
2960.000000	96.565411 
2959.000000	96.554541 
2958.000000	96.541946 
2957.000000	96.529803 
2956.000000	96.520256 
2955.000000	96.515290 
2954.000000	96.515710 
2953.000000	96.520054 
2952.000000	96.525114 
2951.000000	96.527981 
2950.000000	96.527761 
2949.000000	96.525299 
2948.000000	96.521640 
2947.000000	96.517248 
2946.000000	96.512776 
2945.000000	96.509667 
2944.000000	96.508721 
2943.000000	96.508134 
2942.000000	96.504599 
2941.000000	96.497586 
2940.000000	96.491394 
2939.000000	96.491223 
2938.000000	96.497474 
2937.000000	96.505806 
2936.000000	96.512714 
2935.000000	96.518855 
2934.000000	96.525685 
2933.000000	96.531201 
2932.000000	96.531788 
2931.000000	96.527954 
2930.000000	96.525274 
2929.000000	96.528441 
2928.000000	96.536548 
2927.000000	96.544874 
2926.000000	96.549760 
2925.000000	96.551090 
2924.000000	96.550947 
2923.000000	96.551610 
2922.000000	96.553690 
2921.000000	96.556209 
2920.000000	96.558465 
2919.000000	96.561145 
2918.000000	96.565506 
2917.000000	96.571854 
2916.000000	96.578915 
2915.000000	96.584648 
2914.000000	96.587717 
2913.000000	96.588098 
2912.000000	96.586980 
2911.000000	96.586006 
2910.000000	96.586262 
2909.000000	96.587902 
2908.000000	96.590512 
2907.000000	96.593763 
2906.000000	96.597532 
2905.000000	96.601577 
2904.000000	96.605390 
2903.000000	96.608585 
2902.000000	96.611159 
2901.000000	96.613540 
2900.000000	96.615763 
2899.000000	96.617774 
2898.000000	96.619613 
2897.000000	96.621473 
2896.000000	96.623545 
2895.000000	96.625982 
2894.000000	96.629037 
2893.000000	96.632992 
2892.000000	96.637715 
2891.000000	96.642395 
2890.000000	96.646057 
2889.000000	96.648362 
2888.000000	96.649835 
2887.000000	96.651333 
2886.000000	96.653416 
2885.000000	96.656306 
2884.000000	96.660044 
2883.000000	96.664369 
2882.000000	96.668611 
2881.000000	96.672102 
2880.000000	96.674669 
2879.000000	96.676696 
2878.000000	96.678922 
2877.000000	96.682221 
2876.000000	96.687004 
2875.000000	96.692285 
2874.000000	96.695799 
2873.000000	96.695992 
2872.000000	96.693920 
2871.000000	96.692917 
2870.000000	96.695557 
2869.000000	96.701768 
2868.000000	96.709609 
2867.000000	96.717186 
2866.000000	96.723565 
2865.000000	96.728456 
2864.000000	96.731987 
2863.000000	96.734507 
2862.000000	96.736069 
2861.000000	96.736522 
2860.000000	96.736399 
2859.000000	96.736864 
2858.000000	96.738240 
2857.000000	96.739720 
2856.000000	96.741397 
2855.000000	96.745433 
2854.000000	96.753883 
2853.000000	96.766188 
2852.000000	96.779703 
2851.000000	96.792167 
2850.000000	96.802675 
2849.000000	96.811098 
2848.000000	96.818036 
2847.000000	96.824701 
2846.000000	96.831360 
2845.000000	96.836392 
2844.000000	96.838376 
2843.000000	96.838555 
2842.000000	96.839500 
2841.000000	96.841612 
2840.000000	96.843109 
2839.000000	96.843637 
2838.000000	96.845719 
2837.000000	96.851518 
2836.000000	96.859669 
2835.000000	96.866738 
2834.000000	96.871078 
2833.000000	96.873983 
2832.000000	96.877321 
2831.000000	96.881328 
2830.000000	96.885095 
2829.000000	96.888239 
2828.000000	96.891314 
2827.000000	96.895027 
2826.000000	96.899847 
2825.000000	96.906343 
2824.000000	96.914806 
2823.000000	96.923868 
2822.000000	96.930469 
2821.000000	96.932570 
2820.000000	96.931522 
2819.000000	96.930756 
2818.000000	96.931857 
2817.000000	96.933437 
2816.000000	96.934171 
2815.000000	96.935113 
2814.000000	96.938140 
2813.000000	96.943317 
2812.000000	96.948861 
2811.000000	96.953047 
2810.000000	96.955247 
2809.000000	96.955618 
2808.000000	96.955031 
2807.000000	96.955091 
2806.000000	96.957009 
2805.000000	96.960371 
2804.000000	96.963713 
2803.000000	96.966340 
2802.000000	96.968848 
2801.000000	96.971825 
2800.000000	96.974924 
2799.000000	96.977513 
2798.000000	96.979444 
2797.000000	96.980629 
2796.000000	96.980510 
2795.000000	96.978602 
2794.000000	96.975340 
2793.000000	96.972085 
2792.000000	96.970458 
2791.000000	96.971650 
2790.000000	96.975872 
2789.000000	96.982078 
2788.000000	96.988425 
2787.000000	96.993412 
2786.000000	96.996410 
2785.000000	96.997313 
2784.000000	96.996394 
2783.000000	96.994643 
2782.000000	96.993482 
2781.000000	96.993638 
2780.000000	96.994533 
2779.000000	96.994920 
2778.000000	96.993805 
2777.000000	96.990948 
2776.000000	96.987319 
2775.000000	96.985157 
2774.000000	96.986450 
2773.000000	96.990859 
2772.000000	96.995579 
2771.000000	96.998009 
2770.000000	96.998100 
2769.000000	96.997526 
2768.000000	96.997605 
2767.000000	96.998915 
2766.000000	97.002062 
2765.000000	97.007281 
2764.000000	97.013277 
2763.000000	97.017743 
2762.000000	97.019377 
2761.000000	97.018679 
2760.000000	97.016940 
2759.000000	97.015239 
2758.000000	97.014454 
2757.000000	97.015127 
2756.000000	97.016749 
2755.000000	97.017952 
2754.000000	97.017989 
2753.000000	97.017652 
2752.000000	97.018171 
2751.000000	97.019380 
2750.000000	97.019574 
2749.000000	97.017324 
2748.000000	97.013050 
2747.000000	97.008722 
2746.000000	97.006090 
2745.000000	97.005272 
2744.000000	97.005213 
2743.000000	97.005217 
2742.000000	97.005739 
2741.000000	97.007548 
2740.000000	97.010428 
2739.000000	97.013024 
2738.000000	97.014008 
2737.000000	97.013329 
2736.000000	97.012294 
2735.000000	97.012430 
2734.000000	97.014256 
2733.000000	97.017181 
2732.000000	97.020461 
2731.000000	97.023851 
2730.000000	97.027093 
2729.000000	97.029348 
2728.000000	97.029756 
2727.000000	97.028410 
2726.000000	97.026299 
2725.000000	97.024419 
2724.000000	97.023328 
2723.000000	97.023408 
2722.000000	97.024860 
2721.000000	97.027247 
2720.000000	97.029588 
2719.000000	97.031233 
2718.000000	97.032354 
2717.000000	97.033426 
2716.000000	97.034610 
2715.000000	97.035834 
2714.000000	97.037196 
2713.000000	97.038888 
2712.000000	97.040732 
2711.000000	97.042155 
2710.000000	97.042794 
2709.000000	97.042943 
2708.000000	97.043385 
2707.000000	97.044672 
2706.000000	97.046707 
2705.000000	97.048794 
2704.000000	97.050196 
2703.000000	97.050770 
2702.000000	97.051122 
2701.000000	97.052087 
2700.000000	97.053948 
2699.000000	97.056334 
2698.000000	97.058823 
2697.000000	97.061370 
2696.000000	97.063808 
2695.000000	97.065297 
2694.000000	97.064979 
2693.000000	97.063084 
2692.000000	97.061086 
2691.000000	97.060470 
2690.000000	97.061540 
2689.000000	97.063387 
2688.000000	97.064715 
2687.000000	97.064820 
2686.000000	97.063927 
2685.000000	97.062791 
2684.000000	97.062003 
2683.000000	97.061725 
2682.000000	97.062145 
2681.000000	97.063786 
2680.000000	97.066933 
2679.000000	97.070814 
2678.000000	97.073904 
2677.000000	97.075256 
2676.000000	97.075133 
2675.000000	97.074281 
2674.000000	97.073076 
2673.000000	97.071674 
2672.000000	97.070336 
2671.000000	97.069223 
2670.000000	97.068150 
2669.000000	97.066699 
2668.000000	97.064376 
2667.000000	97.060695 
2666.000000	97.055699 
2665.000000	97.050681 
2664.000000	97.047595 
2663.000000	97.047261 
2662.000000	97.048773 
2661.000000	97.050857 
2660.000000	97.053055 
2659.000000	97.055105 
2658.000000	97.056100 
2657.000000	97.055425 
2656.000000	97.054027 
2655.000000	97.053502 
2654.000000	97.054186 
2653.000000	97.055259 
2652.000000	97.056438 
2651.000000	97.058233 
2650.000000	97.060398 
2649.000000	97.061521 
2648.000000	97.060708 
2647.000000	97.058736 
2646.000000	97.056951 
2645.000000	97.055853 
2644.000000	97.055442 
2643.000000	97.056015 
2642.000000	97.057695 
2641.000000	97.059669 
2640.000000	97.060826 
2639.000000	97.060976 
2638.000000	97.060797 
2637.000000	97.060940 
2636.000000	97.061862 
2635.000000	97.064169 
2634.000000	97.068030 
2633.000000	97.072179 
2632.000000	97.074464 
2631.000000	97.073965 
2630.000000	97.072125 
2629.000000	97.071542 
2628.000000	97.073389 
2627.000000	97.076500 
2626.000000	97.078795 
2625.000000	97.079584 
2624.000000	97.080313 
2623.000000	97.082960 
2622.000000	97.087680 
2621.000000	97.092310 
2620.000000	97.094574 
2619.000000	97.094213 
2618.000000	97.092452 
2617.000000	97.090273 
2616.000000	97.088033 
2615.000000	97.086409 
2614.000000	97.086340 
2613.000000	97.087746 
2612.000000	97.089375 
2611.000000	97.090345 
2610.000000	97.090847 
2609.000000	97.090997 
2608.000000	97.090145 
2607.000000	97.088103 
2606.000000	97.086206 
2605.000000	97.086195 
2604.000000	97.088532 
2603.000000	97.092594 
2602.000000	97.097818 
2601.000000	97.103774 
2600.000000	97.109504 
2599.000000	97.113819 
2598.000000	97.116223 
2597.000000	97.116853 
2596.000000	97.115803 
2595.000000	97.113209 
2594.000000	97.109941 
2593.000000	97.107549 
2592.000000	97.107161 
2591.000000	97.108639 
2590.000000	97.110716 
2589.000000	97.111809 
2588.000000	97.111129 
2587.000000	97.109444 
2586.000000	97.108706 
2585.000000	97.110387 
2584.000000	97.114127 
2583.000000	97.118098 
2582.000000	97.120640 
2581.000000	97.121558 
2580.000000	97.122071 
2579.000000	97.123844 
2578.000000	97.127789 
2577.000000	97.133257 
2576.000000	97.138090 
2575.000000	97.139954 
2574.000000	97.137915 
2573.000000	97.133088 
2572.000000	97.128213 
2571.000000	97.125805 
2570.000000	97.126464 
2569.000000	97.128867 
2568.000000	97.131164 
2567.000000	97.132687 
2566.000000	97.133968 
2565.000000	97.135603 
2564.000000	97.137696 
2563.000000	97.140102 
2562.000000	97.142618 
2561.000000	97.145097 
2560.000000	97.147714 
2559.000000	97.150793 
2558.000000	97.153940 
2557.000000	97.155943 
2556.000000	97.156355 
2555.000000	97.156657 
2554.000000	97.158771 
2553.000000	97.162536 
2552.000000	97.165920 
2551.000000	97.167860 
2550.000000	97.169477 
2549.000000	97.171897 
2548.000000	97.174207 
2547.000000	97.174842 
2546.000000	97.173769 
2545.000000	97.172233 
2544.000000	97.171192 
2543.000000	97.170900 
2542.000000	97.171440 
2541.000000	97.172737 
2540.000000	97.174389 
2539.000000	97.176025 
2538.000000	97.177571 
2537.000000	97.178911 
2536.000000	97.179752 
2535.000000	97.180105 
2534.000000	97.180461 
2533.000000	97.181211 
2532.000000	97.182263 
2531.000000	97.183440 
2530.000000	97.184799 
2529.000000	97.186335 
2528.000000	97.187711 
2527.000000	97.188610 
2526.000000	97.189122 
2525.000000	97.189597 
2524.000000	97.190319 
2523.000000	97.191305 
2522.000000	97.192432 
2521.000000	97.193545 
2520.000000	97.194548 
2519.000000	97.195415 
2518.000000	97.196175 
2517.000000	97.196825 
2516.000000	97.197229 
2515.000000	97.197235 
2514.000000	97.196966 
2513.000000	97.196802 
2512.000000	97.197126 
2511.000000	97.198103 
2510.000000	97.199625 
2509.000000	97.201273 
2508.000000	97.202450 
2507.000000	97.202796 
2506.000000	97.202480 
2505.000000	97.202147 
2504.000000	97.202328 
2503.000000	97.203169 
2502.000000	97.204617 
2501.000000	97.206460 
2500.000000	97.208153 
2499.000000	97.209107 
2498.000000	97.209338 
2497.000000	97.209383 
2496.000000	97.209386 
2495.000000	97.208976 
2494.000000	97.208271 
2493.000000	97.208077 
2492.000000	97.208552 
2491.000000	97.208530 
2490.000000	97.206956 
2489.000000	97.204438 
2488.000000	97.202631 
2487.000000	97.202621 
2486.000000	97.204456 
2485.000000	97.207602 
2484.000000	97.211104 
2483.000000	97.213809 
2482.000000	97.215581 
2481.000000	97.217500 
2480.000000	97.220103 
2479.000000	97.222374 
2478.000000	97.223258 
2477.000000	97.222797 
2476.000000	97.220714 
2475.000000	97.215799 
2474.000000	97.208798 
2473.000000	97.204216 
2472.000000	97.206066 
2471.000000	97.212436 
2470.000000	97.216718 
2469.000000	97.215193 
2468.000000	97.210629 
2467.000000	97.207847 
2466.000000	97.207897 
2465.000000	97.208140 
2464.000000	97.205899 
2463.000000	97.200294 
2462.000000	97.192140 
2461.000000	97.184102 
2460.000000	97.179756 
2459.000000	97.180632 
2458.000000	97.184653 
2457.000000	97.188354 
2456.000000	97.189981 
2455.000000	97.189411 
2454.000000	97.186485 
2453.000000	97.181300 
2452.000000	97.175504 
2451.000000	97.171395 
2450.000000	97.169513 
2449.000000	97.168005 
2448.000000	97.164368 
2447.000000	97.157669 
2446.000000	97.150292 
2445.000000	97.148052 
2444.000000	97.156610 
2443.000000	97.176147 
2442.000000	97.199301 
2441.000000	97.216476 
2440.000000	97.223826 
2439.000000	97.223880 
2438.000000	97.220512 
2437.000000	97.215583 
2436.000000	97.210318 
2435.000000	97.206660 
2434.000000	97.205487 
2433.000000	97.205384 
2432.000000	97.204568 
2431.000000	97.202575 
2430.000000	97.198882 
2429.000000	97.191862 
2428.000000	97.180963 
2427.000000	97.168530 
2426.000000	97.157733 
2425.000000	97.149502 
2424.000000	97.143166 
2423.000000	97.140010 
2422.000000	97.143806 
2421.000000	97.156179 
2420.000000	97.173297 
2419.000000	97.188578 
2418.000000	97.197544 
2417.000000	97.199490 
2416.000000	97.195864 
2415.000000	97.188896 
2414.000000	97.181573 
2413.000000	97.176285 
2412.000000	97.172593 
2411.000000	97.168344 
2410.000000	97.163857 
2409.000000	97.163285 
2408.000000	97.170508 
2407.000000	97.184649 
2406.000000	97.200898 
2405.000000	97.214565 
2404.000000	97.222611 
2403.000000	97.222543 
2402.000000	97.213726 
2401.000000	97.201019 
2400.000000	97.193490 
2399.000000	97.195974 
2398.000000	97.203508 
2397.000000	97.207066 
2396.000000	97.203712 
2395.000000	97.198137 
2394.000000	97.194871 
2393.000000	97.192792 
2392.000000	97.188146 
2391.000000	97.179660 
2390.000000	97.168197 
2389.000000	97.153172 
2388.000000	97.132000 
2387.000000	97.102662 
2386.000000	97.065395 
2385.000000	97.023525 
2384.000000	96.984927 
2383.000000	96.961951 
2382.000000	96.967833 
2381.000000	97.010226 
2380.000000	97.086851 
2379.000000	97.185963 
2378.000000	97.289927 
2377.000000	97.378780 
2376.000000	97.432799 
2375.000000	97.437759 
2374.000000	97.393603 
2373.000000	97.317709 
2372.000000	97.236752 
2371.000000	97.171580 
2370.000000	97.131211 
2369.000000	97.116829 
2368.000000	97.124608 
2367.000000	97.145770 
2366.000000	97.171937 
2365.000000	97.200155 
2364.000000	97.227215 
2363.000000	97.240881 
2362.000000	97.230797 
2361.000000	97.202177 
2360.000000	97.166153 
2359.000000	97.134703 
2358.000000	97.126753 
2357.000000	97.155535 
2356.000000	97.210433 
2355.000000	97.257523 
2354.000000	97.285661 
2353.000000	97.301109 
2352.000000	97.298403 
2351.000000	97.266639 
2350.000000	97.210723 
2349.000000	97.156629 
2348.000000	97.125825 
2347.000000	97.123067 
2346.000000	97.132237 
2345.000000	97.124423 
2344.000000	97.096195 
2343.000000	97.063691 
2342.000000	97.055176 
2341.000000	97.076551 
2340.000000	97.106450 
2339.000000	97.123183 
2338.000000	97.124491 
2337.000000	97.124463 
2336.000000	97.122213 
2335.000000	97.112255 
2334.000000	97.094186 
2333.000000	97.080605 
2332.000000	97.061963 
2331.000000	97.029214 
2330.000000	96.971161 
2329.000000	96.906222 
2328.000000	96.840157 
2327.000000	96.783678 
2326.000000	96.744435 
2325.000000	96.729893 
2324.000000	96.738975 
2323.000000	96.759740 
2322.000000	96.783748 
2321.000000	96.803637 
2320.000000	96.807217 
2319.000000	96.794795 
2318.000000	96.775513 
2317.000000	96.774665 
2316.000000	96.791240 
2315.000000	96.813573 
2314.000000	96.811114 
2313.000000	96.782047 
2312.000000	96.733018 
2311.000000	96.689211 
2310.000000	96.657769 
2309.000000	96.644783 
2308.000000	96.643677 
2307.000000	96.654598 
2306.000000	96.665968 
2305.000000	96.665706 
2304.000000	96.640210 
2303.000000	96.598630 
2302.000000	96.557072 
2301.000000	96.534676 
2300.000000	96.531709 
2299.000000	96.546994 
2298.000000	96.570166 
2297.000000	96.597558 
2296.000000	96.625701 
2295.000000	96.661595 
2294.000000	96.708070 
2293.000000	96.760892 
2292.000000	96.807125 
2291.000000	96.839072 
2290.000000	96.857898 
2289.000000	96.866674 
2288.000000	96.867334 
2287.000000	96.863690 
2286.000000	96.865164 
2285.000000	96.877864 
2284.000000	96.900956 
2283.000000	96.927997 
2282.000000	96.953783 
2281.000000	96.974026 
2280.000000	96.986583 
2279.000000	96.992542 
2278.000000	96.995258 
2277.000000	96.996540 
2276.000000	96.997074 
2275.000000	97.002752 
2274.000000	97.020733 
2273.000000	97.048014 
2272.000000	97.068489 
2271.000000	97.070958 
2270.000000	97.063459 
2269.000000	97.063963 
2268.000000	97.078941 
2267.000000	97.099042 
2266.000000	97.112218 
2265.000000	97.115324 
2264.000000	97.114018 
2263.000000	97.117561 
2262.000000	97.132014 
2261.000000	97.152957 
2260.000000	97.167956 
2259.000000	97.169189 
2258.000000	97.162199 
2257.000000	97.158515 
2256.000000	97.162780 
2255.000000	97.170653 
2254.000000	97.176764 
2253.000000	97.180539 
2252.000000	97.183549 
2251.000000	97.185636 
2250.000000	97.184939 
2249.000000	97.181476 
2248.000000	97.177565 
2247.000000	97.177030 
2246.000000	97.182663 
2245.000000	97.194845 
2244.000000	97.210391 
2243.000000	97.223824 
2242.000000	97.231639 
2241.000000	97.235091 
2240.000000	97.238212 
2239.000000	97.243595 
2238.000000	97.250765 
2237.000000	97.257643 
2236.000000	97.262485 
2235.000000	97.264537 
2234.000000	97.263917 
2233.000000	97.261669 
2232.000000	97.259573 
2231.000000	97.259156 
2230.000000	97.260524 
2229.000000	97.262097 
2228.000000	97.261856 
2227.000000	97.259445 
2226.000000	97.257137 
2225.000000	97.258242 
2224.000000	97.263907 
2223.000000	97.271788 
2222.000000	97.277893 
2221.000000	97.280688 
2220.000000	97.282360 
2219.000000	97.285593 
2218.000000	97.289852 
2217.000000	97.291722 
2216.000000	97.288946 
2215.000000	97.282965 
2214.000000	97.277108 
2213.000000	97.273021 
2212.000000	97.270102 
2211.000000	97.268126 
2210.000000	97.268412 
2209.000000	97.272139 
2208.000000	97.278583 
2207.000000	97.285206 
2206.000000	97.289228 
2205.000000	97.288936 
2204.000000	97.283921 
2203.000000	97.275151 
2202.000000	97.264794 
2201.000000	97.255499 
2200.000000	97.249849 
2199.000000	97.248951 
2198.000000	97.250570 
2197.000000	97.249854 
2196.000000	97.243942 
2195.000000	97.235698 
2194.000000	97.231045 
2193.000000	97.232036 
2192.000000	97.234773 
2191.000000	97.234952 
2190.000000	97.233028 
2189.000000	97.232209 
2188.000000	97.234107 
2187.000000	97.238065 
2186.000000	97.242251 
2185.000000	97.244137 
2184.000000	97.242943 
2183.000000	97.242444 
2182.000000	97.246697 
2181.000000	97.251227 
2180.000000	97.244682 
2179.000000	97.222726 
2178.000000	97.195555 
2177.000000	97.178025 
2176.000000	97.175418 
2175.000000	97.183969 
2174.000000	97.199186 
2173.000000	97.216434 
2172.000000	97.227091 
2171.000000	97.223962 
2170.000000	97.210879 
2169.000000	97.200557 
2168.000000	97.201101 
2167.000000	97.209181 
2166.000000	97.216088 
2165.000000	97.215298 
2164.000000	97.204546 
2163.000000	97.187504 
2162.000000	97.175854 
2161.000000	97.183660 
2160.000000	97.215757 
2159.000000	97.262537 
2158.000000	97.306695 
2157.000000	97.335983 
2156.000000	97.349852 
2155.000000	97.357016 
2154.000000	97.366384 
2153.000000	97.376869 
2152.000000	97.377803 
2151.000000	97.362628 
2150.000000	97.339569 
2149.000000	97.324775 
2148.000000	97.325702 
2147.000000	97.335809 
2146.000000	97.343885 
2145.000000	97.344232 
2144.000000	97.338557 
2143.000000	97.331944 
2142.000000	97.327622 
2141.000000	97.324297 
2140.000000	97.319476 
2139.000000	97.315770 
2138.000000	97.320507 
2137.000000	97.336466 
2136.000000	97.355840 
2135.000000	97.367212 
2134.000000	97.365930 
2133.000000	97.355025 
2132.000000	97.339556 
2131.000000	97.323840 
2130.000000	97.312031 
2129.000000	97.306031 
2128.000000	97.302696 
2127.000000	97.296956 
2126.000000	97.288446 
2125.000000	97.282593 
2124.000000	97.284663 
2123.000000	97.294426 
2122.000000	97.306070 
2121.000000	97.312109 
2120.000000	97.308330 
2119.000000	97.296048 
2118.000000	97.280411 
2117.000000	97.266555 
2116.000000	97.257310 
2115.000000	97.254213 
2114.000000	97.257506 
2113.000000	97.263825 
2112.000000	97.267291 
2111.000000	97.265291 
2110.000000	97.261619 
2109.000000	97.262306 
2108.000000	97.269220 
2107.000000	97.278947 
2106.000000	97.286405 
2105.000000	97.288499 
2104.000000	97.285244 
2103.000000	97.279054 
2102.000000	97.273509 
2101.000000	97.270943 
2100.000000	97.270745 
2099.000000	97.270437 
2098.000000	97.268393 
2097.000000	97.265173 
2096.000000	97.262644 
2095.000000	97.262334 
2094.000000	97.264341 
2093.000000	97.267116 
2092.000000	97.268395 
2091.000000	97.267022 
2090.000000	97.263682 
2089.000000	97.259890 
2088.000000	97.256597 
2087.000000	97.254055 
2086.000000	97.252340 
2085.000000	97.251371 
2084.000000	97.250662 
2083.000000	97.249725 
2082.000000	97.248662 
2081.000000	97.247966 
2080.000000	97.247810 
2079.000000	97.247857 
2078.000000	97.247531 
2077.000000	97.246530 
2076.000000	97.245023 
2075.000000	97.243526 
2074.000000	97.242398 
2073.000000	97.241638 
2072.000000	97.241122 
2071.000000	97.240796 
2070.000000	97.240582 
2069.000000	97.240110 
2068.000000	97.238913 
2067.000000	97.237261 
2066.000000	97.236400 
2065.000000	97.236846 
2064.000000	97.237341 
2063.000000	97.236759 
2062.000000	97.235948 
2061.000000	97.236588 
2060.000000	97.238899 
2059.000000	97.241396 
2058.000000	97.242847 
2057.000000	97.243396 
2056.000000	97.243507 
2055.000000	97.243299 
2054.000000	97.243237 
2053.000000	97.244108 
2052.000000	97.245925 
2051.000000	97.248057 
2050.000000	97.250412 
2049.000000	97.253172 
2048.000000	97.255619 
2047.000000	97.257062 
2046.000000	97.258779 
2045.000000	97.262790 
2044.000000	97.268176 
2043.000000	97.270951 
2042.000000	97.268933 
2041.000000	97.263969 
2040.000000	97.258419 
2039.000000	97.252226 
2038.000000	97.245900 
2037.000000	97.243201 
2036.000000	97.247237 
2035.000000	97.256004 
2034.000000	97.263868 
2033.000000	97.267639 
2032.000000	97.268765 
2031.000000	97.270342 
2030.000000	97.274120 
2029.000000	97.279642 
2028.000000	97.284256 
2027.000000	97.284410 
2026.000000	97.278617 
2025.000000	97.269669 
2024.000000	97.263075 
2023.000000	97.262149 
2022.000000	97.265700 
2021.000000	97.269624 
2020.000000	97.270587 
2019.000000	97.268312 
2018.000000	97.264431 
2017.000000	97.259889 
2016.000000	97.254067 
2015.000000	97.246795 
2014.000000	97.239872 
2013.000000	97.235557 
2012.000000	97.234527 
2011.000000	97.236023 
2010.000000	97.238730 
2009.000000	97.240146 
2008.000000	97.236471 
2007.000000	97.225523 
2006.000000	97.210226 
2005.000000	97.198045 
2004.000000	97.194652 
2003.000000	97.200579 
2002.000000	97.212676 
2001.000000	97.226261 
2000.000000	97.236886 
1999.000000	97.241970 
1998.000000	97.241567 
1997.000000	97.237103 
1996.000000	97.229870 
1995.000000	97.221568 
1994.000000	97.215554 
1993.000000	97.214865 
1992.000000	97.217972 
1991.000000	97.219860 
1990.000000	97.219267 
1989.000000	97.220005 
1988.000000	97.223903 
1987.000000	97.227483 
1986.000000	97.227813 
1985.000000	97.227541 
1984.000000	97.230256 
1983.000000	97.234282 
1982.000000	97.235889 
1981.000000	97.236837 
1980.000000	97.243377 
1979.000000	97.257519 
1978.000000	97.273520 
1977.000000	97.283946 
1976.000000	97.286898 
1975.000000	97.285424 
1974.000000	97.283620 
1973.000000	97.284627 
1972.000000	97.289119 
1971.000000	97.294142 
1970.000000	97.296157 
1969.000000	97.296684 
1968.000000	97.302036 
1967.000000	97.315182 
1966.000000	97.331132 
1965.000000	97.342596 
1964.000000	97.346905 
1963.000000	97.345003 
1962.000000	97.338128 
1961.000000	97.329972 
1960.000000	97.327536 
1959.000000	97.335028 
1958.000000	97.349572 
1957.000000	97.364290 
1956.000000	97.373789 
1955.000000	97.374883 
1954.000000	97.365644 
1953.000000	97.348351 
1952.000000	97.330658 
1951.000000	97.319380 
1950.000000	97.314608 
1949.000000	97.312094 
1948.000000	97.309417 
1947.000000	97.308135 
1946.000000	97.310556 
1945.000000	97.316449 
1944.000000	97.322829 
1943.000000	97.325606 
1942.000000	97.322179 
1941.000000	97.313718 
1940.000000	97.305106 
1939.000000	97.301085 
1938.000000	97.302142 
1937.000000	97.304683 
1936.000000	97.304963 
1935.000000	97.302391 
1934.000000	97.298578 
1933.000000	97.295095 
1932.000000	97.292460 
1931.000000	97.290671 
1930.000000	97.289691 
1929.000000	97.288879 
1928.000000	97.287046 
1927.000000	97.284113 
1926.000000	97.281573 
1925.000000	97.280436 
1924.000000	97.279931 
1923.000000	97.278648 
1922.000000	97.276372 
1921.000000	97.273825 
1920.000000	97.271506 
1919.000000	97.269472 
1918.000000	97.267577 
1917.000000	97.265737 
1916.000000	97.263950 
1915.000000	97.262209 
1914.000000	97.260521 
1913.000000	97.258903 
1912.000000	97.257372 
1911.000000	97.255948 
1910.000000	97.254638 
1909.000000	97.253411 
1908.000000	97.252209 
1907.000000	97.250986 
1906.000000	97.249730 
1905.000000	97.248442 
1904.000000	97.247106 
1903.000000	97.245709 
1902.000000	97.244261 
1901.000000	97.242796 
1900.000000	97.241343 
1899.000000	97.239919 
1898.000000	97.238520 
1897.000000	97.237131 
1896.000000	97.235730 
1895.000000	97.234316 
1894.000000	97.232936 
1893.000000	97.231645 
1892.000000	97.230463 
1891.000000	97.229349 
1890.000000	97.228223 
1889.000000	97.227006 
1888.000000	97.225659 
1887.000000	97.224201 
1886.000000	97.222674 
1885.000000	97.221104 
1884.000000	97.219479 
1883.000000	97.217781 
1882.000000	97.216026 
1881.000000	97.214263 
1880.000000	97.212536 
1879.000000	97.210855 
1878.000000	97.209213 
1877.000000	97.207591 
1876.000000	97.205966 
1875.000000	97.204318 
1874.000000	97.202655 
1873.000000	97.201020 
1872.000000	97.199471 
1871.000000	97.198047 
1870.000000	97.196762 
1869.000000	97.195603 
1868.000000	97.194523 
1867.000000	97.193469 
1866.000000	97.192442 
1865.000000	97.191398 
1864.000000	97.190344 
1863.000000	97.189465 
1862.000000	97.188882 
1861.000000	97.188645 
1860.000000	97.188753 
1859.000000	97.188887 
1858.000000	97.188622 
1857.000000	97.188060 
1856.000000	97.187718 
1855.000000	97.187992 
1854.000000	97.188785 
1853.000000	97.189186 
1852.000000	97.187960 
1851.000000	97.185006 
1850.000000	97.182578 
1849.000000	97.182853 
1848.000000	97.184341 
1847.000000	97.182321 
1846.000000	97.173730 
1845.000000	97.160017 
1844.000000	97.146046 
1843.000000	97.137734 
1842.000000	97.139385 
1841.000000	97.148860 
1840.000000	97.160684 
1839.000000	97.170999 
1838.000000	97.177963 
1837.000000	97.179767 
1836.000000	97.174787 
1835.000000	97.165095 
1834.000000	97.157531 
1833.000000	97.158962 
1832.000000	97.172473 
1831.000000	97.191500 
1830.000000	97.201398 
1829.000000	97.195292 
1828.000000	97.182089 
1827.000000	97.173164 
1826.000000	97.169976 
1825.000000	97.168278 
1824.000000	97.163462 
1823.000000	97.153254 
1822.000000	97.141933 
1821.000000	97.138354 
1820.000000	97.146057 
1819.000000	97.155078 
1818.000000	97.154099 
1817.000000	97.144970 
1816.000000	97.133088 
1815.000000	97.115323 
1814.000000	97.092118 
1813.000000	97.077761 
1812.000000	97.082455 
1811.000000	97.086624 
1810.000000	97.067953 
1809.000000	97.041936 
1808.000000	97.028740 
1807.000000	97.019130 
1806.000000	97.001322 
1805.000000	96.985520 
1804.000000	96.983526 
1803.000000	96.983743 
1802.000000	96.965821 
1801.000000	96.934133 
1800.000000	96.899727 
1799.000000	96.853279 
1798.000000	96.794863 
1797.000000	96.744282 
1796.000000	96.708294 
1795.000000	96.674115 
1794.000000	96.636045 
1793.000000	96.611257 
1792.000000	96.613299 
1791.000000	96.615709 
1790.000000	96.597320 
1789.000000	96.575570 
1788.000000	96.566401 
1787.000000	96.562897 
1786.000000	96.551553 
1785.000000	96.533141 
1784.000000	96.515743 
1783.000000	96.501172 
1782.000000	96.482211 
1781.000000	96.450410 
1780.000000	96.399980 
1779.000000	96.335059 
1778.000000	96.273054 
1777.000000	96.224642 
1776.000000	96.179273 
1775.000000	96.117485 
1774.000000	96.029749 
1773.000000	95.920241 
1772.000000	95.813496 
1771.000000	95.721433 
1770.000000	95.628675 
1769.000000	95.529867 
1768.000000	95.438298 
1767.000000	95.355181 
1766.000000	95.265781 
1765.000000	95.164671 
1764.000000	95.060214 
1763.000000	94.957772 
1762.000000	94.845270 
1761.000000	94.721290 
1760.000000	94.610727 
1759.000000	94.524585 
1758.000000	94.436430 
1757.000000	94.309539 
1756.000000	94.143938 
1755.000000	93.973465 
1754.000000	93.811583 
1753.000000	93.646241 
1752.000000	93.481838 
1751.000000	93.353131 
1750.000000	93.272484 
1749.000000	93.203262 
1748.000000	93.128029 
1747.000000	93.062536 
1746.000000	93.011458 
1745.000000	92.963214 
1744.000000	92.915237 
1743.000000	92.869744 
1742.000000	92.808990 
1741.000000	92.719717 
1740.000000	92.632936 
1739.000000	92.594956 
1738.000000	92.598855 
1737.000000	92.610011 
1736.000000	92.633884 
1735.000000	92.727540 
1734.000000	92.932501 
1733.000000	93.175881 
1732.000000	93.365195 
1731.000000	93.494792 
1730.000000	93.586899 
1729.000000	93.645514 
1728.000000	93.681042 
1727.000000	93.718305 
1726.000000	93.770255 
1725.000000	93.829841 
1724.000000	93.888465 
1723.000000	93.951867 
1722.000000	94.028566 
1721.000000	94.126762 
1720.000000	94.250998 
1719.000000	94.373402 
1718.000000	94.430858 
1717.000000	94.465344 
1716.000000	94.564343 
1715.000000	94.713560 
1714.000000	94.876745 
1713.000000	95.039333 
1712.000000	95.194445 
1711.000000	95.345858 
1710.000000	95.496902 
1709.000000	95.649957 
1708.000000	95.808206 
1707.000000	95.965211 
1706.000000	96.104583 
1705.000000	96.210111 
1704.000000	96.269873 
1703.000000	96.278203 
1702.000000	96.257931 
1701.000000	96.258395 
1700.000000	96.299023 
1699.000000	96.333750 
1698.000000	96.368903 
1697.000000	96.448208 
1696.000000	96.577673 
1695.000000	96.668382 
1694.000000	96.690956 
1693.000000	96.697927 
1692.000000	96.713836 
1691.000000	96.736702 
1690.000000	96.754256 
1689.000000	96.763367 
1688.000000	96.776229 
1687.000000	96.801012 
1686.000000	96.851754 
1685.000000	96.921886 
1684.000000	96.968466 
1683.000000	96.944026 
1682.000000	96.897947 
1681.000000	96.874619 
1680.000000	96.878770 
1679.000000	96.890412 
1678.000000	96.896154 
1677.000000	96.893510 
1676.000000	96.885144 
1675.000000	96.881377 
1674.000000	96.891131 
1673.000000	96.913271 
1672.000000	96.932247 
1671.000000	96.938857 
1670.000000	96.939429 
1669.000000	96.943005 
1668.000000	96.946329 
1667.000000	96.951835 
1666.000000	96.956524 
1665.000000	96.958846 
1664.000000	96.961095 
1663.000000	96.962428 
1662.000000	96.960919 
1661.000000	96.954586 
1660.000000	96.941890 
1659.000000	96.933187 
1658.000000	96.938563 
1657.000000	96.959575 
1656.000000	96.981818 
1655.000000	97.006751 
1654.000000	97.023236 
1653.000000	97.014520 
1652.000000	96.967759 
1651.000000	96.943736 
1650.000000	96.932895 
1649.000000	96.924455 
1648.000000	96.908841 
1647.000000	96.896964 
1646.000000	96.902322 
1645.000000	96.916153 
1644.000000	96.929195 
1643.000000	96.937088 
1642.000000	96.940589 
1641.000000	96.943362 
1640.000000	96.946376 
1639.000000	96.948446 
1638.000000	96.950028 
1637.000000	96.953847 
1636.000000	96.960967 
1635.000000	96.968639 
1634.000000	96.972626 
1633.000000	96.974584 
1632.000000	96.974378 
1631.000000	96.973740 
1630.000000	96.976314 
1629.000000	96.983028 
1628.000000	96.989658 
1627.000000	96.992912 
1626.000000	96.993785 
1625.000000	96.994127 
1624.000000	96.993410 
1623.000000	96.992546 
1622.000000	96.994663 
1621.000000	96.999141 
1620.000000	97.002901 
1619.000000	97.004851 
1618.000000	97.007400 
1617.000000	97.013065 
1616.000000	97.019699 
1615.000000	97.025560 
1614.000000	97.032593 
1613.000000	97.038979 
1612.000000	97.042682 
1611.000000	97.044744 
1610.000000	97.049302 
1609.000000	97.055398 
1608.000000	97.058007 
1607.000000	97.059297 
1606.000000	97.065219 
1605.000000	97.074736 
1604.000000	97.081939 
1603.000000	97.086442 
1602.000000	97.091445 
1601.000000	97.095758 
1600.000000	97.096399 
1599.000000	97.095654 
1598.000000	97.096362 
1597.000000	97.097624 
1596.000000	97.097386 
1595.000000	97.095984 
1594.000000	97.095575 
1593.000000	97.096520 
1592.000000	97.097438 
1591.000000	97.098029 
1590.000000	97.099155 
1589.000000	97.100566 
1588.000000	97.101150 
1587.000000	97.100894 
1586.000000	97.100466 
1585.000000	97.099619 
1584.000000	97.097770 
1583.000000	97.095277 
1582.000000	97.093390 
1581.000000	97.091904 
1580.000000	97.089795 
1579.000000	97.086922 
1578.000000	97.083851 
1577.000000	97.080760 
1576.000000	97.077605 
1575.000000	97.074592 
1574.000000	97.071799 
1573.000000	97.068984 
1572.000000	97.066052 
1571.000000	97.063050 
1570.000000	97.060001 
1569.000000	97.056824 
1568.000000	97.053503 
1567.000000	97.050177 
1566.000000	97.046879 
1565.000000	97.043518 
1564.000000	97.040003 
1563.000000	97.036348 
1562.000000	97.032633 
1561.000000	97.028811 
1560.000000	97.024686 
1559.000000	97.020164 
1558.000000	97.015667 
1557.000000	97.011370 
1556.000000	97.007278 
1555.000000	97.003522 
1554.000000	97.000175 
1553.000000	96.997198 
1552.000000	96.994451 
1551.000000	96.991764 
1550.000000	96.989040 
1549.000000	96.986256 
1548.000000	96.983529 
1547.000000	96.980982 
1546.000000	96.978647 
1545.000000	96.976481 
1544.000000	96.974452 
1543.000000	96.972587 
1542.000000	96.971025 
1541.000000	96.969980 
1540.000000	96.969435 
1539.000000	96.969154 
1538.000000	96.968872 
1537.000000	96.968604 
1536.000000	96.968392 
1535.000000	96.968253 
1534.000000	96.968164 
1533.000000	96.968077 
1532.000000	96.967912 
1531.000000	96.967655 
1530.000000	96.967395 
1529.000000	96.967202 
1528.000000	96.967053 
1527.000000	96.966892 
1526.000000	96.966712 
1525.000000	96.966586 
1524.000000	96.966544 
1523.000000	96.966513 
1522.000000	96.966532 
1521.000000	96.966998 
1520.000000	96.968080 
1519.000000	96.969489 
1518.000000	96.970842 
1517.000000	96.971892 
1516.000000	96.972526 
1515.000000	96.972669 
1514.000000	96.972431 
1513.000000	96.972109 
1512.000000	96.971962 
1511.000000	96.971900 
1510.000000	96.971475 
1509.000000	96.970226 
1508.000000	96.968545 
1507.000000	96.968477 
1506.000000	96.969844 
1505.000000	96.969063 
1504.000000	96.967889 
1503.000000	96.966788 
1502.000000	96.965408 
1501.000000	96.964017 
1500.000000	96.963289 
1499.000000	96.962351 
1498.000000	96.958590 
1497.000000	96.952666 
1496.000000	96.949179 
1495.000000	96.947691 
1494.000000	96.944209 
1493.000000	96.937932 
1492.000000	96.930754 
1491.000000	96.924217 
1490.000000	96.918664 
1489.000000	96.915704 
1488.000000	96.914162 
1487.000000	96.909719 
1486.000000	96.901919 
1485.000000	96.892930 
1484.000000	96.884165 
1483.000000	96.875658 
1482.000000	96.866584 
1481.000000	96.856953 
1480.000000	96.847600 
1479.000000	96.838525 
1478.000000	96.828882 
1477.000000	96.817733 
1476.000000	96.804354 
1475.000000	96.787617 
1474.000000	96.768149 
1473.000000	96.751240 
1472.000000	96.741915 
1471.000000	96.736727 
1470.000000	96.730032 
1469.000000	96.721244 
1468.000000	96.711876 
1467.000000	96.702062 
1466.000000	96.690537 
1465.000000	96.677229 
1464.000000	96.663698 
1463.000000	96.650793 
1462.000000	96.638523 
1461.000000	96.627269 
1460.000000	96.616624 
1459.000000	96.604043 
1458.000000	96.584776 
1457.000000	96.561679 
1456.000000	96.545589 
1455.000000	96.537794 
1454.000000	96.532466 
1453.000000	96.526537 
1452.000000	96.520107 
1451.000000	96.513326 
1450.000000	96.504967 
1449.000000	96.495152 
1448.000000	96.486577 
1447.000000	96.479671 
1446.000000	96.470732 
1445.000000	96.459715 
1444.000000	96.449431 
1443.000000	96.440942 
1442.000000	96.433048 
1441.000000	96.424580 
1440.000000	96.415917 
1439.000000	96.405637 
1438.000000	96.384974 
1437.000000	96.347422 
1436.000000	96.314694 
1435.000000	96.307648 
1434.000000	96.315761 
1433.000000	96.327803 
1432.000000	96.344155 
1431.000000	96.364222 
1430.000000	96.373932 
1429.000000	96.362650 
1428.000000	96.345996 
1427.000000	96.344182 
1426.000000	96.353896 
1425.000000	96.352976 
1424.000000	96.335359 
1423.000000	96.322636 
1422.000000	96.322822 
1421.000000	96.330852 
1420.000000	96.347539 
1419.000000	96.373208 
1418.000000	96.386552 
1417.000000	96.378618 
1416.000000	96.378456 
1415.000000	96.402900 
1414.000000	96.437941 
1413.000000	96.461403 
1412.000000	96.474767 
1411.000000	96.496454 
1410.000000	96.523738 
1409.000000	96.543675 
1408.000000	96.563880 
1407.000000	96.592422 
1406.000000	96.609852 
1405.000000	96.591509 
1404.000000	96.553558 
1403.000000	96.532370 
1402.000000	96.531554 
1401.000000	96.531293 
1400.000000	96.514636 
1399.000000	96.485006 
1398.000000	96.449121 
1397.000000	96.408454 
1396.000000	96.378122 
1395.000000	96.374358 
1394.000000	96.372111 
1393.000000	96.332239 
1392.000000	96.269760 
1391.000000	96.212489 
1390.000000	96.156270 
1389.000000	96.074833 
1388.000000	95.957061 
1387.000000	95.829099 
1386.000000	95.714039 
1385.000000	95.602272 
1384.000000	95.480524 
1383.000000	95.351294 
1382.000000	95.222241 
1381.000000	95.095676 
1380.000000	94.970344 
1379.000000	94.854964 
1378.000000	94.766083 
1377.000000	94.706377 
1376.000000	94.662170 
1375.000000	94.621197 
1374.000000	94.580027 
1373.000000	94.529547 
1372.000000	94.467748 
1371.000000	94.416700 
1370.000000	94.394733 
1369.000000	94.379123 
1368.000000	94.334381 
1367.000000	94.270223 
1366.000000	94.240824 
1365.000000	94.288390 
1364.000000	94.400577 
1363.000000	94.523689 
1362.000000	94.622314 
1361.000000	94.702176 
1360.000000	94.778541 
1359.000000	94.848843 
1358.000000	94.897949 
1357.000000	94.917494 
1356.000000	94.917062 
1355.000000	94.915379 
1354.000000	94.927271 
1353.000000	94.960839 
1352.000000	95.015310 
1351.000000	95.083250 
1350.000000	95.164118 
1349.000000	95.254217 
1348.000000	95.346067 
1347.000000	95.437311 
1346.000000	95.533255 
1345.000000	95.634947 
1344.000000	95.733855 
1343.000000	95.820136 
1342.000000	95.891893 
1341.000000	95.953309 
1340.000000	96.014055 
1339.000000	96.086230 
1338.000000	96.167471 
1337.000000	96.244721 
1336.000000	96.313672 
1335.000000	96.377684 
1334.000000	96.438051 
1333.000000	96.491304 
1332.000000	96.533249 
1331.000000	96.565710 
1330.000000	96.596636 
1329.000000	96.630140 
1328.000000	96.662645 
1327.000000	96.690265 
1326.000000	96.713989 
1325.000000	96.731285 
1324.000000	96.742038 
1323.000000	96.752279 
1322.000000	96.763621 
1321.000000	96.766230 
1320.000000	96.752412 
1319.000000	96.731626 
1318.000000	96.720704 
1317.000000	96.724214 
1316.000000	96.735852 
1315.000000	96.752270 
1314.000000	96.773791 
1313.000000	96.797747 
1312.000000	96.818801 
1311.000000	96.835004 
1310.000000	96.848694 
1309.000000	96.862751 
1308.000000	96.879623 
1307.000000	96.901084 
1306.000000	96.926807 
1305.000000	96.950174 
1304.000000	96.967781 
1303.000000	96.983947 
1302.000000	97.002827 
1301.000000	97.020200 
1300.000000	97.029719 
1299.000000	97.032380 
1298.000000	97.035105 
1297.000000	97.042924 
1296.000000	97.055204 
1295.000000	97.068868 
1294.000000	97.080063 
1293.000000	97.086232 
1292.000000	97.089239 
1291.000000	97.093333 
1290.000000	97.098941 
1289.000000	97.102277 
1288.000000	97.102042 
1287.000000	97.101864 
1286.000000	97.103914 
1285.000000	97.105686 
1284.000000	97.105154 
1283.000000	97.102720 
1282.000000	97.097310 
1281.000000	97.086690 
1280.000000	97.073118 
1279.000000	97.064516 
1278.000000	97.065237 
1277.000000	97.072130 
1276.000000	97.080856 
1275.000000	97.090893 
1274.000000	97.100110 
1273.000000	97.102332 
1272.000000	97.095926 
1271.000000	97.088414 
1270.000000	97.086347 
1269.000000	97.087393 
1268.000000	97.089167 
1267.000000	97.096918 
1266.000000	97.112676 
1265.000000	97.126361 
1264.000000	97.126467 
1263.000000	97.113651 
1262.000000	97.096354 
1261.000000	97.078856 
1260.000000	97.062537 
1259.000000	97.054004 
1258.000000	97.058215 
1257.000000	97.069147 
1256.000000	97.074946 
1255.000000	97.069630 
1254.000000	97.054175 
1253.000000	97.030213 
1252.000000	96.998620 
1251.000000	96.962672 
1250.000000	96.926451 
1249.000000	96.891591 
1248.000000	96.859038 
1247.000000	96.829959 
1246.000000	96.799879 
1245.000000	96.758218 
1244.000000	96.697074 
1243.000000	96.615437 
1242.000000	96.513583 
1241.000000	96.391607 
1240.000000	96.256106 
1239.000000	96.118364 
1238.000000	95.980305 
1237.000000	95.831585 
1236.000000	95.667423 
1235.000000	95.500257 
1234.000000	95.346212 
1233.000000	95.209311 
1232.000000	95.088540 
1231.000000	94.991555 
1230.000000	94.930636 
1229.000000	94.911064 
1228.000000	94.931053 
1227.000000	94.986889 
1226.000000	95.071772 
1225.000000	95.174045 
1224.000000	95.278514 
1223.000000	95.360872 
1222.000000	95.379958 
1221.000000	95.293080 
1220.000000	95.097124 
1219.000000	94.855750 
1218.000000	94.670351 
1217.000000	94.613345 
1216.000000	94.689119 
1215.000000	94.843804 
1214.000000	95.003021 
1213.000000	95.113875 
1212.000000	95.165940 
1211.000000	95.179251 
1210.000000	95.175644 
1209.000000	95.163435 
1208.000000	95.145939 
1207.000000	95.132540 
1206.000000	95.134230 
1205.000000	95.154765 
1204.000000	95.192964 
1203.000000	95.249179 
1202.000000	95.323213 
1201.000000	95.410084 
1200.000000	95.504632 
1199.000000	95.608056 
1198.000000	95.724053 
1197.000000	95.850621 
1196.000000	95.979545 
1195.000000	96.102164 
1194.000000	96.214158 
1193.000000	96.317076 
1192.000000	96.417466 
1191.000000	96.521053 
1190.000000	96.624626 
1189.000000	96.716580 
1188.000000	96.788587 
1187.000000	96.844381 
1186.000000	96.894936 
1185.000000	96.948111 
1184.000000	97.004960 
1183.000000	97.061252 
1182.000000	97.108020 
1181.000000	97.134231 
1180.000000	97.135991 
1179.000000	97.124521 
1178.000000	97.120249 
1177.000000	97.135629 
1176.000000	97.164489 
1175.000000	97.188646 
1174.000000	97.195158 
1173.000000	97.186302 
1172.000000	97.171652 
1171.000000	97.154304 
1170.000000	97.130810 
1169.000000	97.103032 
1168.000000	97.081774 
1167.000000	97.072922 
1166.000000	97.065438 
1165.000000	97.043469 
1164.000000	97.008885 
1163.000000	96.980345 
1162.000000	96.969027 
1161.000000	96.966996 
1160.000000	96.963311 
1159.000000	96.960119 
1158.000000	96.964830 
1157.000000	96.975208 
1156.000000	96.981697 
1155.000000	96.979835 
1154.000000	96.973342 
1153.000000	96.968518 
1152.000000	96.970864 
1151.000000	96.983160 
1150.000000	97.002441 
1149.000000	97.022809 
1148.000000	97.043510 
1147.000000	97.067786 
1146.000000	97.091195 
1145.000000	97.100472 
1144.000000	97.090559 
1143.000000	97.075636 
1142.000000	97.074543 
1141.000000	97.088909 
1140.000000	97.103411 
1139.000000	97.104920 
1138.000000	97.094933 
1137.000000	97.085002 
1136.000000	97.084262 
1135.000000	97.089796 
1134.000000	97.087386 
1133.000000	97.065114 
1132.000000	97.027403 
1131.000000	96.991432 
1130.000000	96.966506 
1129.000000	96.943619 
1128.000000	96.911441 
1127.000000	96.874958 
1126.000000	96.849879 
1125.000000	96.842425 
1124.000000	96.843669 
1123.000000	96.841838 
1122.000000	96.832077 
1121.000000	96.814700 
1120.000000	96.791965 
1119.000000	96.768760 
1118.000000	96.750554 
1117.000000	96.737392 
1116.000000	96.722707 
1115.000000	96.699404 
1114.000000	96.666309 
1113.000000	96.629733 
1112.000000	96.600207 
1111.000000	96.585779 
1110.000000	96.585657 
1109.000000	96.591193 
1108.000000	96.596301 
1107.000000	96.601997 
1106.000000	96.610341 
1105.000000	96.618227 
1104.000000	96.620856 
1103.000000	96.618439 
1102.000000	96.615235 
1101.000000	96.612061 
1100.000000	96.608438 
1099.000000	96.599981 
1098.000000	96.586136 
1097.000000	96.570306 
1096.000000	96.557428 
1095.000000	96.549460 
1094.000000	96.543099 
1093.000000	96.533362 
1092.000000	96.519046 
1091.000000	96.502990 
1090.000000	96.488522 
1089.000000	96.479026 
1088.000000	96.479797 
1087.000000	96.494672 
1086.000000	96.519640 
1085.000000	96.544539 
1084.000000	96.562992 
1083.000000	96.576491 
1082.000000	96.587296 
1081.000000	96.591422 
1080.000000	96.581383 
1079.000000	96.554169 
1078.000000	96.515835 
1077.000000	96.480307 
1076.000000	96.461724 
1075.000000	96.462997 
1074.000000	96.471039 
1073.000000	96.468056 
1072.000000	96.449313 
1071.000000	96.425665 
1070.000000	96.408500 
1069.000000	96.397691 
1068.000000	96.387107 
1067.000000	96.375409 
1066.000000	96.366099 
1065.000000	96.359837 
1064.000000	96.351164 
1063.000000	96.332532 
1062.000000	96.300616 
1061.000000	96.261075 
1060.000000	96.227692 
1059.000000	96.212112 
1058.000000	96.212595 
1057.000000	96.215334 
1056.000000	96.209568 
1055.000000	96.198480 
1054.000000	96.191382 
1053.000000	96.189491 
1052.000000	96.185069 
1051.000000	96.173540 
1050.000000	96.160484 
1049.000000	96.154469 
1048.000000	96.157773 
1047.000000	96.166418 
1046.000000	96.175417 
1045.000000	96.181106 
1044.000000	96.180277 
1043.000000	96.170942 
1042.000000	96.155441 
1041.000000	96.140785 
1040.000000	96.133017 
1039.000000	96.131048 
1038.000000	96.128350 
1037.000000	96.121404 
1036.000000	96.113921 
1035.000000	96.111096 
1034.000000	96.112869 
1033.000000	96.115980 
1032.000000	96.119725 
1031.000000	96.124363 
1030.000000	96.125189 
1029.000000	96.115250 
1028.000000	96.095528 
1027.000000	96.077452 
1026.000000	96.071567 
1025.000000	96.076592 
1024.000000	96.082307 
1023.000000	96.081156 
1022.000000	96.074775 
1021.000000	96.069660 
1020.000000	96.068757 
1019.000000	96.068087 
1018.000000	96.061906 
1017.000000	96.051165 
1016.000000	96.044420 
1015.000000	96.048422 
1014.000000	96.060719 
1013.000000	96.073504 
1012.000000	96.082363 
1011.000000	96.088218 
1010.000000	96.092956 
1009.000000	96.098316 
1008.000000	96.107244 
1007.000000	96.120724 
1006.000000	96.134303 
1005.000000	96.143199 
1004.000000	96.149633 
1003.000000	96.158348 
1002.000000	96.166007 
1001.000000	96.163834 
1000.000000	96.152479 
999.000000	 96.145484 
998.000000	 96.153600 
997.000000	 96.173096 
996.000000	 96.193279 
995.000000	 96.209916 
994.000000	 96.225688 
993.000000	 96.242147 
992.000000	 96.258019 
991.000000	 96.273060 
990.000000	 96.287987 
989.000000	 96.301772 
988.000000	 96.313189 
987.000000	 96.323775 
986.000000	 96.335498 
985.000000	 96.346538 
984.000000	 96.353308 
983.000000	 96.356564 
982.000000	 96.362459 
981.000000	 96.376869 
980.000000	 96.400069 
979.000000	 96.427123 
978.000000	 96.453258 
977.000000	 96.478402 
976.000000	 96.505485 
975.000000	 96.534811 
974.000000	 96.562812 
973.000000	 96.587442 
972.000000	 96.610877 
971.000000	 96.633808 
970.000000	 96.651026 
969.000000	 96.658264 
968.000000	 96.661342 
967.000000	 96.672195 
966.000000	 96.695715 
965.000000	 96.725662 
964.000000	 96.753213 
963.000000	 96.774233 
962.000000	 96.788632 
961.000000	 96.798739 
960.000000	 96.809304 
959.000000	 96.823782 
958.000000	 96.839426 
957.000000	 96.850920 
956.000000	 96.858771 
955.000000	 96.868204 
954.000000	 96.879435 
953.000000	 96.886366 
952.000000	 96.887332 
951.000000	 96.890100 
950.000000	 96.902155 
949.000000	 96.920680 
948.000000	 96.936215 
947.000000	 96.942966 
946.000000	 96.942937 
945.000000	 96.942532 
944.000000	 96.947384 
943.000000	 96.958113 
942.000000	 96.969682 
941.000000	 96.977341 
940.000000	 96.982817 
939.000000	 96.990901 
938.000000	 97.000636 
937.000000	 97.005713 
936.000000	 97.004255 
935.000000	 97.001926 
934.000000	 97.002972 
933.000000	 97.003421 
932.000000	 96.997390 
931.000000	 96.986341 
930.000000	 96.977909 
929.000000	 96.976899 
928.000000	 96.980059 
927.000000	 96.979267 
926.000000	 96.969332 
925.000000	 96.954221 
924.000000	 96.945123 
923.000000	 96.949340 
922.000000	 96.961628 
921.000000	 96.969728 
920.000000	 96.968335 
919.000000	 96.963034 
918.000000	 96.960288 
917.000000	 96.959702 
916.000000	 96.958551 
915.000000	 96.958390 
914.000000	 96.962731 
913.000000	 96.971012 
912.000000	 96.978534 
911.000000	 96.981243 
910.000000	 96.979139 
909.000000	 96.977059 
908.000000	 96.982735 
907.000000	 97.000166 
906.000000	 97.022607 
905.000000	 97.035939 
904.000000	 97.032448 
903.000000	 97.017950 
902.000000	 97.003883 
901.000000	 96.995034 
900.000000	 96.988350 
899.000000	 96.979677 
898.000000	 96.968192 
897.000000	 96.955661 
896.000000	 96.946285 
895.000000	 96.944923 
894.000000	 96.951932 
893.000000	 96.961705 
892.000000	 96.969871 
891.000000	 96.979928 
890.000000	 96.998652 
889.000000	 97.026425 
888.000000	 97.054845 
887.000000	 97.073492 
886.000000	 97.078121 
885.000000	 97.073992 
884.000000	 97.072446 
883.000000	 97.080616 
882.000000	 97.093096 
881.000000	 97.097833 
880.000000	 97.092613 
879.000000	 97.090222 
878.000000	 97.102700 
877.000000	 97.126103 
876.000000	 97.146889 
875.000000	 97.160224 
874.000000	 97.174032 
873.000000	 97.195573 
872.000000	 97.221463 
871.000000	 97.242654 
870.000000	 97.254294 
869.000000	 97.257936 
868.000000	 97.257945 
867.000000	 97.257047 
866.000000	 97.254225 
865.000000	 97.247380 
864.000000	 97.238549 
863.000000	 97.234761 
862.000000	 97.241622 
861.000000	 97.257412 
860.000000	 97.275135 
859.000000	 97.289225 
858.000000	 97.298317 
857.000000	 97.303118 
856.000000	 97.304945 
855.000000	 97.306298 
854.000000	 97.309901 
853.000000	 97.315979 
852.000000	 97.321956 
851.000000	 97.325652 
850.000000	 97.327886 
849.000000	 97.331076 
848.000000	 97.335635 
847.000000	 97.338734 
846.000000	 97.337233 
845.000000	 97.331564 
844.000000	 97.326015 
843.000000	 97.324610 
842.000000	 97.327353 
841.000000	 97.331527 
840.000000	 97.335697 
839.000000	 97.340920 
838.000000	 97.347887 
837.000000	 97.354506 
836.000000	 97.357483 
835.000000	 97.355877 
834.000000	 97.352638 
833.000000	 97.352375 
832.000000	 97.357042 
831.000000	 97.363288 
830.000000	 97.364733 
829.000000	 97.358200 
828.000000	 97.346641 
827.000000	 97.336913 
826.000000	 97.333211 
825.000000	 97.334212 
824.000000	 97.336105 
823.000000	 97.337211 
822.000000	 97.339165 
821.000000	 97.343902 
820.000000	 97.350719 
819.000000	 97.356290 
818.000000	 97.357724 
817.000000	 97.355185 
816.000000	 97.351516 
815.000000	 97.349210 
814.000000	 97.347898 
813.000000	 97.345485 
812.000000	 97.340719 
811.000000	 97.334063 
810.000000	 97.327166 
809.000000	 97.322584 
808.000000	 97.322116 
807.000000	 97.324530 
806.000000	 97.326258 
805.000000	 97.325620 
804.000000	 97.324867 
803.000000	 97.326568 
802.000000	 97.329907 
801.000000	 97.332379 
800.000000	 97.333573 
799.000000	 97.334854 
798.000000	 97.336340 
797.000000	 97.336791 
796.000000	 97.336119 
795.000000	 97.335768 
794.000000	 97.336477 
793.000000	 97.337403 
792.000000	 97.337679 
791.000000	 97.337415 
790.000000	 97.337103 
789.000000	 97.337150 
788.000000	 97.338000 
787.000000	 97.339839 
786.000000	 97.342046 
785.000000	 97.343864 
784.000000	 97.345569 
783.000000	 97.347922 
782.000000	 97.350590 
781.000000	 97.352348 
780.000000	 97.352861 
779.000000	 97.352747 
778.000000	 97.351872 
777.000000	 97.349229 
776.000000	 97.344803 
775.000000	 97.340635 
774.000000	 97.339148 
773.000000	 97.341097 
772.000000	 97.345553 
771.000000	 97.350370 
770.000000	 97.353102 
769.000000	 97.352631 
768.000000	 97.350468 
767.000000	 97.349826 
766.000000	 97.352084 
765.000000	 97.355434 
764.000000	 97.357441 
763.000000	 97.357779 
762.000000	 97.357344 
761.000000	 97.356566 
760.000000	 97.355753 
759.000000	 97.355727 
758.000000	 97.356494 
757.000000	 97.356431 
756.000000	 97.354336 
755.000000	 97.351108 
754.000000	 97.348466 
753.000000	 97.347273 
752.000000	 97.348087 
751.000000	 97.351596 
750.000000	 97.356949 
749.000000	 97.361167 
748.000000	 97.362201 
747.000000	 97.360801 
746.000000	 97.357850 
745.000000	 97.352398 
744.000000	 97.344467 
743.000000	 97.337057 
742.000000	 97.332918 
741.000000	 97.331465 
740.000000	 97.330906 
739.000000	 97.331381 
738.000000	 97.333708 
737.000000	 97.336350 
736.000000	 97.336213 
735.000000	 97.332414 
734.000000	 97.327654 
733.000000	 97.324003 
732.000000	 97.319206 
731.000000	 97.311159 
730.000000	 97.302560 
729.000000	 97.296107 
728.000000	 97.290524 
727.000000	 97.286409 
726.000000	 97.288855 
725.000000	 97.298933 
724.000000	 97.307283 
723.000000	 97.302648 
722.000000	 97.283122 
721.000000	 97.256914 
720.000000	 97.235361 
719.000000	 97.224583 
718.000000	 97.222358 
717.000000	 97.221375 
716.000000	 97.217981 
715.000000	 97.219666 
714.000000	 97.236387 
713.000000	 97.258021 
712.000000	 97.264742 
711.000000	 97.258997 
710.000000	 97.236716 
709.000000	 97.223822 
708.000000	 97.217481 
707.000000	 97.215380 
706.000000	 97.219029 
705.000000	 97.227203 
704.000000	 97.236421 
703.000000	 97.243684 
702.000000	 97.248277 
701.000000	 97.250836 
700.000000	 97.251801 
699.000000	 97.252236 
698.000000	 97.253530 
697.000000	 97.255525 
696.000000	 97.256876 
695.000000	 97.257486 
694.000000	 97.259844 
693.000000	 97.266302 
692.000000	 97.275938 
691.000000	 97.286159 
690.000000	 97.295486 
689.000000	 97.303715 
688.000000	 97.310486 
687.000000	 97.315004 
686.000000	 97.317577 
685.000000	 97.319653 
684.000000	 97.322176 
683.000000	 97.325357 
682.000000	 97.329194 
681.000000	 97.333263 
680.000000	 97.336651 
679.000000	 97.339245 
678.000000	 97.342026 
677.000000	 97.344476 
676.000000	 97.345858 
675.000000	 97.345571 
674.000000	 97.343700 
673.000000	 97.342064 
672.000000	 97.344321 
671.000000	 97.356338 
670.000000	 97.385882 
669.000000	 97.434028 
668.000000	 97.461790 
667.000000	 97.432076 
666.000000	 97.370582 
665.000000	 97.329526 
664.000000	 97.311299 
663.000000	 97.306745 
662.000000	 97.308909 
661.000000	 97.311872 
660.000000	 97.313331 
659.000000	 97.314996 
658.000000	 97.319184 
657.000000	 97.324622 
656.000000	 97.328603 
655.000000	 97.329199 
654.000000	 97.326219 
653.000000	 97.321253 
652.000000	 97.316888 
651.000000	 97.314318 
650.000000	 97.314117 
