# Supplementary material for: Characterization of Ingested Microplastics in a Regional Endemic Lizard Apathya cappadocica (Werner, 1902) from Türkiye
Source: Biology (Basel). 2025 Oct 21;14(10):1457. doi: 10.3390/biology14101457 (PMC12561676; doi:10.3390/biology14101457)
Supplement: Supplementary file 1 [file biology-14-01457-s001.zip › biology-3832026-Supplementary materials/Supplementary material Figure S1-27/FTIR SPECTRA/Figure S11-k11-2.asc]

PE IR                   SPECTRUM    ASCII       PEDS        1.60        
  -1
~SP.SP
25/07/17
10:36:59.00
25/07/17
10:37:02.00
Administrator

650.000000
4


SPECTRUM 100,CPU32 MAIN 00.02.8200 12-DECEMBER-2006 10:00:00
MIR TGS
MIR
OPTKBR
79161
0.200000

4.000000
STRONG
RATIO
SPECTRUM
MAGNITUDE
UNIVERSAL ATR
DOUBLE

COMBINED


0


#HDR
-1
-1
#GR
CM-1
%T
0.00002384185791015625
0.0
4000.000000
-1.000000
3351
8
98.479482
92.654025
#DATA
4000.000000	98.299304 
3999.000000	98.299856 
3998.000000	98.295850 
3997.000000	98.286887 
3996.000000	98.277164 
3995.000000	98.270334 
3994.000000	98.267765 
3993.000000	98.267347 
3992.000000	98.265797 
3991.000000	98.261270 
3990.000000	98.254891 
3989.000000	98.250184 
3988.000000	98.250814 
3987.000000	98.257892 
3986.000000	98.268794 
3985.000000	98.278439 
3984.000000	98.282519 
3983.000000	98.280001 
3982.000000	98.272930 
3981.000000	98.264854 
3980.000000	98.258845 
3979.000000	98.256504 
3978.000000	98.258263 
3977.000000	98.263412 
3976.000000	98.269905 
3975.000000	98.274948 
3974.000000	98.277093 
3973.000000	98.277637 
3972.000000	98.279158 
3971.000000	98.283210 
3970.000000	98.288961 
3969.000000	98.293793 
3968.000000	98.295488 
3967.000000	98.293159 
3966.000000	98.287278 
3965.000000	98.279443 
3964.000000	98.271668 
3963.000000	98.265698 
3962.000000	98.262523 
3961.000000	98.261540 
3960.000000	98.260409 
3959.000000	98.257073 
3958.000000	98.251559 
3957.000000	98.246015 
3956.000000	98.243280 
3955.000000	98.244535 
3954.000000	98.248175 
3953.000000	98.250769 
3952.000000	98.249472 
3951.000000	98.244224 
3950.000000	98.237294 
3949.000000	98.231177 
3948.000000	98.227244 
3947.000000	98.225659 
3946.000000	98.226735 
3945.000000	98.231313 
3944.000000	98.238794 
3943.000000	98.245246 
3942.000000	98.246321 
3941.000000	98.242183 
3940.000000	98.237153 
3939.000000	98.234888 
3938.000000	98.234875 
3937.000000	98.233329 
3936.000000	98.227215 
3935.000000	98.216942 
3934.000000	98.206659 
3933.000000	98.201735 
3932.000000	98.204506 
3931.000000	98.212130 
3930.000000	98.218477 
3929.000000	98.220641 
3928.000000	98.221180 
3927.000000	98.224153 
3926.000000	98.230080 
3925.000000	98.234078 
3924.000000	98.230306 
3923.000000	98.218040 
3922.000000	98.201774 
3921.000000	98.187077 
3920.000000	98.176853 
3919.000000	98.170848 
3918.000000	98.168042 
3917.000000	98.167997 
3916.000000	98.170535 
3915.000000	98.174930 
3914.000000	98.180008 
3913.000000	98.184301 
3912.000000	98.186000 
3911.000000	98.183970 
3910.000000	98.178444 
3909.000000	98.170649 
3908.000000	98.161895 
3907.000000	98.152506 
3906.000000	98.141607 
3905.000000	98.127887 
3904.000000	98.111964 
3903.000000	98.099586 
3902.000000	98.097684 
3901.000000	98.107113 
3900.000000	98.121305 
3899.000000	98.130922 
3898.000000	98.131925 
3897.000000	98.126497 
3896.000000	98.118670 
3895.000000	98.112156 
3894.000000	98.109771 
3893.000000	98.112352 
3892.000000	98.116877 
3891.000000	98.118402 
3890.000000	98.114881 
3889.000000	98.108000 
3888.000000	98.100990 
3887.000000	98.097381 
3886.000000	98.097490 
3885.000000	98.097977 
3884.000000	98.096518 
3883.000000	98.095083 
3882.000000	98.097138 
3881.000000	98.102523 
3880.000000	98.106597 
3879.000000	98.106286 
3878.000000	98.103496 
3877.000000	98.101870 
3876.000000	98.103406 
3875.000000	98.105766 
3874.000000	98.103499 
3873.000000	98.094353 
3872.000000	98.082461 
3871.000000	98.074238 
3870.000000	98.071025 
3869.000000	98.069206 
3868.000000	98.065896 
3867.000000	98.061633 
3866.000000	98.059621 
3865.000000	98.062101 
3864.000000	98.067040 
3863.000000	98.070485 
3862.000000	98.070592 
3861.000000	98.068688 
3860.000000	98.067374 
3859.000000	98.068284 
3858.000000	98.070718 
3857.000000	98.072497 
3856.000000	98.072012 
3855.000000	98.070948 
3854.000000	98.070548 
3853.000000	98.070453 
3852.000000	98.071171 
3851.000000	98.072344 
3850.000000	98.072604 
3849.000000	98.072113 
3848.000000	98.071728 
3847.000000	98.072181 
3846.000000	98.073497 
3845.000000	98.074879 
3844.000000	98.075312 
3843.000000	98.074600 
3842.000000	98.073333 
3841.000000	98.072290 
3840.000000	98.071917 
3839.000000	98.072215 
3838.000000	98.072850 
3837.000000	98.073409 
3836.000000	98.073741 
3835.000000	98.074000 
3834.000000	98.074367 
3833.000000	98.074939 
3832.000000	98.075717 
3831.000000	98.076651 
3830.000000	98.077775 
3829.000000	98.079209 
3828.000000	98.080915 
3827.000000	98.082522 
3826.000000	98.083479 
3825.000000	98.083363 
3824.000000	98.082263 
3823.000000	98.081522 
3822.000000	98.082584 
3821.000000	98.085016 
3820.000000	98.086491 
3819.000000	98.086536 
3818.000000	98.086825 
3817.000000	98.089834 
3816.000000	98.096308 
3815.000000	98.103610 
3814.000000	98.108866 
3813.000000	98.111665 
3812.000000	98.113432 
3811.000000	98.114903 
3810.000000	98.115039 
3809.000000	98.112977 
3808.000000	98.109674 
3807.000000	98.106076 
3806.000000	98.101765 
3805.000000	98.096215 
3804.000000	98.091175 
3803.000000	98.093933 
3802.000000	98.108245 
3801.000000	98.124324 
3800.000000	98.130558 
3799.000000	98.127739 
3798.000000	98.123809 
3797.000000	98.127015 
3796.000000	98.139068 
3795.000000	98.156058 
3794.000000	98.173585 
3793.000000	98.189270 
3792.000000	98.200657 
3791.000000	98.203945 
3790.000000	98.196108 
3789.000000	98.180375 
3788.000000	98.167887 
3787.000000	98.170102 
3786.000000	98.187374 
3785.000000	98.205977 
3784.000000	98.210481 
3783.000000	98.199881 
3782.000000	98.189636 
3781.000000	98.196992 
3780.000000	98.220883 
3779.000000	98.240789 
3778.000000	98.242621 
3777.000000	98.231244 
3776.000000	98.218198 
3775.000000	98.209805 
3774.000000	98.203080 
3773.000000	98.190352 
3772.000000	98.168990 
3771.000000	98.145847 
3770.000000	98.125942 
3769.000000	98.108491 
3768.000000	98.094864 
3767.000000	98.087315 
3766.000000	98.086093 
3765.000000	98.088115 
3764.000000	98.086422 
3763.000000	98.076714 
3762.000000	98.063954 
3761.000000	98.058741 
3760.000000	98.060545 
3759.000000	98.053033 
3758.000000	98.025065 
3757.000000	97.982254 
3756.000000	97.935223 
3755.000000	97.891300 
3754.000000	97.851782 
3753.000000	97.809612 
3752.000000	97.749712 
3751.000000	97.670791 
3750.000000	97.606253 
3749.000000	97.587585 
3748.000000	97.609928 
3747.000000	97.646158 
3746.000000	97.680727 
3745.000000	97.703032 
3744.000000	97.702627 
3743.000000	97.688213 
3742.000000	97.670849 
3741.000000	97.652843 
3740.000000	97.641407 
3739.000000	97.639825 
3738.000000	97.647961 
3737.000000	97.663265 
3736.000000	97.677656 
3735.000000	97.685289 
3734.000000	97.689026 
3733.000000	97.695839 
3732.000000	97.709204 
3731.000000	97.724524 
3730.000000	97.729751 
3729.000000	97.719050 
3728.000000	97.704599 
3727.000000	97.706170 
3726.000000	97.729106 
3725.000000	97.760346 
3724.000000	97.788513 
3723.000000	97.814759 
3722.000000	97.843344 
3721.000000	97.875300 
3720.000000	97.906234 
3719.000000	97.927580 
3718.000000	97.933481 
3717.000000	97.923465 
3716.000000	97.899788 
3715.000000	97.867034 
3714.000000	97.833480 
3713.000000	97.810509 
3712.000000	97.805415 
3711.000000	97.819034 
3710.000000	97.846697 
3709.000000	97.878293 
3708.000000	97.904872 
3707.000000	97.922872 
3706.000000	97.933576 
3705.000000	97.944070 
3704.000000	97.961682 
3703.000000	97.984650 
3702.000000	97.999640 
3701.000000	97.996808 
3700.000000	97.982918 
3699.000000	97.971683 
3698.000000	97.969830 
3697.000000	97.975067 
3696.000000	97.979522 
3695.000000	97.977404 
3694.000000	97.971698 
3693.000000	97.972630 
3692.000000	97.987261 
3691.000000	98.011565 
3690.000000	98.030634 
3689.000000	98.032466 
3688.000000	98.022925 
3687.000000	98.015761 
3686.000000	98.014975 
3685.000000	98.017753 
3684.000000	98.021475 
3683.000000	98.024808 
3682.000000	98.026638 
3681.000000	98.024026 
3680.000000	98.010719 
3679.000000	97.980393 
3678.000000	97.935881 
3677.000000	97.900627 
3676.000000	97.893075 
3675.000000	97.899388 
3674.000000	97.897997 
3673.000000	97.890032 
3672.000000	97.888753 
3671.000000	97.914430 
3670.000000	97.965371 
3669.000000	98.010542 
3668.000000	98.032635 
3667.000000	98.039513 
3666.000000	98.042220 
3665.000000	98.047868 
3664.000000	98.056989 
3663.000000	98.064936 
3662.000000	98.065862 
3661.000000	98.056697 
3660.000000	98.038436 
3659.000000	98.015088 
3658.000000	97.992659 
3657.000000	97.975882 
3656.000000	97.964434 
3655.000000	97.955305 
3654.000000	97.943306 
3653.000000	97.924250 
3652.000000	97.900093 
3651.000000	97.875828 
3650.000000	97.859032 
3649.000000	97.866117 
3648.000000	97.903461 
3647.000000	97.948533 
3646.000000	97.978095 
3645.000000	97.989467 
3644.000000	97.992178 
3643.000000	97.995545 
3642.000000	98.002641 
3641.000000	98.008278 
3640.000000	98.005681 
3639.000000	97.993672 
3638.000000	97.976617 
3637.000000	97.960204 
3636.000000	97.947358 
3635.000000	97.937823 
3634.000000	97.926814 
3633.000000	97.905531 
3632.000000	97.867710 
3631.000000	97.821073 
3630.000000	97.787636 
3629.000000	97.779890 
3628.000000	97.790206 
3627.000000	97.809252 
3626.000000	97.830968 
3625.000000	97.853412 
3624.000000	97.878319 
3623.000000	97.904403 
3622.000000	97.927593 
3621.000000	97.947619 
3620.000000	97.964420 
3619.000000	97.971710 
3618.000000	97.965821 
3617.000000	97.950774 
3616.000000	97.932232 
3615.000000	97.914697 
3614.000000	97.898233 
3613.000000	97.876769 
3612.000000	97.848100 
3611.000000	97.821098 
3610.000000	97.810103 
3609.000000	97.825787 
3608.000000	97.863585 
3607.000000	97.905836 
3606.000000	97.937768 
3605.000000	97.956527 
3604.000000	97.967606 
3603.000000	97.977166 
3602.000000	97.987589 
3601.000000	97.998211 
3600.000000	98.005150 
3599.000000	98.003383 
3598.000000	97.992981 
3597.000000	97.979440 
3596.000000	97.970099 
3595.000000	97.969591 
3594.000000	97.975530 
3593.000000	97.981386 
3592.000000	97.982682 
3591.000000	97.979680 
3590.000000	97.978404 
3589.000000	97.986761 
3588.000000	98.003107 
3587.000000	98.015942 
3586.000000	98.018288 
3585.000000	98.016080 
3584.000000	98.019648 
3583.000000	98.034471 
3582.000000	98.058216 
3581.000000	98.082033 
3580.000000	98.096425 
3579.000000	98.098606 
3578.000000	98.092742 
3577.000000	98.084852 
3576.000000	98.077622 
3575.000000	98.071545 
3574.000000	98.066822 
3573.000000	98.062076 
3572.000000	98.053830 
3571.000000	98.038865 
3570.000000	98.017977 
3569.000000	97.998434 
3568.000000	97.989669 
3567.000000	97.994722 
3566.000000	98.005567 
3565.000000	98.013956 
3564.000000	98.021206 
3563.000000	98.035750 
3562.000000	98.060600 
3561.000000	98.088063 
3560.000000	98.105927 
3559.000000	98.109026 
3558.000000	98.103027 
3557.000000	98.097489 
3556.000000	98.096935 
3555.000000	98.099233 
3554.000000	98.100192 
3553.000000	98.096866 
3552.000000	98.088359 
3551.000000	98.075993 
3550.000000	98.062498 
3549.000000	98.051503 
3548.000000	98.047202 
3547.000000	98.052712 
3546.000000	98.067130 
3545.000000	98.083797 
3544.000000	98.094423 
3543.000000	98.096570 
3542.000000	98.095527 
3541.000000	98.098763 
3540.000000	98.109867 
3539.000000	98.125753 
3538.000000	98.139719 
3537.000000	98.146428 
3536.000000	98.145322 
3535.000000	98.140064 
3534.000000	98.134394 
3533.000000	98.129654 
3532.000000	98.125177 
3531.000000	98.120796 
3530.000000	98.116650 
3529.000000	98.111875 
3528.000000	98.105386 
3527.000000	98.099099 
3526.000000	98.098506 
3525.000000	98.108210 
3524.000000	98.127043 
3523.000000	98.147832 
3522.000000	98.162681 
3521.000000	98.168341 
3520.000000	98.166648 
3519.000000	98.161937 
3518.000000	98.158792 
3517.000000	98.160048 
3516.000000	98.165984 
3515.000000	98.174923 
3514.000000	98.184244 
3513.000000	98.191402 
3512.000000	98.194846 
3511.000000	98.194762 
3510.000000	98.192770 
3509.000000	98.190847 
3508.000000	98.189694 
3507.000000	98.188567 
3506.000000	98.186108 
3505.000000	98.181594 
3504.000000	98.175648 
3503.000000	98.170532 
3502.000000	98.169324 
3501.000000	98.173952 
3500.000000	98.183782 
3499.000000	98.195701 
3498.000000	98.206075 
3497.000000	98.212691 
3496.000000	98.215242 
3495.000000	98.214394 
3494.000000	98.211020 
3493.000000	98.206393 
3492.000000	98.202172 
3491.000000	98.199718 
3490.000000	98.199229 
3489.000000	98.199793 
3488.000000	98.200189 
3487.000000	98.199570 
3486.000000	98.197953 
3485.000000	98.196182 
3484.000000	98.195345 
3483.000000	98.196112 
3482.000000	98.198030 
3481.000000	98.199823 
3480.000000	98.200327 
3479.000000	98.199235 
3478.000000	98.197076 
3477.000000	98.194607 
3476.000000	98.192171 
3475.000000	98.189534 
3474.000000	98.186634 
3473.000000	98.184155 
3472.000000	98.183027 
3471.000000	98.183308 
3470.000000	98.183610 
3469.000000	98.182118 
3468.000000	98.178383 
3467.000000	98.173940 
3466.000000	98.171261 
3465.000000	98.171860 
3464.000000	98.175311 
3463.000000	98.179505 
3462.000000	98.181779 
3461.000000	98.180601 
3460.000000	98.176688 
3459.000000	98.172831 
3458.000000	98.171792 
3457.000000	98.173381 
3456.000000	98.174373 
3455.000000	98.171708 
3454.000000	98.165277 
3453.000000	98.157609 
3452.000000	98.151035 
3451.000000	98.146587 
3450.000000	98.145092 
3449.000000	98.147538 
3448.000000	98.153372 
3447.000000	98.159554 
3446.000000	98.163055 
3445.000000	98.163947 
3444.000000	98.164737 
3443.000000	98.167369 
3442.000000	98.171348 
3441.000000	98.174334 
3440.000000	98.174162 
3439.000000	98.170299 
3438.000000	98.164214 
3437.000000	98.158496 
3436.000000	98.155388 
3435.000000	98.155705 
3434.000000	98.158973 
3433.000000	98.164576 
3432.000000	98.172072 
3431.000000	98.180671 
3430.000000	98.188600 
3429.000000	98.194259 
3428.000000	98.197822 
3427.000000	98.200688 
3426.000000	98.203440 
3425.000000	98.205161 
3424.000000	98.205477 
3423.000000	98.206122 
3422.000000	98.209199 
3421.000000	98.214204 
3420.000000	98.218139 
3419.000000	98.218809 
3418.000000	98.216930 
3417.000000	98.215167 
3416.000000	98.215762 
3415.000000	98.219225 
3414.000000	98.224534 
3413.000000	98.230028 
3412.000000	98.234513 
3411.000000	98.237755 
3410.000000	98.240039 
3409.000000	98.241507 
3408.000000	98.242352 
3407.000000	98.243303 
3406.000000	98.245290 
3405.000000	98.248357 
3404.000000	98.251249 
3403.000000	98.252404 
3402.000000	98.251424 
3401.000000	98.249603 
3400.000000	98.248999 
3399.000000	98.250702 
3398.000000	98.253958 
3397.000000	98.256942 
3396.000000	98.258733 
3395.000000	98.260195 
3394.000000	98.262532 
3393.000000	98.265387 
3392.000000	98.266927 
3391.000000	98.265836 
3390.000000	98.262725 
3389.000000	98.259800 
3388.000000	98.258983 
3387.000000	98.260588 
3386.000000	98.263531 
3385.000000	98.266412 
3384.000000	98.268684 
3383.000000	98.270907 
3382.000000	98.274096 
3381.000000	98.278749 
3380.000000	98.284071 
3379.000000	98.288191 
3378.000000	98.289560 
3377.000000	98.288259 
3376.000000	98.286068 
3375.000000	98.284955 
3374.000000	98.285159 
3373.000000	98.285095 
3372.000000	98.283216 
3371.000000	98.279855 
3370.000000	98.277192 
3369.000000	98.277260 
3368.000000	98.280241 
3367.000000	98.284547 
3366.000000	98.288242 
3365.000000	98.290503 
3364.000000	98.291627 
3363.000000	98.292043 
3362.000000	98.291695 
3361.000000	98.290408 
3360.000000	98.288608 
3359.000000	98.287370 
3358.000000	98.287491 
3357.000000	98.288661 
3356.000000	98.289695 
3355.000000	98.289695 
3354.000000	98.288909 
3353.000000	98.288403 
3352.000000	98.289039 
3351.000000	98.290775 
3350.000000	98.292747 
3349.000000	98.294025 
3348.000000	98.294561 
3347.000000	98.295262 
3346.000000	98.296844 
3345.000000	98.298638 
3344.000000	98.298970 
3343.000000	98.297035 
3342.000000	98.293918 
3341.000000	98.291798 
3340.000000	98.291843 
3339.000000	98.293452 
3338.000000	98.295329 
3337.000000	98.296887 
3336.000000	98.298237 
3335.000000	98.299106 
3334.000000	98.298662 
3333.000000	98.296501 
3332.000000	98.293304 
3331.000000	98.290300 
3330.000000	98.288097 
3329.000000	98.286566 
3328.000000	98.285474 
3327.000000	98.284720 
3326.000000	98.284083 
3325.000000	98.283375 
3324.000000	98.283022 
3323.000000	98.283844 
3322.000000	98.285871 
3321.000000	98.287908 
3320.000000	98.288658 
3319.000000	98.288001 
3318.000000	98.286804 
3317.000000	98.285875 
3316.000000	98.285354 
3315.000000	98.285139 
3314.000000	98.285262 
3313.000000	98.285610 
3312.000000	98.285680 
3311.000000	98.285028 
3310.000000	98.283811 
3309.000000	98.282634 
3308.000000	98.281942 
3307.000000	98.281719 
3306.000000	98.281747 
3305.000000	98.281875 
3304.000000	98.282006 
3303.000000	98.281958 
3302.000000	98.281546 
3301.000000	98.280771 
3300.000000	98.279844 
3299.000000	98.279051 
3298.000000	98.278522 
3297.000000	98.278193 
3296.000000	98.277905 
3295.000000	98.277573 
3294.000000	98.277260 
3293.000000	98.277053 
3292.000000	98.276970 
3291.000000	98.276958 
3290.000000	98.276943 
3289.000000	98.276881 
3288.000000	98.276783 
3287.000000	98.276701 
3286.000000	98.276654 
3285.000000	98.276606 
3284.000000	98.276518 
3283.000000	98.276401 
3282.000000	98.276320 
3281.000000	98.276337 
3280.000000	98.276479 
3279.000000	98.276726 
3278.000000	98.277007 
3277.000000	98.277203 
3276.000000	98.277177 
3275.000000	98.276875 
3274.000000	98.276460 
3273.000000	98.276341 
3272.000000	98.276919 
3271.000000	98.278282 
3270.000000	98.280012 
3269.000000	98.281412 
3268.000000	98.281974 
3267.000000	98.281643 
3266.000000	98.280896 
3265.000000	98.280302 
3264.000000	98.279991 
3263.000000	98.279679 
3262.000000	98.279190 
3261.000000	98.278726 
3260.000000	98.278561 
3259.000000	98.278633 
3258.000000	98.278649 
3257.000000	98.278582 
3256.000000	98.278871 
3255.000000	98.279936 
3254.000000	98.281683 
3253.000000	98.283683 
3252.000000	98.285652 
3251.000000	98.287586 
3250.000000	98.289322 
3249.000000	98.290409 
3248.000000	98.290747 
3247.000000	98.291072 
3246.000000	98.292292 
3245.000000	98.294118 
3244.000000	98.294868 
3243.000000	98.293339 
3242.000000	98.290676 
3241.000000	98.289759 
3240.000000	98.292352 
3239.000000	98.297134 
3238.000000	98.300764 
3237.000000	98.300867 
3236.000000	98.297648 
3235.000000	98.293102 
3234.000000	98.289420 
3233.000000	98.287918 
3232.000000	98.288526 
3231.000000	98.289739 
3230.000000	98.289161 
3229.000000	98.284858 
3228.000000	98.276782 
3227.000000	98.267346 
3226.000000	98.260644 
3225.000000	98.259941 
3224.000000	98.265206 
3223.000000	98.272974 
3222.000000	98.279104 
3221.000000	98.282155 
3220.000000	98.283225 
3219.000000	98.283271 
3218.000000	98.282332 
3217.000000	98.281181 
3216.000000	98.281884 
3215.000000	98.285503 
3214.000000	98.290458 
3213.000000	98.294377 
3212.000000	98.296738 
3211.000000	98.298446 
3210.000000	98.299572 
3209.000000	98.299140 
3208.000000	98.297061 
3207.000000	98.294781 
3206.000000	98.293607 
3205.000000	98.293197 
3204.000000	98.292141 
3203.000000	98.289582 
3202.000000	98.286090 
3201.000000	98.283263 
3200.000000	98.282550 
3199.000000	98.283916 
3198.000000	98.285702 
3197.000000	98.286080 
3196.000000	98.284750 
3195.000000	98.282785 
3194.000000	98.281213 
3193.000000	98.280250 
3192.000000	98.279698 
3191.000000	98.279488 
3190.000000	98.279770 
3189.000000	98.281078 
3188.000000	98.284044 
3187.000000	98.288478 
3186.000000	98.292961 
3185.000000	98.295986 
3184.000000	98.297483 
3183.000000	98.298247 
3182.000000	98.298260 
3181.000000	98.296461 
3180.000000	98.292411 
3179.000000	98.287407 
3178.000000	98.283637 
3177.000000	98.282448 
3176.000000	98.283790 
3175.000000	98.286637 
3174.000000	98.289367 
3173.000000	98.290186 
3172.000000	98.287947 
3171.000000	98.282764 
3170.000000	98.275910 
3169.000000	98.269425 
3168.000000	98.265501 
3167.000000	98.265611 
3166.000000	98.269694 
3165.000000	98.276108 
3164.000000	98.282795 
3163.000000	98.288333 
3162.000000	98.291866 
3161.000000	98.292753 
3160.000000	98.291041 
3159.000000	98.288010 
3158.000000	98.285242 
3157.000000	98.283063 
3156.000000	98.280612 
3155.000000	98.277391 
3154.000000	98.274149 
3153.000000	98.272241 
3152.000000	98.272524 
3151.000000	98.274745 
3150.000000	98.277344 
3149.000000	98.278207 
3148.000000	98.276465 
3147.000000	98.273499 
3146.000000	98.271495 
3145.000000	98.270800 
3144.000000	98.269828 
3143.000000	98.267684 
3142.000000	98.265598 
3141.000000	98.265060 
3140.000000	98.265421 
3139.000000	98.264501 
3138.000000	98.261160 
3137.000000	98.256281 
3136.000000	98.251659 
3135.000000	98.248589 
3134.000000	98.247460 
3133.000000	98.247762 
3132.000000	98.248197 
3131.000000	98.247658 
3130.000000	98.246217 
3129.000000	98.244557 
3128.000000	98.242449 
3127.000000	98.238812 
3126.000000	98.233387 
3125.000000	98.227381 
3124.000000	98.222091 
3123.000000	98.217656 
3122.000000	98.213871 
3121.000000	98.211332 
3120.000000	98.210761 
3119.000000	98.211577 
3118.000000	98.211936 
3117.000000	98.210394 
3116.000000	98.206950 
3115.000000	98.202637 
3114.000000	98.198661 
3113.000000	98.195769 
3112.000000	98.194033 
3111.000000	98.192953 
3110.000000	98.191747 
3109.000000	98.189722 
3108.000000	98.186435 
3107.000000	98.181975 
3106.000000	98.177166 
3105.000000	98.173184 
3104.000000	98.170689 
3103.000000	98.169343 
3102.000000	98.168134 
3101.000000	98.165955 
3100.000000	98.162122 
3099.000000	98.156804 
3098.000000	98.151208 
3097.000000	98.146823 
3096.000000	98.143965 
3095.000000	98.141404 
3094.000000	98.137692 
3093.000000	98.132618 
3092.000000	98.127126 
3091.000000	98.122118 
3090.000000	98.117584 
3089.000000	98.113010 
3088.000000	98.108336 
3087.000000	98.104389 
3086.000000	98.102217 
3085.000000	98.101869 
3084.000000	98.101709 
3083.000000	98.099312 
3082.000000	98.093729 
3081.000000	98.086730 
3080.000000	98.081177 
3079.000000	98.078033 
3078.000000	98.076030 
3077.000000	98.074112 
3076.000000	98.072754 
3075.000000	98.072275 
3074.000000	98.071281 
3073.000000	98.068656 
3072.000000	98.066310 
3071.000000	98.067876 
3070.000000	98.073767 
3069.000000	98.078687 
3068.000000	98.075968 
3067.000000	98.064304 
3066.000000	98.049462 
3065.000000	98.038828 
3064.000000	98.034466 
3063.000000	98.032636 
3062.000000	98.029507 
3061.000000	98.025269 
3060.000000	98.021661 
3059.000000	98.017265 
3058.000000	98.008650 
3057.000000	97.996748 
3056.000000	97.988792 
3055.000000	97.991373 
3054.000000	98.002826 
3053.000000	98.015189 
3052.000000	98.022599 
3051.000000	98.025172 
3050.000000	98.025098 
3049.000000	98.022438 
3048.000000	98.016234 
3047.000000	98.007109 
3046.000000	97.996844 
3045.000000	97.987019 
3044.000000	97.979112 
3043.000000	97.974221 
3042.000000	97.971115 
3041.000000	97.965457 
3040.000000	97.953109 
3039.000000	97.934004 
3038.000000	97.912242 
3037.000000	97.892224 
3036.000000	97.874606 
3035.000000	97.856041 
3034.000000	97.833398 
3033.000000	97.808769 
3032.000000	97.789297 
3031.000000	97.780570 
3030.000000	97.781331 
3029.000000	97.785699 
3028.000000	97.789255 
3027.000000	97.790382 
3026.000000	97.786867 
3025.000000	97.775796 
3024.000000	97.758739 
3023.000000	97.743681 
3022.000000	97.738087 
3021.000000	97.740824 
3020.000000	97.743328 
3019.000000	97.738504 
3018.000000	97.727272 
3017.000000	97.716408 
3016.000000	97.711699 
3015.000000	97.712979 
3014.000000	97.715173 
3013.000000	97.713630 
3012.000000	97.708424 
3011.000000	97.702409 
3010.000000	97.695773 
3009.000000	97.685446 
3008.000000	97.671068 
3007.000000	97.658770 
3006.000000	97.656085 
3005.000000	97.663893 
3004.000000	97.675775 
3003.000000	97.684946 
3002.000000	97.690039 
3001.000000	97.694129 
3000.000000	97.700086 
2999.000000	97.707606 
2998.000000	97.713961 
2997.000000	97.717134 
2996.000000	97.718366 
2995.000000	97.720827 
2994.000000	97.725744 
2993.000000	97.731112 
2992.000000	97.734931 
2991.000000	97.738064 
2990.000000	97.742380 
2989.000000	97.747294 
2988.000000	97.750093 
2987.000000	97.749235 
2986.000000	97.745881 
2985.000000	97.742409 
2984.000000	97.740642 
2983.000000	97.741075 
2982.000000	97.742599 
2981.000000	97.742994 
2980.000000	97.740354 
2979.000000	97.733860 
2978.000000	97.722873 
2977.000000	97.706081 
2976.000000	97.681792 
2975.000000	97.647803 
2974.000000	97.601450 
2973.000000	97.543917 
2972.000000	97.487367 
2971.000000	97.453472 
2970.000000	97.458753 
2969.000000	97.501146 
2968.000000	97.561182 
2967.000000	97.617403 
2966.000000	97.660682 
2965.000000	97.692151 
2964.000000	97.713613 
2963.000000	97.724445 
2962.000000	97.725251 
2961.000000	97.719896 
2960.000000	97.712961 
2959.000000	97.707089 
2958.000000	97.702978 
2957.000000	97.700612 
2956.000000	97.699915 
2955.000000	97.701176 
2954.000000	97.705365 
2953.000000	97.713542 
2952.000000	97.725404 
2951.000000	97.738255 
2950.000000	97.747819 
2949.000000	97.751016 
2948.000000	97.748702 
2947.000000	97.745160 
2946.000000	97.743961 
2945.000000	97.744895 
2944.000000	97.746124 
2943.000000	97.748458 
2942.000000	97.755131 
2941.000000	97.766922 
2940.000000	97.779977 
2939.000000	97.789878 
2938.000000	97.796587 
2937.000000	97.803771 
2936.000000	97.814233 
2935.000000	97.827264 
2934.000000	97.839690 
2933.000000	97.848224 
2932.000000	97.851580 
2931.000000	97.851764 
2930.000000	97.852937 
2929.000000	97.857773 
2928.000000	97.865338 
2927.000000	97.872726 
2926.000000	97.877745 
2925.000000	97.880042 
2924.000000	97.881034 
2923.000000	97.883620 
2922.000000	97.890617 
2921.000000	97.902309 
2920.000000	97.915605 
2919.000000	97.927123 
2918.000000	97.937296 
2917.000000	97.949416 
2916.000000	97.964316 
2915.000000	97.977837 
2914.000000	97.985100 
2913.000000	97.985957 
2912.000000	97.985296 
2911.000000	97.988334 
2910.000000	97.996567 
2909.000000	98.008095 
2908.000000	98.019983 
2907.000000	98.029974 
2906.000000	98.036931 
2905.000000	98.041487 
2904.000000	98.046067 
2903.000000	98.053225 
2902.000000	98.062649 
2901.000000	98.072389 
2900.000000	98.078580 
2899.000000	98.080504 
2898.000000	98.080376 
2897.000000	98.080708 
2896.000000	98.082197 
2895.000000	98.084670 
2894.000000	98.088831 
2893.000000	98.095687 
2892.000000	98.104395 
2891.000000	98.111993 
2890.000000	98.116067 
2889.000000	98.117181 
2888.000000	98.118167 
2887.000000	98.121078 
2886.000000	98.125090 
2885.000000	98.127210 
2884.000000	98.125072 
2883.000000	98.119303 
2882.000000	98.113348 
2881.000000	98.110473 
2880.000000	98.111040 
2879.000000	98.113154 
2878.000000	98.115555 
2877.000000	98.118884 
2876.000000	98.123884 
2875.000000	98.129460 
2874.000000	98.133414 
2873.000000	98.134590 
2872.000000	98.133396 
2871.000000	98.130648 
2870.000000	98.126998 
2869.000000	98.123588 
2868.000000	98.122271 
2867.000000	98.124389 
2866.000000	98.129596 
2865.000000	98.136076 
2864.000000	98.141579 
2863.000000	98.144545 
2862.000000	98.144993 
2861.000000	98.144651 
2860.000000	98.145683 
2859.000000	98.148910 
2858.000000	98.153571 
2857.000000	98.158837 
2856.000000	98.164787 
2855.000000	98.171493 
2854.000000	98.177904 
2853.000000	98.182435 
2852.000000	98.184379 
2851.000000	98.184203 
2850.000000	98.182929 
2849.000000	98.181927 
2848.000000	98.182800 
2847.000000	98.186217 
2846.000000	98.190612 
2845.000000	98.193103 
2844.000000	98.192210 
2843.000000	98.189045 
2842.000000	98.185821 
2841.000000	98.183975 
2840.000000	98.184149 
2839.000000	98.186942 
2838.000000	98.192303 
2837.000000	98.198320 
2836.000000	98.202028 
2835.000000	98.201964 
2834.000000	98.199327 
2833.000000	98.196633 
2832.000000	98.195390 
2831.000000	98.195437 
2830.000000	98.195963 
2829.000000	98.196503 
2828.000000	98.197125 
2827.000000	98.198263 
2826.000000	98.200540 
2825.000000	98.204370 
2824.000000	98.209419 
2823.000000	98.214476 
2822.000000	98.218032 
2821.000000	98.219169 
2820.000000	98.218043 
2819.000000	98.215809 
2818.000000	98.214117 
2817.000000	98.214467 
2816.000000	98.217641 
2815.000000	98.223297 
2814.000000	98.229976 
2813.000000	98.235893 
2812.000000	98.240088 
2811.000000	98.242655 
2810.000000	98.243832 
2809.000000	98.243248 
2808.000000	98.240553 
2807.000000	98.236659 
2806.000000	98.233697 
2805.000000	98.233301 
2804.000000	98.235141 
2803.000000	98.237325 
2802.000000	98.238235 
2801.000000	98.237876 
2800.000000	98.237545 
2799.000000	98.238380 
2798.000000	98.240275 
2797.000000	98.241924 
2796.000000	98.241745 
2795.000000	98.238986 
2794.000000	98.234510 
2793.000000	98.230789 
2792.000000	98.230424 
2791.000000	98.234088 
2790.000000	98.239971 
2789.000000	98.245327 
2788.000000	98.248915 
2787.000000	98.251442 
2786.000000	98.253884 
2785.000000	98.256217 
2784.000000	98.258021 
2783.000000	98.259450 
2782.000000	98.260794 
2781.000000	98.261506 
2780.000000	98.260670 
2779.000000	98.258426 
2778.000000	98.256073 
2777.000000	98.254494 
2776.000000	98.253127 
2775.000000	98.250882 
2774.000000	98.247628 
2773.000000	98.244498 
2772.000000	98.242879 
2771.000000	98.243255 
2770.000000	98.244809 
2769.000000	98.246007 
2768.000000	98.245906 
2767.000000	98.245126 
2766.000000	98.245431 
2765.000000	98.248122 
2764.000000	98.252664 
2763.000000	98.256779 
2762.000000	98.258070 
2761.000000	98.255961 
2760.000000	98.252271 
2759.000000	98.249784 
2758.000000	98.250030 
2757.000000	98.252655 
2756.000000	98.256641 
2755.000000	98.261270 
2754.000000	98.265582 
2753.000000	98.267875 
2752.000000	98.266947 
2751.000000	98.263474 
2750.000000	98.259163 
2749.000000	98.254826 
2748.000000	98.250117 
2747.000000	98.245025 
2746.000000	98.240733 
2745.000000	98.238600 
2744.000000	98.238945 
2743.000000	98.241098 
2742.000000	98.244162 
2741.000000	98.247549 
2740.000000	98.250956 
2739.000000	98.253978 
2738.000000	98.255867 
2737.000000	98.256059 
2736.000000	98.255144 
2735.000000	98.254884 
2734.000000	98.256763 
2733.000000	98.260811 
2732.000000	98.266119 
2731.000000	98.271988 
2730.000000	98.277971 
2729.000000	98.283140 
2728.000000	98.286173 
2727.000000	98.286154 
2726.000000	98.282985 
2725.000000	98.277603 
2724.000000	98.272207 
2723.000000	98.269432 
2722.000000	98.270274 
2721.000000	98.272907 
2720.000000	98.274529 
2719.000000	98.274374 
2718.000000	98.274030 
2717.000000	98.274896 
2716.000000	98.276589 
2715.000000	98.278175 
2714.000000	98.279854 
2713.000000	98.282511 
2712.000000	98.286008 
2711.000000	98.288719 
2710.000000	98.288939 
2709.000000	98.286442 
2708.000000	98.282810 
2707.000000	98.280312 
2706.000000	98.279966 
2705.000000	98.280756 
2704.000000	98.280824 
2703.000000	98.279567 
2702.000000	98.278273 
2701.000000	98.278550 
2700.000000	98.280707 
2699.000000	98.283885 
2698.000000	98.287144 
2697.000000	98.289839 
2696.000000	98.291292 
2695.000000	98.290946 
2694.000000	98.288965 
2693.000000	98.286200 
2692.000000	98.283406 
2691.000000	98.280791 
2690.000000	98.278329 
2689.000000	98.276194 
2688.000000	98.274917 
2687.000000	98.275273 
2686.000000	98.277767 
2685.000000	98.281747 
2684.000000	98.285128 
2683.000000	98.285872 
2682.000000	98.284050 
2681.000000	98.282179 
2680.000000	98.283079 
2679.000000	98.287221 
2678.000000	98.292229 
2677.000000	98.294877 
2676.000000	98.293764 
2675.000000	98.290271 
2674.000000	98.287333 
2673.000000	98.286903 
2672.000000	98.288387 
2671.000000	98.289478 
2670.000000	98.288317 
2669.000000	98.284652 
2668.000000	98.279296 
2667.000000	98.273269 
2666.000000	98.267653 
2665.000000	98.263573 
2664.000000	98.261653 
2663.000000	98.261566 
2662.000000	98.262554 
2661.000000	98.264290 
2660.000000	98.266725 
2659.000000	98.269226 
2658.000000	98.270520 
2657.000000	98.269923 
2656.000000	98.268156 
2655.000000	98.266652 
2654.000000	98.266270 
2653.000000	98.266962 
2652.000000	98.268345 
2651.000000	98.270030 
2650.000000	98.271396 
2649.000000	98.271602 
2648.000000	98.270239 
2647.000000	98.267929 
2646.000000	98.266029 
2645.000000	98.265574 
2644.000000	98.266396 
2643.000000	98.267311 
2642.000000	98.267276 
2641.000000	98.266487 
2640.000000	98.265986 
2639.000000	98.266156 
2638.000000	98.266037 
2637.000000	98.264554 
2636.000000	98.262107 
2635.000000	98.260354 
2634.000000	98.260442 
2633.000000	98.262001 
2632.000000	98.263796 
2631.000000	98.264922 
2630.000000	98.265208 
2629.000000	98.264901 
2628.000000	98.264385 
2627.000000	98.264089 
2626.000000	98.264323 
2625.000000	98.265078 
2624.000000	98.265993 
2623.000000	98.266513 
2622.000000	98.266219 
2621.000000	98.265316 
2620.000000	98.264816 
2619.000000	98.265754 
2618.000000	98.267815 
2617.000000	98.269070 
2616.000000	98.267869 
2615.000000	98.264375 
2614.000000	98.260176 
2613.000000	98.256618 
2612.000000	98.253935 
2611.000000	98.252039 
2610.000000	98.251060 
2609.000000	98.251060 
2608.000000	98.251744 
2607.000000	98.252479 
2606.000000	98.252576 
2605.000000	98.251808 
2604.000000	98.250905 
2603.000000	98.251122 
2602.000000	98.252756 
2601.000000	98.254327 
2600.000000	98.253935 
2599.000000	98.251290 
2598.000000	98.247865 
2597.000000	98.245296 
2596.000000	98.244080 
2595.000000	98.243973 
2594.000000	98.244707 
2593.000000	98.245830 
2592.000000	98.246554 
2591.000000	98.246309 
2590.000000	98.245151 
2589.000000	98.243304 
2588.000000	98.240699 
2587.000000	98.237482 
2586.000000	98.234617 
2585.000000	98.233386 
2584.000000	98.234311 
2583.000000	98.236825 
2582.000000	98.239834 
2581.000000	98.242417 
2580.000000	98.244220 
2579.000000	98.245484 
2578.000000	98.246563 
2577.000000	98.247154 
2576.000000	98.246223 
2575.000000	98.242949 
2574.000000	98.237688 
2573.000000	98.232307 
2572.000000	98.229291 
2571.000000	98.229943 
2570.000000	98.233250 
2569.000000	98.236265 
2568.000000	98.236740 
2567.000000	98.235136 
2566.000000	98.233671 
2565.000000	98.233804 
2564.000000	98.235258 
2563.000000	98.237191 
2562.000000	98.239292 
2561.000000	98.241487 
2560.000000	98.243466 
2559.000000	98.244846 
2558.000000	98.245265 
2557.000000	98.244444 
2556.000000	98.242972 
2555.000000	98.242810 
2554.000000	98.245798 
2553.000000	98.251549 
2552.000000	98.257489 
2551.000000	98.261446 
2550.000000	98.263085 
2549.000000	98.262604 
2548.000000	98.259923 
2547.000000	98.255816 
2546.000000	98.252471 
2545.000000	98.251609 
2544.000000	98.252767 
2543.000000	98.254215 
2542.000000	98.254749 
2541.000000	98.254145 
2540.000000	98.252740 
2539.000000	98.251434 
2538.000000	98.251449 
2537.000000	98.253232 
2536.000000	98.255888 
2535.000000	98.258088 
2534.000000	98.259303 
2533.000000	98.259834 
2532.000000	98.260209 
2531.000000	98.260877 
2530.000000	98.262037 
2529.000000	98.263394 
2528.000000	98.264410 
2527.000000	98.265006 
2526.000000	98.265604 
2525.000000	98.266397 
2524.000000	98.267150 
2523.000000	98.267894 
2522.000000	98.269099 
2521.000000	98.270869 
2520.000000	98.272529 
2519.000000	98.273387 
2518.000000	98.273545 
2517.000000	98.273637 
2516.000000	98.274071 
2515.000000	98.274850 
2514.000000	98.275865 
2513.000000	98.276944 
2512.000000	98.277792 
2511.000000	98.278330 
2510.000000	98.278939 
2509.000000	98.279940 
2508.000000	98.280998 
2507.000000	98.281466 
2506.000000	98.281110 
2505.000000	98.280219 
2504.000000	98.279497 
2503.000000	98.279519 
2502.000000	98.280440 
2501.000000	98.281860 
2500.000000	98.283032 
2499.000000	98.283615 
2498.000000	98.284048 
2497.000000	98.284999 
2496.000000	98.286395 
2495.000000	98.287432 
2494.000000	98.287595 
2493.000000	98.287128 
2492.000000	98.286416 
2491.000000	98.285463 
2490.000000	98.284213 
2489.000000	98.282961 
2488.000000	98.282180 
2487.000000	98.282275 
2486.000000	98.283480 
2485.000000	98.285537 
2484.000000	98.287467 
2483.000000	98.288306 
2482.000000	98.288127 
2481.000000	98.287671 
2480.000000	98.286979 
2479.000000	98.285319 
2478.000000	98.282667 
2477.000000	98.280128 
2476.000000	98.278520 
2475.000000	98.277603 
2474.000000	98.277203 
2473.000000	98.277974 
2472.000000	98.280166 
2471.000000	98.282521 
2470.000000	98.283426 
2469.000000	98.282780 
2468.000000	98.281879 
2467.000000	98.281740 
2466.000000	98.282198 
2465.000000	98.282611 
2464.000000	98.282533 
2463.000000	98.281532 
2462.000000	98.279112 
2461.000000	98.275275 
2460.000000	98.271133 
2459.000000	98.268342 
2458.000000	98.267712 
2457.000000	98.268776 
2456.000000	98.270293 
2455.000000	98.271285 
2454.000000	98.271522 
2453.000000	98.271015 
2452.000000	98.269629 
2451.000000	98.267503 
2450.000000	98.265495 
2449.000000	98.264457 
2448.000000	98.264041 
2447.000000	98.263075 
2446.000000	98.261346 
2445.000000	98.260268 
2444.000000	98.261297 
2443.000000	98.264301 
2442.000000	98.267758 
2441.000000	98.270150 
2440.000000	98.270690 
2439.000000	98.269196 
2438.000000	98.266269 
2437.000000	98.263510 
2436.000000	98.262632 
2435.000000	98.264122 
2434.000000	98.267110 
2433.000000	98.270222 
2432.000000	98.272229 
2431.000000	98.272234 
2430.000000	98.270097 
2429.000000	98.266965 
2428.000000	98.264591 
2427.000000	98.263646 
2426.000000	98.262833 
2425.000000	98.259593 
2424.000000	98.252564 
2423.000000	98.244011 
2422.000000	98.238453 
2421.000000	98.239135 
2420.000000	98.246635 
2419.000000	98.259480 
2418.000000	98.274369 
2417.000000	98.286590 
2416.000000	98.292660 
2415.000000	98.293291 
2414.000000	98.293410 
2413.000000	98.297737 
2412.000000	98.305105 
2411.000000	98.308612 
2410.000000	98.302880 
2409.000000	98.290480 
2408.000000	98.280374 
2407.000000	98.279929 
2406.000000	98.288601 
2405.000000	98.299114 
2404.000000	98.303764 
2403.000000	98.299753 
2402.000000	98.290194 
2401.000000	98.281219 
2400.000000	98.277405 
2399.000000	98.278468 
2398.000000	98.280044 
2397.000000	98.278337 
2396.000000	98.274296 
2395.000000	98.272971 
2394.000000	98.278479 
2393.000000	98.289484 
2392.000000	98.299422 
2391.000000	98.300921 
2390.000000	98.290570 
2389.000000	98.270399 
2388.000000	98.245128 
2387.000000	98.217950 
2386.000000	98.189015 
2385.000000	98.158987 
2384.000000	98.133427 
2383.000000	98.122238 
2382.000000	98.134792 
2381.000000	98.174410 
2380.000000	98.236720 
2379.000000	98.311743 
2378.000000	98.386644 
2377.000000	98.447356 
2376.000000	98.479482 
2375.000000	98.472472 
2374.000000	98.427218 
2373.000000	98.358832 
2372.000000	98.288713 
2371.000000	98.231908 
2370.000000	98.195213 
2369.000000	98.183451 
2368.000000	98.198550 
2367.000000	98.231394 
2366.000000	98.263574 
2365.000000	98.282001 
2364.000000	98.287276 
2363.000000	98.285333 
2362.000000	98.279410 
2361.000000	98.269198 
2360.000000	98.251047 
2359.000000	98.227236 
2358.000000	98.212488 
2357.000000	98.218647 
2356.000000	98.239687 
2355.000000	98.258220 
2354.000000	98.274547 
2353.000000	98.292942 
2352.000000	98.301850 
2351.000000	98.287890 
2350.000000	98.255517 
2349.000000	98.225140 
2348.000000	98.211312 
2347.000000	98.213697 
2346.000000	98.216689 
2345.000000	98.203199 
2344.000000	98.177484 
2343.000000	98.154976 
2342.000000	98.153082 
2341.000000	98.172655 
2340.000000	98.196851 
2339.000000	98.207525 
2338.000000	98.202427 
2337.000000	98.194316 
2336.000000	98.189080 
2335.000000	98.185182 
2334.000000	98.180056 
2333.000000	98.176727 
2332.000000	98.167208 
2331.000000	98.146192 
2330.000000	98.108826 
2329.000000	98.064931 
2328.000000	98.015014 
2327.000000	97.967770 
2326.000000	97.934817 
2325.000000	97.926351 
2324.000000	97.938296 
2323.000000	97.955293 
2322.000000	97.967959 
2321.000000	97.974624 
2320.000000	97.973667 
2319.000000	97.968347 
2318.000000	97.963459 
2317.000000	97.970445 
2316.000000	97.984518 
2315.000000	97.997558 
2314.000000	97.991695 
2313.000000	97.965399 
2312.000000	97.920407 
2311.000000	97.875339 
2310.000000	97.842787 
2309.000000	97.832526 
2308.000000	97.837200 
2307.000000	97.851281 
2306.000000	97.865413 
2305.000000	97.871280 
2304.000000	97.855065 
2303.000000	97.818330 
2302.000000	97.774333 
2301.000000	97.742741 
2300.000000	97.725507 
2299.000000	97.719512 
2298.000000	97.718640 
2297.000000	97.728624 
2296.000000	97.753212 
2295.000000	97.795088 
2294.000000	97.846689 
2293.000000	97.895027 
2292.000000	97.925086 
2291.000000	97.936006 
2290.000000	97.942581 
2289.000000	97.958848 
2288.000000	97.983103 
2287.000000	98.003867 
2286.000000	98.019279 
2285.000000	98.037247 
2284.000000	98.063086 
2283.000000	98.090898 
2282.000000	98.112631 
2281.000000	98.124646 
2280.000000	98.127507 
2279.000000	98.123367 
2278.000000	98.118332 
2277.000000	98.120370 
2276.000000	98.131524 
2275.000000	98.147018 
2274.000000	98.160347 
2273.000000	98.167276 
2272.000000	98.164438 
2271.000000	98.153120 
2270.000000	98.141910 
2269.000000	98.138940 
2268.000000	98.140795 
2267.000000	98.137595 
2266.000000	98.128096 
2265.000000	98.122530 
2264.000000	98.129187 
2263.000000	98.145820 
2262.000000	98.164717 
2261.000000	98.179237 
2260.000000	98.185836 
2259.000000	98.184890 
2258.000000	98.181987 
2257.000000	98.183081 
2256.000000	98.187992 
2255.000000	98.191821 
2254.000000	98.192034 
2253.000000	98.190951 
2252.000000	98.191762 
2251.000000	98.194982 
2250.000000	98.198704 
2249.000000	98.201340 
2248.000000	98.203081 
2247.000000	98.205522 
2246.000000	98.209643 
2245.000000	98.214870 
2244.000000	98.219508 
2243.000000	98.222218 
2242.000000	98.223114 
2241.000000	98.223310 
2240.000000	98.224051 
2239.000000	98.225814 
2238.000000	98.228402 
2237.000000	98.231246 
2236.000000	98.233567 
2235.000000	98.234813 
2234.000000	98.235018 
2233.000000	98.234891 
2232.000000	98.234939 
2231.000000	98.234911 
2230.000000	98.234329 
2229.000000	98.233471 
2228.000000	98.233334 
2227.000000	98.234424 
2226.000000	98.236545 
2225.000000	98.239526 
2224.000000	98.242779 
2223.000000	98.244481 
2222.000000	98.243248 
2221.000000	98.240687 
2220.000000	98.239792 
2219.000000	98.240370 
2218.000000	98.238959 
2217.000000	98.234289 
2216.000000	98.229917 
2215.000000	98.229681 
2214.000000	98.233086 
2213.000000	98.237633 
2212.000000	98.243584 
2211.000000	98.252168 
2210.000000	98.260139 
2209.000000	98.261216 
2208.000000	98.253848 
2207.000000	98.243813 
2206.000000	98.237304 
2205.000000	98.233772 
2204.000000	98.228408 
2203.000000	98.219177 
2202.000000	98.208341 
2201.000000	98.198551 
2200.000000	98.190941 
2199.000000	98.186378 
2198.000000	98.184523 
2197.000000	98.181714 
2196.000000	98.174206 
2195.000000	98.164309 
2194.000000	98.158493 
2193.000000	98.157529 
2192.000000	98.153266 
2191.000000	98.139544 
2190.000000	98.123148 
2189.000000	98.117944 
2188.000000	98.129204 
2187.000000	98.148341 
2186.000000	98.161944 
2185.000000	98.164831 
2184.000000	98.163030 
2183.000000	98.166002 
2182.000000	98.176205 
2181.000000	98.185920 
2180.000000	98.185602 
2179.000000	98.175146 
2178.000000	98.164445 
2177.000000	98.162967 
2176.000000	98.172030 
2175.000000	98.187912 
2174.000000	98.206569 
2173.000000	98.221266 
2172.000000	98.221579 
2171.000000	98.201772 
2170.000000	98.168521 
2169.000000	98.136360 
2168.000000	98.115074 
2167.000000	98.106395 
2166.000000	98.109801 
2165.000000	98.122451 
2164.000000	98.134247 
2163.000000	98.133218 
2162.000000	98.119539 
2161.000000	98.108147 
2160.000000	98.113903 
2159.000000	98.139074 
2158.000000	98.176383 
2157.000000	98.216645 
2156.000000	98.251189 
2155.000000	98.273588 
2154.000000	98.282950 
2153.000000	98.283000 
2152.000000	98.277353 
2151.000000	98.269025 
2150.000000	98.264315 
2149.000000	98.270516 
2148.000000	98.286823 
2147.000000	98.302744 
2146.000000	98.309192 
2145.000000	98.307691 
2144.000000	98.305473 
2143.000000	98.304292 
2142.000000	98.298858 
2141.000000	98.284999 
2140.000000	98.265741 
2139.000000	98.249357 
2138.000000	98.243059 
2137.000000	98.248308 
2136.000000	98.259893 
2135.000000	98.268806 
2134.000000	98.267599 
2133.000000	98.255368 
2132.000000	98.239211 
2131.000000	98.229910 
2130.000000	98.233773 
2129.000000	98.247431 
2128.000000	98.260503 
2127.000000	98.265226 
2126.000000	98.262936 
2125.000000	98.260930 
2124.000000	98.264766 
2123.000000	98.273952 
2122.000000	98.283260 
2121.000000	98.286942 
2120.000000	98.283237 
2119.000000	98.275896 
2118.000000	98.270433 
2117.000000	98.268646 
2116.000000	98.267841 
2115.000000	98.265723 
2114.000000	98.264227 
2113.000000	98.266646 
2112.000000	98.272510 
2111.000000	98.278013 
2110.000000	98.280846 
2109.000000	98.282380 
2108.000000	98.285181 
2107.000000	98.289561 
2106.000000	98.292951 
2105.000000	98.292636 
2104.000000	98.288900 
2103.000000	98.285392 
2102.000000	98.286039 
2101.000000	98.291343 
2100.000000	98.297950 
2099.000000	98.301774 
2098.000000	98.301390 
2097.000000	98.298375 
2096.000000	98.295471 
2095.000000	98.294506 
2094.000000	98.295124 
2093.000000	98.294826 
2092.000000	98.291124 
2091.000000	98.284274 
2090.000000	98.277299 
2089.000000	98.272775 
2088.000000	98.270829 
2087.000000	98.270162 
2086.000000	98.269392 
2085.000000	98.267461 
2084.000000	98.264126 
2083.000000	98.260399 
2082.000000	98.257638 
2081.000000	98.256099 
2080.000000	98.254480 
2079.000000	98.251061 
2078.000000	98.245968 
2077.000000	98.241544 
2076.000000	98.239544 
2075.000000	98.239096 
2074.000000	98.237966 
2073.000000	98.234571 
2072.000000	98.229494 
2071.000000	98.225292 
2070.000000	98.223911 
2069.000000	98.224265 
2068.000000	98.223015 
2067.000000	98.218640 
2066.000000	98.212909 
2065.000000	98.208019 
2064.000000	98.203598 
2063.000000	98.198298 
2062.000000	98.192831 
2061.000000	98.189203 
2060.000000	98.187811 
2059.000000	98.186997 
2058.000000	98.185131 
2057.000000	98.181943 
2056.000000	98.177896 
2055.000000	98.173584 
2054.000000	98.169674 
2053.000000	98.166351 
2052.000000	98.162872 
2051.000000	98.158599 
2050.000000	98.154340 
2049.000000	98.151611 
2048.000000	98.150593 
2047.000000	98.149852 
2046.000000	98.148065 
2045.000000	98.144891 
2044.000000	98.140214 
2043.000000	98.133914 
2042.000000	98.126753 
2041.000000	98.120414 
2040.000000	98.116024 
2039.000000	98.113786 
2038.000000	98.114075 
2037.000000	98.117065 
2036.000000	98.121264 
2035.000000	98.123989 
2034.000000	98.123940 
2033.000000	98.121926 
2032.000000	98.119636 
2031.000000	98.118330 
2030.000000	98.118269 
2029.000000	98.119085 
2028.000000	98.120041 
2027.000000	98.120342 
2026.000000	98.119617 
2025.000000	98.118067 
2024.000000	98.116236 
2023.000000	98.114718 
2022.000000	98.113898 
2021.000000	98.113858 
2020.000000	98.114399 
2019.000000	98.115135 
2018.000000	98.115720 
2017.000000	98.115958 
2016.000000	98.115761 
2015.000000	98.115224 
2014.000000	98.114629 
2013.000000	98.114302 
2012.000000	98.114440 
2011.000000	98.115024 
2010.000000	98.115835 
2009.000000	98.116510 
2008.000000	98.116853 
2007.000000	98.116946 
2006.000000	98.117127 
2005.000000	98.117775 
2004.000000	98.119006 
2003.000000	98.120714 
2002.000000	98.122791 
2001.000000	98.125134 
2000.000000	98.127503 
1999.000000	98.129623 
1998.000000	98.131370 
1997.000000	98.132756 
1996.000000	98.133842 
1995.000000	98.134694 
1994.000000	98.135440 
1993.000000	98.136227 
1992.000000	98.137066 
1991.000000	98.137894 
1990.000000	98.138857 
1989.000000	98.140155 
1988.000000	98.141616 
1987.000000	98.142769 
1986.000000	98.143456 
1985.000000	98.144054 
1984.000000	98.145021 
1983.000000	98.146433 
1982.000000	98.148229 
1981.000000	98.150590 
1980.000000	98.153652 
1979.000000	98.157130 
1978.000000	98.160348 
1977.000000	98.162784 
1976.000000	98.164442 
1975.000000	98.165724 
1974.000000	98.167185 
1973.000000	98.169070 
1972.000000	98.171268 
1971.000000	98.173483 
1970.000000	98.175510 
1969.000000	98.177434 
1968.000000	98.179526 
1967.000000	98.181934 
1966.000000	98.184583 
1965.000000	98.187201 
1964.000000	98.189483 
1963.000000	98.191272 
1962.000000	98.192619 
1961.000000	98.193769 
1960.000000	98.194963 
1959.000000	98.196290 
1958.000000	98.197735 
1957.000000	98.199235 
1956.000000	98.200691 
1955.000000	98.202044 
1954.000000	98.203295 
1953.000000	98.204490 
1952.000000	98.205780 
1951.000000	98.207346 
1950.000000	98.209273 
1949.000000	98.211448 
1948.000000	98.213654 
1947.000000	98.215808 
1946.000000	98.217998 
1945.000000	98.220333 
1944.000000	98.222790 
1943.000000	98.225255 
1942.000000	98.227691 
1941.000000	98.230145 
1940.000000	98.232630 
1939.000000	98.235078 
1938.000000	98.237365 
1937.000000	98.239371 
1936.000000	98.241091 
1935.000000	98.242638 
1934.000000	98.244172 
1933.000000	98.245852 
1932.000000	98.247655 
1931.000000	98.249345 
1930.000000	98.250859 
1929.000000	98.252458 
1928.000000	98.254276 
1927.000000	98.256197 
1926.000000	98.258488 
1925.000000	98.261838 
1924.000000	98.266254 
1923.000000	98.270136 
1922.000000	98.271899 
1921.000000	98.271554 
1920.000000	98.270308 
1919.000000	98.269114 
1918.000000	98.268234 
1917.000000	98.267922 
1916.000000	98.268851 
1915.000000	98.271937 
1914.000000	98.277471 
1913.000000	98.284242 
1912.000000	98.289617 
1911.000000	98.292011 
1910.000000	98.292606 
1909.000000	98.293302 
1908.000000	98.294012 
1907.000000	98.294112 
1906.000000	98.294568 
1905.000000	98.296275 
1904.000000	98.298372 
1903.000000	98.299397 
1902.000000	98.298946 
1901.000000	98.297009 
1900.000000	98.293721 
1899.000000	98.290409 
1898.000000	98.289096 
1897.000000	98.290097 
1896.000000	98.291348 
1895.000000	98.291004 
1894.000000	98.290036 
1893.000000	98.290334 
1892.000000	98.291935 
1891.000000	98.293550 
1890.000000	98.294428 
1889.000000	98.294731 
1888.000000	98.294628 
1887.000000	98.294420 
1886.000000	98.294636 
1885.000000	98.295347 
1884.000000	98.295928 
1883.000000	98.295921 
1882.000000	98.295747 
1881.000000	98.296056 
1880.000000	98.296791 
1879.000000	98.297283 
1878.000000	98.297144 
1877.000000	98.296513 
1876.000000	98.295618 
1875.000000	98.294571 
1874.000000	98.293526 
1873.000000	98.292651 
1872.000000	98.291982 
1871.000000	98.291485 
1870.000000	98.291164 
1869.000000	98.290990 
1868.000000	98.290806 
1867.000000	98.290489 
1866.000000	98.290058 
1865.000000	98.289600 
1864.000000	98.289230 
1863.000000	98.289020 
1862.000000	98.289022 
1861.000000	98.289254 
1860.000000	98.289563 
1859.000000	98.289597 
1858.000000	98.289133 
1857.000000	98.288403 
1856.000000	98.287782 
1855.000000	98.287405 
1854.000000	98.287306 
1853.000000	98.287505 
1852.000000	98.287738 
1851.000000	98.287531 
1850.000000	98.287199 
1849.000000	98.287805 
1848.000000	98.289318 
1847.000000	98.289309 
1846.000000	98.284982 
1845.000000	98.276165 
1844.000000	98.266002 
1843.000000	98.257977 
1842.000000	98.254431 
1841.000000	98.255348 
1840.000000	98.260016 
1839.000000	98.268296 
1838.000000	98.278165 
1837.000000	98.284133 
1836.000000	98.281715 
1835.000000	98.272895 
1834.000000	98.264115 
1833.000000	98.259231 
1832.000000	98.259681 
1831.000000	98.265648 
1830.000000	98.274792 
1829.000000	98.280944 
1828.000000	98.280250 
1827.000000	98.275354 
1826.000000	98.271557 
1825.000000	98.273299 
1824.000000	98.275034 
1823.000000	98.265393 
1822.000000	98.245182 
1821.000000	98.228269 
1820.000000	98.224043 
1819.000000	98.224056 
1818.000000	98.218354 
1817.000000	98.212732 
1816.000000	98.212950 
1815.000000	98.208677 
1814.000000	98.192023 
1813.000000	98.175662 
1812.000000	98.175828 
1811.000000	98.181883 
1810.000000	98.176162 
1809.000000	98.169666 
1808.000000	98.172031 
1807.000000	98.168239 
1806.000000	98.150494 
1805.000000	98.134597 
1804.000000	98.130553 
1803.000000	98.121975 
1802.000000	98.091858 
1801.000000	98.055844 
1800.000000	98.028373 
1799.000000	97.991579 
1798.000000	97.939027 
1797.000000	97.890957 
1796.000000	97.854084 
1795.000000	97.813539 
1794.000000	97.768397 
1793.000000	97.750571 
1792.000000	97.774300 
1791.000000	97.786808 
1790.000000	97.753036 
1789.000000	97.704775 
1788.000000	97.676830 
1787.000000	97.670739 
1786.000000	97.670939 
1785.000000	97.669029 
1784.000000	97.662426 
1783.000000	97.648645 
1782.000000	97.624754 
1781.000000	97.592275 
1780.000000	97.548911 
1779.000000	97.489503 
1778.000000	97.421339 
1777.000000	97.356078 
1776.000000	97.292733 
1775.000000	97.217811 
1774.000000	97.123179 
1773.000000	97.022842 
1772.000000	96.947439 
1771.000000	96.887640 
1770.000000	96.807837 
1769.000000	96.701721 
1768.000000	96.592132 
1767.000000	96.492569 
1766.000000	96.393961 
1765.000000	96.286874 
1764.000000	96.171838 
1763.000000	96.052352 
1762.000000	95.922461 
1761.000000	95.784607 
1760.000000	95.660084 
1759.000000	95.555808 
1758.000000	95.448026 
1757.000000	95.310506 
1756.000000	95.148555 
1755.000000	94.988004 
1754.000000	94.831720 
1753.000000	94.661879 
1752.000000	94.482505 
1751.000000	94.330675 
1750.000000	94.220461 
1749.000000	94.117331 
1748.000000	94.005076 
1747.000000	93.896036 
1746.000000	93.791225 
1745.000000	93.680460 
1744.000000	93.564445 
1743.000000	93.445355 
1742.000000	93.301979 
1741.000000	93.120518 
1740.000000	92.940634 
1739.000000	92.822274 
1738.000000	92.762257 
1737.000000	92.714347 
1736.000000	92.662380 
1735.000000	92.654025 
1734.000000	92.754028 
1733.000000	92.907221 
1732.000000	93.010780 
1731.000000	93.044907 
1730.000000	93.030708 
1729.000000	92.981751 
1728.000000	92.918530 
1727.000000	92.867939 
1726.000000	92.839983 
1725.000000	92.825382 
1724.000000	92.811396 
1723.000000	92.798696 
1722.000000	92.795605 
1721.000000	92.812739 
1720.000000	92.853013 
1719.000000	92.889785 
1718.000000	92.878990 
1717.000000	92.875919 
1716.000000	92.943841 
1715.000000	93.051736 
1714.000000	93.183258 
1713.000000	93.344722 
1712.000000	93.522015 
1711.000000	93.700517 
1710.000000	93.882187 
1709.000000	94.084860 
1708.000000	94.321579 
1707.000000	94.583189 
1706.000000	94.850499 
1705.000000	95.097041 
1704.000000	95.285971 
1703.000000	95.392073 
1702.000000	95.437176 
1701.000000	95.513333 
1700.000000	95.689202 
1699.000000	95.868400 
1698.000000	96.007909 
1697.000000	96.156906 
1696.000000	96.341600 
1695.000000	96.479509 
1694.000000	96.542651 
1693.000000	96.589854 
1692.000000	96.647843 
1691.000000	96.713386 
1690.000000	96.773385 
1689.000000	96.827037 
1688.000000	96.887988 
1687.000000	96.954572 
1686.000000	97.025540 
1685.000000	97.109817 
1684.000000	97.205356 
1683.000000	97.237709 
1682.000000	97.230414 
1681.000000	97.232100 
1680.000000	97.255108 
1679.000000	97.284162 
1678.000000	97.304684 
1677.000000	97.309796 
1676.000000	97.309008 
1675.000000	97.329822 
1674.000000	97.378853 
1673.000000	97.436504 
1672.000000	97.474686 
1671.000000	97.490509 
1670.000000	97.514773 
1669.000000	97.567928 
1668.000000	97.626802 
1667.000000	97.674968 
1666.000000	97.703718 
1665.000000	97.715608 
1664.000000	97.726322 
1663.000000	97.751072 
1662.000000	97.785147 
1661.000000	97.808982 
1660.000000	97.813461 
1659.000000	97.816564 
1658.000000	97.839816 
1657.000000	97.891105 
1656.000000	97.943554 
1655.000000	97.982513 
1654.000000	98.004569 
1653.000000	98.034127 
1652.000000	98.005618 
1651.000000	97.987919 
1650.000000	97.968658 
1649.000000	97.943415 
1648.000000	97.906177 
1647.000000	97.888623 
1646.000000	97.909038 
1645.000000	97.935586 
1644.000000	97.953384 
1643.000000	97.960023 
1642.000000	97.961364 
1641.000000	97.969045 
1640.000000	97.985433 
1639.000000	98.002816 
1638.000000	98.014587 
1637.000000	98.022486 
1636.000000	98.032417 
1635.000000	98.042463 
1634.000000	98.046352 
1633.000000	98.052137 
1632.000000	98.055656 
1631.000000	98.058184 
1630.000000	98.067499 
1629.000000	98.084487 
1628.000000	98.097918 
1627.000000	98.102626 
1626.000000	98.103574 
1625.000000	98.103558 
1624.000000	98.099373 
1623.000000	98.094883 
1622.000000	98.098570 
1621.000000	98.108738 
1620.000000	98.118220 
1619.000000	98.123433 
1618.000000	98.126980 
1617.000000	98.132899 
1616.000000	98.137631 
1615.000000	98.138784 
1614.000000	98.140426 
1613.000000	98.141324 
1612.000000	98.140389 
1611.000000	98.140298 
1610.000000	98.145217 
1609.000000	98.153573 
1608.000000	98.159458 
1607.000000	98.162697 
1606.000000	98.167630 
1605.000000	98.174737 
1604.000000	98.180867 
1603.000000	98.187128 
1602.000000	98.196836 
1601.000000	98.206322 
1600.000000	98.210067 
1599.000000	98.210437 
1598.000000	98.212990 
1597.000000	98.217055 
1596.000000	98.217274 
1595.000000	98.212941 
1594.000000	98.209754 
1593.000000	98.210356 
1592.000000	98.211738 
1591.000000	98.212556 
1590.000000	98.214834 
1589.000000	98.217649 
1588.000000	98.217501 
1587.000000	98.215088 
1586.000000	98.213961 
1585.000000	98.213413 
1584.000000	98.210213 
1583.000000	98.204859 
1582.000000	98.202037 
1581.000000	98.202137 
1580.000000	98.201660 
1579.000000	98.199392 
1578.000000	98.197317 
1577.000000	98.195329 
1576.000000	98.192076 
1575.000000	98.188827 
1574.000000	98.187718 
1573.000000	98.186721 
1572.000000	98.184004 
1571.000000	98.180359 
1570.000000	98.178355 
1569.000000	98.177314 
1568.000000	98.174904 
1567.000000	98.172914 
1566.000000	98.172476 
1565.000000	98.172799 
1564.000000	98.173186 
1563.000000	98.174335 
1562.000000	98.177026 
1561.000000	98.178307 
1560.000000	98.172856 
1559.000000	98.158801 
1558.000000	98.149923 
1557.000000	98.141981 
1556.000000	98.134282 
1555.000000	98.128142 
1554.000000	98.124100 
1553.000000	98.122166 
1552.000000	98.121345 
1551.000000	98.120177 
1550.000000	98.117939 
1549.000000	98.114387 
1548.000000	98.110182 
1547.000000	98.106158 
1546.000000	98.102691 
1545.000000	98.099729 
1544.000000	98.096953 
1543.000000	98.093713 
1542.000000	98.089939 
1541.000000	98.087214 
1540.000000	98.087302 
1539.000000	98.087589 
1538.000000	98.085407 
1537.000000	98.082034 
1536.000000	98.078532 
1535.000000	98.075436 
1534.000000	98.073378 
1533.000000	98.072770 
1532.000000	98.071932 
1531.000000	98.069494 
1530.000000	98.066282 
1529.000000	98.063887 
1528.000000	98.062509 
1527.000000	98.060661 
1526.000000	98.057453 
1525.000000	98.055105 
1524.000000	98.054314 
1523.000000	98.051233 
1522.000000	98.045261 
1521.000000	98.046993 
1520.000000	98.057125 
1519.000000	98.066156 
1518.000000	98.069096 
1517.000000	98.068585 
1516.000000	98.067107 
1515.000000	98.060426 
1514.000000	98.047360 
1513.000000	98.034117 
1512.000000	98.028680 
1511.000000	98.030435 
1510.000000	98.028367 
1509.000000	98.010350 
1508.000000	97.978971 
1507.000000	97.963538 
1506.000000	97.960974 
1505.000000	97.942693 
1504.000000	97.939783 
1503.000000	97.950167 
1502.000000	97.964463 
1501.000000	97.981139 
1500.000000	98.003055 
1499.000000	98.024023 
1498.000000	98.028858 
1497.000000	98.023981 
1496.000000	98.034238 
1495.000000	98.050949 
1494.000000	98.050971 
1493.000000	98.034194 
1492.000000	98.016250 
1491.000000	98.010031 
1490.000000	98.015710 
1489.000000	98.030998 
1488.000000	98.044138 
1487.000000	98.039530 
1486.000000	98.022120 
1485.000000	98.003629 
1484.000000	97.988500 
1483.000000	97.974763 
1482.000000	97.957988 
1481.000000	97.938382 
1480.000000	97.920124 
1479.000000	97.904100 
1478.000000	97.888713 
1477.000000	97.872431 
1476.000000	97.851858 
1475.000000	97.817825 
1474.000000	97.770880 
1473.000000	97.737465 
1472.000000	97.741317 
1471.000000	97.760448 
1470.000000	97.770201 
1469.000000	97.771174 
1468.000000	97.770191 
1467.000000	97.766486 
1466.000000	97.755146 
1465.000000	97.739183 
1464.000000	97.726390 
1463.000000	97.716932 
1462.000000	97.707792 
1461.000000	97.700190 
1460.000000	97.694004 
1459.000000	97.680111 
1458.000000	97.641880 
1457.000000	97.595129 
1456.000000	97.577078 
1455.000000	97.584637 
1454.000000	97.593298 
1453.000000	97.595958 
1452.000000	97.597620 
1451.000000	97.600316 
1450.000000	97.598961 
1449.000000	97.593391 
1448.000000	97.591512 
1447.000000	97.593676 
1446.000000	97.590943 
1445.000000	97.584986 
1444.000000	97.581228 
1443.000000	97.578465 
1442.000000	97.572908 
1441.000000	97.565512 
1440.000000	97.560713 
1439.000000	97.556814 
1438.000000	97.542864 
1437.000000	97.516806 
1436.000000	97.504579 
1435.000000	97.519668 
1434.000000	97.544290 
1433.000000	97.567103 
1432.000000	97.592391 
1431.000000	97.623898 
1430.000000	97.648760 
1429.000000	97.654646 
1428.000000	97.655766 
1427.000000	97.670246 
1426.000000	97.691194 
1425.000000	97.696052 
1424.000000	97.681265 
1423.000000	97.667533 
1422.000000	97.657827 
1421.000000	97.641478 
1420.000000	97.622098 
1419.000000	97.612351 
1418.000000	97.590838 
1417.000000	97.538145 
1416.000000	97.477843 
1415.000000	97.425055 
1414.000000	97.366732 
1413.000000	97.286863 
1412.000000	97.198846 
1411.000000	97.134823 
1410.000000	97.100319 
1409.000000	97.081651 
1408.000000	97.082816 
1407.000000	97.111849 
1406.000000	97.152677 
1405.000000	97.184724 
1404.000000	97.220534 
1403.000000	97.279408 
1402.000000	97.346080 
1401.000000	97.394522 
1400.000000	97.417498 
1399.000000	97.432210 
1398.000000	97.445801 
1397.000000	97.448448 
1396.000000	97.445159 
1395.000000	97.450167 
1394.000000	97.446309 
1393.000000	97.407167 
1392.000000	97.353404 
1391.000000	97.308904 
1390.000000	97.265099 
1389.000000	97.197428 
1388.000000	97.098481 
1387.000000	96.988958 
1386.000000	96.879692 
1385.000000	96.760156 
1384.000000	96.627977 
1383.000000	96.495525 
1382.000000	96.373105 
1381.000000	96.259533 
1380.000000	96.148998 
1379.000000	96.047174 
1378.000000	95.968476 
1377.000000	95.914714 
1376.000000	95.873514 
1375.000000	95.834698 
1374.000000	95.794919 
1373.000000	95.745212 
1372.000000	95.686952 
1371.000000	95.644873 
1370.000000	95.636752 
1369.000000	95.638624 
1368.000000	95.612917 
1367.000000	95.565257 
1366.000000	95.546840 
1365.000000	95.602906 
1364.000000	95.730660 
1363.000000	95.882587 
1362.000000	96.012750 
1361.000000	96.107724 
1360.000000	96.175268 
1359.000000	96.220172 
1358.000000	96.241588 
1357.000000	96.244010 
1356.000000	96.240867 
1355.000000	96.243260 
1354.000000	96.253179 
1353.000000	96.270033 
1352.000000	96.291919 
1351.000000	96.315825 
1350.000000	96.348434 
1349.000000	96.393095 
1348.000000	96.442803 
1347.000000	96.486267 
1346.000000	96.518733 
1345.000000	96.541632 
1344.000000	96.557342 
1343.000000	96.566460 
1342.000000	96.571624 
1341.000000	96.581757 
1340.000000	96.614694 
1339.000000	96.684754 
1338.000000	96.780587 
1337.000000	96.881120 
1336.000000	96.985053 
1335.000000	97.103071 
1334.000000	97.237838 
1333.000000	97.380665 
1332.000000	97.519893 
1331.000000	97.648019 
1330.000000	97.761400 
1329.000000	97.855300 
1328.000000	97.925565 
1327.000000	97.974657 
1326.000000	98.010789 
1325.000000	98.035550 
1324.000000	98.050863 
1323.000000	98.065205 
1322.000000	98.083624 
1321.000000	98.098788 
1320.000000	98.101475 
1319.000000	98.094522 
1318.000000	98.088316 
1317.000000	98.087953 
1316.000000	98.092120 
1315.000000	98.099003 
1314.000000	98.106117 
1313.000000	98.110298 
1312.000000	98.110129 
1311.000000	98.105567 
1310.000000	98.095635 
1309.000000	98.080681 
1308.000000	98.065609 
1307.000000	98.054398 
1306.000000	98.043756 
1305.000000	98.023871 
1304.000000	97.994934 
1303.000000	97.967894 
1302.000000	97.948027 
1301.000000	97.926886 
1300.000000	97.895421 
1299.000000	97.854170 
1298.000000	97.807435 
1297.000000	97.757246 
1296.000000	97.706440 
1295.000000	97.661280 
1294.000000	97.623860 
1293.000000	97.589835 
1292.000000	97.556459 
1291.000000	97.524591 
1290.000000	97.491211 
1289.000000	97.449347 
1288.000000	97.398860 
1287.000000	97.349241 
1286.000000	97.307350 
1285.000000	97.270588 
1284.000000	97.234964 
1283.000000	97.200084 
1282.000000	97.164274 
1281.000000	97.123521 
1280.000000	97.077835 
1279.000000	97.033100 
1278.000000	96.991962 
1277.000000	96.951271 
1276.000000	96.909337 
1275.000000	96.868356 
1274.000000	96.825412 
1273.000000	96.771077 
1272.000000	96.702902 
1271.000000	96.631835 
1270.000000	96.567839 
1269.000000	96.506997 
1268.000000	96.441074 
1267.000000	96.371449 
1266.000000	96.304766 
1265.000000	96.244478 
1264.000000	96.192771 
1263.000000	96.151898 
1262.000000	96.118147 
1261.000000	96.082251 
1260.000000	96.040897 
1259.000000	96.003216 
1258.000000	95.977558 
1257.000000	95.960172 
1256.000000	95.940443 
1255.000000	95.911157 
1254.000000	95.870696 
1253.000000	95.821570 
1252.000000	95.769489 
1251.000000	95.719365 
1250.000000	95.669413 
1249.000000	95.614247 
1248.000000	95.554232 
1247.000000	95.494388 
1246.000000	95.432935 
1245.000000	95.361906 
1244.000000	95.279373 
1243.000000	95.189911 
1242.000000	95.092648 
1241.000000	94.981717 
1240.000000	94.860315 
1239.000000	94.741468 
1238.000000	94.631788 
1237.000000	94.526312 
1236.000000	94.421784 
1235.000000	94.321934 
1234.000000	94.227129 
1233.000000	94.133499 
1232.000000	94.047433 
1231.000000	93.987328 
1230.000000	93.965787 
1229.000000	93.982067 
1228.000000	94.033839 
1227.000000	94.122163 
1226.000000	94.242421 
1225.000000	94.382687 
1224.000000	94.529665 
1223.000000	94.659316 
1222.000000	94.723461 
1221.000000	94.671973 
1220.000000	94.505024 
1219.000000	94.297061 
1218.000000	94.153955 
1217.000000	94.143384 
1216.000000	94.265618 
1215.000000	94.467862 
1214.000000	94.677076 
1213.000000	94.839263 
1212.000000	94.943555 
1211.000000	95.009557 
1210.000000	95.054617 
1209.000000	95.082041 
1208.000000	95.097988 
1207.000000	95.120442 
1206.000000	95.162635 
1205.000000	95.220831 
1204.000000	95.288059 
1203.000000	95.369666 
1202.000000	95.475247 
1201.000000	95.603013 
1200.000000	95.741880 
1199.000000	95.884130 
1198.000000	96.028718 
1197.000000	96.177119 
1196.000000	96.330924 
1195.000000	96.488743 
1194.000000	96.642410 
1193.000000	96.780985 
1192.000000	96.901639 
1191.000000	97.011343 
1190.000000	97.115315 
1189.000000	97.209788 
1188.000000	97.289501 
1187.000000	97.356404 
1186.000000	97.416829 
1185.000000	97.474580 
1184.000000	97.529678 
1183.000000	97.579601 
1182.000000	97.619990 
1181.000000	97.648383 
1180.000000	97.668197 
1179.000000	97.684835 
1178.000000	97.698256 
1177.000000	97.705799 
1176.000000	97.711142 
1175.000000	97.722617 
1174.000000	97.742781 
1173.000000	97.765606 
1172.000000	97.785311 
1171.000000	97.801375 
1170.000000	97.816051 
1169.000000	97.835074 
1168.000000	97.867999 
1167.000000	97.915639 
1166.000000	97.957680 
1165.000000	97.968036 
1164.000000	97.946176 
1163.000000	97.920978 
1162.000000	97.919019 
1161.000000	97.938773 
1160.000000	97.959660 
1159.000000	97.964346 
1158.000000	97.947766 
1157.000000	97.917616 
1156.000000	97.892983 
1155.000000	97.891041 
1154.000000	97.907302 
1153.000000	97.918846 
1152.000000	97.912277 
1151.000000	97.896988 
1150.000000	97.886495 
1149.000000	97.880248 
1148.000000	97.872062 
1147.000000	97.862327 
1146.000000	97.849924 
1145.000000	97.823585 
1144.000000	97.775789 
1143.000000	97.719176 
1142.000000	97.675002 
1141.000000	97.646742 
1140.000000	97.616288 
1139.000000	97.565935 
1138.000000	97.496246 
1137.000000	97.422883 
1136.000000	97.361167 
1135.000000	97.313144 
1134.000000	97.266655 
1133.000000	97.207599 
1132.000000	97.132849 
1131.000000	97.048774 
1130.000000	96.960079 
1129.000000	96.867178 
1128.000000	96.773253 
1127.000000	96.685067 
1126.000000	96.607189 
1125.000000	96.544235 
1124.000000	96.505941 
1123.000000	96.495753 
1122.000000	96.494050 
1121.000000	96.470295 
1120.000000	96.418093 
1119.000000	96.363296 
1118.000000	96.331639 
1117.000000	96.323009 
1116.000000	96.322875 
1115.000000	96.322307 
1114.000000	96.317321 
1113.000000	96.302593 
1112.000000	96.277943 
1111.000000	96.251594 
1110.000000	96.226842 
1109.000000	96.194717 
1108.000000	96.150843 
1107.000000	96.105624 
1106.000000	96.068997 
1105.000000	96.034385 
1104.000000	95.988510 
1103.000000	95.930215 
1102.000000	95.870911 
1101.000000	95.820738 
1100.000000	95.788939 
1099.000000	95.773377 
1098.000000	95.763720 
1097.000000	95.746154 
1096.000000	95.717272 
1095.000000	95.687544 
1094.000000	95.669062 
1093.000000	95.665820 
1092.000000	95.675056 
1091.000000	95.688211 
1090.000000	95.692144 
1089.000000	95.683301 
1088.000000	95.681723 
1087.000000	95.715954 
1086.000000	95.790118 
1085.000000	95.877489 
1084.000000	95.950276 
1083.000000	96.005116 
1082.000000	96.055908 
1081.000000	96.114218 
1080.000000	96.181339 
1079.000000	96.248833 
1078.000000	96.303362 
1077.000000	96.340151 
1076.000000	96.371530 
1075.000000	96.411458 
1074.000000	96.454441 
1073.000000	96.485271 
1072.000000	96.508172 
1071.000000	96.546601 
1070.000000	96.610240 
1069.000000	96.681252 
1068.000000	96.740499 
1067.000000	96.789748 
1066.000000	96.837892 
1065.000000	96.879818 
1064.000000	96.902379 
1063.000000	96.903953 
1062.000000	96.899312 
1061.000000	96.909674 
1060.000000	96.950172 
1059.000000	97.017155 
1058.000000	97.083797 
1057.000000	97.120449 
1056.000000	97.125009 
1055.000000	97.124176 
1054.000000	97.139342 
1053.000000	97.160919 
1052.000000	97.166331 
1051.000000	97.153122 
1050.000000	97.139886 
1049.000000	97.140200 
1048.000000	97.151296 
1047.000000	97.165262 
1046.000000	97.176935 
1045.000000	97.181600 
1044.000000	97.176121 
1043.000000	97.164809 
1042.000000	97.158606 
1041.000000	97.166157 
1040.000000	97.187089 
1039.000000	97.213934 
1038.000000	97.240241 
1037.000000	97.267665 
1036.000000	97.303506 
1035.000000	97.348795 
1034.000000	97.391967 
1033.000000	97.419867 
1032.000000	97.432834 
1031.000000	97.442207 
1030.000000	97.453407 
1029.000000	97.458140 
1028.000000	97.443268 
1027.000000	97.400242 
1026.000000	97.325764 
1025.000000	97.221911 
1024.000000	97.099388 
1023.000000	96.974640 
1022.000000	96.858845 
1021.000000	96.751930 
1020.000000	96.648963 
1019.000000	96.550435 
1018.000000	96.467782 
1017.000000	96.421891 
1016.000000	96.431690 
1015.000000	96.496950 
1014.000000	96.594185 
1013.000000	96.697095 
1012.000000	96.798185 
1011.000000	96.900946 
1010.000000	96.998274 
1009.000000	97.074370 
1008.000000	97.125617 
1007.000000	97.164130 
1006.000000	97.199623 
1005.000000	97.231424 
1004.000000	97.259923 
1003.000000	97.291225 
1002.000000	97.325768 
1001.000000	97.355270 
1000.000000	97.376800 
999.000000	 97.398341 
998.000000	 97.424115 
997.000000	 97.445696 
996.000000	 97.455978 
995.000000	 97.462848 
994.000000	 97.479897 
993.000000	 97.509255 
992.000000	 97.540949 
991.000000	 97.564453 
990.000000	 97.575198 
989.000000	 97.574919 
988.000000	 97.571715 
987.000000	 97.576165 
986.000000	 97.591753 
985.000000	 97.610557 
984.000000	 97.620389 
983.000000	 97.613657 
982.000000	 97.590300 
981.000000	 97.558785 
980.000000	 97.534711 
979.000000	 97.529579 
978.000000	 97.537122 
977.000000	 97.537334 
976.000000	 97.517364 
975.000000	 97.482983 
974.000000	 97.448502 
973.000000	 97.422981 
972.000000	 97.409094 
971.000000	 97.406889 
970.000000	 97.412394 
969.000000	 97.418198 
968.000000	 97.421490 
967.000000	 97.427796 
966.000000	 97.442830 
965.000000	 97.464566 
964.000000	 97.486664 
963.000000	 97.505876 
962.000000	 97.523612 
961.000000	 97.544397 
960.000000	 97.574065 
959.000000	 97.614395 
958.000000	 97.657928 
957.000000	 97.693402 
956.000000	 97.717291 
955.000000	 97.734182 
954.000000	 97.745683 
953.000000	 97.746908 
952.000000	 97.736266 
951.000000	 97.721094 
950.000000	 97.709940 
949.000000	 97.705135 
948.000000	 97.705881 
947.000000	 97.712448 
946.000000	 97.724481 
945.000000	 97.740705 
944.000000	 97.761851 
943.000000	 97.787652 
942.000000	 97.810683 
941.000000	 97.822170 
940.000000	 97.825831 
939.000000	 97.835702 
938.000000	 97.856070 
937.000000	 97.873889 
936.000000	 97.877780 
935.000000	 97.874342 
934.000000	 97.876731 
933.000000	 97.883942 
932.000000	 97.882917 
931.000000	 97.867849 
930.000000	 97.847748 
929.000000	 97.835666 
928.000000	 97.835768 
927.000000	 97.841998 
926.000000	 97.845328 
925.000000	 97.842166 
924.000000	 97.837303 
923.000000	 97.837811 
922.000000	 97.843903 
921.000000	 97.849326 
920.000000	 97.850758 
919.000000	 97.851629 
918.000000	 97.854906 
917.000000	 97.857261 
916.000000	 97.853984 
915.000000	 97.846642 
914.000000	 97.842028 
913.000000	 97.844462 
912.000000	 97.851601 
911.000000	 97.856272 
910.000000	 97.850988 
909.000000	 97.834142 
908.000000	 97.814049 
907.000000	 97.802614 
906.000000	 97.802355 
905.000000	 97.804223 
904.000000	 97.799692 
903.000000	 97.788037 
902.000000	 97.769778 
901.000000	 97.743339 
900.000000	 97.714591 
899.000000	 97.698655 
898.000000	 97.703272 
897.000000	 97.715632 
896.000000	 97.716892 
895.000000	 97.704699 
894.000000	 97.691545 
893.000000	 97.686193 
892.000000	 97.688630 
891.000000	 97.699965 
890.000000	 97.723303 
889.000000	 97.752674 
888.000000	 97.771765 
887.000000	 97.768956 
886.000000	 97.749055 
885.000000	 97.728316 
884.000000	 97.719674 
883.000000	 97.720742 
882.000000	 97.712543 
881.000000	 97.673730 
880.000000	 97.602445 
879.000000	 97.522665 
878.000000	 97.461042 
877.000000	 97.419440 
876.000000	 97.379955 
875.000000	 97.334446 
874.000000	 97.297638 
873.000000	 97.288484 
872.000000	 97.310144 
871.000000	 97.352537 
870.000000	 97.405859 
869.000000	 97.464302 
868.000000	 97.519687 
867.000000	 97.560107 
866.000000	 97.578557 
865.000000	 97.581381 
864.000000	 97.584895 
863.000000	 97.601003 
862.000000	 97.625975 
861.000000	 97.644989 
860.000000	 97.647922 
859.000000	 97.639213 
858.000000	 97.633393 
857.000000	 97.642410 
856.000000	 97.665364 
855.000000	 97.687694 
854.000000	 97.692878 
853.000000	 97.678731 
852.000000	 97.659684 
851.000000	 97.649005 
850.000000	 97.643617 
849.000000	 97.634081 
848.000000	 97.623897 
847.000000	 97.626169 
846.000000	 97.642983 
845.000000	 97.662494 
844.000000	 97.678148 
843.000000	 97.696419 
842.000000	 97.720658 
841.000000	 97.741626 
840.000000	 97.752413 
839.000000	 97.761125 
838.000000	 97.778481 
837.000000	 97.801802 
836.000000	 97.821852 
835.000000	 97.838937 
834.000000	 97.861478 
833.000000	 97.892133 
832.000000	 97.923463 
831.000000	 97.945189 
830.000000	 97.950217 
829.000000	 97.937366 
828.000000	 97.915455 
827.000000	 97.902133 
826.000000	 97.909367 
825.000000	 97.931331 
824.000000	 97.953748 
823.000000	 97.973051 
822.000000	 97.995359 
821.000000	 98.018351 
820.000000	 98.029055 
819.000000	 98.022361 
818.000000	 98.010540 
817.000000	 98.009967 
816.000000	 98.022689 
815.000000	 98.035748 
814.000000	 98.035988 
813.000000	 98.022086 
812.000000	 98.003417 
811.000000	 97.989990 
810.000000	 97.983712 
809.000000	 97.979273 
808.000000	 97.972604 
807.000000	 97.965996 
806.000000	 97.964140 
805.000000	 97.967405 
804.000000	 97.971514 
803.000000	 97.973250 
802.000000	 97.974328 
801.000000	 97.979603 
800.000000	 97.991670 
799.000000	 98.005880 
798.000000	 98.010555 
797.000000	 97.995876 
796.000000	 97.965512 
795.000000	 97.937722 
794.000000	 97.928996 
793.000000	 97.939383 
792.000000	 97.956962 
791.000000	 97.972762 
790.000000	 97.986417 
789.000000	 97.998836 
788.000000	 98.006772 
787.000000	 98.006018 
786.000000	 97.996343 
785.000000	 97.983368 
784.000000	 97.978700 
783.000000	 97.994462 
782.000000	 98.030575 
781.000000	 98.070845 
780.000000	 98.097537 
779.000000	 98.105878 
778.000000	 98.099515 
777.000000	 98.080411 
776.000000	 98.054176 
775.000000	 98.038333 
774.000000	 98.049176 
773.000000	 98.080319 
772.000000	 98.106735 
771.000000	 98.112009 
770.000000	 98.102641 
769.000000	 98.095564 
768.000000	 98.101351 
767.000000	 98.120699 
766.000000	 98.147424 
765.000000	 98.171286 
764.000000	 98.184786 
763.000000	 98.190209 
762.000000	 98.196748 
761.000000	 98.211065 
760.000000	 98.234817 
759.000000	 98.267876 
758.000000	 98.304796 
757.000000	 98.329037 
756.000000	 98.321639 
755.000000	 98.281322 
754.000000	 98.232462 
753.000000	 98.209575 
752.000000	 98.232588 
751.000000	 98.292108 
750.000000	 98.354999 
749.000000	 98.388343 
748.000000	 98.381809 
747.000000	 98.344853 
746.000000	 98.287556 
745.000000	 98.217590 
744.000000	 98.154857 
743.000000	 98.125865 
742.000000	 98.128227 
741.000000	 98.116942 
740.000000	 98.047742 
739.000000	 97.926217 
738.000000	 97.793740 
737.000000	 97.669987 
736.000000	 97.533840 
735.000000	 97.363042 
734.000000	 97.168798 
733.000000	 96.979590 
732.000000	 96.807628 
731.000000	 96.644916 
730.000000	 96.482068 
729.000000	 96.313647 
728.000000	 96.139953 
727.000000	 95.974266 
726.000000	 95.837983 
725.000000	 95.752124 
724.000000	 95.732633 
723.000000	 95.786014 
722.000000	 95.904885 
721.000000	 96.074339 
720.000000	 96.281371 
719.000000	 96.501788 
718.000000	 96.687089 
717.000000	 96.791199 
716.000000	 96.812959 
715.000000	 96.804363 
714.000000	 96.823514 
713.000000	 96.878918 
712.000000	 96.936921 
711.000000	 96.974377 
710.000000	 96.998385 
709.000000	 97.015105 
708.000000	 97.031558 
707.000000	 97.062945 
706.000000	 97.112147 
705.000000	 97.163140 
704.000000	 97.202840 
703.000000	 97.233972 
702.000000	 97.265555 
701.000000	 97.300410 
700.000000	 97.335736 
699.000000	 97.372651 
698.000000	 97.413910 
697.000000	 97.457794 
696.000000	 97.501083 
695.000000	 97.542674 
694.000000	 97.583510 
693.000000	 97.623682 
692.000000	 97.662474 
691.000000	 97.701634 
690.000000	 97.742865 
689.000000	 97.784174 
688.000000	 97.821838 
687.000000	 97.854698 
686.000000	 97.885212 
685.000000	 97.915915 
684.000000	 97.947040 
683.000000	 97.978053 
682.000000	 98.008533 
681.000000	 98.037405 
680.000000	 98.063328 
679.000000	 98.086850 
678.000000	 98.110247 
677.000000	 98.133636 
676.000000	 98.156081 
675.000000	 98.176187 
674.000000	 98.193248 
673.000000	 98.208953 
672.000000	 98.228108 
671.000000	 98.258041 
670.000000	 98.307162 
669.000000	 98.373125 
668.000000	 98.409732 
667.000000	 98.378477 
666.000000	 98.314779 
665.000000	 98.276823 
664.000000	 98.264366 
663.000000	 98.266141 
662.000000	 98.273731 
661.000000	 98.280249 
660.000000	 98.282490 
659.000000	 98.281455 
658.000000	 98.280150 
657.000000	 98.279470 
656.000000	 98.279110 
655.000000	 98.278001 
654.000000	 98.274849 
653.000000	 98.269714 
652.000000	 98.264981 
651.000000	 98.263271 
650.000000	 98.264641 
