# Supplementary material for: Characterization of Ingested Microplastics in a Regional Endemic Lizard Apathya cappadocica (Werner, 1902) from Türkiye
Source: Biology (Basel). 2025 Oct 21;14(10):1457. doi: 10.3390/biology14101457 (PMC12561676; doi:10.3390/biology14101457)
Supplement: Supplementary file 1 [file biology-14-01457-s001.zip › biology-3832026-Supplementary materials/Supplementary material Figure S1-27/FTIR SPECTRA/Figure S12-k14-1.asc]

PE IR                   SPECTRUM    ASCII       PEDS        1.60        
  -1
~SP.SP
25/07/17
10:38:45.00
25/07/17
10:38:48.00
Administrator

650.000000
4


SPECTRUM 100,CPU32 MAIN 00.02.8200 12-DECEMBER-2006 10:00:00
MIR TGS
MIR
OPTKBR
79161
0.200000

4.000000
STRONG
RATIO
SPECTRUM
MAGNITUDE
UNIVERSAL ATR
DOUBLE

COMBINED


0


#HDR
-1
-1
#GR
CM-1
%T
0.00002384185791015625
0.0
4000.000000
-1.000000
3351
8
101.048152
77.850032
#DATA
4000.000000	99.691838  
3999.000000	99.692005  
3998.000000	99.692185  
3997.000000	99.692406  
3996.000000	99.692603  
3995.000000	99.692797  
3994.000000	99.693007  
3993.000000	99.693231  
3992.000000	99.693415  
3991.000000	99.693628  
3990.000000	99.693937  
3989.000000	99.694192  
3988.000000	99.694243  
3987.000000	99.694215  
3986.000000	99.694409  
3985.000000	99.694819  
3984.000000	99.694950  
3983.000000	99.694372  
3982.000000	99.693261  
3981.000000	99.692333  
3980.000000	99.692225  
3979.000000	99.692884  
3978.000000	99.693570  
3977.000000	99.693507  
3976.000000	99.692577  
3975.000000	99.691308  
3974.000000	99.690395  
3973.000000	99.690105  
3972.000000	99.690022  
3971.000000	99.689531  
3970.000000	99.688468  
3969.000000	99.687179  
3968.000000	99.686085  
3967.000000	99.684962  
3966.000000	99.682818  
3965.000000	99.678803  
3964.000000	99.673499  
3963.000000	99.669102  
3962.000000	99.667814  
3961.000000	99.669557  
3960.000000	99.671478  
3959.000000	99.670805  
3958.000000	99.667641  
3957.000000	99.664987  
3956.000000	99.666071  
3955.000000	99.670639  
3954.000000	99.674059  
3953.000000	99.670946  
3952.000000	99.659654  
3951.000000	99.644543  
3950.000000	99.632880  
3949.000000	99.628030  
3948.000000	99.626762  
3947.000000	99.623179  
3946.000000	99.615971  
3945.000000	99.610445  
3944.000000	99.613075  
3943.000000	99.622847  
3942.000000	99.631093  
3941.000000	99.631368  
3940.000000	99.624939  
3939.000000	99.618173  
3938.000000	99.615811  
3937.000000	99.616604  
3936.000000	99.615148  
3935.000000	99.606864  
3934.000000	99.593338  
3933.000000	99.583251  
3932.000000	99.585746  
3931.000000	99.601762  
3930.000000	99.621525  
3929.000000	99.635064  
3928.000000	99.641479  
3927.000000	99.646636  
3926.000000	99.655079  
3925.000000	99.664058  
3924.000000	99.666361  
3923.000000	99.658128  
3922.000000	99.640956  
3921.000000	99.619207  
3920.000000	99.597962  
3919.000000	99.581920  
3918.000000	99.574890  
3917.000000	99.577083  
3916.000000	99.584866  
3915.000000	99.594142  
3914.000000	99.603191  
3913.000000	99.611450  
3912.000000	99.616908  
3911.000000	99.616964  
3910.000000	99.610582  
3909.000000	99.598793  
3908.000000	99.583741  
3907.000000	99.566993  
3906.000000	99.548335  
3905.000000	99.525046  
3904.000000	99.495002  
3903.000000	99.464873  
3902.000000	99.448209  
3901.000000	99.452890  
3900.000000	99.474504  
3899.000000	99.498565  
3898.000000	99.512246  
3897.000000	99.512290  
3896.000000	99.501892  
3895.000000	99.487594  
3894.000000	99.476965  
3893.000000	99.473985  
3892.000000	99.474262  
3891.000000	99.469523  
3890.000000	99.457088  
3889.000000	99.441157  
3888.000000	99.429022  
3887.000000	99.428104  
3886.000000	99.437613  
3885.000000	99.447790  
3884.000000	99.451457  
3883.000000	99.451452  
3882.000000	99.454666  
3881.000000	99.461973  
3880.000000	99.466828  
3879.000000	99.465240  
3878.000000	99.460355  
3877.000000	99.457703  
3876.000000	99.461319  
3875.000000	99.468581  
3874.000000	99.469996  
3873.000000	99.459669  
3872.000000	99.442100  
3871.000000	99.426964  
3870.000000	99.418478  
3869.000000	99.414377  
3868.000000	99.411899  
3867.000000	99.410070  
3866.000000	99.410542  
3865.000000	99.414666  
3864.000000	99.419969  
3863.000000	99.423182  
3862.000000	99.423428  
3861.000000	99.422269  
3860.000000	99.421957  
3859.000000	99.423362  
3858.000000	99.424145  
3857.000000	99.421060  
3856.000000	99.414483  
3855.000000	99.413043  
3854.000000	99.416808  
3853.000000	99.416448  
3852.000000	99.414551  
3851.000000	99.416533  
3850.000000	99.419833  
3849.000000	99.423223  
3848.000000	99.427109  
3847.000000	99.432262  
3846.000000	99.438354  
3845.000000	99.443275  
3844.000000	99.444432  
3843.000000	99.441881  
3842.000000	99.437222  
3841.000000	99.431030  
3840.000000	99.423452  
3839.000000	99.416234  
3838.000000	99.412776  
3837.000000	99.414539  
3836.000000	99.419459  
3835.000000	99.424551  
3834.000000	99.428080  
3833.000000	99.430066  
3832.000000	99.431681  
3831.000000	99.434316  
3830.000000	99.438987  
3829.000000	99.445655  
3828.000000	99.452786  
3827.000000	99.457809  
3826.000000	99.458683  
3825.000000	99.455319  
3824.000000	99.450879  
3823.000000	99.451915  
3822.000000	99.460118  
3821.000000	99.466219  
3820.000000	99.463323  
3819.000000	99.456877  
3818.000000	99.454530  
3817.000000	99.460776  
3816.000000	99.474543  
3815.000000	99.490355  
3814.000000	99.504195  
3813.000000	99.514782  
3812.000000	99.522135  
3811.000000	99.525960  
3810.000000	99.525983  
3809.000000	99.524058  
3808.000000	99.523355  
3807.000000	99.525032  
3806.000000	99.528921  
3805.000000	99.535079  
3804.000000	99.543871  
3803.000000	99.557085  
3802.000000	99.570517  
3801.000000	99.575384  
3800.000000	99.572895  
3799.000000	99.572162  
3798.000000	99.577159  
3797.000000	99.585754  
3796.000000	99.592821  
3795.000000	99.597587  
3794.000000	99.604381  
3793.000000	99.616865  
3792.000000	99.633626  
3791.000000	99.648365  
3790.000000	99.653803  
3789.000000	99.648360  
3788.000000	99.639174  
3787.000000	99.636163  
3786.000000	99.641013  
3785.000000	99.643337  
3784.000000	99.630892  
3783.000000	99.603596  
3782.000000	99.575752  
3781.000000	99.563700  
3780.000000	99.568736  
3779.000000	99.576153  
3778.000000	99.575883  
3777.000000	99.571401  
3776.000000	99.569456  
3775.000000	99.572232  
3774.000000	99.574970  
3773.000000	99.568562  
3772.000000	99.546173  
3771.000000	99.509422  
3770.000000	99.467325  
3769.000000	99.434854  
3768.000000	99.425689  
3767.000000	99.439126  
3766.000000	99.461035  
3765.000000	99.476940  
3764.000000	99.481923  
3763.000000	99.481868  
3762.000000	99.487966  
3761.000000	99.506636  
3760.000000	99.526665  
3759.000000	99.525074  
3758.000000	99.493279  
3757.000000	99.442435  
3756.000000	99.385316  
3755.000000	99.329208  
3754.000000	99.276896  
3753.000000	99.225128  
3752.000000	99.163017  
3751.000000	99.092280  
3750.000000	99.048033  
3749.000000	99.057579  
3748.000000	99.105638  
3747.000000	99.155058  
3746.000000	99.184462  
3745.000000	99.186672  
3744.000000	99.171211  
3743.000000	99.165877  
3742.000000	99.175529  
3741.000000	99.182191  
3740.000000	99.178706  
3739.000000	99.167871  
3738.000000	99.160487  
3737.000000	99.167815  
3736.000000	99.185668  
3735.000000	99.199917  
3734.000000	99.205465  
3733.000000	99.211836  
3732.000000	99.231420  
3731.000000	99.264518  
3730.000000	99.295001  
3729.000000	99.307011  
3728.000000	99.302488  
3727.000000	99.297199  
3726.000000	99.302850  
3725.000000	99.319217  
3724.000000	99.343078  
3723.000000	99.373113  
3722.000000	99.405723  
3721.000000	99.437281  
3720.000000	99.464388  
3719.000000	99.479291  
3718.000000	99.473528  
3717.000000	99.444942  
3716.000000	99.399419  
3715.000000	99.350210  
3714.000000	99.312069  
3713.000000	99.294305  
3712.000000	99.293922  
3711.000000	99.309163  
3710.000000	99.347187  
3709.000000	99.406993  
3708.000000	99.475263  
3707.000000	99.535875  
3706.000000	99.580312  
3705.000000	99.614847  
3704.000000	99.654221  
3703.000000	99.700922  
3702.000000	99.735077  
3701.000000	99.736434  
3700.000000	99.711638  
3699.000000	99.682503  
3698.000000	99.663618  
3697.000000	99.655591  
3696.000000	99.646189  
3695.000000	99.623667  
3694.000000	99.592062  
3693.000000	99.573288  
3692.000000	99.584385  
3691.000000	99.616659  
3690.000000	99.633769  
3689.000000	99.611040  
3688.000000	99.570632  
3687.000000	99.546746  
3686.000000	99.542867  
3685.000000	99.545259  
3684.000000	99.546609  
3683.000000	99.548257  
3682.000000	99.554306  
3681.000000	99.560785  
3680.000000	99.551797  
3679.000000	99.510712  
3678.000000	99.439857  
3677.000000	99.373005  
3676.000000	99.327624  
3675.000000	99.281839  
3674.000000	99.226002  
3673.000000	99.178220  
3672.000000	99.157482  
3671.000000	99.188061  
3670.000000	99.257256  
3669.000000	99.317041  
3668.000000	99.352514  
3667.000000	99.381277  
3666.000000	99.413734  
3665.000000	99.450069  
3664.000000	99.483802  
3663.000000	99.507527  
3662.000000	99.516301  
3661.000000	99.508540  
3660.000000	99.486193  
3659.000000	99.455733  
3658.000000	99.427057  
3657.000000	99.404979  
3656.000000	99.385254  
3655.000000	99.364284  
3654.000000	99.340891  
3653.000000	99.318775  
3652.000000	99.310217  
3651.000000	99.318129  
3650.000000	99.323372  
3649.000000	99.320360  
3648.000000	99.330263  
3647.000000	99.357733  
3646.000000	99.390203  
3645.000000	99.419605  
3644.000000	99.445646  
3643.000000	99.471673  
3642.000000	99.502405  
3641.000000	99.537609  
3640.000000	99.569361  
3639.000000	99.584828  
3638.000000	99.574621  
3637.000000	99.542536  
3636.000000	99.505125  
3635.000000	99.480001  
3634.000000	99.469236  
3633.000000	99.456705  
3632.000000	99.426071  
3631.000000	99.381309  
3630.000000	99.343493  
3629.000000	99.324038  
3628.000000	99.325856  
3627.000000	99.350839  
3626.000000	99.386084  
3625.000000	99.416825  
3624.000000	99.440170  
3623.000000	99.459342  
3622.000000	99.478472  
3621.000000	99.500518  
3620.000000	99.516969  
3619.000000	99.508845  
3618.000000	99.473521  
3617.000000	99.429403  
3616.000000	99.393559  
3615.000000	99.370558  
3614.000000	99.350573  
3613.000000	99.316517  
3612.000000	99.265410  
3611.000000	99.217155  
3610.000000	99.199089  
3609.000000	99.228128  
3608.000000	99.295375  
3607.000000	99.371198  
3606.000000	99.431245  
3605.000000	99.471034  
3604.000000	99.500145  
3603.000000	99.527373  
3602.000000	99.550973  
3601.000000	99.561628  
3600.000000	99.552422  
3599.000000	99.527367  
3598.000000	99.501446  
3597.000000	99.490059  
3596.000000	99.498215  
3595.000000	99.518676  
3594.000000	99.536180  
3593.000000	99.539920  
3592.000000	99.530079  
3591.000000	99.516377  
3590.000000	99.512967  
3589.000000	99.527899  
3588.000000	99.547987  
3587.000000	99.552531  
3586.000000	99.542309  
3585.000000	99.535560  
3584.000000	99.543518  
3583.000000	99.562992  
3582.000000	99.585396  
3581.000000	99.604589  
3580.000000	99.618620  
3579.000000	99.627880  
3578.000000	99.631229  
3577.000000	99.627122  
3576.000000	99.614533  
3575.000000	99.595774  
3574.000000	99.574578  
3573.000000	99.553331  
3572.000000	99.532015  
3571.000000	99.509678  
3570.000000	99.485363  
3569.000000	99.460248  
3568.000000	99.437059  
3567.000000	99.421965  
3566.000000	99.419520  
3565.000000	99.428008  
3564.000000	99.442675  
3563.000000	99.464175  
3562.000000	99.491870  
3561.000000	99.518621  
3560.000000	99.535087  
3559.000000	99.538956  
3558.000000	99.536063  
3557.000000	99.532460  
3556.000000	99.528624  
3555.000000	99.522841  
3554.000000	99.516366  
3553.000000	99.511440  
3552.000000	99.506754  
3551.000000	99.498432  
3550.000000	99.483414  
3549.000000	99.463328  
3548.000000	99.447031  
3547.000000	99.447807  
3546.000000	99.473536  
3545.000000	99.516721  
3544.000000	99.557905  
3543.000000	99.582790  
3542.000000	99.592901  
3541.000000	99.599307  
3540.000000	99.612153  
3539.000000	99.632434  
3538.000000	99.652396  
3537.000000	99.661135  
3536.000000	99.653901  
3535.000000	99.638068  
3534.000000	99.627112  
3533.000000	99.629110  
3532.000000	99.640636  
3531.000000	99.653384  
3530.000000	99.662097  
3529.000000	99.666154  
3528.000000	99.665594  
3527.000000	99.660107  
3526.000000	99.652326  
3525.000000	99.648765  
3524.000000	99.654907  
3523.000000	99.670005  
3522.000000	99.688438  
3521.000000	99.704090  
3520.000000	99.713018  
3519.000000	99.712358  
3518.000000	99.701394  
3517.000000	99.683621  
3516.000000	99.666502  
3515.000000	99.657003  
3514.000000	99.655158  
3513.000000	99.653577  
3512.000000	99.644290  
3511.000000	99.626539  
3510.000000	99.605949  
3509.000000	99.587723  
3508.000000	99.571882  
3507.000000	99.556998  
3506.000000	99.544049  
3505.000000	99.535214  
3504.000000	99.529611  
3503.000000	99.524460  
3502.000000	99.520640  
3501.000000	99.522780  
3500.000000	99.533247  
3499.000000	99.548366  
3498.000000	99.562853  
3497.000000	99.575178  
3496.000000	99.587421  
3495.000000	99.601474  
3494.000000	99.616322  
3493.000000	99.628585  
3492.000000	99.634812  
3491.000000	99.634013  
3490.000000	99.628838  
3489.000000	99.624273  
3488.000000	99.623804  
3487.000000	99.626714  
3486.000000	99.630842  
3485.000000	99.636193  
3484.000000	99.643784  
3483.000000	99.652029  
3482.000000	99.656165  
3481.000000	99.653499  
3480.000000	99.647056  
3479.000000	99.643323  
3478.000000	99.646810  
3477.000000	99.656796  
3476.000000	99.667368  
3475.000000	99.670052  
3474.000000	99.659586  
3473.000000	99.638507  
3472.000000	99.616304  
3471.000000	99.602400  
3470.000000	99.598686  
3469.000000	99.599265  
3468.000000	99.596978  
3467.000000	99.590254  
3466.000000	99.584503  
3465.000000	99.586760  
3464.000000	99.598443  
3463.000000	99.612397  
3462.000000	99.617628  
3461.000000	99.608767  
3460.000000	99.590841  
3459.000000	99.575248  
3458.000000	99.570206  
3457.000000	99.574553  
3456.000000	99.580499  
3455.000000	99.581122  
3454.000000	99.574578  
3453.000000	99.562815  
3452.000000	99.548023  
3451.000000	99.532518  
3450.000000	99.519561  
3449.000000	99.511754  
3448.000000	99.508604  
3447.000000	99.507870  
3446.000000	99.509775  
3445.000000	99.517397  
3444.000000	99.531396  
3443.000000	99.546852  
3442.000000	99.556568  
3441.000000	99.557126  
3440.000000	99.551544  
3439.000000	99.546979  
3438.000000	99.550201  
3437.000000	99.563115  
3436.000000	99.581520  
3435.000000	99.598544  
3434.000000	99.610629  
3433.000000	99.620770  
3432.000000	99.633470  
3431.000000	99.648110  
3430.000000	99.658471  
3429.000000	99.660125  
3428.000000	99.656427  
3427.000000	99.655340  
3426.000000	99.660910  
3425.000000	99.669185  
3424.000000	99.673183  
3423.000000	99.669821  
3422.000000	99.661322  
3421.000000	99.651882  
3420.000000	99.644755  
3419.000000	99.641589  
3418.000000	99.642507  
3417.000000	99.646481  
3416.000000	99.652604  
3415.000000	99.660834  
3414.000000	99.670802  
3413.000000	99.680522  
3412.000000	99.687641  
3411.000000	99.691656  
3410.000000	99.693925  
3409.000000	99.695907  
3408.000000	99.698145  
3407.000000	99.700215  
3406.000000	99.700802  
3405.000000	99.697853  
3404.000000	99.690059  
3403.000000	99.678357  
3402.000000	99.665697  
3401.000000	99.655584  
3400.000000	99.650321  
3399.000000	99.649969  
3398.000000	99.652222  
3397.000000	99.654367  
3396.000000	99.656187  
3395.000000	99.659979  
3394.000000	99.666721  
3393.000000	99.672862  
3392.000000	99.672360  
3391.000000	99.662289  
3390.000000	99.646098  
3389.000000	99.631872  
3388.000000	99.626479  
3387.000000	99.631367  
3386.000000	99.642646  
3385.000000	99.653988  
3384.000000	99.661206  
3383.000000	99.664198  
3382.000000	99.665224  
3381.000000	99.666367  
3380.000000	99.668158  
3379.000000	99.669998  
3378.000000	99.671266  
3377.000000	99.672220  
3376.000000	99.673891  
3375.000000	99.676936  
3374.000000	99.680604  
3373.000000	99.683043  
3372.000000	99.682868  
3371.000000	99.680329  
3370.000000	99.677001  
3369.000000	99.674451  
3368.000000	99.673271  
3367.000000	99.673187  
3366.000000	99.673904  
3365.000000	99.675643  
3364.000000	99.678746  
3363.000000	99.682788  
3362.000000	99.686407  
3361.000000	99.688348  
3360.000000	99.688672  
3359.000000	99.688591  
3358.000000	99.688961  
3357.000000	99.689380  
3356.000000	99.689128  
3355.000000	99.688699  
3354.000000	99.689732  
3353.000000	99.693105  
3352.000000	99.697314  
3351.000000	99.699249  
3350.000000	99.696965  
3349.000000	99.691675  
3348.000000	99.687283  
3347.000000	99.686946  
3346.000000	99.690234  
3345.000000	99.693522  
3344.000000	99.692929  
3343.000000	99.687481  
3342.000000	99.679563  
3341.000000	99.673006  
3340.000000	99.670130  
3339.000000	99.670684  
3338.000000	99.673324  
3337.000000	99.677215  
3336.000000	99.681710  
3335.000000	99.684807  
3334.000000	99.683433  
3333.000000	99.676219  
3332.000000	99.665665  
3331.000000	99.656708  
3330.000000	99.652571  
3329.000000	99.652928  
3328.000000	99.655552  
3327.000000	99.658725  
3326.000000	99.661933  
3325.000000	99.665372  
3324.000000	99.669622  
3323.000000	99.675306  
3322.000000	99.682050  
3321.000000	99.688206  
3320.000000	99.692329  
3319.000000	99.694730  
3318.000000	99.696799  
3317.000000	99.698791  
3316.000000	99.698989  
3315.000000	99.695720  
3314.000000	99.689696  
3313.000000	99.683640  
3312.000000	99.679676  
3311.000000	99.677747  
3310.000000	99.676812  
3309.000000	99.676812  
3308.000000	99.678472  
3307.000000	99.681506  
3306.000000	99.684349  
3305.000000	99.686077  
3304.000000	99.687384  
3303.000000	99.688699  
3302.000000	99.688329  
3301.000000	99.684006  
3300.000000	99.676204  
3299.000000	99.668610  
3298.000000	99.664637  
3297.000000	99.664304  
3296.000000	99.664811  
3295.000000	99.663889  
3294.000000	99.662263  
3293.000000	99.662702  
3292.000000	99.666892  
3291.000000	99.673292  
3290.000000	99.678038  
3289.000000	99.678575  
3288.000000	99.675785  
3287.000000	99.672498  
3286.000000	99.670223  
3285.000000	99.667883  
3284.000000	99.663937  
3283.000000	99.658715  
3282.000000	99.654223  
3281.000000	99.652211  
3280.000000	99.653055  
3279.000000	99.655944  
3278.000000	99.659436  
3277.000000	99.661864  
3276.000000	99.662100  
3275.000000	99.660364  
3274.000000	99.658267  
3273.000000	99.657725  
3272.000000	99.659503  
3271.000000	99.662691  
3270.000000	99.665467  
3269.000000	99.666792  
3268.000000	99.667284  
3267.000000	99.668246  
3266.000000	99.669966  
3265.000000	99.671315  
3264.000000	99.671042  
3263.000000	99.669108  
3262.000000	99.666714  
3261.000000	99.665187  
3260.000000	99.665039  
3259.000000	99.665876  
3258.000000	99.666852  
3257.000000	99.667319  
3256.000000	99.667383  
3255.000000	99.667856  
3254.000000	99.669553  
3253.000000	99.672544  
3252.000000	99.675930  
3251.000000	99.678378  
3250.000000	99.679132  
3249.000000	99.678591  
3248.000000	99.678000  
3247.000000	99.678200  
3246.000000	99.678793  
3245.000000	99.678750  
3244.000000	99.677656  
3243.000000	99.676149  
3242.000000	99.675308  
3241.000000	99.675620  
3240.000000	99.676675  
3239.000000	99.677545  
3238.000000	99.677567  
3237.000000	99.676831  
3236.000000	99.676043  
3235.000000	99.675869  
3234.000000	99.676382  
3233.000000	99.677112  
3232.000000	99.677586  
3231.000000	99.677745  
3230.000000	99.677735  
3229.000000	99.677489  
3228.000000	99.676696  
3227.000000	99.675181  
3226.000000	99.673273  
3225.000000	99.671813  
3224.000000	99.671541  
3223.000000	99.672516  
3222.000000	99.674097  
3221.000000	99.675441  
3220.000000	99.676218  
3219.000000	99.676613  
3218.000000	99.676897  
3217.000000	99.677135  
3216.000000	99.677254  
3215.000000	99.677266  
3214.000000	99.677278  
3213.000000	99.677353  
3212.000000	99.677470  
3211.000000	99.677654  
3210.000000	99.678002  
3209.000000	99.678547  
3208.000000	99.679164  
3207.000000	99.679704  
3206.000000	99.680141  
3205.000000	99.680541  
3204.000000	99.680949  
3203.000000	99.681340  
3202.000000	99.681682  
3201.000000	99.681998  
3200.000000	99.682361  
3199.000000	99.682837  
3198.000000	99.683449  
3197.000000	99.684164  
3196.000000	99.684890  
3195.000000	99.685511  
3194.000000	99.686012  
3193.000000	99.686481  
3192.000000	99.687017  
3191.000000	99.687623  
3190.000000	99.688243  
3189.000000	99.688834  
3188.000000	99.689391  
3187.000000	99.689931  
3186.000000	99.690467  
3185.000000	99.691007  
3184.000000	99.691540  
3183.000000	99.692037  
3182.000000	99.692469  
3181.000000	99.692823  
3180.000000	99.693107  
3179.000000	99.693330  
3178.000000	99.693493  
3177.000000	99.693586  
3176.000000	99.693609  
3175.000000	99.693580  
3174.000000	99.693526  
3173.000000	99.693470  
3172.000000	99.693406  
3171.000000	99.693308  
3170.000000	99.693150  
3169.000000	99.692930  
3168.000000	99.692671  
3167.000000	99.692404  
3166.000000	99.692141  
3165.000000	99.691865  
3164.000000	99.691546  
3163.000000	99.691163  
3162.000000	99.690711  
3161.000000	99.690200  
3160.000000	99.689638  
3159.000000	99.689026  
3158.000000	99.688363  
3157.000000	99.687659  
3156.000000	99.686938  
3155.000000	99.686233  
3154.000000	99.685559  
3153.000000	99.684894  
3152.000000	99.684181  
3151.000000	99.683364  
3150.000000	99.682413  
3149.000000	99.681342  
3148.000000	99.680184  
3147.000000	99.678974  
3146.000000	99.677731  
3145.000000	99.676461  
3144.000000	99.675167  
3143.000000	99.673852  
3142.000000	99.672512  
3141.000000	99.671124  
3140.000000	99.669641  
3139.000000	99.668017  
3138.000000	99.666225  
3137.000000	99.664274  
3136.000000	99.662201  
3135.000000	99.660048  
3134.000000	99.657841  
3133.000000	99.655577  
3132.000000	99.653235  
3131.000000	99.650794  
3130.000000	99.648241  
3129.000000	99.645576  
3128.000000	99.642806  
3127.000000	99.639936  
3126.000000	99.636965  
3125.000000	99.633887  
3124.000000	99.630709  
3123.000000	99.627447  
3122.000000	99.624122  
3121.000000	99.620741  
3120.000000	99.617293  
3119.000000	99.613765  
3118.000000	99.610154  
3117.000000	99.606477  
3116.000000	99.602742  
3115.000000	99.598941  
3114.000000	99.595049  
3113.000000	99.591042  
3112.000000	99.586914  
3111.000000	99.582688  
3110.000000	99.578405  
3109.000000	99.574096  
3108.000000	99.569767  
3107.000000	99.565396  
3106.000000	99.560964  
3105.000000	99.556466  
3104.000000	99.551909  
3103.000000	99.547292  
3102.000000	99.542593  
3101.000000	99.537774  
3100.000000	99.532814  
3099.000000	99.527735  
3098.000000	99.522603  
3097.000000	99.517491  
3096.000000	99.512440  
3095.000000	99.507449  
3094.000000	99.502503  
3093.000000	99.497595  
3092.000000	99.492734  
3091.000000	99.487922  
3090.000000	99.483139  
3089.000000	99.478351  
3088.000000	99.473535  
3087.000000	99.468694  
3086.000000	99.463853  
3085.000000	99.459029  
3084.000000	99.454213  
3083.000000	99.449373  
3082.000000	99.444475  
3081.000000	99.439500  
3080.000000	99.434452  
3079.000000	99.429343  
3078.000000	99.424183  
3077.000000	99.418971  
3076.000000	99.413682  
3075.000000	99.408329  
3074.000000	99.402850  
3073.000000	99.397142  
3072.000000	99.391391  
3071.000000	99.386115  
3070.000000	99.381466  
3069.000000	99.376554  
3068.000000	99.370180  
3067.000000	99.362318  
3066.000000	99.354546  
3065.000000	99.348431  
3064.000000	99.343909  
3063.000000	99.339199  
3062.000000	99.332250  
3061.000000	99.322321  
3060.000000	99.310838  
3059.000000	99.300690  
3058.000000	99.294111  
3057.000000	99.290718  
3056.000000	99.287558  
3055.000000	99.282134  
3054.000000	99.275259  
3053.000000	99.270464  
3052.000000	99.269833  
3051.000000	99.270782  
3050.000000	99.267777  
3049.000000	99.257399  
3048.000000	99.241423  
3047.000000	99.225350  
3046.000000	99.213465  
3045.000000	99.205329  
3044.000000	99.196679  
3043.000000	99.183872  
3042.000000	99.167919  
3041.000000	99.153744  
3040.000000	99.144754  
3039.000000	99.138512  
3038.000000	99.129070  
3037.000000	99.113509  
3036.000000	99.094785  
3035.000000	99.077962  
3034.000000	99.064991  
3033.000000	99.054070  
3032.000000	99.042786  
3031.000000	99.030474  
3030.000000	99.018513  
3029.000000	99.009804  
3028.000000	99.007228  
3027.000000	99.011136  
3026.000000	99.017652  
3025.000000	99.020337  
3024.000000	99.015062  
3023.000000	99.003128  
3022.000000	98.990466  
3021.000000	98.982987  
3020.000000	98.981194  
3019.000000	98.978503  
3018.000000	98.966598  
3017.000000	98.944552  
3016.000000	98.922596  
3015.000000	98.913465  
3014.000000	98.919939  
3013.000000	98.931644  
3012.000000	98.935335  
3011.000000	98.927341  
3010.000000	98.913295  
3009.000000	98.900169  
3008.000000	98.891138  
3007.000000	98.886130  
3006.000000	98.883733  
3005.000000	98.881596  
3004.000000	98.877520  
3003.000000	98.872421  
3002.000000	98.870993  
3001.000000	98.876378  
3000.000000	98.883603  
2999.000000	98.881481  
2998.000000	98.863768  
2997.000000	98.837720  
2996.000000	98.819362  
2995.000000	98.818844  
2994.000000	98.830861  
2993.000000	98.839605  
2992.000000	98.832921  
2991.000000	98.813100  
2990.000000	98.794977  
2989.000000	98.791940  
2988.000000	98.801514  
2987.000000	98.806701  
2986.000000	98.795140  
2985.000000	98.775698  
2984.000000	98.770394  
2983.000000	98.788779  
2982.000000	98.815037  
2981.000000	98.822788  
2980.000000	98.799245  
2979.000000	98.753600  
2978.000000	98.705915  
2977.000000	98.669462  
2976.000000	98.637480  
2975.000000	98.582887  
2974.000000	98.478509  
2973.000000	98.328404  
2972.000000	98.179602  
2971.000000	98.093272  
2970.000000	98.097844  
2969.000000	98.169327  
2968.000000	98.255088  
2967.000000	98.313970  
2966.000000	98.337081  
2965.000000	98.338147  
2964.000000	98.330449  
2963.000000	98.311461  
2962.000000	98.266803  
2961.000000	98.188427  
2960.000000	98.088004  
2959.000000	97.991218  
2958.000000	97.917911  
2957.000000	97.867781  
2956.000000	97.823223  
2955.000000	97.764282  
2954.000000	97.683309  
2953.000000	97.589426  
2952.000000	97.498189  
2951.000000	97.413229  
2950.000000	97.318093  
2949.000000	97.190018  
2948.000000	97.022581  
2947.000000	96.831850  
2946.000000	96.639283  
2945.000000	96.450517  
2944.000000	96.251131  
2943.000000	96.020116  
2942.000000	95.747051  
2941.000000	95.439400  
2940.000000	95.114828  
2939.000000	94.784365  
2938.000000	94.440996  
2937.000000	94.065465  
2936.000000	93.643529  
2935.000000	93.176940  
2934.000000	92.678484  
2933.000000	92.158629  
2932.000000	91.616256  
2931.000000	91.038832  
2930.000000	90.410462  
2929.000000	89.722943  
2928.000000	88.981170  
2927.000000	88.195448  
2926.000000	87.366291  
2925.000000	86.478822  
2924.000000	85.516744  
2923.000000	84.482854  
2922.000000	83.404475  
2921.000000	82.318887  
2920.000000	81.257178  
2919.000000	80.247109  
2918.000000	79.331193  
2917.000000	78.577049  
2916.000000	78.063470  
2915.000000	77.850032  
2914.000000	77.951952  
2913.000000	78.334520  
2912.000000	78.928051  
2911.000000	79.654462  
2910.000000	80.447956  
2909.000000	81.261538  
2908.000000	82.060725  
2907.000000	82.816804  
2906.000000	83.506053  
2905.000000	84.115971  
2904.000000	84.650443  
2903.000000	85.126229  
2902.000000	85.560026  
2901.000000	85.961291  
2900.000000	86.328005  
2899.000000	86.658353  
2898.000000	86.957289  
2897.000000	87.238761  
2896.000000	87.523299  
2895.000000	87.830090  
2894.000000	88.164818  
2893.000000	88.514096  
2892.000000	88.856748  
2891.000000	89.183703  
2890.000000	89.504969  
2889.000000	89.835019  
2888.000000	90.174212  
2887.000000	90.507974  
2886.000000	90.823158  
2885.000000	91.122208  
2884.000000	91.421213  
2883.000000	91.736607  
2882.000000	92.073881  
2881.000000	92.426272  
2880.000000	92.780764  
2879.000000	93.125308  
2878.000000	93.452991  
2877.000000	93.761791  
2876.000000	94.049959  
2875.000000	94.310023  
2874.000000	94.528068  
2873.000000	94.692254  
2872.000000	94.803656  
2871.000000	94.877185  
2870.000000	94.929441  
2869.000000	94.964345  
2868.000000	94.969020  
2867.000000	94.921694  
2866.000000	94.804585  
2865.000000	94.613729  
2864.000000	94.358870  
2863.000000	94.051046  
2862.000000	93.686286  
2861.000000	93.240418  
2860.000000	92.681595  
2859.000000	91.988143  
2858.000000	91.155223  
2857.000000	90.186442  
2856.000000	89.083123  
2855.000000	87.844735  
2854.000000	86.483430  
2853.000000	85.043269  
2852.000000	83.610809  
2851.000000	82.308522  
2850.000000	81.270760  
2849.000000	80.610051  
2848.000000	80.387955  
2847.000000	80.604442  
2846.000000	81.206921  
2845.000000	82.109280  
2844.000000	83.210343  
2843.000000	84.410483  
2842.000000	85.624174  
2841.000000	86.789242  
2840.000000	87.872572  
2839.000000	88.868914  
2838.000000	89.787029  
2837.000000	90.629606  
2836.000000	91.384367  
2835.000000	92.036773  
2834.000000	92.591139  
2833.000000	93.075458  
2832.000000	93.522090  
2831.000000	93.943565  
2830.000000	94.328751  
2829.000000	94.661915  
2828.000000	94.943029  
2827.000000	95.189589  
2826.000000	95.422873  
2825.000000	95.654456  
2824.000000	95.881549  
2823.000000	96.089604  
2822.000000	96.261441  
2821.000000	96.391930  
2820.000000	96.496723  
2819.000000	96.601868  
2818.000000	96.720399  
2817.000000	96.841934  
2816.000000	96.948081  
2815.000000	97.035429  
2814.000000	97.119572  
2813.000000	97.218064  
2812.000000	97.332856  
2811.000000	97.448173  
2810.000000	97.542664  
2809.000000	97.605263  
2808.000000	97.644853  
2807.000000	97.685135  
2806.000000	97.745531  
2805.000000	97.823513  
2804.000000	97.897567  
2803.000000	97.949604  
2802.000000	97.983314  
2801.000000	98.019017  
2800.000000	98.072265  
2799.000000	98.138337  
2798.000000	98.196146  
2797.000000	98.226224  
2796.000000	98.227248  
2795.000000	98.218555  
2794.000000	98.227242  
2793.000000	98.269423  
2792.000000	98.338863  
2791.000000	98.411242  
2790.000000	98.461981  
2789.000000	98.485059  
2788.000000	98.497317  
2787.000000	98.521915  
2786.000000	98.565068  
2785.000000	98.610237  
2784.000000	98.637324  
2783.000000	98.645490  
2782.000000	98.653757  
2781.000000	98.679747  
2780.000000	98.721546  
2779.000000	98.761038  
2778.000000	98.781995  
2777.000000	98.783939  
2776.000000	98.781863  
2775.000000	98.794436  
2774.000000	98.829400  
2773.000000	98.876186  
2772.000000	98.913281  
2771.000000	98.926034  
2770.000000	98.919130  
2769.000000	98.911738  
2768.000000	98.920036  
2767.000000	98.943803  
2766.000000	98.968859  
2765.000000	98.981307  
2764.000000	98.980035  
2763.000000	98.977049  
2762.000000	98.985586  
2761.000000	99.006930  
2760.000000	99.029076  
2759.000000	99.039163  
2758.000000	99.036386  
2757.000000	99.032104  
2756.000000	99.037591  
2755.000000	99.052761  
2754.000000	99.067756  
2753.000000	99.073970  
2752.000000	99.071960  
2751.000000	99.069499  
2750.000000	99.073697  
2749.000000	99.084761  
2748.000000	99.096392  
2747.000000	99.101357  
2746.000000	99.097604  
2745.000000	99.090174  
2744.000000	99.087399  
2743.000000	99.093944  
2742.000000	99.107266  
2741.000000	99.120341  
2740.000000	99.127719  
2739.000000	99.129423  
2738.000000	99.129787  
2737.000000	99.133366  
2736.000000	99.141506  
2735.000000	99.152150  
2734.000000	99.162114  
2733.000000	99.170052  
2732.000000	99.177231  
2731.000000	99.185448  
2730.000000	99.194571  
2729.000000	99.202509  
2728.000000	99.207456  
2727.000000	99.209649  
2726.000000	99.210943  
2725.000000	99.213390  
2724.000000	99.217795  
2723.000000	99.223571  
2722.000000	99.229531  
2721.000000	99.234760  
2720.000000	99.239162  
2719.000000	99.243297  
2718.000000	99.247740  
2717.000000	99.252507  
2716.000000	99.257062  
2715.000000	99.260900  
2714.000000	99.264040  
2713.000000	99.266957  
2712.000000	99.270185  
2711.000000	99.273825  
2710.000000	99.277570  
2709.000000	99.280975  
2708.000000	99.283863  
2707.000000	99.286419  
2706.000000	99.288982  
2705.000000	99.291679  
2704.000000	99.294356  
2703.000000	99.296762  
2702.000000	99.298801  
2701.000000	99.300565  
2700.000000	99.302214  
2699.000000	99.303843  
2698.000000	99.305426  
2697.000000	99.306860  
2696.000000	99.308032  
2695.000000	99.308928  
2694.000000	99.309597  
2693.000000	99.310097  
2692.000000	99.310445  
2691.000000	99.310633  
2690.000000	99.310654  
2689.000000	99.310522  
2688.000000	99.310272  
2687.000000	99.309943  
2686.000000	99.309551  
2685.000000	99.309071  
2684.000000	99.308451  
2683.000000	99.307644  
2682.000000	99.306631  
2681.000000	99.305417  
2680.000000	99.304045  
2679.000000	99.302569  
2678.000000	99.301002  
2677.000000	99.299254  
2676.000000	99.297179  
2675.000000	99.294767  
2674.000000	99.292314  
2673.000000	99.290233  
2672.000000	99.288597  
2671.000000	99.286794  
2670.000000	99.283940  
2669.000000	99.279800  
2668.000000	99.275358  
2667.000000	99.271957  
2666.000000	99.269922  
2665.000000	99.268206  
2664.000000	99.265340  
2663.000000	99.260862  
2662.000000	99.255994  
2661.000000	99.252852  
2660.000000	99.252522  
2659.000000	99.253635  
2658.000000	99.253111  
2657.000000	99.248975  
2656.000000	99.242338  
2655.000000	99.236617  
2654.000000	99.234267  
2653.000000	99.234528  
2652.000000	99.234017  
2651.000000	99.229760  
2650.000000	99.222020  
2649.000000	99.214591  
2648.000000	99.211400  
2647.000000	99.212398  
2646.000000	99.213183  
2645.000000	99.209436  
2644.000000	99.201579  
2643.000000	99.194298  
2642.000000	99.191752  
2641.000000	99.194147  
2640.000000	99.198301  
2639.000000	99.200121  
2638.000000	99.197400  
2637.000000	99.191682  
2636.000000	99.187773  
2635.000000	99.189893  
2634.000000	99.197630  
2633.000000	99.205870  
2632.000000	99.209841  
2631.000000	99.209795  
2630.000000	99.210194  
2629.000000	99.214922  
2628.000000	99.223809  
2627.000000	99.233042  
2626.000000	99.238733  
2625.000000	99.240403  
2624.000000	99.241081  
2623.000000	99.244178  
2622.000000	99.250073  
2621.000000	99.256131  
2620.000000	99.259767  
2619.000000	99.260986  
2618.000000	99.261755  
2617.000000	99.263719  
2616.000000	99.266675  
2615.000000	99.269291  
2614.000000	99.270740  
2613.000000	99.271440  
2612.000000	99.272414  
2611.000000	99.274350  
2610.000000	99.277032  
2609.000000	99.279831  
2608.000000	99.282328  
2607.000000	99.284573  
2606.000000	99.286785  
2605.000000	99.289019  
2604.000000	99.291262  
2603.000000	99.293524  
2602.000000	99.295775  
2601.000000	99.297969  
2600.000000	99.300079  
2599.000000	99.302112  
2598.000000	99.304090  
2597.000000	99.306027  
2596.000000	99.307915  
2595.000000	99.309745  
2594.000000	99.311533  
2593.000000	99.313326  
2592.000000	99.315182  
2591.000000	99.317127  
2590.000000	99.319137  
2589.000000	99.321162  
2588.000000	99.323170  
2587.000000	99.325172  
2586.000000	99.327204  
2585.000000	99.329297  
2584.000000	99.331446  
2583.000000	99.333615  
2582.000000	99.335772  
2581.000000	99.337926  
2580.000000	99.340135  
2579.000000	99.342462  
2578.000000	99.344927  
2577.000000	99.347489  
2576.000000	99.350078  
2575.000000	99.352645  
2574.000000	99.355198  
2573.000000	99.357788  
2572.000000	99.360465  
2571.000000	99.363236  
2570.000000	99.366054  
2569.000000	99.368861  
2568.000000	99.371640  
2567.000000	99.374426  
2566.000000	99.377265  
2565.000000	99.380162  
2564.000000	99.383077  
2563.000000	99.385968  
2562.000000	99.388813  
2561.000000	99.391619  
2560.000000	99.394396  
2559.000000	99.397134  
2558.000000	99.399810  
2557.000000	99.402400  
2556.000000	99.404884  
2555.000000	99.407280  
2554.000000	99.409666  
2553.000000	99.412133  
2552.000000	99.414718  
2551.000000	99.417291  
2550.000000	99.419638  
2549.000000	99.421631  
2548.000000	99.423376  
2547.000000	99.425117  
2546.000000	99.426903  
2545.000000	99.428501  
2544.000000	99.429726  
2543.000000	99.430667  
2542.000000	99.431632  
2541.000000	99.432882  
2540.000000	99.434443  
2539.000000	99.436152  
2538.000000	99.437764  
2537.000000	99.439182  
2536.000000	99.440503  
2535.000000	99.441949  
2534.000000	99.443644  
2533.000000	99.445509  
2532.000000	99.447330  
2531.000000	99.449012  
2530.000000	99.450636  
2529.000000	99.452334  
2528.000000	99.454146  
2527.000000	99.456018  
2526.000000	99.457880  
2525.000000	99.459698  
2524.000000	99.461473  
2523.000000	99.463217  
2522.000000	99.464948  
2521.000000	99.466664  
2520.000000	99.468325  
2519.000000	99.469888  
2518.000000	99.471346  
2517.000000	99.472736  
2516.000000	99.474102  
2515.000000	99.475462  
2514.000000	99.476797  
2513.000000	99.478077  
2512.000000	99.479284  
2511.000000	99.480434  
2510.000000	99.481556  
2509.000000	99.482655  
2508.000000	99.483692  
2507.000000	99.484612  
2506.000000	99.485398  
2505.000000	99.486097  
2504.000000	99.486793  
2503.000000	99.487543  
2502.000000	99.488341  
2501.000000	99.489120  
2500.000000	99.489802  
2499.000000	99.490350  
2498.000000	99.490783  
2497.000000	99.491149  
2496.000000	99.491477  
2495.000000	99.491759  
2494.000000	99.491966  
2493.000000	99.492080  
2492.000000	99.492114  
2491.000000	99.492104  
2490.000000	99.492081  
2489.000000	99.492048  
2488.000000	99.491982  
2487.000000	99.491862  
2486.000000	99.491701  
2485.000000	99.491549  
2484.000000	99.491460  
2483.000000	99.491456  
2482.000000	99.491528  
2481.000000	99.491660  
2480.000000	99.491862  
2479.000000	99.492177  
2478.000000	99.492655  
2477.000000	99.493311  
2476.000000	99.494107  
2475.000000	99.494987  
2474.000000	99.495927  
2473.000000	99.496947  
2472.000000	99.498086  
2471.000000	99.499350  
2470.000000	99.500693  
2469.000000	99.502048  
2468.000000	99.503375  
2467.000000	99.504689  
2466.000000	99.506046  
2465.000000	99.507494  
2464.000000	99.509022  
2463.000000	99.510561  
2462.000000	99.512038  
2461.000000	99.513425  
2460.000000	99.514767  
2459.000000	99.516128  
2458.000000	99.517547  
2457.000000	99.519002  
2456.000000	99.520437  
2455.000000	99.521805  
2454.000000	99.523106  
2453.000000	99.524375  
2452.000000	99.525640  
2451.000000	99.526882  
2450.000000	99.528046  
2449.000000	99.529089  
2448.000000	99.530022  
2447.000000	99.530912  
2446.000000	99.531831  
2445.000000	99.532814  
2444.000000	99.533839  
2443.000000	99.534876  
2442.000000	99.535893  
2441.000000	99.536833  
2440.000000	99.537719  
2439.000000	99.538668  
2438.000000	99.539711  
2437.000000	99.540663  
2436.000000	99.541269  
2435.000000	99.541454  
2434.000000	99.541517  
2433.000000	99.541910  
2432.000000	99.542770  
2431.000000	99.543754  
2430.000000	99.544153  
2429.000000	99.543134  
2428.000000	99.540461  
2427.000000	99.537377  
2426.000000	99.536271  
2425.000000	99.537687  
2424.000000	99.536508  
2423.000000	99.526530  
2422.000000	99.510814  
2421.000000	99.502360  
2420.000000	99.511106  
2419.000000	99.532737  
2418.000000	99.551506  
2417.000000	99.555394  
2416.000000	99.547069  
2415.000000	99.539373  
2414.000000	99.542192  
2413.000000	99.555319  
2412.000000	99.569911  
2411.000000	99.575621  
2410.000000	99.569445  
2409.000000	99.560011  
2408.000000	99.561865  
2407.000000	99.582078  
2406.000000	99.613079  
2405.000000	99.639465  
2404.000000	99.652565  
2403.000000	99.657413  
2402.000000	99.666556  
2401.000000	99.688118  
2400.000000	99.718583  
2399.000000	99.744821  
2398.000000	99.755182  
2397.000000	99.751004  
2396.000000	99.747482  
2395.000000	99.760944  
2394.000000	99.793377  
2393.000000	99.829982  
2392.000000	99.852626  
2391.000000	99.855019  
2390.000000	99.845795  
2389.000000	99.838991  
2388.000000	99.842742  
2387.000000	99.853425  
2386.000000	99.860283  
2385.000000	99.858387  
2384.000000	99.858455  
2383.000000	99.883049  
2382.000000	99.950118  
2381.000000	100.058550 
2380.000000	100.188026 
2379.000000	100.312756 
2378.000000	100.416865 
2377.000000	100.496303 
2376.000000	100.548408 
2375.000000	100.564513 
2374.000000	100.536359 
2373.000000	100.469742 
2372.000000	100.388696 
2371.000000	100.327549 
2370.000000	100.316691 
2369.000000	100.369339 
2368.000000	100.468762 
2367.000000	100.571483 
2366.000000	100.640692 
2365.000000	100.676949 
2364.000000	100.709181 
2363.000000	100.764034 
2362.000000	100.837800 
2361.000000	100.897431 
2360.000000	100.911773 
2359.000000	100.878791 
2358.000000	100.843775 
2357.000000	100.859650 
2356.000000	100.923613 
2355.000000	100.991228 
2354.000000	101.033558 
2353.000000	101.048152 
2352.000000	101.022705 
2351.000000	100.951687 
2350.000000	100.873515 
2349.000000	100.839910 
2348.000000	100.877006 
2347.000000	100.958884 
2346.000000	101.015453 
2345.000000	101.000485 
2344.000000	100.933546 
2343.000000	100.876010 
2342.000000	100.851517 
2341.000000	100.844377 
2340.000000	100.832289 
2339.000000	100.810949 
2338.000000	100.797997 
2337.000000	100.800166 
2336.000000	100.799515 
2335.000000	100.769175 
2334.000000	100.715336 
2333.000000	100.663145 
2332.000000	100.628419 
2331.000000	100.592903 
2330.000000	100.539628 
2329.000000	100.447963 
2328.000000	100.323579 
2327.000000	100.190860 
2326.000000	100.094511 
2325.000000	100.062476 
2324.000000	100.078472 
2323.000000	100.100338 
2322.000000	100.086468 
2321.000000	100.030618 
2320.000000	99.952837  
2319.000000	99.883193  
2318.000000	99.846487  
2317.000000	99.843751  
2316.000000	99.859849  
2315.000000	99.865849  
2314.000000	99.852558  
2313.000000	99.823020  
2312.000000	99.794464  
2311.000000	99.767008  
2310.000000	99.737088  
2309.000000	99.694590  
2308.000000	99.647131  
2307.000000	99.608018  
2306.000000	99.592522  
2305.000000	99.591919  
2304.000000	99.585251  
2303.000000	99.555187  
2302.000000	99.511199  
2301.000000	99.473691  
2300.000000	99.459845  
2299.000000	99.463510  
2298.000000	99.466685  
2297.000000	99.453928  
2296.000000	99.431236  
2295.000000	99.417130  
2294.000000	99.427505  
2293.000000	99.459895  
2292.000000	99.496953  
2291.000000	99.519912  
2290.000000	99.520925  
2289.000000	99.504416  
2288.000000	99.481484  
2287.000000	99.463989  
2286.000000	99.457831  
2285.000000	99.460074  
2284.000000	99.462664  
2283.000000	99.462575  
2282.000000	99.465812  
2281.000000	99.480986  
2280.000000	99.507663  
2279.000000	99.533046  
2278.000000	99.542017  
2277.000000	99.531007  
2276.000000	99.511200  
2275.000000	99.498561  
2274.000000	99.499255  
2273.000000	99.503120  
2272.000000	99.494314  
2271.000000	99.468565  
2270.000000	99.438816  
2269.000000	99.422328  
2268.000000	99.422981  
2267.000000	99.428742  
2266.000000	99.424885  
2265.000000	99.407717  
2264.000000	99.386812  
2263.000000	99.376483  
2262.000000	99.384352  
2261.000000	99.404209  
2260.000000	99.417627  
2259.000000	99.409051  
2258.000000	99.381277  
2257.000000	99.355658  
2256.000000	99.352723  
2255.000000	99.373659  
2254.000000	99.401082  
2253.000000	99.416034  
2252.000000	99.414545  
2251.000000	99.406755  
2250.000000	99.404876  
2249.000000	99.412359  
2248.000000	99.421935  
2247.000000	99.423811  
2246.000000	99.415726  
2245.000000	99.407181  
2244.000000	99.411746  
2243.000000	99.433942  
2242.000000	99.464241  
2241.000000	99.487128  
2240.000000	99.495180  
2239.000000	99.495292  
2238.000000	99.501719  
2237.000000	99.522902  
2236.000000	99.553348  
2235.000000	99.577298  
2234.000000	99.581460  
2233.000000	99.565753  
2232.000000	99.544259  
2231.000000	99.534937  
2230.000000	99.544653  
2229.000000	99.562752  
2228.000000	99.570192  
2227.000000	99.557313  
2226.000000	99.532658  
2225.000000	99.515138  
2224.000000	99.515648  
2223.000000	99.526765  
2222.000000	99.530696  
2221.000000	99.516486  
2220.000000	99.489336  
2219.000000	99.464953  
2218.000000	99.455250  
2217.000000	99.458721  
2216.000000	99.462669  
2215.000000	99.454331  
2214.000000	99.431127  
2213.000000	99.403465  
2212.000000	99.387848  
2211.000000	99.393131  
2210.000000	99.410966  
2209.000000	99.419111  
2208.000000	99.400030  
2207.000000	99.357408  
2206.000000	99.315123  
2205.000000	99.296505  
2204.000000	99.304009  
2203.000000	99.318892  
2202.000000	99.318346  
2201.000000	99.295651  
2200.000000	99.264800  
2199.000000	99.246934  
2198.000000	99.250597  
2197.000000	99.264767  
2196.000000	99.270296  
2195.000000	99.260377  
2194.000000	99.247227  
2193.000000	99.247375  
2192.000000	99.264107  
2191.000000	99.286263  
2190.000000	99.300530  
2189.000000	99.302848  
2188.000000	99.299661  
2187.000000	99.302378  
2186.000000	99.319138  
2185.000000	99.347322  
2184.000000	99.373289  
2183.000000	99.383829  
2182.000000	99.378034  
2181.000000	99.366213  
2180.000000	99.358001  
2179.000000	99.354041  
2178.000000	99.349942  
2177.000000	99.343780  
2176.000000	99.338198  
2175.000000	99.338259  
2174.000000	99.347966  
2173.000000	99.365420  
2172.000000	99.379991  
2171.000000	99.378731  
2170.000000	99.358015  
2169.000000	99.327631  
2168.000000	99.303910  
2167.000000	99.296320  
2166.000000	99.301939  
2165.000000	99.309645  
2164.000000	99.309045  
2163.000000	99.298465  
2162.000000	99.286195  
2161.000000	99.284066  
2160.000000	99.296859  
2159.000000	99.318157  
2158.000000	99.335423  
2157.000000	99.341788  
2156.000000	99.340282  
2155.000000	99.338802  
2154.000000	99.342993  
2153.000000	99.352207  
2152.000000	99.361142  
2151.000000	99.365761  
2150.000000	99.367780  
2149.000000	99.372555  
2148.000000	99.382815  
2147.000000	99.395930  
2146.000000	99.406641  
2145.000000	99.412346  
2144.000000	99.414572  
2143.000000	99.416822  
2142.000000	99.421517  
2141.000000	99.428578  
2140.000000	99.436339  
2139.000000	99.443125  
2138.000000	99.448471  
2137.000000	99.453289  
2136.000000	99.459108  
2135.000000	99.466724  
2134.000000	99.475383  
2133.000000	99.483106  
2132.000000	99.488337  
2131.000000	99.491359  
2130.000000	99.494314  
2129.000000	99.499387  
2128.000000	99.506976  
2127.000000	99.515246  
2126.000000	99.521698  
2125.000000	99.525662  
2124.000000	99.529012  
2123.000000	99.533915  
2122.000000	99.539954  
2121.000000	99.544400  
2120.000000	99.545400  
2119.000000	99.543843  
2118.000000	99.542048  
2117.000000	99.541942  
2116.000000	99.543950  
2115.000000	99.546939  
2114.000000	99.548790  
2113.000000	99.547910  
2112.000000	99.544200  
2111.000000	99.539249  
2110.000000	99.535831  
2109.000000	99.535987  
2108.000000	99.539066  
2107.000000	99.541698  
2106.000000	99.541288  
2105.000000	99.538638  
2104.000000	99.536832  
2103.000000	99.537402  
2102.000000	99.538250  
2101.000000	99.535916  
2100.000000	99.529421  
2099.000000	99.521378  
2098.000000	99.516086  
2097.000000	99.516252  
2096.000000	99.520991  
2095.000000	99.525982  
2094.000000	99.527117  
2093.000000	99.524488  
2092.000000	99.522071  
2091.000000	99.523207  
2090.000000	99.527125  
2089.000000	99.529943  
2088.000000	99.528589  
2087.000000	99.523535  
2086.000000	99.518425  
2085.000000	99.517114  
2084.000000	99.520348  
2083.000000	99.525271  
2082.000000	99.527395  
2081.000000	99.524350  
2080.000000	99.518420  
2079.000000	99.515203  
2078.000000	99.518158  
2077.000000	99.525220  
2076.000000	99.531176  
2075.000000	99.532170  
2074.000000	99.526930  
2073.000000	99.517035  
2072.000000	99.507973  
2071.000000	99.505810  
2070.000000	99.508753  
2069.000000	99.505753  
2068.000000	99.489810  
2067.000000	99.471177  
2066.000000	99.468839  
2065.000000	99.487555  
2064.000000	99.509649  
2063.000000	99.514433  
2062.000000	99.498550  
2061.000000	99.472898  
2060.000000	99.449012  
2059.000000	99.431416  
2058.000000	99.419830  
2057.000000	99.411463  
2056.000000	99.401493  
2055.000000	99.387408  
2054.000000	99.374101  
2053.000000	99.370690  
2052.000000	99.380177  
2051.000000	99.393468  
2050.000000	99.395019  
2049.000000	99.375938  
2048.000000	99.343576  
2047.000000	99.317418  
2046.000000	99.311670  
2045.000000	99.320704  
2044.000000	99.322529  
2043.000000	99.300863  
2042.000000	99.263136  
2041.000000	99.233206  
2040.000000	99.225843  
2039.000000	99.235857  
2038.000000	99.250182  
2037.000000	99.260930  
2036.000000	99.267619  
2035.000000	99.274428  
2034.000000	99.287854  
2033.000000	99.310615  
2032.000000	99.334826  
2031.000000	99.348062  
2030.000000	99.350441  
2029.000000	99.359476  
2028.000000	99.391142  
2027.000000	99.438134  
2026.000000	99.472071  
2025.000000	99.470506  
2024.000000	99.438973  
2023.000000	99.407040  
2022.000000	99.402929  
2021.000000	99.431238  
2020.000000	99.472206  
2019.000000	99.499327  
2018.000000	99.499768  
2017.000000	99.480699  
2016.000000	99.460099  
2015.000000	99.451148  
2014.000000	99.453250  
2013.000000	99.454397  
2012.000000	99.442869  
2011.000000	99.419776  
2010.000000	99.400230  
2009.000000	99.399596  
2008.000000	99.417568  
2007.000000	99.437953  
2006.000000	99.443384  
2005.000000	99.427902  
2004.000000	99.398869  
2003.000000	99.373421  
2002.000000	99.369448  
2001.000000	99.390067  
2000.000000	99.414414  
1999.000000	99.412635  
1998.000000	99.373606  
1997.000000	99.315549  
1996.000000	99.269901  
1995.000000	99.253196  
1994.000000	99.256940  
1993.000000	99.257874  
1992.000000	99.239220  
1991.000000	99.208094  
1990.000000	99.191051  
1989.000000	99.207225  
1988.000000	99.246514  
1987.000000	99.276157  
1986.000000	99.273920  
1985.000000	99.250250  
1984.000000	99.233926  
1983.000000	99.242483  
1982.000000	99.272084  
1981.000000	99.307545  
1980.000000	99.334407  
1979.000000	99.344444  
1978.000000	99.341240  
1977.000000	99.343010  
1976.000000	99.368515  
1975.000000	99.415576  
1974.000000	99.461773  
1973.000000	99.488630  
1972.000000	99.497732  
1971.000000	99.501246  
1970.000000	99.504722  
1969.000000	99.504996  
1968.000000	99.498251  
1967.000000	99.483094  
1966.000000	99.462311  
1965.000000	99.446395  
1964.000000	99.447361  
1963.000000	99.464306  
1962.000000	99.480291  
1961.000000	99.480711  
1960.000000	99.471781  
1959.000000	99.472845  
1958.000000	99.492554  
1957.000000	99.519780  
1956.000000	99.535952  
1955.000000	99.531504  
1954.000000	99.510894  
1953.000000	99.487569  
1952.000000	99.474623  
1951.000000	99.475255  
1950.000000	99.482442  
1949.000000	99.486683  
1948.000000	99.484151  
1947.000000	99.478391  
1946.000000	99.475926  
1945.000000	99.480637  
1944.000000	99.491277  
1943.000000	99.501960  
1942.000000	99.506746  
1941.000000	99.505353  
1940.000000	99.502414  
1939.000000	99.502308  
1938.000000	99.505324  
1937.000000	99.508486  
1936.000000	99.509062  
1935.000000	99.507219  
1934.000000	99.505442  
1933.000000	99.506190  
1932.000000	99.509580  
1931.000000	99.513655  
1930.000000	99.516489  
1929.000000	99.517778  
1928.000000	99.518409  
1927.000000	99.519415  
1926.000000	99.521330  
1925.000000	99.524017  
1924.000000	99.526721  
1923.000000	99.528474  
1922.000000	99.528935  
1921.000000	99.528809  
1920.000000	99.529237  
1919.000000	99.530761  
1918.000000	99.532976  
1917.000000	99.534713  
1916.000000	99.535128  
1915.000000	99.534786  
1914.000000	99.535312  
1913.000000	99.537969  
1912.000000	99.542541  
1911.000000	99.547130  
1910.000000	99.549700  
1909.000000	99.549681  
1908.000000	99.548465  
1907.000000	99.548424  
1906.000000	99.551202  
1905.000000	99.555630  
1904.000000	99.557811  
1903.000000	99.554951  
1902.000000	99.548756  
1901.000000	99.543520  
1900.000000	99.541037  
1899.000000	99.539887  
1898.000000	99.538375  
1897.000000	99.535935  
1896.000000	99.532164  
1895.000000	99.527574  
1894.000000	99.525864  
1893.000000	99.530492  
1892.000000	99.539078  
1891.000000	99.545464  
1890.000000	99.547060  
1889.000000	99.546807  
1888.000000	99.546458  
1887.000000	99.545583  
1886.000000	99.544899  
1885.000000	99.544759  
1884.000000	99.543413  
1883.000000	99.540855  
1882.000000	99.542261  
1881.000000	99.552078  
1880.000000	99.566984  
1879.000000	99.578746  
1878.000000	99.583492  
1877.000000	99.584081  
1876.000000	99.584670  
1875.000000	99.586724  
1874.000000	99.590314  
1873.000000	99.595082  
1872.000000	99.598964  
1871.000000	99.599658  
1870.000000	99.599026  
1869.000000	99.602875  
1868.000000	99.609924  
1867.000000	99.610321  
1866.000000	99.601655  
1865.000000	99.590475  
1864.000000	99.583896  
1863.000000	99.585419  
1862.000000	99.595272  
1861.000000	99.610090  
1860.000000	99.622236  
1859.000000	99.625153  
1858.000000	99.620374  
1857.000000	99.615511  
1856.000000	99.614744  
1855.000000	99.615698  
1854.000000	99.614229  
1853.000000	99.608515  
1852.000000	99.599786  
1851.000000	99.591495  
1850.000000	99.588640  
1849.000000	99.593081  
1848.000000	99.598585  
1847.000000	99.593477  
1846.000000	99.571478  
1845.000000	99.540535  
1844.000000	99.519867  
1843.000000	99.520345  
1842.000000	99.535097  
1841.000000	99.548607  
1840.000000	99.552750  
1839.000000	99.551489  
1838.000000	99.552995  
1837.000000	99.559069  
1836.000000	99.563204  
1835.000000	99.559141  
1834.000000	99.548347  
1833.000000	99.539281  
1832.000000	99.543685  
1831.000000	99.566455  
1830.000000	99.596726  
1829.000000	99.614585  
1828.000000	99.612802  
1827.000000	99.601294  
1826.000000	99.592059  
1825.000000	99.591552  
1824.000000	99.595929  
1823.000000	99.594902  
1822.000000	99.586384  
1821.000000	99.578731  
1820.000000	99.579558  
1819.000000	99.585937  
1818.000000	99.592761  
1817.000000	99.601123  
1816.000000	99.606932  
1815.000000	99.596855  
1814.000000	99.569861  
1813.000000	99.549125  
1812.000000	99.557098  
1811.000000	99.577750  
1810.000000	99.577652  
1809.000000	99.557310  
1808.000000	99.535137  
1807.000000	99.514609  
1806.000000	99.496354  
1805.000000	99.489657  
1804.000000	99.491927  
1803.000000	99.476605  
1802.000000	99.423389  
1801.000000	99.356084  
1800.000000	99.308338  
1799.000000	99.272075  
1798.000000	99.229172  
1797.000000	99.182411  
1796.000000	99.132823  
1795.000000	99.070392  
1794.000000	98.999041  
1793.000000	98.954513  
1792.000000	98.964777  
1791.000000	98.988587  
1790.000000	98.975270  
1789.000000	98.934704  
1788.000000	98.898050  
1787.000000	98.875298  
1786.000000	98.856473  
1785.000000	98.833853  
1784.000000	98.808015  
1783.000000	98.781647  
1782.000000	98.753574  
1781.000000	98.723295  
1780.000000	98.688667  
1779.000000	98.645463  
1778.000000	98.596830  
1777.000000	98.546802  
1776.000000	98.490361  
1775.000000	98.419844  
1774.000000	98.337131  
1773.000000	98.254217  
1772.000000	98.191279  
1771.000000	98.134909  
1770.000000	98.045624  
1769.000000	97.920135  
1768.000000	97.798801  
1767.000000	97.711279  
1766.000000	97.643269  
1765.000000	97.565974  
1764.000000	97.467370  
1763.000000	97.350345  
1762.000000	97.217699  
1761.000000	97.084960  
1760.000000	96.976794  
1759.000000	96.890975  
1758.000000	96.790867  
1757.000000	96.642565  
1756.000000	96.459503  
1755.000000	96.282639  
1754.000000	96.119695  
1753.000000	95.951566  
1752.000000	95.780741  
1751.000000	95.639608  
1750.000000	95.535494  
1749.000000	95.432970  
1748.000000	95.325562  
1747.000000	95.235296  
1746.000000	95.159500  
1745.000000	95.078147  
1744.000000	94.993227  
1743.000000	94.920076  
1742.000000	94.845941  
1741.000000	94.752333  
1740.000000	94.666634  
1739.000000	94.633907  
1738.000000	94.639743  
1737.000000	94.640584  
1736.000000	94.643450  
1735.000000	94.718048  
1734.000000	94.915974  
1733.000000	95.159640  
1732.000000	95.351190  
1731.000000	95.485672  
1730.000000	95.585339  
1729.000000	95.652101  
1728.000000	95.693490  
1727.000000	95.732244  
1726.000000	95.780167  
1725.000000	95.832365  
1724.000000	95.888507  
1723.000000	95.963472  
1722.000000	96.063195  
1721.000000	96.181633  
1720.000000	96.311450  
1719.000000	96.428089  
1718.000000	96.490990  
1717.000000	96.564565  
1716.000000	96.717313  
1715.000000	96.902904  
1714.000000	97.079874  
1713.000000	97.245316  
1712.000000	97.401994  
1711.000000	97.557268  
1710.000000	97.716845  
1709.000000	97.888599  
1708.000000	98.078764  
1707.000000	98.274288  
1706.000000	98.448915  
1705.000000	98.585076  
1704.000000	98.675060  
1703.000000	98.712664  
1702.000000	98.718474  
1701.000000	98.731720  
1700.000000	98.756260  
1699.000000	98.756789  
1698.000000	98.762163  
1697.000000	98.820679  
1696.000000	98.941188  
1695.000000	99.028296  
1694.000000	99.045527  
1693.000000	99.043374  
1692.000000	99.043170  
1691.000000	99.047612  
1690.000000	99.051630  
1689.000000	99.051936  
1688.000000	99.053162  
1687.000000	99.054718  
1686.000000	99.070447  
1685.000000	99.104013  
1684.000000	99.144022  
1683.000000	99.144945  
1682.000000	99.116779  
1681.000000	99.085889  
1680.000000	99.068069  
1679.000000	99.061214  
1678.000000	99.058638  
1677.000000	99.052930  
1676.000000	99.043356  
1675.000000	99.041860  
1674.000000	99.053874  
1673.000000	99.071045  
1672.000000	99.076081  
1671.000000	99.071337  
1670.000000	99.083331  
1669.000000	99.123574  
1668.000000	99.165838  
1667.000000	99.197578  
1666.000000	99.216690  
1665.000000	99.227563  
1664.000000	99.237803  
1663.000000	99.247529  
1662.000000	99.250318  
1661.000000	99.241558  
1660.000000	99.225029  
1659.000000	99.218707  
1658.000000	99.234944  
1657.000000	99.271125  
1656.000000	99.306977  
1655.000000	99.341732  
1654.000000	99.360601  
1653.000000	99.343632  
1652.000000	99.288382  
1651.000000	99.267402  
1650.000000	99.265345  
1649.000000	99.260442  
1648.000000	99.240183  
1647.000000	99.219447  
1646.000000	99.216528  
1645.000000	99.222434  
1644.000000	99.228767  
1643.000000	99.231044  
1642.000000	99.229149  
1641.000000	99.228646  
1640.000000	99.231957  
1639.000000	99.235574  
1638.000000	99.235670  
1637.000000	99.231531  
1636.000000	99.222776  
1635.000000	99.213078  
1634.000000	99.204610  
1633.000000	99.203214  
1632.000000	99.202793  
1631.000000	99.201903  
1630.000000	99.205716  
1629.000000	99.213420  
1628.000000	99.214854  
1627.000000	99.208794  
1626.000000	99.202816  
1625.000000	99.197618  
1624.000000	99.183626  
1623.000000	99.164812  
1622.000000	99.161051  
1621.000000	99.174618  
1620.000000	99.190905  
1619.000000	99.198490  
1618.000000	99.197681  
1617.000000	99.194680  
1616.000000	99.197264  
1615.000000	99.216491  
1614.000000	99.253552  
1613.000000	99.288508  
1612.000000	99.307211  
1611.000000	99.312782  
1610.000000	99.321042  
1609.000000	99.336035  
1608.000000	99.348939  
1607.000000	99.361724  
1606.000000	99.381340  
1605.000000	99.401687  
1604.000000	99.412057  
1603.000000	99.417775  
1602.000000	99.432788  
1601.000000	99.455230  
1600.000000	99.472317  
1599.000000	99.480373  
1598.000000	99.480928  
1597.000000	99.472237  
1596.000000	99.454435  
1595.000000	99.436818  
1594.000000	99.430124  
1593.000000	99.430782  
1592.000000	99.428550  
1591.000000	99.423874  
1590.000000	99.424305  
1589.000000	99.428213  
1588.000000	99.427397  
1587.000000	99.421075  
1586.000000	99.413027  
1585.000000	99.401642  
1584.000000	99.385304  
1583.000000	99.369934  
1582.000000	99.363963  
1581.000000	99.364212  
1580.000000	99.360012  
1579.000000	99.346543  
1578.000000	99.328096  
1577.000000	99.310520  
1576.000000	99.299461  
1575.000000	99.297080  
1574.000000	99.298023  
1573.000000	99.294955  
1572.000000	99.286995  
1571.000000	99.277814  
1570.000000	99.271126  
1569.000000	99.266666  
1568.000000	99.261837  
1567.000000	99.256695  
1566.000000	99.251318  
1565.000000	99.245330  
1564.000000	99.238857  
1563.000000	99.232265  
1562.000000	99.225614  
1561.000000	99.218342  
1560.000000	99.209766  
1559.000000	99.200254  
1558.000000	99.191928  
1557.000000	99.184017  
1556.000000	99.176161  
1555.000000	99.168476  
1554.000000	99.161016  
1553.000000	99.153798  
1552.000000	99.146808  
1551.000000	99.139952  
1550.000000	99.133106  
1549.000000	99.126111  
1548.000000	99.119036  
1547.000000	99.112062  
1546.000000	99.105386  
1545.000000	99.099116  
1544.000000	99.093766  
1543.000000	99.090027  
1542.000000	99.085159  
1541.000000	99.075211  
1540.000000	99.073876  
1539.000000	99.082473  
1538.000000	99.078170  
1537.000000	99.070591  
1536.000000	99.066582  
1535.000000	99.064978  
1534.000000	99.062016  
1533.000000	99.063314  
1532.000000	99.067625  
1531.000000	99.067718  
1530.000000	99.065202  
1529.000000	99.056675  
1528.000000	99.025163  
1527.000000	98.965246  
1526.000000	98.900325  
1525.000000	98.866756  
1524.000000	98.858692  
1523.000000	98.829803  
1522.000000	98.763512  
1521.000000	98.740267  
1520.000000	98.799852  
1519.000000	98.889392  
1518.000000	98.945646  
1517.000000	98.945588  
1516.000000	98.907994  
1515.000000	98.858341  
1514.000000	98.813574  
1513.000000	98.791451  
1512.000000	98.808830  
1511.000000	98.851709  
1510.000000	98.871216  
1509.000000	98.822685  
1508.000000	98.729919  
1507.000000	98.722150  
1506.000000	98.801325  
1505.000000	98.806742  
1504.000000	98.797235  
1503.000000	98.793469  
1502.000000	98.784759  
1501.000000	98.779498  
1500.000000	98.801759  
1499.000000	98.843149  
1498.000000	98.843214  
1497.000000	98.777418  
1496.000000	98.714098  
1495.000000	98.693400  
1494.000000	98.686434  
1493.000000	98.673579  
1492.000000	98.667067  
1491.000000	98.667666  
1490.000000	98.641217  
1489.000000	98.589917  
1488.000000	98.540106  
1487.000000	98.480193  
1486.000000	98.395855  
1485.000000	98.287372  
1484.000000	98.168426  
1483.000000	98.045224  
1482.000000	97.896358  
1481.000000	97.705482  
1480.000000	97.476401  
1479.000000	97.166877  
1478.000000	96.644650  
1477.000000	95.763180  
1476.000000	94.511388  
1475.000000	93.005661  
1474.000000	91.393121  
1473.000000	89.993785  
1472.000000	89.287539  
1471.000000	89.297870  
1470.000000	89.640130  
1469.000000	90.058495  
1468.000000	90.477549  
1467.000000	90.842411  
1466.000000	91.068074  
1465.000000	91.136429  
1464.000000	91.191834  
1463.000000	91.419898  
1462.000000	91.886379  
1461.000000	92.550402  
1460.000000	93.299037  
1459.000000	93.973963  
1458.000000	94.444930  
1457.000000	94.775993  
1456.000000	95.124536  
1455.000000	95.487734  
1454.000000	95.808965  
1453.000000	96.081810  
1452.000000	96.311760  
1451.000000	96.495444  
1450.000000	96.637572  
1449.000000	96.765078  
1448.000000	96.894891  
1447.000000	97.002352  
1446.000000	97.062647  
1445.000000	97.097845  
1444.000000	97.133578  
1443.000000	97.177219  
1442.000000	97.233519  
1441.000000	97.305101  
1440.000000	97.382058  
1439.000000	97.446314  
1438.000000	97.483768  
1437.000000	97.498927  
1436.000000	97.526933  
1435.000000	97.581434  
1434.000000	97.645241  
1433.000000	97.716015  
1432.000000	97.802427  
1431.000000	97.901777  
1430.000000	97.988486  
1429.000000	98.037602  
1428.000000	98.058562  
1427.000000	98.076734  
1426.000000	98.100595  
1425.000000	98.121697  
1424.000000	98.140001  
1423.000000	98.166715  
1422.000000	98.190611  
1421.000000	98.194081  
1420.000000	98.175946  
1419.000000	98.162136  
1418.000000	98.176678  
1417.000000	98.212932  
1416.000000	98.259883  
1415.000000	98.301235  
1414.000000	98.321054  
1413.000000	98.319017  
1412.000000	98.321387  
1411.000000	98.357672  
1410.000000	98.415658  
1409.000000	98.458671  
1408.000000	98.473599  
1407.000000	98.469533  
1406.000000	98.457165  
1405.000000	98.449514  
1404.000000	98.465449  
1403.000000	98.502003  
1402.000000	98.528190  
1401.000000	98.521739  
1400.000000	98.488104  
1399.000000	98.464475  
1398.000000	98.472818  
1397.000000	98.492390  
1396.000000	98.500562  
1395.000000	98.494914  
1394.000000	98.471811  
1393.000000	98.429268  
1392.000000	98.394362  
1391.000000	98.380161  
1390.000000	98.362830  
1389.000000	98.303385  
1388.000000	98.187315  
1387.000000	98.051048  
1386.000000	97.935276  
1385.000000	97.833293  
1384.000000	97.716068  
1383.000000	97.570500  
1382.000000	97.405581  
1381.000000	97.239531  
1380.000000	97.085510  
1379.000000	96.956615  
1378.000000	96.864491  
1377.000000	96.798276  
1376.000000	96.727840  
1375.000000	96.638728  
1374.000000	96.550787  
1373.000000	96.477688  
1372.000000	96.408205  
1371.000000	96.338964  
1370.000000	96.276446  
1369.000000	96.207763  
1368.000000	96.119246  
1367.000000	96.035606  
1366.000000	96.008826  
1365.000000	96.066695  
1364.000000	96.182124  
1363.000000	96.302759  
1362.000000	96.412449  
1361.000000	96.523635  
1360.000000	96.631509  
1359.000000	96.712274  
1358.000000	96.749963  
1357.000000	96.750203  
1356.000000	96.734634  
1355.000000	96.727007  
1354.000000	96.745364  
1353.000000	96.796547  
1352.000000	96.867236  
1351.000000	96.936249  
1350.000000	97.008438  
1349.000000	97.104024  
1348.000000	97.232732  
1347.000000	97.384465  
1346.000000	97.541706  
1345.000000	97.688461  
1344.000000	97.815385  
1343.000000	97.924955  
1342.000000	98.031045  
1341.000000	98.145460  
1340.000000	98.269259  
1339.000000	98.395696  
1338.000000	98.512596  
1337.000000	98.614152  
1336.000000	98.707611  
1335.000000	98.800253  
1334.000000	98.889386  
1333.000000	98.963327  
1332.000000	99.009733  
1331.000000	99.030311  
1330.000000	99.045993  
1329.000000	99.076996  
1328.000000	99.121287  
1327.000000	99.159396  
1326.000000	99.176425  
1325.000000	99.169651  
1324.000000	99.153245  
1323.000000	99.148285  
1322.000000	99.159593  
1321.000000	99.165587  
1320.000000	99.140627  
1319.000000	99.085570  
1318.000000	99.028030  
1317.000000	98.993825  
1316.000000	98.986863  
1315.000000	98.993825  
1314.000000	98.995879  
1313.000000	98.979818  
1312.000000	98.946537  
1311.000000	98.910373  
1310.000000	98.886610  
1309.000000	98.878780  
1308.000000	98.878119  
1307.000000	98.872626  
1306.000000	98.858197  
1305.000000	98.839690  
1304.000000	98.832087  
1303.000000	98.848968  
1302.000000	98.884395  
1301.000000	98.910931  
1300.000000	98.905559  
1299.000000	98.874935  
1298.000000	98.849806  
1297.000000	98.856105  
1296.000000	98.894251  
1295.000000	98.944244  
1294.000000	98.983676  
1293.000000	99.004670  
1292.000000	99.018496  
1291.000000	99.043033  
1290.000000	99.083536  
1289.000000	99.127760  
1288.000000	99.161646  
1287.000000	99.185281  
1286.000000	99.208724  
1285.000000	99.237444  
1284.000000	99.268135  
1283.000000	99.294358  
1282.000000	99.310827  
1281.000000	99.314940  
1280.000000	99.310187  
1279.000000	99.308823  
1278.000000	99.321795  
1277.000000	99.345488  
1276.000000	99.363136  
1275.000000	99.362152  
1274.000000	99.345556  
1273.000000	99.327523  
1272.000000	99.321498  
1271.000000	99.330171  
1270.000000	99.340849  
1269.000000	99.332735  
1268.000000	99.296217  
1267.000000	99.245082  
1266.000000	99.203523  
1265.000000	99.182127  
1264.000000	99.170131  
1263.000000	99.148748  
1262.000000	99.107814  
1261.000000	99.052256  
1260.000000	98.999546  
1259.000000	98.969387  
1258.000000	98.964390  
1257.000000	98.964482  
1256.000000	98.944942  
1255.000000	98.899649  
1254.000000	98.844789  
1253.000000	98.801087  
1252.000000	98.774630  
1251.000000	98.754203  
1250.000000	98.722707  
1249.000000	98.672382  
1248.000000	98.612239  
1247.000000	98.559253  
1246.000000	98.518715  
1245.000000	98.477335  
1244.000000	98.417257  
1243.000000	98.332387  
1242.000000	98.230314  
1241.000000	98.124444  
1240.000000	98.025631  
1239.000000	97.933644  
1238.000000	97.832872  
1237.000000	97.704036  
1236.000000	97.546274  
1235.000000	97.383247  
1234.000000	97.243121  
1233.000000	97.137482  
1232.000000	97.062395  
1231.000000	97.010646  
1230.000000	96.978238  
1229.000000	96.967590  
1228.000000	96.989152  
1227.000000	97.051995  
1226.000000	97.148517  
1225.000000	97.255025  
1224.000000	97.348550  
1223.000000	97.411876  
1222.000000	97.420838  
1221.000000	97.345358  
1220.000000	97.179682  
1219.000000	96.969735  
1218.000000	96.795692  
1217.000000	96.720813  
1216.000000	96.759852  
1215.000000	96.882449  
1214.000000	97.032183  
1213.000000	97.151409  
1212.000000	97.206188  
1211.000000	97.196882  
1210.000000	97.148050  
1209.000000	97.089367  
1208.000000	97.043218  
1207.000000	97.019030  
1206.000000	97.010388  
1205.000000	97.003515  
1204.000000	96.997615  
1203.000000	97.013354  
1202.000000	97.071903  
1201.000000	97.167084  
1200.000000	97.266392  
1199.000000	97.341732  
1198.000000	97.395073  
1197.000000	97.454017  
1196.000000	97.545354  
1195.000000	97.670203  
1194.000000	97.800455  
1193.000000	97.902495  
1192.000000	97.968887  
1191.000000	98.025281  
1190.000000	98.103927  
1189.000000	98.211764  
1188.000000	98.325977  
1187.000000	98.416808  
1186.000000	98.472556  
1185.000000	98.508555  
1184.000000	98.556966  
1183.000000	98.641479  
1182.000000	98.752298  
1181.000000	98.847596  
1180.000000	98.890011  
1179.000000	98.886138  
1178.000000	98.886332  
1177.000000	98.939125  
1176.000000	99.045032  
1175.000000	99.155103  
1174.000000	99.214393  
1173.000000	99.210086  
1172.000000	99.181217  
1171.000000	99.182103  
1170.000000	99.232561  
1169.000000	99.302866  
1168.000000	99.347315  
1167.000000	99.348568  
1166.000000	99.328166  
1165.000000	99.319610  
1164.000000	99.335726  
1163.000000	99.359019  
1162.000000	99.358032  
1161.000000	99.315633  
1160.000000	99.249601  
1159.000000	99.205554  
1158.000000	99.217293  
1157.000000	99.268760  
1156.000000	99.302298  
1155.000000	99.271717  
1154.000000	99.187117  
1153.000000	99.106257  
1152.000000	99.080002  
1151.000000	99.105099  
1150.000000	99.128714  
1149.000000	99.100091  
1148.000000	99.019835  
1147.000000	98.939565  
1146.000000	98.910564  
1145.000000	98.933301  
1144.000000	98.959160  
1143.000000	98.939914  
1142.000000	98.873618  
1141.000000	98.803085  
1140.000000	98.775100  
1139.000000	98.801728  
1138.000000	98.854158  
1137.000000	98.890391  
1136.000000	98.892465  
1135.000000	98.879750  
1134.000000	98.886688  
1133.000000	98.926833  
1132.000000	98.978723  
1131.000000	99.006501  
1130.000000	98.995659  
1129.000000	98.969600  
1128.000000	98.969741  
1127.000000	99.015972  
1126.000000	99.086282  
1125.000000	99.139588  
1124.000000	99.159659  
1123.000000	99.171477  
1122.000000	99.212254  
1121.000000	99.290554  
1120.000000	99.377353  
1119.000000	99.433766  
1118.000000	99.444734  
1117.000000	99.431004  
1116.000000	99.434051  
1115.000000	99.482028  
1114.000000	99.558635  
1113.000000	99.607985  
1112.000000	99.581918  
1111.000000	99.487746  
1110.000000	99.387036  
1109.000000	99.343026  
1108.000000	99.369681  
1107.000000	99.423476  
1106.000000	99.439032  
1105.000000	99.379076  
1104.000000	99.262947  
1103.000000	99.152397  
1102.000000	99.096963  
1101.000000	99.083771  
1100.000000	99.055173  
1099.000000	98.965367  
1098.000000	98.831680  
1097.000000	98.712466  
1096.000000	98.645352  
1095.000000	98.613503  
1094.000000	98.569431  
1093.000000	98.485254  
1092.000000	98.378776  
1091.000000	98.294866  
1090.000000	98.264137  
1089.000000	98.279763  
1088.000000	98.311732  
1087.000000	98.338570  
1086.000000	98.362815  
1085.000000	98.398339  
1084.000000	98.448834  
1083.000000	98.501904  
1082.000000	98.542050  
1081.000000	98.566048  
1080.000000	98.586304  
1079.000000	98.622231  
1078.000000	98.686116  
1077.000000	98.771214  
1076.000000	98.851373  
1075.000000	98.899368  
1074.000000	98.916542  
1073.000000	98.943760  
1072.000000	99.029936  
1071.000000	99.179820  
1070.000000	99.337748  
1069.000000	99.435478  
1068.000000	99.457538  
1067.000000	99.453930  
1066.000000	99.488908  
1065.000000	99.579000  
1064.000000	99.681453  
1063.000000	99.737520  
1062.000000	99.724661  
1061.000000	99.672623  
1060.000000	99.634595  
1059.000000	99.640941  
1058.000000	99.676087  
1057.000000	99.697904  
1056.000000	99.678482  
1055.000000	99.626120  
1054.000000	99.570332  
1053.000000	99.529758  
1052.000000	99.496669  
1051.000000	99.450296  
1050.000000	99.381184  
1049.000000	99.300405  
1048.000000	99.227018  
1047.000000	99.168730  
1046.000000	99.113117  
1045.000000	99.037406  
1044.000000	98.931285  
1043.000000	98.814235  
1042.000000	98.726016  
1041.000000	98.690777  
1040.000000	98.688308  
1039.000000	98.667853  
1038.000000	98.599077  
1037.000000	98.507029  
1036.000000	98.447327  
1035.000000	98.446825  
1034.000000	98.477140  
1033.000000	98.487976  
1032.000000	98.457254  
1031.000000	98.403489  
1030.000000	98.361122  
1029.000000	98.355265  
1028.000000	98.391140  
1027.000000	98.450448  
1026.000000	98.498575  
1025.000000	98.512109  
1024.000000	98.506955  
1023.000000	98.530119  
1022.000000	98.615373  
1021.000000	98.749105  
1020.000000	98.881504  
1019.000000	98.970107  
1018.000000	99.015079  
1017.000000	99.056056  
1016.000000	99.133494  
1015.000000	99.248499  
1014.000000	99.361366  
1013.000000	99.433650  
1012.000000	99.468190  
1011.000000	99.502408  
1010.000000	99.564549  
1009.000000	99.644167  
1008.000000	99.707156  
1007.000000	99.731735  
1006.000000	99.726643  
1005.000000	99.719595  
1004.000000	99.729313  
1003.000000	99.744315  
1002.000000	99.729281  
1001.000000	99.658715  
1000.000000	99.547796  
999.000000	 99.446571  
998.000000	 99.396387  
997.000000	 99.391247  
996.000000	 99.385558  
995.000000	 99.338874  
994.000000	 99.251925  
993.000000	 99.162025  
992.000000	 99.107017  
991.000000	 99.091891  
990.000000	 99.085646  
989.000000	 99.048799  
988.000000	 98.967273  
987.000000	 98.865405  
986.000000	 98.787387  
985.000000	 98.760071  
984.000000	 98.767599  
983.000000	 98.762115  
982.000000	 98.707067  
981.000000	 98.614196  
980.000000	 98.534290  
979.000000	 98.508815  
978.000000	 98.533164  
977.000000	 98.565933  
976.000000	 98.567707  
975.000000	 98.531673  
974.000000	 98.487527  
973.000000	 98.481256  
972.000000	 98.540411  
971.000000	 98.645834  
970.000000	 98.741497  
969.000000	 98.787459  
968.000000	 98.801180  
967.000000	 98.836147  
966.000000	 98.923062  
965.000000	 99.041268  
964.000000	 99.144116  
963.000000	 99.202688  
962.000000	 99.225416  
961.000000	 99.247346  
960.000000	 99.302266  
959.000000	 99.394201  
958.000000	 99.492043  
957.000000	 99.558010  
956.000000	 99.581399  
955.000000	 99.580710  
954.000000	 99.577449  
953.000000	 99.575845  
952.000000	 99.566534  
951.000000	 99.539882  
950.000000	 99.496278  
949.000000	 99.453725  
948.000000	 99.441790  
947.000000	 99.471173  
946.000000	 99.508249  
945.000000	 99.498832  
944.000000	 99.424951  
943.000000	 99.326787  
942.000000	 99.261372  
941.000000	 99.247012  
940.000000	 99.255302  
939.000000	 99.244813  
938.000000	 99.192617  
937.000000	 99.106497  
936.000000	 99.022765  
935.000000	 98.982937  
934.000000	 98.993668  
933.000000	 99.008949  
932.000000	 98.965621  
931.000000	 98.844107  
930.000000	 98.692828  
929.000000	 98.588334  
928.000000	 98.567902  
927.000000	 98.596073  
926.000000	 98.592286  
925.000000	 98.503164  
924.000000	 98.356250  
923.000000	 98.238605  
922.000000	 98.215811  
921.000000	 98.276348  
920.000000	 98.351489  
919.000000	 98.383083  
918.000000	 98.369424  
917.000000	 98.352848  
916.000000	 98.376622  
915.000000	 98.450385  
914.000000	 98.543815  
913.000000	 98.613996  
912.000000	 98.646805  
911.000000	 98.670585  
910.000000	 98.725869  
909.000000	 98.824185  
908.000000	 98.939913  
907.000000	 99.037911  
906.000000	 99.104176  
905.000000	 99.153703  
904.000000	 99.214920  
903.000000	 99.302041  
902.000000	 99.394911  
901.000000	 99.450605  
900.000000	 99.446092  
899.000000	 99.410104  
898.000000	 99.404718  
897.000000	 99.463541  
896.000000	 99.552037  
895.000000	 99.596069  
894.000000	 99.552547  
893.000000	 99.451932  
892.000000	 99.374332  
891.000000	 99.378239  
890.000000	 99.444679  
889.000000	 99.490122  
888.000000	 99.436139  
887.000000	 99.271904  
886.000000	 99.063882  
885.000000	 98.906150  
884.000000	 98.846508  
883.000000	 98.849804  
882.000000	 98.827295  
881.000000	 98.713090  
880.000000	 98.525196  
879.000000	 98.355706  
878.000000	 98.290593  
877.000000	 98.334445  
876.000000	 98.409079  
875.000000	 98.425676  
874.000000	 98.366988  
873.000000	 98.300850  
872.000000	 98.312718  
871.000000	 98.422976  
870.000000	 98.567685  
869.000000	 98.660299  
868.000000	 98.669521  
867.000000	 98.632586  
866.000000	 98.606481  
865.000000	 98.617494  
864.000000	 98.650711  
863.000000	 98.673047  
862.000000	 98.666016  
861.000000	 98.645362  
860.000000	 98.649519  
859.000000	 98.700555  
858.000000	 98.777222  
857.000000	 98.835621  
856.000000	 98.855518  
855.000000	 98.857221  
854.000000	 98.876354  
853.000000	 98.933129  
852.000000	 99.021468  
851.000000	 99.110836  
850.000000	 99.163248  
849.000000	 99.174105  
848.000000	 99.200248  
847.000000	 99.316388  
846.000000	 99.522817  
845.000000	 99.718617  
844.000000	 99.794926  
843.000000	 99.742734  
842.000000	 99.655359  
841.000000	 99.634197  
840.000000	 99.699662  
839.000000	 99.788244  
838.000000	 99.815512  
837.000000	 99.742814  
836.000000	 99.606848  
835.000000	 99.494870  
834.000000	 99.469357  
833.000000	 99.505439  
832.000000	 99.509104  
831.000000	 99.399722  
830.000000	 99.176621  
829.000000	 98.919754  
828.000000	 98.729935  
827.000000	 98.652185  
826.000000	 98.639198  
825.000000	 98.594209  
824.000000	 98.473736  
823.000000	 98.344642  
822.000000	 98.314890  
821.000000	 98.414767  
820.000000	 98.567808  
819.000000	 98.670094  
818.000000	 98.681416  
817.000000	 98.639091  
816.000000	 98.610214  
815.000000	 98.638068  
814.000000	 98.714409  
813.000000	 98.787224  
812.000000	 98.804343  
811.000000	 98.761555  
810.000000	 98.704048  
809.000000	 98.674393  
808.000000	 98.667244  
807.000000	 98.645146  
806.000000	 98.591409  
805.000000	 98.532511  
804.000000	 98.508326  
803.000000	 98.532693  
802.000000	 98.587534  
801.000000	 98.645505  
800.000000	 98.690675  
799.000000	 98.728263  
798.000000	 98.785855  
797.000000	 98.896403  
796.000000	 99.060674  
795.000000	 99.224671  
794.000000	 99.315954  
793.000000	 99.318740  
792.000000	 99.306498  
791.000000	 99.381179  
790.000000	 99.568356  
789.000000	 99.781671  
788.000000	 99.898986  
787.000000	 99.867383  
786.000000	 99.740060  
785.000000	 99.629801  
784.000000	 99.615568  
783.000000	 99.678131  
782.000000	 99.718159  
781.000000	 99.642254  
780.000000	 99.443792  
779.000000	 99.216615  
778.000000	 99.082890  
777.000000	 99.092172  
776.000000	 99.182123  
775.000000	 99.227204  
774.000000	 99.137896  
773.000000	 98.931405  
772.000000	 98.720645  
771.000000	 98.620066  
770.000000	 98.647360  
769.000000	 98.718929  
768.000000	 98.738256  
767.000000	 98.676112  
766.000000	 98.567365  
765.000000	 98.461777  
764.000000	 98.396231  
763.000000	 98.389872  
762.000000	 98.432902  
761.000000	 98.485689  
760.000000	 98.512429  
759.000000	 98.511906  
758.000000	 98.498031  
757.000000	 98.464514  
756.000000	 98.403662  
755.000000	 98.356265  
754.000000	 98.395897  
753.000000	 98.540435  
752.000000	 98.706320  
751.000000	 98.775415  
750.000000	 98.703899  
749.000000	 98.567164  
748.000000	 98.509765  
747.000000	 98.635557  
746.000000	 98.909842  
745.000000	 99.160812  
744.000000	 99.212232  
743.000000	 99.043725  
742.000000	 98.821862  
741.000000	 98.754229  
740.000000	 98.893599  
739.000000	 99.082250  
738.000000	 99.081676  
737.000000	 98.750395  
736.000000	 98.137110  
735.000000	 97.450415  
734.000000	 96.910605  
733.000000	 96.590422  
732.000000	 96.390290  
731.000000	 96.158847  
730.000000	 95.829338  
729.000000	 95.453074  
728.000000	 95.147528  
727.000000	 95.006898  
726.000000	 95.005321  
725.000000	 94.971315  
724.000000	 94.685696  
723.000000	 94.037662  
722.000000	 93.108840  
721.000000	 92.129455  
720.000000	 91.336916  
719.000000	 90.837292  
718.000000	 90.612423  
717.000000	 90.640502  
716.000000	 90.943772  
715.000000	 91.523593  
714.000000	 92.298487  
713.000000	 93.129207  
712.000000	 93.897835  
711.000000	 94.557218  
710.000000	 95.108295  
709.000000	 95.524375  
708.000000	 95.751782  
707.000000	 95.757184  
706.000000	 95.588735  
705.000000	 95.407386  
704.000000	 95.430771  
703.000000	 95.777352  
702.000000	 96.348268  
701.000000	 96.892126  
700.000000	 97.215646  
699.000000	 97.351250  
698.000000	 97.509064  
697.000000	 97.878478  
696.000000	 98.470836  
695.000000	 99.100092  
694.000000	 99.509570  
693.000000	 99.559089  
692.000000	 99.350067  
691.000000	 99.186550  
690.000000	 99.328858  
689.000000	 99.746213  
688.000000	 100.132739 
687.000000	 100.199075 
686.000000	 99.934355  
685.000000	 99.573486  
684.000000	 99.366870  
683.000000	 99.394004  
682.000000	 99.544939  
681.000000	 99.629372  
680.000000	 99.528480  
679.000000	 99.292851  
678.000000	 99.093645  
677.000000	 99.060902  
676.000000	 99.195143  
675.000000	 99.379503  
674.000000	 99.487863  
673.000000	 99.482304  
672.000000	 99.435795  
671.000000	 99.476592  
670.000000	 99.744057  
669.000000	 100.285498 
668.000000	 100.644606 
667.000000	 100.327159 
666.000000	 99.844477  
665.000000	 99.647078  
664.000000	 99.636422  
663.000000	 99.665315  
662.000000	 99.659239  
661.000000	 99.603701  
660.000000	 99.520126  
659.000000	 99.438329  
658.000000	 99.377550  
657.000000	 99.324148  
656.000000	 99.257379  
655.000000	 99.177364  
654.000000	 99.125410  
653.000000	 99.160233  
652.000000	 99.290652  
651.000000	 99.442423  
650.000000	 99.510509  
