# Supplementary material for: Characterization of Ingested Microplastics in a Regional Endemic Lizard Apathya cappadocica (Werner, 1902) from Türkiye
Source: Biology (Basel). 2025 Oct 21;14(10):1457. doi: 10.3390/biology14101457 (PMC12561676; doi:10.3390/biology14101457)
Supplement: Supplementary file 1 [file biology-14-01457-s001.zip › biology-3832026-Supplementary materials/Supplementary material Figure S1-27/FTIR SPECTRA/Figure S13-k18-1.asc]

PE IR                   SPECTRUM    ASCII       PEDS        1.60        
  -1
~SP.SP
25/07/17
10:40:06.00
25/07/17
10:40:13.00
Administrator

650.000000
4


SPECTRUM 100,CPU32 MAIN 00.02.8200 12-DECEMBER-2006 10:00:00
MIR TGS
MIR
OPTKBR
79161
0.200000

4.000000
STRONG
RATIO
SPECTRUM
MAGNITUDE
UNIVERSAL ATR
DOUBLE

COMBINED


0


#HDR
-1
-1
#GR
CM-1
%T
0.00002384185791015625
0.0
4000.000000
-1.000000
3351
8
102.106599
95.618285
#DATA
4000.000000	101.791610 
3999.000000	101.790454 
3998.000000	101.788912 
3997.000000	101.787746 
3996.000000	101.788413 
3995.000000	101.790311 
3994.000000	101.791824 
3993.000000	101.791645 
3992.000000	101.789822 
3991.000000	101.787128 
3990.000000	101.784203 
3989.000000	101.781510 
3988.000000	101.779607 
3987.000000	101.778802 
3986.000000	101.778915 
3985.000000	101.779612 
3984.000000	101.780779 
3983.000000	101.782102 
3982.000000	101.782454 
3981.000000	101.780727 
3980.000000	101.777207 
3979.000000	101.773736 
3978.000000	101.772330 
3977.000000	101.773228 
3976.000000	101.774625 
3975.000000	101.774472 
3974.000000	101.772909 
3973.000000	101.772611 
3972.000000	101.776095 
3971.000000	101.783159 
3970.000000	101.790621 
3969.000000	101.794663 
3968.000000	101.793897 
3967.000000	101.789744 
3966.000000	101.785119 
3965.000000	101.782159 
3964.000000	101.780780 
3963.000000	101.779105 
3962.000000	101.775483 
3961.000000	101.770303 
3960.000000	101.765640 
3959.000000	101.763390 
3958.000000	101.763526 
3957.000000	101.764150 
3956.000000	101.763502 
3955.000000	101.761374 
3954.000000	101.758777 
3953.000000	101.756647 
3952.000000	101.755079 
3951.000000	101.753785 
3950.000000	101.752356 
3949.000000	101.750360 
3948.000000	101.747891 
3947.000000	101.745756 
3946.000000	101.745284 
3945.000000	101.747491 
3944.000000	101.751644 
3943.000000	101.754564 
3942.000000	101.753266 
3941.000000	101.748738 
3940.000000	101.745169 
3939.000000	101.745318 
3938.000000	101.747787 
3937.000000	101.748345 
3936.000000	101.743925 
3935.000000	101.734784 
3934.000000	101.724453 
3933.000000	101.717932 
3932.000000	101.718188 
3931.000000	101.723782 
3930.000000	101.729383 
3929.000000	101.731595 
3928.000000	101.732052 
3927.000000	101.733963 
3926.000000	101.737063 
3925.000000	101.736835 
3924.000000	101.729762 
3923.000000	101.717525 
3922.000000	101.704737 
3921.000000	101.694384 
3920.000000	101.687149 
3919.000000	101.683003 
3918.000000	101.682153 
3917.000000	101.683754 
3916.000000	101.685769 
3915.000000	101.687116 
3914.000000	101.688514 
3913.000000	101.690734 
3912.000000	101.692674 
3911.000000	101.692228 
3910.000000	101.688232 
3909.000000	101.680944 
3908.000000	101.671567 
3907.000000	101.660879 
3906.000000	101.648483 
3905.000000	101.633080 
3904.000000	101.614934 
3903.000000	101.600152 
3902.000000	101.596728 
3901.000000	101.605931 
3900.000000	101.620608 
3899.000000	101.630735 
3898.000000	101.632123 
3897.000000	101.627053 
3896.000000	101.619055 
3895.000000	101.611531 
3894.000000	101.608299 
3893.000000	101.611729 
3892.000000	101.618509 
3891.000000	101.621350 
3890.000000	101.616866 
3889.000000	101.607264 
3888.000000	101.596335 
3887.000000	101.588136 
3886.000000	101.583876 
3885.000000	101.582145 
3884.000000	101.582503 
3883.000000	101.586532 
3882.000000	101.594343 
3881.000000	101.601202 
3880.000000	101.600958 
3879.000000	101.594341 
3878.000000	101.588308 
3877.000000	101.587722 
3876.000000	101.592189 
3875.000000	101.595323 
3874.000000	101.588703 
3873.000000	101.571169 
3872.000000	101.551608 
3871.000000	101.539135 
3870.000000	101.532403 
3869.000000	101.525067 
3868.000000	101.516695 
3867.000000	101.510578 
3866.000000	101.509293 
3865.000000	101.513011 
3864.000000	101.518244 
3863.000000	101.521272 
3862.000000	101.520581 
3861.000000	101.517477 
3860.000000	101.515258 
3859.000000	101.516182 
3858.000000	101.518054 
3857.000000	101.516112 
3856.000000	101.508580 
3855.000000	101.503604 
3854.000000	101.502989 
3853.000000	101.500153 
3852.000000	101.498849 
3851.000000	101.503008 
3850.000000	101.506682 
3849.000000	101.507591 
3848.000000	101.508764 
3847.000000	101.514760 
3846.000000	101.526061 
3845.000000	101.536449 
3844.000000	101.537354 
3843.000000	101.526844 
3842.000000	101.510774 
3841.000000	101.496516 
3840.000000	101.487713 
3839.000000	101.484441 
3838.000000	101.485565 
3837.000000	101.489100 
3836.000000	101.492798 
3835.000000	101.496110 
3834.000000	101.499459 
3833.000000	101.502974 
3832.000000	101.506057 
3831.000000	101.508334 
3830.000000	101.511411 
3829.000000	101.517817 
3828.000000	101.527284 
3827.000000	101.534854 
3826.000000	101.533964 
3825.000000	101.521916 
3824.000000	101.503701 
3823.000000	101.492523 
3822.000000	101.494979 
3821.000000	101.497648 
3820.000000	101.487514 
3819.000000	101.473007 
3818.000000	101.466723 
3817.000000	101.475344 
3816.000000	101.496751 
3815.000000	101.523633 
3814.000000	101.551163 
3813.000000	101.574854 
3812.000000	101.588979 
3811.000000	101.589298 
3810.000000	101.576893 
3809.000000	101.559617 
3808.000000	101.545318 
3807.000000	101.533597 
3806.000000	101.521589 
3805.000000	101.512066 
3804.000000	101.511408 
3803.000000	101.528505 
3802.000000	101.558930 
3801.000000	101.580373 
3800.000000	101.583738 
3799.000000	101.581666 
3798.000000	101.585163 
3797.000000	101.598876 
3796.000000	101.621385 
3795.000000	101.649972 
3794.000000	101.681339 
3793.000000	101.710590 
3792.000000	101.732838 
3791.000000	101.746154 
3790.000000	101.749410 
3789.000000	101.742476 
3788.000000	101.730197 
3787.000000	101.722547 
3786.000000	101.725760 
3785.000000	101.733321 
3784.000000	101.731862 
3783.000000	101.718458 
3782.000000	101.706087 
3781.000000	101.709253 
3780.000000	101.723592 
3779.000000	101.728683 
3778.000000	101.717412 
3777.000000	101.701835 
3776.000000	101.692587 
3775.000000	101.689237 
3774.000000	101.684930 
3773.000000	101.673731 
3772.000000	101.654205 
3771.000000	101.628805 
3770.000000	101.598522 
3769.000000	101.568184 
3768.000000	101.550026 
3767.000000	101.548064 
3766.000000	101.552675 
3765.000000	101.552272 
3764.000000	101.542981 
3763.000000	101.529935 
3762.000000	101.520883 
3761.000000	101.519377 
3760.000000	101.517067 
3759.000000	101.496468 
3758.000000	101.450620 
3757.000000	101.389224 
3756.000000	101.325971 
3755.000000	101.270511 
3754.000000	101.222541 
3753.000000	101.168422 
3752.000000	101.088446 
3751.000000	100.987335 
3750.000000	100.910978 
3749.000000	100.895409 
3748.000000	100.932174 
3747.000000	100.989426 
3746.000000	101.046177 
3745.000000	101.083493 
3744.000000	101.091925 
3743.000000	101.096691 
3742.000000	101.111449 
3741.000000	101.116124 
3740.000000	101.098585 
3739.000000	101.065108 
3738.000000	101.037724 
3737.000000	101.035301 
3736.000000	101.053373 
3735.000000	101.074239 
3734.000000	101.087660 
3733.000000	101.097052 
3732.000000	101.111264 
3731.000000	101.134184 
3730.000000	101.157912 
3729.000000	101.171786 
3728.000000	101.176784 
3727.000000	101.184635 
3726.000000	101.204631 
3725.000000	101.235599 
3724.000000	101.271365 
3723.000000	101.307335 
3722.000000	101.340227 
3721.000000	101.371048 
3720.000000	101.401216 
3719.000000	101.424492 
3718.000000	101.431082 
3717.000000	101.415651 
3716.000000	101.379047 
3715.000000	101.326979 
3714.000000	101.268573 
3713.000000	101.216826 
3712.000000	101.183877 
3711.000000	101.178655 
3710.000000	101.203603 
3709.000000	101.248614 
3708.000000	101.298670 
3707.000000	101.342787 
3706.000000	101.376717 
3705.000000	101.406078 
3704.000000	101.439160 
3703.000000	101.473978 
3702.000000	101.494468 
3701.000000	101.489553 
3700.000000	101.470453 
3699.000000	101.456239 
3698.000000	101.453367 
3697.000000	101.455187 
3696.000000	101.450526 
3695.000000	101.434431 
3694.000000	101.413051 
3693.000000	101.399165 
3692.000000	101.399810 
3691.000000	101.409492 
3690.000000	101.413399 
3689.000000	101.403852 
3688.000000	101.393516 
3687.000000	101.397173 
3686.000000	101.411389 
3685.000000	101.424394 
3684.000000	101.430840 
3683.000000	101.434265 
3682.000000	101.440868 
3681.000000	101.448409 
3680.000000	101.442726 
3679.000000	101.411251 
3678.000000	101.359580 
3677.000000	101.318822 
3676.000000	101.306779 
3675.000000	101.302774 
3674.000000	101.289786 
3673.000000	101.280161 
3672.000000	101.287224 
3671.000000	101.322690 
3670.000000	101.374187 
3669.000000	101.409189 
3668.000000	101.421516 
3667.000000	101.428246 
3666.000000	101.440438 
3665.000000	101.461228 
3664.000000	101.487546 
3663.000000	101.511558 
3662.000000	101.523718 
3661.000000	101.517774 
3660.000000	101.494766 
3659.000000	101.463015 
3658.000000	101.433981 
3657.000000	101.413591 
3656.000000	101.397688 
3655.000000	101.381219 
3654.000000	101.360386 
3653.000000	101.331809 
3652.000000	101.296814 
3651.000000	101.261681 
3650.000000	101.239296 
3649.000000	101.250013 
3648.000000	101.295457 
3647.000000	101.345278 
3646.000000	101.375996 
3645.000000	101.389205 
3644.000000	101.395920 
3643.000000	101.402966 
3642.000000	101.412402 
3641.000000	101.422226 
3640.000000	101.428445 
3639.000000	101.426071 
3638.000000	101.411420 
3637.000000	101.387054 
3636.000000	101.360717 
3635.000000	101.338857 
3634.000000	101.319294 
3633.000000	101.293262 
3632.000000	101.255712 
3631.000000	101.215244 
3630.000000	101.189607 
3629.000000	101.184321 
3628.000000	101.192970 
3627.000000	101.213977 
3626.000000	101.241901 
3625.000000	101.268604 
3624.000000	101.293492 
3623.000000	101.320216 
3622.000000	101.350349 
3621.000000	101.380791 
3620.000000	101.399816 
3619.000000	101.392964 
3618.000000	101.363113 
3617.000000	101.330166 
3616.000000	101.309853 
3615.000000	101.304418 
3614.000000	101.303434 
3613.000000	101.291280 
3612.000000	101.264322 
3611.000000	101.236665 
3610.000000	101.226773 
3609.000000	101.244621 
3608.000000	101.283009 
3607.000000	101.322888 
3606.000000	101.350745 
3605.000000	101.366779 
3604.000000	101.379817 
3603.000000	101.397406 
3602.000000	101.418140 
3601.000000	101.433370 
3600.000000	101.435118 
3599.000000	101.423466 
3598.000000	101.407540 
3597.000000	101.397989 
3596.000000	101.399635 
3595.000000	101.410198 
3594.000000	101.421683 
3593.000000	101.426869 
3592.000000	101.424329 
3591.000000	101.418035 
3590.000000	101.415509 
3589.000000	101.423450 
3588.000000	101.439272 
3587.000000	101.452953 
3586.000000	101.459341 
3585.000000	101.462665 
3584.000000	101.468281 
3583.000000	101.477850 
3582.000000	101.490846 
3581.000000	101.505454 
3580.000000	101.518193 
3579.000000	101.526133 
3578.000000	101.528316 
3577.000000	101.526111 
3576.000000	101.520749 
3575.000000	101.513193 
3574.000000	101.504489 
3573.000000	101.495139 
3572.000000	101.485110 
3571.000000	101.474375 
3570.000000	101.463959 
3569.000000	101.456923 
3568.000000	101.456040 
3567.000000	101.460484 
3566.000000	101.463601 
3565.000000	101.461797 
3564.000000	101.460230 
3563.000000	101.469078 
3562.000000	101.491213 
3561.000000	101.517990 
3560.000000	101.536375 
3559.000000	101.541041 
3558.000000	101.537781 
3557.000000	101.536149 
3556.000000	101.541149 
3555.000000	101.551731 
3554.000000	101.563547 
3553.000000	101.569974 
3552.000000	101.564730 
3551.000000	101.547219 
3550.000000	101.522966 
3549.000000	101.498763 
3548.000000	101.478857 
3547.000000	101.465806 
3546.000000	101.462735 
3545.000000	101.471203 
3544.000000	101.488239 
3543.000000	101.507785 
3542.000000	101.524957 
3541.000000	101.538039 
3540.000000	101.549263 
3539.000000	101.561175 
3538.000000	101.573379 
3537.000000	101.581660 
3536.000000	101.582439 
3535.000000	101.577978 
3534.000000	101.573663 
3533.000000	101.571971 
3532.000000	101.569617 
3531.000000	101.563038 
3530.000000	101.552511 
3529.000000	101.541325 
3528.000000	101.532263 
3527.000000	101.526971 
3526.000000	101.527494 
3525.000000	101.535774 
3524.000000	101.550855 
3523.000000	101.567731 
3522.000000	101.580963 
3521.000000	101.588484 
3520.000000	101.591730 
3519.000000	101.592146 
3518.000000	101.590007 
3517.000000	101.585910 
3516.000000	101.582553 
3515.000000	101.583698 
3514.000000	101.589860 
3513.000000	101.596776 
3512.000000	101.599089 
3511.000000	101.595502 
3510.000000	101.588312 
3509.000000	101.579654 
3508.000000	101.569633 
3507.000000	101.559365 
3506.000000	101.552222 
3505.000000	101.551199 
3504.000000	101.555444 
3503.000000	101.561262 
3502.000000	101.566452 
3501.000000	101.571992 
3500.000000	101.579702 
3499.000000	101.589217 
3498.000000	101.598285 
3497.000000	101.604881 
3496.000000	101.608273 
3495.000000	101.608554 
3494.000000	101.605786 
3493.000000	101.600055 
3492.000000	101.592394 
3491.000000	101.585276 
3490.000000	101.581329 
3489.000000	101.581329 
3488.000000	101.583515 
3487.000000	101.585013 
3486.000000	101.584432 
3485.000000	101.582521 
3484.000000	101.580545 
3483.000000	101.579064 
3482.000000	101.577932 
3481.000000	101.577189 
3480.000000	101.577043 
3479.000000	101.577348 
3478.000000	101.577362 
3477.000000	101.576132 
3476.000000	101.573213 
3475.000000	101.569050 
3474.000000	101.565035 
3473.000000	101.562650 
3472.000000	101.562222 
3471.000000	101.562653 
3470.000000	101.562361 
3469.000000	101.560643 
3468.000000	101.558056 
3467.000000	101.555685 
3466.000000	101.554298 
3465.000000	101.554050 
3464.000000	101.554609 
3463.000000	101.555284 
3462.000000	101.555225 
3461.000000	101.554020 
3460.000000	101.552065 
3459.000000	101.550342 
3458.000000	101.549483 
3457.000000	101.549007 
3456.000000	101.547862 
3455.000000	101.545785 
3454.000000	101.543756 
3453.000000	101.542953 
3452.000000	101.543443 
3451.000000	101.544393 
3450.000000	101.545181 
3449.000000	101.545829 
3448.000000	101.546234 
3447.000000	101.545775 
3446.000000	101.544167 
3445.000000	101.542457 
3444.000000	101.542279 
3443.000000	101.544219 
3442.000000	101.547364 
3441.000000	101.550073 
3440.000000	101.551425 
3439.000000	101.551651 
3438.000000	101.551735 
3437.000000	101.552630 
3436.000000	101.554568 
3435.000000	101.557047 
3434.000000	101.559460 
3433.000000	101.561796 
3432.000000	101.564434 
3431.000000	101.567447 
3430.000000	101.570208 
3429.000000	101.572013 
3428.000000	101.572854 
3427.000000	101.573295 
3426.000000	101.573944 
3425.000000	101.575039 
3424.000000	101.576601 
3423.000000	101.578635 
3422.000000	101.580978 
3421.000000	101.583244 
3420.000000	101.585087 
3419.000000	101.586502 
3418.000000	101.587772 
3417.000000	101.589176 
3416.000000	101.590789 
3415.000000	101.592502 
3414.000000	101.594158 
3413.000000	101.595693 
3412.000000	101.597166 
3411.000000	101.598661 
3410.000000	101.600204 
3409.000000	101.601763 
3408.000000	101.603298 
3407.000000	101.604787 
3406.000000	101.606209 
3405.000000	101.607548 
3404.000000	101.608794 
3403.000000	101.609930 
3402.000000	101.610931 
3401.000000	101.611804 
3400.000000	101.612585 
3399.000000	101.613323 
3398.000000	101.614054 
3397.000000	101.614786 
3396.000000	101.615507 
3395.000000	101.616201 
3394.000000	101.616854 
3393.000000	101.617441 
3392.000000	101.617936 
3391.000000	101.618325 
3390.000000	101.618625 
3389.000000	101.618885 
3388.000000	101.619159 
3387.000000	101.619474 
3386.000000	101.619819 
3385.000000	101.620152 
3384.000000	101.620437 
3383.000000	101.620666 
3382.000000	101.620856 
3381.000000	101.621038 
3380.000000	101.621226 
3379.000000	101.621417 
3378.000000	101.621598 
3377.000000	101.621763 
3376.000000	101.621910 
3375.000000	101.622040 
3374.000000	101.622144 
3373.000000	101.622205 
3372.000000	101.622216 
3371.000000	101.622179 
3370.000000	101.622098 
3369.000000	101.621968 
3368.000000	101.621773 
3367.000000	101.621500 
3366.000000	101.621155 
3365.000000	101.620760 
3364.000000	101.620342 
3363.000000	101.619922 
3362.000000	101.619508 
3361.000000	101.619111 
3360.000000	101.618748 
3359.000000	101.618438 
3358.000000	101.618194 
3357.000000	101.618005 
3356.000000	101.617845 
3355.000000	101.617684 
3354.000000	101.617504 
3353.000000	101.617295 
3352.000000	101.617054 
3351.000000	101.616779 
3350.000000	101.616480 
3349.000000	101.616182 
3348.000000	101.615927 
3347.000000	101.615746 
3346.000000	101.615622 
3345.000000	101.615481 
3344.000000	101.615267 
3343.000000	101.615023 
3342.000000	101.614850 
3341.000000	101.614788 
3340.000000	101.614737 
3339.000000	101.614597 
3338.000000	101.614463 
3337.000000	101.614578 
3336.000000	101.615027 
3335.000000	101.615487 
3334.000000	101.615356 
3333.000000	101.614249 
3332.000000	101.612466 
3331.000000	101.611004 
3330.000000	101.610743 
3329.000000	101.611722 
3328.000000	101.613079 
3327.000000	101.613764 
3326.000000	101.613232 
3325.000000	101.611576 
3324.000000	101.609491 
3323.000000	101.608170 
3322.000000	101.608728 
3321.000000	101.611329 
3320.000000	101.614799 
3319.000000	101.617456 
3318.000000	101.618368 
3317.000000	101.617901 
3316.000000	101.617088 
3315.000000	101.616678 
3314.000000	101.616660 
3313.000000	101.616584 
3312.000000	101.616248 
3311.000000	101.615914 
3310.000000	101.615970 
3309.000000	101.616729 
3308.000000	101.618515 
3307.000000	101.621521 
3306.000000	101.625400 
3305.000000	101.629340 
3304.000000	101.632886 
3303.000000	101.636182 
3302.000000	101.638923 
3301.000000	101.639658 
3300.000000	101.637028 
3299.000000	101.631480 
3298.000000	101.624977 
3297.000000	101.619140 
3296.000000	101.614327 
3295.000000	101.610732 
3294.000000	101.609301 
3293.000000	101.610877 
3292.000000	101.614928 
3291.000000	101.619453 
3290.000000	101.622202 
3289.000000	101.622128 
3288.000000	101.619944 
3287.000000	101.617572 
3286.000000	101.616590 
3285.000000	101.616993 
3284.000000	101.617629 
3283.000000	101.617665 
3282.000000	101.617269 
3281.000000	101.616847 
3280.000000	101.616466 
3279.000000	101.616095 
3278.000000	101.615599 
3277.000000	101.614124 
3276.000000	101.610240 
3275.000000	101.603698 
3274.000000	101.596942 
3273.000000	101.593676 
3272.000000	101.595609 
3271.000000	101.601090 
3270.000000	101.606341 
3269.000000	101.608621 
3268.000000	101.607618 
3267.000000	101.604570 
3266.000000	101.600979 
3265.000000	101.597841 
3264.000000	101.595547 
3263.000000	101.594071 
3262.000000	101.593363 
3261.000000	101.593597 
3260.000000	101.595037 
3259.000000	101.597679 
3258.000000	101.601211 
3257.000000	101.605139 
3256.000000	101.608735 
3255.000000	101.611113 
3254.000000	101.611857 
3253.000000	101.611603 
3252.000000	101.611541 
3251.000000	101.612243 
3250.000000	101.613216 
3249.000000	101.613787 
3248.000000	101.614034 
3247.000000	101.614514 
3246.000000	101.615334 
3245.000000	101.615978 
3244.000000	101.616078 
3243.000000	101.616015 
3242.000000	101.616581 
3241.000000	101.618158 
3240.000000	101.620384 
3239.000000	101.622477 
3238.000000	101.623881 
3237.000000	101.624620 
3236.000000	101.625161 
3235.000000	101.626016 
3234.000000	101.627448 
3233.000000	101.629487 
3232.000000	101.631987 
3231.000000	101.634577 
3230.000000	101.636638 
3229.000000	101.637635 
3228.000000	101.637488 
3227.000000	101.636675 
3226.000000	101.636208 
3225.000000	101.636920 
3224.000000	101.638904 
3223.000000	101.641514 
3222.000000	101.643846 
3221.000000	101.645517 
3220.000000	101.646694 
3219.000000	101.647701 
3218.000000	101.648764 
3217.000000	101.649992 
3216.000000	101.651393 
3215.000000	101.652770 
3214.000000	101.653828 
3213.000000	101.654581 
3212.000000	101.655497 
3211.000000	101.656927 
3210.000000	101.658455 
3209.000000	101.659140 
3208.000000	101.658531 
3207.000000	101.657189 
3206.000000	101.656162 
3205.000000	101.655964 
3204.000000	101.656226 
3203.000000	101.656209 
3202.000000	101.655632 
3201.000000	101.654897 
3200.000000	101.654509 
3199.000000	101.654381 
3198.000000	101.654072 
3197.000000	101.653645 
3196.000000	101.653886 
3195.000000	101.655356 
3194.000000	101.657549 
3193.000000	101.659278 
3192.000000	101.659802 
3191.000000	101.659363 
3190.000000	101.658870 
3189.000000	101.659340 
3188.000000	101.661355 
3187.000000	101.664512 
3186.000000	101.667147 
3185.000000	101.667404 
3184.000000	101.664804 
3183.000000	101.660562 
3182.000000	101.656861 
3181.000000	101.655185 
3180.000000	101.655567 
3179.000000	101.656994 
3178.000000	101.658189 
3177.000000	101.658509 
3176.000000	101.658203 
3175.000000	101.657950 
3174.000000	101.658181 
3173.000000	101.658690 
3172.000000	101.658725 
3171.000000	101.657606 
3170.000000	101.655516 
3169.000000	101.653792 
3168.000000	101.653944 
3167.000000	101.656271 
3166.000000	101.659653 
3165.000000	101.662625 
3164.000000	101.664653 
3163.000000	101.665975 
3162.000000	101.666778 
3161.000000	101.667049 
3160.000000	101.667126 
3159.000000	101.667746 
3158.000000	101.669258 
3157.000000	101.671093 
3156.000000	101.672298 
3155.000000	101.672428 
3154.000000	101.671738 
3153.000000	101.670764 
3152.000000	101.670054 
3151.000000	101.670166 
3150.000000	101.671374 
3149.000000	101.673103 
3148.000000	101.674002 
3147.000000	101.673055 
3146.000000	101.670685 
3145.000000	101.668594 
3144.000000	101.668231 
3143.000000	101.669577 
3142.000000	101.671421 
3141.000000	101.672494 
3140.000000	101.672037 
3139.000000	101.669562 
3138.000000	101.665113 
3137.000000	101.659893 
3136.000000	101.655733 
3135.000000	101.653625 
3134.000000	101.652951 
3133.000000	101.652200 
3132.000000	101.650473 
3131.000000	101.648243 
3130.000000	101.646612 
3129.000000	101.645999 
3128.000000	101.645608 
3127.000000	101.644226 
3126.000000	101.641516 
3125.000000	101.638319 
3124.000000	101.635807 
3123.000000	101.634236 
3122.000000	101.632814 
3121.000000	101.630617 
3120.000000	101.627602 
3119.000000	101.624573 
3118.000000	101.622281 
3117.000000	101.620657 
3116.000000	101.618919 
3115.000000	101.616398 
3114.000000	101.613143 
3113.000000	101.609678 
3112.000000	101.606397 
3111.000000	101.603315 
3110.000000	101.600297 
3109.000000	101.597248 
3108.000000	101.594028 
3107.000000	101.590483 
3106.000000	101.586631 
3105.000000	101.582750 
3104.000000	101.579210 
3103.000000	101.576203 
3102.000000	101.573648 
3101.000000	101.571178 
3100.000000	101.568348 
3099.000000	101.564979 
3098.000000	101.561265 
3097.000000	101.557542 
3096.000000	101.553908 
3095.000000	101.550122 
3094.000000	101.545985 
3093.000000	101.541820 
3092.000000	101.538322 
3091.000000	101.535799 
3090.000000	101.533587 
3089.000000	101.530442 
3088.000000	101.525769 
3087.000000	101.520428 
3086.000000	101.516172 
3085.000000	101.514203 
3084.000000	101.514042 
3083.000000	101.513375 
3082.000000	101.509756 
3081.000000	101.502914 
3080.000000	101.495295 
3079.000000	101.489737 
3078.000000	101.487333 
3077.000000	101.487899 
3076.000000	101.491029 
3075.000000	101.495322 
3074.000000	101.497627 
3073.000000	101.495583 
3072.000000	101.490468 
3071.000000	101.485846 
3070.000000	101.482873 
3069.000000	101.478942 
3068.000000	101.471771 
3067.000000	101.462772 
3066.000000	101.455159 
3065.000000	101.450240 
3064.000000	101.447160 
3063.000000	101.444851 
3062.000000	101.442730 
3061.000000	101.440218 
3060.000000	101.437286 
3059.000000	101.435092 
3058.000000	101.435293 
3057.000000	101.438627 
3056.000000	101.443925 
3055.000000	101.448270 
3054.000000	101.448557 
3053.000000	101.444949 
3052.000000	101.441922 
3051.000000	101.443771 
3050.000000	101.448646 
3049.000000	101.449420 
3048.000000	101.441455 
3047.000000	101.426883 
3046.000000	101.410987 
3045.000000	101.397367 
3044.000000	101.387137 
3043.000000	101.380145 
3042.000000	101.375244 
3041.000000	101.370275 
3040.000000	101.363382 
3039.000000	101.353406 
3038.000000	101.339426 
3037.000000	101.321548 
3036.000000	101.302080 
3035.000000	101.283822 
3034.000000	101.266970 
3033.000000	101.249899 
3032.000000	101.232947 
3031.000000	101.218767 
3030.000000	101.208892 
3029.000000	101.202653 
3028.000000	101.199856 
3027.000000	101.201194 
3026.000000	101.204942 
3025.000000	101.205986 
3024.000000	101.200285 
3023.000000	101.188816 
3022.000000	101.175757 
3021.000000	101.164320 
3020.000000	101.155522 
3019.000000	101.148581 
3018.000000	101.141201 
3017.000000	101.131693 
3016.000000	101.122822 
3015.000000	101.120565 
3014.000000	101.127103 
3013.000000	101.136747 
3012.000000	101.141089 
3011.000000	101.137189 
3010.000000	101.127333 
3009.000000	101.114208 
3008.000000	101.101025 
3007.000000	101.094103 
3006.000000	101.099603 
3005.000000	101.116083 
3004.000000	101.133704 
3003.000000	101.143057 
3002.000000	101.143316 
3001.000000	101.140643 
3000.000000	101.140466 
2999.000000	101.142627 
2998.000000	101.143064 
2997.000000	101.138594 
2996.000000	101.130175 
2995.000000	101.121919 
2994.000000	101.117418 
2993.000000	101.117390 
2992.000000	101.120738 
2991.000000	101.126397 
2990.000000	101.132995 
2989.000000	101.137850 
2988.000000	101.138597 
2987.000000	101.136308 
2986.000000	101.135716 
2985.000000	101.141125 
2984.000000	101.152147 
2983.000000	101.163711 
2982.000000	101.170107 
2981.000000	101.168730 
2980.000000	101.160095 
2979.000000	101.145284 
2978.000000	101.124687 
2977.000000	101.098791 
2976.000000	101.067678 
2975.000000	101.028245 
2974.000000	100.974732 
2973.000000	100.906849 
2972.000000	100.838362 
2971.000000	100.792687 
2970.000000	100.786398 
2969.000000	100.818282 
2968.000000	100.872544 
2967.000000	100.930549 
2966.000000	100.979911 
2965.000000	101.014909 
2964.000000	101.034188 
2963.000000	101.040167 
2962.000000	101.037896 
2961.000000	101.031910 
2960.000000	101.023840 
2959.000000	101.013197 
2958.000000	100.999913 
2957.000000	100.986199 
2956.000000	100.976128 
2955.000000	100.972627 
2954.000000	100.974265 
2953.000000	100.976099 
2952.000000	100.975029 
2951.000000	100.973233 
2950.000000	100.974609 
2949.000000	100.978787 
2948.000000	100.981344 
2947.000000	100.979658 
2946.000000	100.975596 
2945.000000	100.971617 
2944.000000	100.967480 
2943.000000	100.962890 
2942.000000	100.960914 
2941.000000	100.964974 
2940.000000	100.973007 
2939.000000	100.978100 
2938.000000	100.976523 
2937.000000	100.972655 
2936.000000	100.973805 
2935.000000	100.981062 
2934.000000	100.987751 
2933.000000	100.987234 
2932.000000	100.980429 
2931.000000	100.974601 
2930.000000	100.975630 
2929.000000	100.982381 
2928.000000	100.987752 
2927.000000	100.984084 
2926.000000	100.968475 
2925.000000	100.944619 
2924.000000	100.920091 
2923.000000	100.901250 
2922.000000	100.889864 
2921.000000	100.884459 
2920.000000	100.884105 
2919.000000	100.890416 
2918.000000	100.906696 
2917.000000	100.935606 
2916.000000	100.976083 
2915.000000	101.020867 
2914.000000	101.058721 
2913.000000	101.082028 
2912.000000	101.092708 
2911.000000	101.099360 
2910.000000	101.109328 
2909.000000	101.125210 
2908.000000	101.147113 
2907.000000	101.174481 
2906.000000	101.204399 
2905.000000	101.232141 
2904.000000	101.254935 
2903.000000	101.273251 
2902.000000	101.286737 
2901.000000	101.295924 
2900.000000	101.301257 
2899.000000	101.308044 
2898.000000	101.320217 
2897.000000	101.335379 
2896.000000	101.349028 
2895.000000	101.361976 
2894.000000	101.378521 
2893.000000	101.396988 
2892.000000	101.407665 
2891.000000	101.403402 
2890.000000	101.389739 
2889.000000	101.381147 
2888.000000	101.386873 
2887.000000	101.402896 
2886.000000	101.418373 
2885.000000	101.427516 
2884.000000	101.433336 
2883.000000	101.440909 
2882.000000	101.449868 
2881.000000	101.455008 
2880.000000	101.452604 
2879.000000	101.444093 
2878.000000	101.434203 
2877.000000	101.427601 
2876.000000	101.426959 
2875.000000	101.431852 
2874.000000	101.438655 
2873.000000	101.443439 
2872.000000	101.445909 
2871.000000	101.449148 
2870.000000	101.454774 
2869.000000	101.460195 
2868.000000	101.461742 
2867.000000	101.458544 
2866.000000	101.451923 
2865.000000	101.442888 
2864.000000	101.432338 
2863.000000	101.422277 
2862.000000	101.414491 
2861.000000	101.408604 
2860.000000	101.403277 
2859.000000	101.398658 
2858.000000	101.396033 
2857.000000	101.395915 
2856.000000	101.398172 
2855.000000	101.403136 
2854.000000	101.410666 
2853.000000	101.418833 
2852.000000	101.425319 
2851.000000	101.429688 
2850.000000	101.433017 
2849.000000	101.436479 
2848.000000	101.442086 
2847.000000	101.453150 
2846.000000	101.470778 
2845.000000	101.490048 
2844.000000	101.503240 
2843.000000	101.508027 
2842.000000	101.509509 
2841.000000	101.513634 
2840.000000	101.521419 
2839.000000	101.531279 
2838.000000	101.543814 
2837.000000	101.560295 
2836.000000	101.577345 
2835.000000	101.587791 
2834.000000	101.588698 
2833.000000	101.585627 
2832.000000	101.586338 
2831.000000	101.591492 
2830.000000	101.595116 
2829.000000	101.593690 
2828.000000	101.591001 
2827.000000	101.593045 
2826.000000	101.600949 
2825.000000	101.611098 
2824.000000	101.619983 
2823.000000	101.626346 
2822.000000	101.629699 
2821.000000	101.630110 
2820.000000	101.629653 
2819.000000	101.631519 
2818.000000	101.636830 
2817.000000	101.643853 
2816.000000	101.650519 
2815.000000	101.656159 
2814.000000	101.660484 
2813.000000	101.662668 
2812.000000	101.662388 
2811.000000	101.660734 
2810.000000	101.659350 
2809.000000	101.659221 
2808.000000	101.660664 
2807.000000	101.663764 
2806.000000	101.668309 
2805.000000	101.673724 
2804.000000	101.679370 
2803.000000	101.684597 
2802.000000	101.688530 
2801.000000	101.690499 
2800.000000	101.691033 
2799.000000	101.691659 
2798.000000	101.693192 
2797.000000	101.694838 
2796.000000	101.695420 
2795.000000	101.694898 
2794.000000	101.694368 
2793.000000	101.695029 
2792.000000	101.697491 
2791.000000	101.701591 
2790.000000	101.706249 
2789.000000	101.709842 
2788.000000	101.711535 
2787.000000	101.711852 
2786.000000	101.711848 
2785.000000	101.711868 
2784.000000	101.711699 
2783.000000	101.711648 
2782.000000	101.712468 
2781.000000	101.714273 
2780.000000	101.716229 
2779.000000	101.717496 
2778.000000	101.717984 
2777.000000	101.718117 
2776.000000	101.718299 
2775.000000	101.718750 
2774.000000	101.719562 
2773.000000	101.720665 
2772.000000	101.721875 
2771.000000	101.723063 
2770.000000	101.724116 
2769.000000	101.724786 
2768.000000	101.724926 
2767.000000	101.724991 
2766.000000	101.725846 
2765.000000	101.727864 
2764.000000	101.730499 
2763.000000	101.732882 
2762.000000	101.734583 
2761.000000	101.735561 
2760.000000	101.735872 
2759.000000	101.735825 
2758.000000	101.736004 
2757.000000	101.736583 
2756.000000	101.736944 
2755.000000	101.736480 
2754.000000	101.735516 
2753.000000	101.735055 
2752.000000	101.735641 
2751.000000	101.736840 
2750.000000	101.737756 
2749.000000	101.737866 
2748.000000	101.737408 
2747.000000	101.737081 
2746.000000	101.737339 
2745.000000	101.737922 
2744.000000	101.738284 
2743.000000	101.738489 
2742.000000	101.739270 
2741.000000	101.740967 
2740.000000	101.742775 
2739.000000	101.743391 
2738.000000	101.742363 
2737.000000	101.740640 
2736.000000	101.739958 
2735.000000	101.741549 
2734.000000	101.745453 
2733.000000	101.750553 
2732.000000	101.755237 
2731.000000	101.758451 
2730.000000	101.759993 
2729.000000	101.760118 
2728.000000	101.759206 
2727.000000	101.757808 
2726.000000	101.756609 
2725.000000	101.756093 
2724.000000	101.756428 
2723.000000	101.757719 
2722.000000	101.759988 
2721.000000	101.762666 
2720.000000	101.764622 
2719.000000	101.765213 
2718.000000	101.765073 
2717.000000	101.765488 
2716.000000	101.767004 
2715.000000	101.768989 
2714.000000	101.770462 
2713.000000	101.770958 
2712.000000	101.770588 
2711.000000	101.769672 
2710.000000	101.768542 
2709.000000	101.767618 
2708.000000	101.767516 
2707.000000	101.768861 
2706.000000	101.771707 
2705.000000	101.775115 
2704.000000	101.777815 
2703.000000	101.779451 
2702.000000	101.780661 
2701.000000	101.781851 
2700.000000	101.782788 
2699.000000	101.783860 
2698.000000	101.786609 
2697.000000	101.791711 
2696.000000	101.796943 
2695.000000	101.798862 
2694.000000	101.796287 
2693.000000	101.790876 
2692.000000	101.785110 
2691.000000	101.780440 
2690.000000	101.777336 
2689.000000	101.775736 
2688.000000	101.774988 
2687.000000	101.774561 
2686.000000	101.775227 
2685.000000	101.778336 
2684.000000	101.783494 
2683.000000	101.787996 
2682.000000	101.789403 
2681.000000	101.787969 
2680.000000	101.786060 
2679.000000	101.785673 
2678.000000	101.786851 
2677.000000	101.788109 
2676.000000	101.788052 
2675.000000	101.786998 
2674.000000	101.786982 
2673.000000	101.789565 
2672.000000	101.793572 
2671.000000	101.795815 
2670.000000	101.794178 
2669.000000	101.789074 
2668.000000	101.782216 
2667.000000	101.775277 
2666.000000	101.769753 
2665.000000	101.766490 
2664.000000	101.764535 
2663.000000	101.761817 
2662.000000	101.757915 
2661.000000	101.754920 
2660.000000	101.754459 
2659.000000	101.755196 
2658.000000	101.754677 
2657.000000	101.752779 
2656.000000	101.751367 
2655.000000	101.750953 
2654.000000	101.749855 
2653.000000	101.747080 
2652.000000	101.744000 
2651.000000	101.742274 
2650.000000	101.741632 
2649.000000	101.740938 
2648.000000	101.740145 
2647.000000	101.739818 
2646.000000	101.739487 
2645.000000	101.738042 
2644.000000	101.735430 
2643.000000	101.732582 
2642.000000	101.729815 
2641.000000	101.726552 
2640.000000	101.722720 
2639.000000	101.719115 
2638.000000	101.715974 
2637.000000	101.712297 
2636.000000	101.707429 
2635.000000	101.702727 
2634.000000	101.700580 
2633.000000	101.701859 
2632.000000	101.704952 
2631.000000	101.707122 
2630.000000	101.706855 
2629.000000	101.704815 
2628.000000	101.702741 
2627.000000	101.701551 
2626.000000	101.700621 
2625.000000	101.699070 
2624.000000	101.697386 
2623.000000	101.697131 
2622.000000	101.698966 
2621.000000	101.701664 
2620.000000	101.703387 
2619.000000	101.703340 
2618.000000	101.701674 
2617.000000	101.698587 
2616.000000	101.694436 
2615.000000	101.690169 
2614.000000	101.686471 
2613.000000	101.682655 
2612.000000	101.677698 
2611.000000	101.672455 
2610.000000	101.669385 
2609.000000	101.669651 
2608.000000	101.671635 
2607.000000	101.672432 
2606.000000	101.670791 
2605.000000	101.667926 
2604.000000	101.665946 
2603.000000	101.666019 
2602.000000	101.667890 
2601.000000	101.670393 
2600.000000	101.672092 
2599.000000	101.671841 
2598.000000	101.669305 
2597.000000	101.665289 
2596.000000	101.661565 
2595.000000	101.659834 
2594.000000	101.660480 
2593.000000	101.662157 
2592.000000	101.662762 
2591.000000	101.661272 
2590.000000	101.658514 
2589.000000	101.656042 
2588.000000	101.654340 
2587.000000	101.652461 
2586.000000	101.649458 
2585.000000	101.645656 
2584.000000	101.642305 
2583.000000	101.640220 
2582.000000	101.639228 
2581.000000	101.638874 
2580.000000	101.639150 
2579.000000	101.640157 
2578.000000	101.641349 
2577.000000	101.641603 
2576.000000	101.640110 
2575.000000	101.637085 
2574.000000	101.633772 
2573.000000	101.631915 
2572.000000	101.632752 
2571.000000	101.635730 
2570.000000	101.638070 
2569.000000	101.636697 
2568.000000	101.631160 
2567.000000	101.624457 
2566.000000	101.620425 
2565.000000	101.620615 
2564.000000	101.624402 
2563.000000	101.630518 
2562.000000	101.637435 
2561.000000	101.643142 
2560.000000	101.646115 
2559.000000	101.646507 
2558.000000	101.645478 
2557.000000	101.643695 
2556.000000	101.641571 
2555.000000	101.640574 
2554.000000	101.642759 
2553.000000	101.648803 
2552.000000	101.657325 
2551.000000	101.665887 
2550.000000	101.672011 
2549.000000	101.673902 
2548.000000	101.671887 
2547.000000	101.669166 
2546.000000	101.669151 
2545.000000	101.671601 
2544.000000	101.673316 
2543.000000	101.672559 
2542.000000	101.670638 
2541.000000	101.668824 
2540.000000	101.666332 
2539.000000	101.662688 
2538.000000	101.659954 
2537.000000	101.660674 
2536.000000	101.664954 
2535.000000	101.670946 
2534.000000	101.677006 
2533.000000	101.682147 
2532.000000	101.685562 
2531.000000	101.687375 
2530.000000	101.689039 
2529.000000	101.691459 
2528.000000	101.693381 
2527.000000	101.693134 
2526.000000	101.691301 
2525.000000	101.690286 
2524.000000	101.691440 
2523.000000	101.694099 
2522.000000	101.696979 
2521.000000	101.699295 
2520.000000	101.700644 
2519.000000	101.700774 
2518.000000	101.699830 
2517.000000	101.698426 
2516.000000	101.697263 
2515.000000	101.696824 
2514.000000	101.697263 
2513.000000	101.698277 
2512.000000	101.699317 
2511.000000	101.700131 
2510.000000	101.700826 
2509.000000	101.701307 
2508.000000	101.701163 
2507.000000	101.700307 
2506.000000	101.699339 
2505.000000	101.699161 
2504.000000	101.700016 
2503.000000	101.701467 
2502.000000	101.702877 
2501.000000	101.703866 
2500.000000	101.704478 
2499.000000	101.704933 
2498.000000	101.705424 
2497.000000	101.705972 
2496.000000	101.706474 
2495.000000	101.706869 
2494.000000	101.707166 
2493.000000	101.707385 
2492.000000	101.707540 
2491.000000	101.707645 
2490.000000	101.707722 
2489.000000	101.707792 
2488.000000	101.707861 
2487.000000	101.707917 
2486.000000	101.707946 
2485.000000	101.707944 
2484.000000	101.707919 
2483.000000	101.707880 
2482.000000	101.707834 
2481.000000	101.707791 
2480.000000	101.707768 
2479.000000	101.707783 
2478.000000	101.707852 
2477.000000	101.707979 
2476.000000	101.708157 
2475.000000	101.708372 
2474.000000	101.708625 
2473.000000	101.708928 
2472.000000	101.709281 
2471.000000	101.709656 
2470.000000	101.710007 
2469.000000	101.710304 
2468.000000	101.710543 
2467.000000	101.710737 
2466.000000	101.710901 
2465.000000	101.711048 
2464.000000	101.711156 
2463.000000	101.711133 
2462.000000	101.710831 
2461.000000	101.710196 
2460.000000	101.709534 
2459.000000	101.709343 
2458.000000	101.709991 
2457.000000	101.711256 
2456.000000	101.712403 
2455.000000	101.712826 
2454.000000	101.712486 
2453.000000	101.712023 
2452.000000	101.712081 
2451.000000	101.712635 
2450.000000	101.713203 
2449.000000	101.713498 
2448.000000	101.713491 
2447.000000	101.713008 
2446.000000	101.711987 
2445.000000	101.711185 
2444.000000	101.711885 
2443.000000	101.714615 
2442.000000	101.718581 
2441.000000	101.722555 
2440.000000	101.726010 
2439.000000	101.729167 
2438.000000	101.732382 
2437.000000	101.735687 
2436.000000	101.738653 
2435.000000	101.740778 
2434.000000	101.742350 
2433.000000	101.744634 
2432.000000	101.748308 
2431.000000	101.751657 
2430.000000	101.751466 
2429.000000	101.746046 
2428.000000	101.736739 
2427.000000	101.726413 
2426.000000	101.717183 
2425.000000	101.709996 
2424.000000	101.705933 
2423.000000	101.706638 
2422.000000	101.713169 
2421.000000	101.724727 
2420.000000	101.738402 
2419.000000	101.750676 
2418.000000	101.760021 
2417.000000	101.767001 
2416.000000	101.771585 
2415.000000	101.772554 
2414.000000	101.770194 
2413.000000	101.767128 
2412.000000	101.764820 
2411.000000	101.761600 
2410.000000	101.756406 
2409.000000	101.752488 
2408.000000	101.754510 
2407.000000	101.762826 
2406.000000	101.773368 
2405.000000	101.782626 
2404.000000	101.789772 
2403.000000	101.794092 
2402.000000	101.794219 
2401.000000	101.791242 
2400.000000	101.789503 
2399.000000	101.791902 
2398.000000	101.796066 
2397.000000	101.797516 
2396.000000	101.795764 
2395.000000	101.795270 
2394.000000	101.800536 
2393.000000	101.811426 
2392.000000	101.822770 
2391.000000	101.827181 
2390.000000	101.818999 
2389.000000	101.797560 
2388.000000	101.767492 
2387.000000	101.735048 
2386.000000	101.703337 
2385.000000	101.672225 
2384.000000	101.642991 
2383.000000	101.622919 
2382.000000	101.625661 
2381.000000	101.664856 
2380.000000	101.744900 
2379.000000	101.854697 
2378.000000	101.969353 
2377.000000	102.060382 
2376.000000	102.106599 
2375.000000	102.099829 
2374.000000	102.047497 
2373.000000	101.970880 
2372.000000	101.894645 
2371.000000	101.833671 
2370.000000	101.792534 
2369.000000	101.773356 
2368.000000	101.774680 
2367.000000	101.784595 
2366.000000	101.788903 
2365.000000	101.789026 
2364.000000	101.799600 
2363.000000	101.824202 
2362.000000	101.847030 
2361.000000	101.850794 
2360.000000	101.830936 
2359.000000	101.797382 
2358.000000	101.770989 
2357.000000	101.767789 
2356.000000	101.786185 
2355.000000	101.810559 
2354.000000	101.836729 
2353.000000	101.862090 
2352.000000	101.870230 
2351.000000	101.848210 
2350.000000	101.805654 
2349.000000	101.768113 
2348.000000	101.751915 
2347.000000	101.754376 
2346.000000	101.756050 
2345.000000	101.737178 
2344.000000	101.701848 
2343.000000	101.669518 
2342.000000	101.661005 
2341.000000	101.676975 
2340.000000	101.698308 
2339.000000	101.707179 
2338.000000	101.704671 
2337.000000	101.703912 
2336.000000	101.706022 
2335.000000	101.704138 
2334.000000	101.696847 
2333.000000	101.693003 
2332.000000	101.689541 
2331.000000	101.677561 
2330.000000	101.646774 
2329.000000	101.603248 
2328.000000	101.551849 
2327.000000	101.502387 
2326.000000	101.462866 
2325.000000	101.438725 
2324.000000	101.428362 
2323.000000	101.427902 
2322.000000	101.437266 
2321.000000	101.453107 
2320.000000	101.462210 
2319.000000	101.457754 
2318.000000	101.445523 
2317.000000	101.444212 
2316.000000	101.456136 
2315.000000	101.470953 
2314.000000	101.466530 
2313.000000	101.438235 
2312.000000	101.392492 
2311.000000	101.350116 
2310.000000	101.322596 
2309.000000	101.313647 
2308.000000	101.313925 
2307.000000	101.318729 
2306.000000	101.324094 
2305.000000	101.326860 
2304.000000	101.317634 
2303.000000	101.295880 
2302.000000	101.267331 
2301.000000	101.241788 
2300.000000	101.218878 
2299.000000	101.200484 
2298.000000	101.188305 
2297.000000	101.188379 
2296.000000	101.199689 
2295.000000	101.220243 
2294.000000	101.245469 
2293.000000	101.270692 
2292.000000	101.288410 
2291.000000	101.297802 
2290.000000	101.307879 
2289.000000	101.327460 
2288.000000	101.353955 
2287.000000	101.376329 
2286.000000	101.389946 
2285.000000	101.398611 
2284.000000	101.407243 
2283.000000	101.415607 
2282.000000	101.422388 
2281.000000	101.426210 
2280.000000	101.424473 
2279.000000	101.415343 
2278.000000	101.403939 
2277.000000	101.400198 
2276.000000	101.407407 
2275.000000	101.418573 
2274.000000	101.424989 
2273.000000	101.425181 
2272.000000	101.422214 
2271.000000	101.419065 
2270.000000	101.418269 
2269.000000	101.422000 
2268.000000	101.428928 
2267.000000	101.434329 
2266.000000	101.434949 
2265.000000	101.432427 
2264.000000	101.431174 
2263.000000	101.434441 
2262.000000	101.441833 
2261.000000	101.449262 
2260.000000	101.452788 
2259.000000	101.452995 
2258.000000	101.453546 
2257.000000	101.456157 
2256.000000	101.459478 
2255.000000	101.462259 
2254.000000	101.464651 
2253.000000	101.466820 
2252.000000	101.468756 
2251.000000	101.470461 
2250.000000	101.471950 
2249.000000	101.473245 
2248.000000	101.474369 
2247.000000	101.475351 
2246.000000	101.476219 
2245.000000	101.476996 
2244.000000	101.477666 
2243.000000	101.478170 
2242.000000	101.478441 
2241.000000	101.478465 
2240.000000	101.478292 
2239.000000	101.477995 
2238.000000	101.477608 
2237.000000	101.477114 
2236.000000	101.476474 
2235.000000	101.475656 
2234.000000	101.474662 
2233.000000	101.473509 
2232.000000	101.472207 
2231.000000	101.470739 
2230.000000	101.469090 
2229.000000	101.467248 
2228.000000	101.465198 
2227.000000	101.462939 
2226.000000	101.460535 
2225.000000	101.458140 
2224.000000	101.455837 
2223.000000	101.453375 
2222.000000	101.450421 
2221.000000	101.447293 
2220.000000	101.444944 
2219.000000	101.443714 
2218.000000	101.442140 
2217.000000	101.438360 
2216.000000	101.432171 
2215.000000	101.425443 
2214.000000	101.419900 
2213.000000	101.415566 
2212.000000	101.411707 
2211.000000	101.407747 
2210.000000	101.403284 
2209.000000	101.397982 
2208.000000	101.391865 
2207.000000	101.385427 
2206.000000	101.379162 
2205.000000	101.373117 
2204.000000	101.367004 
2203.000000	101.360452 
2202.000000	101.352928 
2201.000000	101.343988 
2200.000000	101.334430 
2199.000000	101.326540 
2198.000000	101.321631 
2197.000000	101.318022 
2196.000000	101.313082 
2195.000000	101.307334 
2194.000000	101.304331 
2193.000000	101.305472 
2192.000000	101.306744 
2191.000000	101.302462 
2190.000000	101.291382 
2189.000000	101.278277 
2188.000000	101.269976 
2187.000000	101.269918 
2186.000000	101.276315 
2185.000000	101.283959 
2184.000000	101.288831 
2183.000000	101.290987 
2182.000000	101.291960 
2181.000000	101.290194 
2180.000000	101.281726 
2179.000000	101.266366 
2178.000000	101.251256 
2177.000000	101.245980 
2176.000000	101.254614 
2175.000000	101.273384 
2174.000000	101.293286 
2173.000000	101.305268 
2172.000000	101.305210 
2171.000000	101.296026 
2170.000000	101.285005 
2169.000000	101.276864 
2168.000000	101.270615 
2167.000000	101.264107 
2166.000000	101.258599 
2165.000000	101.256295 
2164.000000	101.256327 
2163.000000	101.257288 
2162.000000	101.262303 
2161.000000	101.277750 
2160.000000	101.307284 
2159.000000	101.348173 
2158.000000	101.390418 
2157.000000	101.420162 
2156.000000	101.429407 
2155.000000	101.422588 
2154.000000	101.411949 
2153.000000	101.404796 
2152.000000	101.399490 
2151.000000	101.395501 
2150.000000	101.399322 
2149.000000	101.415120 
2148.000000	101.435031 
2147.000000	101.446370 
2146.000000	101.446255 
2145.000000	101.441985 
2144.000000	101.439970 
2143.000000	101.440515 
2142.000000	101.442819 
2141.000000	101.447741 
2140.000000	101.454505 
2139.000000	101.460387 
2138.000000	101.465314 
2137.000000	101.472774 
2136.000000	101.484840 
2135.000000	101.499465 
2134.000000	101.513036 
2133.000000	101.522662 
2132.000000	101.526399 
2131.000000	101.524517 
2130.000000	101.521142 
2129.000000	101.521258 
2128.000000	101.524963 
2127.000000	101.528235 
2126.000000	101.529842 
2125.000000	101.533976 
2124.000000	101.544556 
2123.000000	101.559658 
2122.000000	101.573036 
2121.000000	101.580105 
2120.000000	101.580920 
2119.000000	101.578273 
2118.000000	101.574575 
2117.000000	101.570533 
2116.000000	101.566104 
2115.000000	101.561782 
2114.000000	101.558506 
2113.000000	101.556178 
2112.000000	101.553246 
2111.000000	101.549282 
2110.000000	101.547376 
2109.000000	101.552000 
2108.000000	101.564156 
2107.000000	101.578957 
2106.000000	101.588799 
2105.000000	101.589694 
2104.000000	101.583796 
2103.000000	101.577502 
2102.000000	101.576068 
2101.000000	101.579159 
2100.000000	101.582082 
2099.000000	101.581157 
2098.000000	101.577116 
2097.000000	101.572967 
2096.000000	101.570276 
2095.000000	101.569417 
2094.000000	101.571929 
2093.000000	101.579206 
2092.000000	101.588856 
2091.000000	101.595303 
2090.000000	101.594886 
2089.000000	101.588567 
2088.000000	101.579742 
2087.000000	101.571107 
2086.000000	101.563640 
2085.000000	101.556691 
2084.000000	101.548907 
2083.000000	101.540279 
2082.000000	101.532614 
2081.000000	101.526503 
2080.000000	101.519144 
2079.000000	101.507789 
2078.000000	101.494728 
2077.000000	101.485882 
2076.000000	101.483973 
2075.000000	101.485542 
2074.000000	101.484630 
2073.000000	101.477910 
2072.000000	101.466699 
2071.000000	101.455608 
2070.000000	101.448660 
2069.000000	101.445800 
2068.000000	101.443819 
2067.000000	101.441301 
2066.000000	101.440860 
2065.000000	101.443939 
2064.000000	101.445864 
2063.000000	101.440482 
2062.000000	101.428271 
2061.000000	101.416262 
2060.000000	101.410140 
2059.000000	101.408951 
2058.000000	101.407752 
2057.000000	101.402995 
2056.000000	101.394755 
2055.000000	101.385278 
2054.000000	101.376346 
2053.000000	101.367267 
2052.000000	101.356055 
2051.000000	101.342784 
2050.000000	101.330316 
2049.000000	101.320833 
2048.000000	101.313393 
2047.000000	101.306205 
2046.000000	101.299833 
2045.000000	101.296028 
2044.000000	101.294431 
2043.000000	101.292590 
2042.000000	101.288735 
2041.000000	101.283029 
2040.000000	101.276373 
2039.000000	101.269806 
2038.000000	101.264685 
2037.000000	101.261887 
2036.000000	101.260699 
2035.000000	101.259319 
2034.000000	101.256846 
2033.000000	101.253792 
2032.000000	101.250830 
2031.000000	101.248069 
2030.000000	101.245529 
2029.000000	101.243466 
2028.000000	101.241929 
2027.000000	101.240501 
2026.000000	101.238690 
2025.000000	101.236439 
2024.000000	101.234017 
2023.000000	101.231767 
2022.000000	101.229827 
2021.000000	101.228155 
2020.000000	101.226670 
2019.000000	101.225352 
2018.000000	101.224195 
2017.000000	101.223136 
2016.000000	101.222094 
2015.000000	101.221093 
2014.000000	101.220269 
2013.000000	101.219783 
2012.000000	101.219697 
2011.000000	101.219959 
2010.000000	101.220456 
2009.000000	101.221085 
2008.000000	101.221806 
2007.000000	101.222640 
2006.000000	101.223718 
2005.000000	101.225228 
2004.000000	101.227258 
2003.000000	101.229703 
2002.000000	101.232340 
2001.000000	101.234928 
2000.000000	101.237252 
1999.000000	101.239200 
1998.000000	101.240852 
1997.000000	101.242433 
1996.000000	101.244128 
1995.000000	101.246028 
1994.000000	101.248166 
1993.000000	101.250535 
1992.000000	101.253067 
1991.000000	101.255672 
1990.000000	101.258338 
1989.000000	101.261131 
1988.000000	101.264093 
1987.000000	101.267189 
1986.000000	101.270352 
1985.000000	101.273580 
1984.000000	101.276973 
1983.000000	101.280663 
1982.000000	101.284722 
1981.000000	101.289126 
1980.000000	101.293783 
1979.000000	101.298578 
1978.000000	101.303424 
1977.000000	101.308303 
1976.000000	101.313270 
1975.000000	101.318453 
1974.000000	101.323960 
1973.000000	101.329794 
1972.000000	101.335831 
1971.000000	101.341874 
1970.000000	101.347793 
1969.000000	101.353573 
1968.000000	101.359318 
1967.000000	101.365127 
1966.000000	101.371032 
1965.000000	101.377002 
1964.000000	101.382967 
1963.000000	101.388826 
1962.000000	101.394497 
1961.000000	101.399991 
1960.000000	101.405441 
1959.000000	101.411052 
1958.000000	101.416975 
1957.000000	101.423240 
1956.000000	101.429777 
1955.000000	101.436462 
1954.000000	101.443116 
1953.000000	101.449537 
1952.000000	101.455640 
1951.000000	101.461508 
1950.000000	101.467268 
1949.000000	101.472991 
1948.000000	101.478695 
1947.000000	101.484386 
1946.000000	101.490136 
1945.000000	101.496150 
1944.000000	101.502624 
1943.000000	101.509534 
1942.000000	101.516461 
1941.000000	101.522901 
1940.000000	101.528761 
1939.000000	101.534366 
1938.000000	101.540057 
1937.000000	101.545762 
1936.000000	101.551167 
1935.000000	101.556231 
1934.000000	101.561293 
1933.000000	101.566556 
1932.000000	101.571750 
1931.000000	101.576528 
1930.000000	101.581100 
1929.000000	101.585977 
1928.000000	101.591231 
1927.000000	101.596566 
1926.000000	101.601972 
1925.000000	101.607607 
1924.000000	101.613157 
1923.000000	101.617915 
1922.000000	101.621743 
1921.000000	101.625227 
1920.000000	101.628999 
1919.000000	101.633183 
1918.000000	101.637553 
1917.000000	101.641805 
1916.000000	101.645811 
1915.000000	101.649707 
1914.000000	101.653641 
1913.000000	101.657585 
1912.000000	101.661439 
1911.000000	101.665247 
1910.000000	101.669130 
1909.000000	101.673101 
1908.000000	101.677107 
1907.000000	101.681052 
1906.000000	101.684859 
1905.000000	101.688499 
1904.000000	101.691965 
1903.000000	101.695259 
1902.000000	101.698395 
1901.000000	101.701402 
1900.000000	101.704312 
1899.000000	101.707159 
1898.000000	101.709967 
1897.000000	101.712737 
1896.000000	101.715454 
1895.000000	101.718108 
1894.000000	101.720725 
1893.000000	101.723347 
1892.000000	101.725999 
1891.000000	101.728673 
1890.000000	101.731341 
1889.000000	101.733952 
1888.000000	101.736446 
1887.000000	101.738776 
1886.000000	101.740931 
1885.000000	101.742933 
1884.000000	101.744807 
1883.000000	101.746582 
1882.000000	101.748296 
1881.000000	101.749989 
1880.000000	101.751674 
1879.000000	101.753331 
1878.000000	101.754921 
1877.000000	101.756410 
1876.000000	101.757772 
1875.000000	101.758993 
1874.000000	101.760078 
1873.000000	101.761057 
1872.000000	101.761974 
1871.000000	101.762877 
1870.000000	101.763801 
1869.000000	101.764735 
1868.000000	101.765605 
1867.000000	101.766321 
1866.000000	101.766880 
1865.000000	101.767362 
1864.000000	101.767859 
1863.000000	101.768417 
1862.000000	101.769041 
1861.000000	101.769710 
1860.000000	101.770384 
1859.000000	101.771015 
1858.000000	101.771578 
1857.000000	101.772117 
1856.000000	101.772644 
1855.000000	101.773117 
1854.000000	101.773514 
1853.000000	101.773815 
1852.000000	101.773829 
1851.000000	101.773305 
1850.000000	101.772719 
1849.000000	101.773311 
1848.000000	101.775160 
1847.000000	101.775549 
1846.000000	101.771231 
1845.000000	101.762737 
1844.000000	101.754892 
1843.000000	101.751104 
1842.000000	101.752014 
1841.000000	101.755083 
1840.000000	101.757322 
1839.000000	101.758896 
1838.000000	101.761102 
1837.000000	101.762631 
1836.000000	101.760986 
1835.000000	101.757358 
1834.000000	101.755002 
1833.000000	101.753832 
1832.000000	101.754868 
1831.000000	101.763497 
1830.000000	101.781823 
1829.000000	101.799222 
1828.000000	101.805561 
1827.000000	101.803428 
1826.000000	101.799216 
1825.000000	101.797383 
1824.000000	101.794114 
1823.000000	101.783044 
1822.000000	101.768557 
1821.000000	101.761084 
1820.000000	101.763510 
1819.000000	101.766183 
1818.000000	101.765101 
1817.000000	101.770658 
1816.000000	101.782142 
1815.000000	101.778889 
1814.000000	101.753357 
1813.000000	101.729612 
1812.000000	101.733583 
1811.000000	101.747991 
1810.000000	101.740565 
1809.000000	101.721579 
1808.000000	101.712409 
1807.000000	101.705144 
1806.000000	101.689486 
1805.000000	101.676046 
1804.000000	101.671779 
1803.000000	101.660256 
1802.000000	101.627477 
1801.000000	101.592550 
1800.000000	101.569250 
1799.000000	101.532820 
1798.000000	101.474163 
1797.000000	101.419674 
1796.000000	101.383150 
1795.000000	101.349860 
1794.000000	101.312500 
1793.000000	101.297307 
1792.000000	101.321077 
1791.000000	101.336033 
1790.000000	101.308750 
1789.000000	101.267928 
1788.000000	101.241291 
1787.000000	101.225361 
1786.000000	101.207279 
1785.000000	101.187769 
1784.000000	101.170632 
1783.000000	101.153849 
1782.000000	101.132234 
1781.000000	101.100845 
1780.000000	101.052272 
1779.000000	100.984014 
1778.000000	100.914451 
1777.000000	100.861487 
1776.000000	100.815965 
1775.000000	100.749541 
1774.000000	100.643926 
1773.000000	100.515947 
1772.000000	100.410239 
1771.000000	100.325961 
1770.000000	100.227931 
1769.000000	100.111754 
1768.000000	100.001175 
1767.000000	99.905050  
1766.000000	99.806967  
1765.000000	99.694427  
1764.000000	99.569280  
1763.000000	99.437716  
1762.000000	99.295854  
1761.000000	99.145056  
1760.000000	99.007697  
1759.000000	98.891371  
1758.000000	98.770653  
1757.000000	98.616213  
1756.000000	98.433802  
1755.000000	98.254741  
1754.000000	98.084216  
1753.000000	97.899801  
1752.000000	97.702212  
1751.000000	97.533640  
1750.000000	97.411008  
1749.000000	97.294722  
1748.000000	97.164489  
1747.000000	97.035142  
1746.000000	96.909699  
1745.000000	96.775647  
1744.000000	96.633901  
1743.000000	96.491241  
1742.000000	96.330369  
1741.000000	96.136774  
1740.000000	95.945656  
1739.000000	95.812316  
1738.000000	95.736827  
1737.000000	95.681153  
1736.000000	95.628915  
1735.000000	95.618285  
1734.000000	95.709947  
1733.000000	95.853617  
1732.000000	95.955277  
1731.000000	95.994878  
1730.000000	95.981897  
1729.000000	95.920074  
1728.000000	95.833945  
1727.000000	95.762790  
1726.000000	95.721716  
1725.000000	95.700322  
1724.000000	95.687280  
1723.000000	95.682295  
1722.000000	95.688019  
1721.000000	95.711308  
1720.000000	95.756756  
1719.000000	95.799604  
1718.000000	95.795910  
1717.000000	95.804421  
1716.000000	95.889599  
1715.000000	96.011183  
1714.000000	96.146675  
1713.000000	96.307515  
1712.000000	96.488287  
1711.000000	96.677005  
1710.000000	96.871377  
1709.000000	97.083909  
1708.000000	97.329016  
1707.000000	97.604287  
1706.000000	97.894308  
1705.000000	98.169579  
1704.000000	98.387196  
1703.000000	98.517984  
1702.000000	98.572925  
1701.000000	98.637968  
1700.000000	98.806604  
1699.000000	99.007384  
1698.000000	99.194696  
1697.000000	99.405247  
1696.000000	99.640045  
1695.000000	99.791431  
1694.000000	99.841587  
1693.000000	99.874965  
1692.000000	99.927015  
1691.000000	99.990798  
1690.000000	100.051452 
1689.000000	100.111250 
1688.000000	100.185095 
1687.000000	100.267381 
1686.000000	100.343146 
1685.000000	100.420335 
1684.000000	100.514393 
1683.000000	100.550907 
1682.000000	100.552851 
1681.000000	100.568959 
1680.000000	100.599044 
1679.000000	100.622892 
1678.000000	100.633193 
1677.000000	100.631954 
1676.000000	100.630937 
1675.000000	100.653544 
1674.000000	100.699625 
1673.000000	100.748706 
1672.000000	100.780546 
1671.000000	100.801404 
1670.000000	100.847515 
1669.000000	100.925716 
1668.000000	100.996053 
1667.000000	101.046280 
1666.000000	101.076334 
1665.000000	101.089123 
1664.000000	101.096891 
1663.000000	101.114583 
1662.000000	101.143149 
1661.000000	101.167285 
1660.000000	101.176519 
1659.000000	101.182871 
1658.000000	101.203938 
1657.000000	101.249463 
1656.000000	101.303269 
1655.000000	101.356845 
1654.000000	101.410193 
1653.000000	101.456275 
1652.000000	101.400414 
1651.000000	101.345370 
1650.000000	101.306677 
1649.000000	101.279690 
1648.000000	101.252712 
1647.000000	101.247646 
1646.000000	101.274627 
1645.000000	101.302258 
1644.000000	101.319141 
1643.000000	101.324238 
1642.000000	101.324097 
1641.000000	101.328701 
1640.000000	101.339498 
1639.000000	101.350885 
1638.000000	101.358934 
1637.000000	101.366548 
1636.000000	101.378873 
1635.000000	101.388953 
1634.000000	101.389638 
1633.000000	101.392945 
1632.000000	101.397309 
1631.000000	101.403106 
1630.000000	101.416548 
1629.000000	101.437994 
1628.000000	101.455575 
1627.000000	101.462202 
1626.000000	101.462974 
1625.000000	101.462976 
1624.000000	101.461590 
1623.000000	101.461590 
1622.000000	101.468205 
1621.000000	101.479886 
1620.000000	101.492307 
1619.000000	101.503275 
1618.000000	101.513344 
1617.000000	101.523056 
1616.000000	101.526962 
1615.000000	101.525129 
1614.000000	101.525527 
1613.000000	101.528355 
1612.000000	101.531001 
1611.000000	101.534839 
1610.000000	101.544894 
1609.000000	101.560123 
1608.000000	101.572639 
1607.000000	101.581120 
1606.000000	101.590361 
1605.000000	101.600676 
1604.000000	101.608062 
1603.000000	101.613825 
1602.000000	101.623019 
1601.000000	101.633320 
1600.000000	101.639071 
1599.000000	101.643038 
1598.000000	101.651187 
1597.000000	101.661249 
1596.000000	101.665592 
1595.000000	101.663676 
1594.000000	101.663693 
1593.000000	101.668507 
1592.000000	101.672756 
1591.000000	101.674789 
1590.000000	101.679065 
1589.000000	101.685070 
1588.000000	101.687082 
1587.000000	101.685476 
1586.000000	101.685862 
1585.000000	101.687317 
1584.000000	101.683872 
1583.000000	101.676121 
1582.000000	101.672294 
1581.000000	101.673810 
1580.000000	101.674968 
1579.000000	101.673660 
1578.000000	101.672613 
1577.000000	101.672192 
1576.000000	101.670711 
1575.000000	101.668484 
1574.000000	101.668229 
1573.000000	101.668193 
1572.000000	101.665973 
1571.000000	101.661880 
1570.000000	101.659308 
1569.000000	101.657331 
1568.000000	101.653274 
1567.000000	101.650862 
1566.000000	101.651872 
1565.000000	101.654148 
1564.000000	101.655629 
1563.000000	101.657827 
1562.000000	101.662759 
1561.000000	101.666268 
1560.000000	101.660689 
1559.000000	101.644577 
1558.000000	101.633445 
1557.000000	101.623036 
1556.000000	101.614738 
1555.000000	101.608878 
1554.000000	101.604725 
1553.000000	101.601984 
1552.000000	101.600325 
1551.000000	101.598723 
1550.000000	101.596286 
1549.000000	101.592304 
1548.000000	101.587309 
1547.000000	101.582331 
1546.000000	101.577788 
1545.000000	101.573703 
1544.000000	101.569970 
1543.000000	101.566054 
1542.000000	101.562118 
1541.000000	101.560448 
1540.000000	101.562444 
1539.000000	101.563948 
1538.000000	101.562329 
1537.000000	101.559662 
1536.000000	101.557272 
1535.000000	101.555754 
1534.000000	101.555694 
1533.000000	101.557224 
1532.000000	101.558729 
1531.000000	101.559086 
1530.000000	101.558934 
1529.000000	101.559558 
1528.000000	101.561320 
1527.000000	101.562748 
1526.000000	101.561995 
1525.000000	101.560333 
1524.000000	101.559764 
1523.000000	101.558966 
1522.000000	101.558360 
1521.000000	101.565898 
1520.000000	101.579107 
1519.000000	101.589479 
1518.000000	101.594676 
1517.000000	101.597858 
1516.000000	101.599744 
1515.000000	101.594950 
1514.000000	101.583243 
1513.000000	101.571331 
1512.000000	101.567855 
1511.000000	101.573059 
1510.000000	101.575888 
1509.000000	101.563928 
1508.000000	101.541654 
1507.000000	101.540138 
1506.000000	101.539024 
1505.000000	101.507658 
1504.000000	101.496849 
1503.000000	101.507238 
1502.000000	101.525184 
1501.000000	101.545527 
1500.000000	101.572484 
1499.000000	101.604034 
1498.000000	101.621375 
1497.000000	101.623033 
1496.000000	101.633703 
1495.000000	101.648275 
1494.000000	101.646062 
1493.000000	101.628437 
1492.000000	101.611279 
1491.000000	101.606276 
1490.000000	101.612698 
1489.000000	101.631546 
1488.000000	101.652048 
1487.000000	101.650992 
1486.000000	101.629327 
1485.000000	101.601258 
1484.000000	101.575908 
1483.000000	101.555956 
1482.000000	101.537382 
1481.000000	101.517792 
1480.000000	101.498657 
1479.000000	101.479388 
1478.000000	101.457445 
1477.000000	101.430712 
1476.000000	101.395169 
1475.000000	101.338551 
1474.000000	101.262105 
1473.000000	101.205579 
1472.000000	101.206998 
1471.000000	101.235162 
1470.000000	101.252277 
1469.000000	101.256879 
1468.000000	101.257232 
1467.000000	101.251142 
1466.000000	101.231141 
1465.000000	101.202368 
1464.000000	101.178393 
1463.000000	101.161709 
1462.000000	101.148207 
1461.000000	101.139561 
1460.000000	101.136540 
1459.000000	101.125843 
1458.000000	101.078672 
1457.000000	101.008583 
1456.000000	100.971070 
1455.000000	100.974602 
1454.000000	100.989736 
1453.000000	101.002301 
1452.000000	101.012768 
1451.000000	101.020462 
1450.000000	101.020988 
1449.000000	101.018974 
1448.000000	101.026561 
1447.000000	101.040443 
1446.000000	101.044363 
1445.000000	101.037803 
1444.000000	101.028566 
1443.000000	101.018368 
1442.000000	101.005888 
1441.000000	100.993915 
1440.000000	100.988140 
1439.000000	100.987618 
1438.000000	100.980397 
1437.000000	100.963369 
1436.000000	100.958337 
1435.000000	100.974862 
1434.000000	100.997004 
1433.000000	101.018262 
1432.000000	101.045155 
1431.000000	101.080796 
1430.000000	101.107785 
1429.000000	101.109274 
1428.000000	101.100870 
1427.000000	101.106559 
1426.000000	101.125217 
1425.000000	101.135637 
1424.000000	101.132307 
1423.000000	101.131268 
1422.000000	101.129875 
1421.000000	101.114291 
1420.000000	101.091196 
1419.000000	101.083001 
1418.000000	101.065085 
1417.000000	101.007664 
1416.000000	100.935591 
1415.000000	100.870038 
1414.000000	100.801797 
1413.000000	100.715193 
1412.000000	100.621229 
1411.000000	100.549066 
1410.000000	100.502966 
1409.000000	100.473832 
1408.000000	100.474253 
1407.000000	100.515460 
1406.000000	100.575196 
1405.000000	100.621696 
1404.000000	100.663175 
1403.000000	100.723131 
1402.000000	100.788014 
1401.000000	100.828759 
1400.000000	100.837714 
1399.000000	100.839087 
1398.000000	100.846948 
1397.000000	100.853017 
1396.000000	100.862407 
1395.000000	100.886946 
1394.000000	100.899033 
1393.000000	100.861958 
1392.000000	100.800581 
1391.000000	100.749766 
1390.000000	100.705925 
1389.000000	100.640161 
1388.000000	100.537403 
1387.000000	100.416076 
1386.000000	100.292100 
1385.000000	100.159765 
1384.000000	100.016005 
1383.000000	99.869589  
1382.000000	99.729522  
1381.000000	99.597949  
1380.000000	99.472218  
1379.000000	99.357275  
1378.000000	99.265661  
1377.000000	99.201028  
1376.000000	99.156267  
1375.000000	99.123835  
1374.000000	99.093823  
1373.000000	99.046216  
1372.000000	98.981288  
1371.000000	98.930874  
1370.000000	98.916871  
1369.000000	98.911424  
1368.000000	98.871762  
1367.000000	98.805420  
1366.000000	98.771288  
1365.000000	98.821811  
1364.000000	98.958332  
1363.000000	99.132123  
1362.000000	99.289222  
1361.000000	99.409248  
1360.000000	99.501086  
1359.000000	99.571894  
1358.000000	99.616263  
1357.000000	99.629192  
1356.000000	99.619185  
1355.000000	99.602737  
1354.000000	99.593834  
1353.000000	99.603059  
1352.000000	99.633351  
1351.000000	99.676431  
1350.000000	99.726943  
1349.000000	99.777519  
1348.000000	99.822459  
1347.000000	99.861229  
1346.000000	99.894714  
1345.000000	99.918068  
1344.000000	99.926710  
1343.000000	99.924805  
1342.000000	99.923289  
1341.000000	99.931634  
1340.000000	99.961586  
1339.000000	100.028325 
1338.000000	100.130608 
1337.000000	100.252473 
1336.000000	100.386631 
1335.000000	100.535391 
1334.000000	100.697444 
1333.000000	100.861264 
1332.000000	101.010159 
1331.000000	101.135017 
1330.000000	101.240413 
1329.000000	101.333559 
1328.000000	101.413687 
1327.000000	101.475718 
1326.000000	101.519548 
1325.000000	101.544716 
1324.000000	101.555722 
1323.000000	101.562771 
1322.000000	101.570931 
1321.000000	101.575504 
1320.000000	101.574387 
1319.000000	101.575714 
1318.000000	101.584756 
1317.000000	101.594244 
1316.000000	101.596665 
1315.000000	101.595955 
1314.000000	101.598491 
1313.000000	101.602315 
1312.000000	101.600502 
1311.000000	101.590021 
1310.000000	101.572662 
1309.000000	101.552105 
1308.000000	101.534256 
1307.000000	101.524077 
1306.000000	101.520543 
1305.000000	101.512825 
1304.000000	101.495381 
1303.000000	101.473514 
1302.000000	101.451836 
1301.000000	101.424796 
1300.000000	101.385786 
1299.000000	101.337196 
1298.000000	101.286794 
1297.000000	101.240305 
1296.000000	101.199264 
1295.000000	101.162185 
1294.000000	101.122671 
1293.000000	101.074612 
1292.000000	101.021708 
1291.000000	100.973764 
1290.000000	100.932503 
1289.000000	100.890190 
1288.000000	100.843861 
1287.000000	100.800725 
1286.000000	100.765259 
1285.000000	100.731484 
1284.000000	100.692257 
1283.000000	100.646260 
1282.000000	100.594156 
1281.000000	100.537150 
1280.000000	100.481044 
1279.000000	100.434615 
1278.000000	100.397552 
1277.000000	100.359088 
1276.000000	100.310583 
1275.000000	100.253733 
1274.000000	100.192923 
1273.000000	100.128788 
1272.000000	100.063244 
1271.000000	100.001331 
1270.000000	99.942432  
1269.000000	99.878587  
1268.000000	99.807253  
1267.000000	99.736492  
1266.000000	99.671505  
1265.000000	99.608783  
1264.000000	99.547193  
1263.000000	99.491588  
1262.000000	99.441330  
1261.000000	99.388887  
1260.000000	99.334521  
1259.000000	99.291102  
1258.000000	99.264530  
1257.000000	99.244147  
1256.000000	99.217421  
1255.000000	99.182652  
1254.000000	99.141746  
1253.000000	99.092034  
1252.000000	99.032191  
1251.000000	98.968312  
1250.000000	98.906674  
1249.000000	98.847477  
1248.000000	98.789824  
1247.000000	98.733345  
1246.000000	98.669620  
1245.000000	98.585482  
1244.000000	98.479861  
1243.000000	98.365939  
1242.000000	98.252743  
1241.000000	98.137428  
1240.000000	98.018866  
1239.000000	97.903117  
1238.000000	97.789656  
1237.000000	97.667489  
1236.000000	97.532690  
1235.000000	97.396503  
1234.000000	97.269921  
1233.000000	97.155387  
1232.000000	97.061553  
1231.000000	97.009347  
1230.000000	97.011677  
1229.000000	97.059453  
1228.000000	97.135912  
1227.000000	97.234135  
1226.000000	97.355594  
1225.000000	97.501289  
1224.000000	97.664570  
1223.000000	97.817231  
1222.000000	97.902161  
1221.000000	97.863193  
1220.000000	97.699651  
1219.000000	97.488567  
1218.000000	97.340185  
1217.000000	97.327552  
1216.000000	97.455927  
1215.000000	97.674406  
1214.000000	97.905334  
1213.000000	98.084402  
1212.000000	98.192884  
1211.000000	98.253534  
1210.000000	98.296412  
1209.000000	98.334707  
1208.000000	98.371298  
1207.000000	98.411779  
1206.000000	98.461798  
1205.000000	98.521635  
1204.000000	98.591642  
1203.000000	98.676578  
1202.000000	98.778907  
1201.000000	98.894948  
1200.000000	99.023065  
1199.000000	99.168896  
1198.000000	99.336431  
1197.000000	99.519114  
1196.000000	99.702271  
1195.000000	99.869807  
1194.000000	100.011191 
1193.000000	100.130064 
1192.000000	100.245588 
1191.000000	100.374996 
1190.000000	100.512521 
1189.000000	100.634866 
1188.000000	100.729176 
1187.000000	100.805545 
1186.000000	100.879710 
1185.000000	100.954283 
1184.000000	101.021892 
1183.000000	101.077100 
1182.000000	101.119251 
1181.000000	101.150029 
1180.000000	101.173175 
1179.000000	101.192519 
1178.000000	101.208148 
1177.000000	101.219697 
1176.000000	101.232382 
1175.000000	101.252249 
1174.000000	101.277040 
1173.000000	101.299247 
1172.000000	101.318064 
1171.000000	101.339088 
1170.000000	101.363968 
1169.000000	101.390675 
1168.000000	101.421335 
1167.000000	101.456579 
1166.000000	101.484088 
1165.000000	101.488680 
1164.000000	101.474200 
1163.000000	101.459036 
1162.000000	101.448865 
1161.000000	101.432049 
1160.000000	101.405765 
1159.000000	101.387284 
1158.000000	101.390513 
1157.000000	101.408066 
1156.000000	101.425586 
1155.000000	101.438084 
1154.000000	101.443843 
1153.000000	101.438286 
1152.000000	101.424173 
1151.000000	101.413655 
1150.000000	101.410017 
1149.000000	101.400845 
1148.000000	101.379196 
1147.000000	101.356674 
1146.000000	101.343260 
1145.000000	101.327131 
1144.000000	101.289083 
1143.000000	101.228510 
1142.000000	101.162492 
1141.000000	101.104663 
1140.000000	101.054781 
1139.000000	101.004075 
1138.000000	100.942698 
1137.000000	100.867090 
1136.000000	100.785526 
1135.000000	100.710432 
1134.000000	100.641656 
1133.000000	100.566055 
1132.000000	100.476560 
1131.000000	100.380511 
1130.000000	100.285307 
1129.000000	100.188465 
1128.000000	100.088434 
1127.000000	99.993217  
1126.000000	99.911131  
1125.000000	99.843393  
1124.000000	99.790448  
1123.000000	99.752586  
1122.000000	99.718311  
1121.000000	99.667283  
1120.000000	99.595002  
1119.000000	99.523082  
1118.000000	99.476551  
1117.000000	99.461464  
1116.000000	99.469739  
1115.000000	99.490816  
1114.000000	99.510532  
1113.000000	99.512880  
1112.000000	99.493286  
1111.000000	99.460455  
1110.000000	99.418294  
1109.000000	99.358661  
1108.000000	99.283009  
1107.000000	99.212727  
1106.000000	99.166594  
1105.000000	99.138364  
1104.000000	99.107390  
1103.000000	99.062099  
1102.000000	99.004328  
1101.000000	98.939292  
1100.000000	98.881025  
1099.000000	98.841246  
1098.000000	98.824697  
1097.000000	98.821616  
1096.000000	98.816864  
1095.000000	98.801363  
1094.000000	98.775130  
1093.000000	98.747761  
1092.000000	98.735423  
1091.000000	98.746607  
1090.000000	98.770458  
1089.000000	98.790211  
1088.000000	98.807520  
1087.000000	98.839496  
1086.000000	98.892095  
1085.000000	98.951841  
1084.000000	99.005619  
1083.000000	99.054795  
1082.000000	99.108145  
1081.000000	99.172921  
1080.000000	99.251214  
1079.000000	99.332356  
1078.000000	99.394043  
1077.000000	99.428078  
1076.000000	99.459054  
1075.000000	99.516721  
1074.000000	99.594006  
1073.000000	99.656880  
1072.000000	99.694353  
1071.000000	99.730882  
1070.000000	99.785131  
1069.000000	99.843370  
1068.000000	99.884938  
1067.000000	99.912213  
1066.000000	99.942334  
1065.000000	99.984048  
1064.000000	100.033230 
1063.000000	100.079453 
1062.000000	100.110395 
1061.000000	100.121572 
1060.000000	100.125847 
1059.000000	100.140806 
1058.000000	100.164382 
1057.000000	100.178889 
1056.000000	100.180822 
1055.000000	100.186578 
1054.000000	100.202509 
1053.000000	100.210250 
1052.000000	100.196643 
1051.000000	100.181561 
1050.000000	100.194863 
1049.000000	100.234781 
1048.000000	100.269438 
1047.000000	100.272506 
1046.000000	100.242353 
1045.000000	100.194208 
1044.000000	100.148135 
1043.000000	100.121356 
1042.000000	100.120491 
1041.000000	100.138914 
1040.000000	100.164115 
1039.000000	100.186943 
1038.000000	100.206067 
1037.000000	100.229238 
1036.000000	100.268064 
1035.000000	100.323035 
1034.000000	100.375164 
1033.000000	100.403166 
1032.000000	100.408190 
1031.000000	100.409616 
1030.000000	100.415136 
1029.000000	100.408749 
1028.000000	100.372520 
1027.000000	100.305885 
1026.000000	100.216534 
1025.000000	100.104876 
1024.000000	99.969756  
1023.000000	99.823478  
1022.000000	99.689345  
1021.000000	99.583697  
1020.000000	99.504953  
1019.000000	99.438724  
1018.000000	99.373620  
1017.000000	99.317634  
1016.000000	99.298356  
1015.000000	99.339873  
1014.000000	99.438689  
1013.000000	99.566570  
1012.000000	99.694874  
1011.000000	99.808634  
1010.000000	99.901082  
1009.000000	99.969641  
1008.000000	100.020353 
1007.000000	100.064902 
1006.000000	100.108668 
1005.000000	100.148530 
1004.000000	100.182648 
1003.000000	100.213252 
1002.000000	100.239567 
1001.000000	100.258862 
1000.000000	100.276248 
999.000000	 100.302235 
998.000000	 100.337345 
997.000000	 100.369561 
996.000000	 100.390732 
995.000000	 100.405960 
994.000000	 100.423349 
993.000000	 100.443846 
992.000000	 100.464989 
991.000000	 100.485477 
990.000000	 100.501980 
989.000000	 100.510402 
988.000000	 100.514703 
987.000000	 100.526202 
986.000000	 100.549081 
985.000000	 100.573320 
984.000000	 100.586242 
983.000000	 100.584581 
982.000000	 100.572711 
981.000000	 100.557019 
980.000000	 100.545834 
979.000000	 100.546979 
978.000000	 100.559346 
977.000000	 100.571174 
976.000000	 100.570542 
975.000000	 100.554855 
974.000000	 100.530219 
973.000000	 100.506852 
972.000000	 100.494782 
971.000000	 100.497106 
970.000000	 100.506848 
969.000000	 100.516361 
968.000000	 100.528961 
967.000000	 100.554049 
966.000000	 100.592228 
965.000000	 100.633710 
964.000000	 100.670918 
963.000000	 100.703766 
962.000000	 100.732186 
961.000000	 100.753928 
960.000000	 100.772256 
959.000000	 100.796475 
958.000000	 100.830658 
957.000000	 100.868023 
956.000000	 100.898841 
955.000000	 100.918285 
954.000000	 100.926050 
953.000000	 100.925592 
952.000000	 100.924816 
951.000000	 100.930429 
950.000000	 100.940880 
949.000000	 100.951188 
948.000000	 100.963184 
947.000000	 100.982224 
946.000000	 101.005133 
945.000000	 101.022633 
944.000000	 101.034302 
943.000000	 101.049646 
942.000000	 101.072178 
941.000000	 101.094077 
940.000000	 101.110695 
939.000000	 101.128882 
938.000000	 101.154316 
937.000000	 101.179890 
936.000000	 101.195039 
935.000000	 101.199918 
934.000000	 101.202137 
933.000000	 101.203348 
932.000000	 101.197067 
931.000000	 101.179185 
930.000000	 101.156278 
929.000000	 101.142788 
928.000000	 101.148996 
927.000000	 101.170414 
926.000000	 101.189717 
925.000000	 101.193131 
924.000000	 101.183526 
923.000000	 101.173959 
922.000000	 101.170954 
921.000000	 101.170717 
920.000000	 101.170051 
919.000000	 101.171089 
918.000000	 101.173788 
917.000000	 101.172922 
916.000000	 101.166542 
915.000000	 101.161125 
914.000000	 101.163936 
913.000000	 101.173906 
912.000000	 101.183028 
911.000000	 101.183799 
910.000000	 101.174242 
909.000000	 101.160535 
908.000000	 101.155742 
907.000000	 101.167770 
906.000000	 101.185398 
905.000000	 101.185449 
904.000000	 101.158434 
903.000000	 101.118955 
902.000000	 101.087026 
901.000000	 101.066883 
900.000000	 101.051705 
899.000000	 101.038587 
898.000000	 101.030721 
897.000000	 101.029770 
896.000000	 101.035625 
895.000000	 101.047752 
894.000000	 101.060441 
893.000000	 101.064120 
892.000000	 101.058949 
891.000000	 101.059709 
890.000000	 101.077912 
889.000000	 101.104523 
888.000000	 101.119723 
887.000000	 101.115799 
886.000000	 101.102105 
885.000000	 101.090889 
884.000000	 101.085174 
883.000000	 101.078136 
882.000000	 101.059506 
881.000000	 101.025767 
880.000000	 100.986657 
879.000000	 100.955186 
878.000000	 100.927693 
877.000000	 100.883329 
876.000000	 100.810400 
875.000000	 100.725721 
874.000000	 100.660801 
873.000000	 100.636752 
872.000000	 100.657990 
871.000000	 100.715467 
870.000000	 100.787118 
869.000000	 100.847578 
868.000000	 100.887978 
867.000000	 100.920133 
866.000000	 100.956034 
865.000000	 100.991792 
864.000000	 101.017752 
863.000000	 101.034680 
862.000000	 101.050626 
861.000000	 101.068757 
860.000000	 101.087705 
859.000000	 101.108742 
858.000000	 101.134125 
857.000000	 101.161312 
856.000000	 101.184488 
855.000000	 101.198645 
854.000000	 101.198796 
853.000000	 101.180709 
852.000000	 101.146538 
851.000000	 101.105237 
850.000000	 101.065336 
849.000000	 101.033099 
848.000000	 101.017540 
847.000000	 101.026286 
846.000000	 101.053375 
845.000000	 101.082550 
844.000000	 101.107886 
843.000000	 101.139044 
842.000000	 101.180271 
841.000000	 101.218298 
840.000000	 101.240882 
839.000000	 101.255389 
838.000000	 101.276091 
837.000000	 101.301644 
836.000000	 101.318841 
835.000000	 101.324318 
834.000000	 101.330300 
833.000000	 101.349502 
832.000000	 101.382362 
831.000000	 101.417855 
830.000000	 101.440512 
829.000000	 101.439732 
828.000000	 101.419141 
827.000000	 101.398061 
826.000000	 101.396044 
825.000000	 101.413963 
824.000000	 101.436608 
823.000000	 101.451982 
822.000000	 101.460271 
821.000000	 101.464539 
820.000000	 101.463988 
819.000000	 101.459874 
818.000000	 101.459968 
817.000000	 101.471485 
816.000000	 101.491841 
815.000000	 101.509426 
814.000000	 101.513720 
813.000000	 101.504101 
812.000000	 101.489424 
811.000000	 101.479105 
810.000000	 101.474174 
809.000000	 101.469056 
808.000000	 101.462117 
807.000000	 101.460128 
806.000000	 101.469512 
805.000000	 101.485953 
804.000000	 101.497084 
803.000000	 101.496342 
802.000000	 101.490470 
801.000000	 101.491346 
800.000000	 101.501259 
799.000000	 101.508696 
798.000000	 101.499778 
797.000000	 101.473620 
796.000000	 101.445015 
795.000000	 101.429609 
794.000000	 101.427418 
793.000000	 101.425712 
792.000000	 101.417635 
791.000000	 101.410886 
790.000000	 101.415904 
789.000000	 101.431887 
788.000000	 101.448550 
787.000000	 101.457715 
786.000000	 101.460362 
785.000000	 101.465284 
784.000000	 101.482924 
783.000000	 101.515817 
782.000000	 101.552536 
781.000000	 101.577826 
780.000000	 101.588304 
779.000000	 101.590218 
778.000000	 101.583723 
777.000000	 101.563563 
776.000000	 101.538527 
775.000000	 101.533087 
774.000000	 101.558527 
773.000000	 101.594874 
772.000000	 101.614423 
771.000000	 101.614846 
770.000000	 101.617061 
769.000000	 101.637707 
768.000000	 101.676471 
767.000000	 101.725081 
766.000000	 101.773954 
765.000000	 101.809803 
764.000000	 101.819289 
763.000000	 101.799778 
762.000000	 101.762535 
761.000000	 101.724639 
760.000000	 101.701110 
759.000000	 101.701753 
758.000000	 101.725753 
757.000000	 101.756038 
756.000000	 101.765766 
755.000000	 101.739600 
754.000000	 101.693602 
753.000000	 101.670401 
752.000000	 101.704684 
751.000000	 101.787126 
750.000000	 101.867767 
749.000000	 101.901461 
748.000000	 101.883165 
747.000000	 101.833860 
746.000000	 101.770007 
745.000000	 101.705952 
744.000000	 101.670747 
743.000000	 101.687627 
742.000000	 101.733182 
741.000000	 101.745420 
740.000000	 101.682984 
739.000000	 101.557092 
738.000000	 101.400082 
737.000000	 101.226711 
736.000000	 101.039136 
735.000000	 100.846399 
734.000000	 100.656857 
733.000000	 100.462389 
732.000000	 100.250248 
731.000000	 100.025265 
730.000000	 99.807798  
729.000000	 99.611199  
728.000000	 99.440047  
727.000000	 99.300981  
726.000000	 99.194641  
725.000000	 99.115121  
724.000000	 99.066569  
723.000000	 99.064494  
722.000000	 99.115839  
721.000000	 99.218889  
720.000000	 99.380848  
719.000000	 99.596734  
718.000000	 99.812410  
717.000000	 99.955594  
716.000000	 100.012206 
715.000000	 100.044888 
714.000000	 100.115303 
713.000000	 100.204807 
712.000000	 100.249473 
711.000000	 100.237114 
710.000000	 100.226869 
709.000000	 100.256110 
708.000000	 100.315968 
707.000000	 100.390007 
706.000000	 100.459189 
705.000000	 100.506966 
704.000000	 100.535719 
703.000000	 100.565336 
702.000000	 100.610014 
701.000000	 100.663178 
700.000000	 100.707501 
699.000000	 100.737127 
698.000000	 100.759873 
697.000000	 100.785842 
696.000000	 100.821437 
695.000000	 100.866268 
694.000000	 100.914318 
693.000000	 100.958667 
692.000000	 100.997711 
691.000000	 101.037819 
690.000000	 101.084713 
689.000000	 101.136150 
688.000000	 101.185648 
687.000000	 101.229643 
686.000000	 101.269554 
685.000000	 101.307787 
684.000000	 101.344926 
683.000000	 101.381086 
682.000000	 101.416108 
681.000000	 101.448611 
680.000000	 101.477132 
679.000000	 101.502702 
678.000000	 101.527971 
677.000000	 101.552646 
676.000000	 101.576858 
675.000000	 101.600997 
674.000000	 101.623573 
673.000000	 101.644185 
672.000000	 101.669073 
671.000000	 101.711678 
670.000000	 101.786742 
669.000000	 101.890925 
668.000000	 101.954531 
667.000000	 101.912516 
666.000000	 101.817750 
665.000000	 101.759183 
664.000000	 101.737173 
663.000000	 101.734020 
662.000000	 101.739385 
661.000000	 101.747236 
660.000000	 101.754414 
659.000000	 101.760632 
658.000000	 101.766936 
657.000000	 101.771527 
656.000000	 101.773333 
655.000000	 101.772763 
654.000000	 101.769355 
653.000000	 101.761947 
652.000000	 101.752925 
651.000000	 101.748518 
650.000000	 101.752137 
