# Supplementary material for: Characterization of Ingested Microplastics in a Regional Endemic Lizard Apathya cappadocica (Werner, 1902) from Türkiye
Source: Biology (Basel). 2025 Oct 21;14(10):1457. doi: 10.3390/biology14101457 (PMC12561676; doi:10.3390/biology14101457)
Supplement: Supplementary file 1 [file biology-14-01457-s001.zip › biology-3832026-Supplementary materials/Supplementary material Figure S1-27/FTIR SPECTRA/Figure S14-k42-1.asc]

PE IR                   SPECTRUM    ASCII       PEDS        1.60        
  -1
~SP.SP
25/07/17
10:45:07.00
25/07/17
10:45:10.00
Administrator

650.000000
4


SPECTRUM 100,CPU32 MAIN 00.02.8200 12-DECEMBER-2006 10:00:00
MIR TGS
MIR
OPTKBR
79161
0.200000

4.000000
STRONG
RATIO
SPECTRUM
MAGNITUDE
UNIVERSAL ATR
DOUBLE

COMBINED


0


#HDR
-1
-1
#GR
CM-1
%T
0.00002384185791015625
0.0
4000.000000
-1.000000
3351
8
98.806619
90.909210
#DATA
4000.000000	98.651466 
3999.000000	98.651127 
3998.000000	98.650157 
3997.000000	98.648372 
3996.000000	98.646360 
3995.000000	98.644740 
3994.000000	98.643713 
3993.000000	98.642878 
3992.000000	98.641781 
3991.000000	98.640485 
3990.000000	98.639481 
3989.000000	98.639120 
3988.000000	98.639273 
3987.000000	98.639372 
3986.000000	98.638860 
3985.000000	98.637616 
3984.000000	98.635884 
3983.000000	98.633855 
3982.000000	98.631452 
3981.000000	98.628733 
3980.000000	98.626259 
3979.000000	98.624827 
3978.000000	98.624765 
3977.000000	98.625540 
3976.000000	98.626063 
3975.000000	98.625403 
3974.000000	98.623451 
3973.000000	98.621078 
3972.000000	98.619572 
3971.000000	98.619711 
3970.000000	98.621188 
3969.000000	98.622689 
3968.000000	98.623009 
3967.000000	98.621716 
3966.000000	98.619172 
3965.000000	98.616270 
3964.000000	98.613643 
3963.000000	98.611363 
3962.000000	98.609419 
3961.000000	98.608025 
3960.000000	98.607297 
3959.000000	98.607073 
3958.000000	98.606805 
3957.000000	98.605771 
3956.000000	98.603766 
3955.000000	98.601232 
3954.000000	98.598721 
3953.000000	98.596360 
3952.000000	98.593837 
3951.000000	98.590886 
3950.000000	98.587103 
3949.000000	98.582185 
3948.000000	98.576940 
3947.000000	98.572956 
3946.000000	98.571782 
3945.000000	98.574315 
3944.000000	98.579762 
3943.000000	98.584738 
3942.000000	98.585578 
3941.000000	98.582389 
3940.000000	98.578812 
3939.000000	98.578209 
3938.000000	98.580109 
3937.000000	98.580276 
3936.000000	98.574801 
3935.000000	98.563471 
3934.000000	98.550308 
3933.000000	98.540964 
3932.000000	98.538809 
3931.000000	98.542843 
3930.000000	98.548336 
3929.000000	98.552559 
3928.000000	98.557378 
3927.000000	98.565566 
3926.000000	98.576082 
3925.000000	98.582537 
3924.000000	98.577947 
3923.000000	98.561344 
3922.000000	98.538341 
3921.000000	98.516719 
3920.000000	98.501537 
3919.000000	98.493640 
3918.000000	98.492268 
3917.000000	98.496160 
3916.000000	98.503033 
3915.000000	98.509990 
3914.000000	98.516007 
3913.000000	98.521822 
3912.000000	98.527319 
3911.000000	98.531042 
3910.000000	98.531365 
3909.000000	98.527405 
3908.000000	98.518930 
3907.000000	98.505695 
3906.000000	98.487385 
3905.000000	98.464836 
3904.000000	98.441890 
3903.000000	98.426786 
3902.000000	98.425823 
3901.000000	98.437085 
3900.000000	98.452182 
3899.000000	98.462445 
3898.000000	98.465314 
3897.000000	98.463470 
3896.000000	98.460150 
3895.000000	98.457610 
3894.000000	98.457117 
3893.000000	98.458331 
3892.000000	98.458868 
3891.000000	98.456746 
3890.000000	98.451701 
3889.000000	98.444701 
3888.000000	98.438383 
3887.000000	98.436871 
3886.000000	98.440347 
3885.000000	98.444034 
3884.000000	98.443959 
3883.000000	98.441383 
3882.000000	98.440169 
3881.000000	98.441121 
3880.000000	98.441366 
3879.000000	98.439344 
3878.000000	98.436739 
3877.000000	98.436304 
3876.000000	98.439682 
3875.000000	98.444415 
3874.000000	98.444450 
3873.000000	98.436600 
3872.000000	98.423703 
3871.000000	98.412644 
3870.000000	98.407325 
3869.000000	98.406105 
3868.000000	98.405198 
3867.000000	98.403049 
3866.000000	98.401842 
3865.000000	98.403234 
3864.000000	98.404920 
3863.000000	98.404142 
3862.000000	98.401127 
3861.000000	98.398018 
3860.000000	98.396632 
3859.000000	98.397399 
3858.000000	98.398634 
3857.000000	98.398078 
3856.000000	98.395244 
3855.000000	98.394445 
3854.000000	98.395269 
3853.000000	98.393433 
3852.000000	98.390805 
3851.000000	98.389209 
3850.000000	98.387721 
3849.000000	98.387796 
3848.000000	98.390722 
3847.000000	98.396542 
3846.000000	98.404022 
3845.000000	98.410330 
3844.000000	98.412460 
3843.000000	98.410333 
3842.000000	98.406092 
3841.000000	98.401427 
3840.000000	98.397055 
3839.000000	98.393383 
3838.000000	98.390840 
3837.000000	98.389358 
3836.000000	98.388327 
3835.000000	98.387781 
3834.000000	98.388141 
3833.000000	98.389635 
3832.000000	98.391975 
3831.000000	98.394493 
3830.000000	98.396912 
3829.000000	98.399548 
3828.000000	98.402572 
3827.000000	98.405343 
3826.000000	98.406593 
3825.000000	98.405300 
3824.000000	98.402147 
3823.000000	98.400637 
3822.000000	98.403047 
3821.000000	98.406999 
3820.000000	98.408645 
3819.000000	98.407604 
3818.000000	98.406370 
3817.000000	98.409048 
3816.000000	98.417438 
3815.000000	98.428314 
3814.000000	98.436448 
3813.000000	98.440062 
3812.000000	98.441402 
3811.000000	98.442727 
3810.000000	98.443613 
3809.000000	98.443263 
3808.000000	98.442965 
3807.000000	98.444022 
3806.000000	98.445238 
3805.000000	98.443888 
3804.000000	98.441040 
3803.000000	98.445153 
3802.000000	98.460024 
3801.000000	98.475692 
3800.000000	98.480586 
3799.000000	98.474883 
3798.000000	98.467929 
3797.000000	98.469897 
3796.000000	98.481381 
3795.000000	98.496169 
3794.000000	98.510148 
3793.000000	98.524568 
3792.000000	98.540621 
3791.000000	98.554115 
3790.000000	98.558393 
3789.000000	98.552882 
3788.000000	98.545466 
3787.000000	98.545160 
3786.000000	98.553401 
3785.000000	98.562595 
3784.000000	98.563548 
3783.000000	98.554915 
3782.000000	98.546602 
3781.000000	98.550848 
3780.000000	98.565455 
3779.000000	98.574779 
3778.000000	98.572217 
3777.000000	98.564881 
3776.000000	98.561501 
3775.000000	98.564670 
3774.000000	98.565978 
3773.000000	98.551947 
3772.000000	98.519416 
3771.000000	98.482227 
3770.000000	98.453090 
3769.000000	98.432101 
3768.000000	98.415088 
3767.000000	98.400460 
3766.000000	98.392192 
3765.000000	98.393937 
3764.000000	98.398756 
3763.000000	98.396827 
3762.000000	98.391919 
3761.000000	98.397290 
3760.000000	98.410265 
3759.000000	98.409473 
3758.000000	98.384753 
3757.000000	98.343665 
3756.000000	98.291871 
3755.000000	98.232375 
3754.000000	98.170050 
3753.000000	98.104802 
3752.000000	98.021292 
3751.000000	97.919299 
3750.000000	97.848059 
3749.000000	97.842470 
3748.000000	97.876472 
3747.000000	97.903011 
3746.000000	97.911809 
3745.000000	97.918699 
3744.000000	97.933934 
3743.000000	97.952277 
3742.000000	97.956012 
3741.000000	97.941562 
3740.000000	97.924768 
3739.000000	97.911168 
3738.000000	97.899222 
3737.000000	97.892917 
3736.000000	97.893516 
3735.000000	97.899282 
3734.000000	97.910566 
3733.000000	97.932103 
3732.000000	97.967300 
3731.000000	98.005967 
3730.000000	98.026148 
3729.000000	98.017894 
3728.000000	97.997588 
3727.000000	97.990535 
3726.000000	98.002667 
3725.000000	98.020421 
3724.000000	98.037521 
3723.000000	98.062844 
3722.000000	98.103943 
3721.000000	98.158450 
3720.000000	98.214483 
3719.000000	98.254173 
3718.000000	98.265215 
3717.000000	98.247332 
3716.000000	98.208980 
3715.000000	98.166015 
3714.000000	98.135063 
3713.000000	98.120560 
3712.000000	98.106617 
3711.000000	98.085088 
3710.000000	98.074334 
3709.000000	98.091697 
3708.000000	98.135498 
3707.000000	98.189996 
3706.000000	98.237512 
3705.000000	98.272691 
3704.000000	98.303356 
3703.000000	98.336278 
3702.000000	98.365538 
3701.000000	98.379783 
3700.000000	98.377126 
3699.000000	98.363096 
3698.000000	98.345828 
3697.000000	98.333404 
3696.000000	98.326308 
3695.000000	98.319608 
3694.000000	98.313654 
3693.000000	98.317079 
3692.000000	98.332925 
3691.000000	98.350136 
3690.000000	98.351153 
3689.000000	98.335211 
3688.000000	98.322197 
3687.000000	98.322560 
3686.000000	98.327261 
3685.000000	98.328662 
3684.000000	98.329677 
3683.000000	98.335514 
3682.000000	98.347023 
3681.000000	98.358962 
3680.000000	98.361035 
3679.000000	98.342943 
3678.000000	98.305595 
3677.000000	98.272878 
3676.000000	98.260978 
3675.000000	98.254794 
3674.000000	98.234657 
3673.000000	98.202586 
3672.000000	98.178787 
3671.000000	98.192446 
3670.000000	98.241018 
3669.000000	98.287240 
3668.000000	98.310585 
3667.000000	98.320309 
3666.000000	98.329836 
3665.000000	98.346268 
3664.000000	98.367436 
3663.000000	98.386250 
3662.000000	98.396092 
3661.000000	98.393906 
3660.000000	98.380300 
3659.000000	98.360183 
3658.000000	98.342103 
3657.000000	98.331834 
3656.000000	98.326671 
3655.000000	98.319238 
3654.000000	98.303134 
3653.000000	98.280876 
3652.000000	98.264809 
3651.000000	98.257725 
3650.000000	98.244860 
3649.000000	98.228034 
3648.000000	98.227420 
3647.000000	98.239441 
3646.000000	98.247659 
3645.000000	98.248941 
3644.000000	98.251989 
3643.000000	98.265688 
3642.000000	98.291408 
3641.000000	98.320209 
3640.000000	98.340093 
3639.000000	98.344179 
3638.000000	98.331540 
3637.000000	98.306029 
3636.000000	98.275101 
3635.000000	98.247697 
3634.000000	98.225051 
3633.000000	98.195984 
3632.000000	98.150658 
3631.000000	98.100902 
3630.000000	98.073401 
3629.000000	98.074123 
3628.000000	98.089114 
3627.000000	98.106241 
3626.000000	98.119347 
3625.000000	98.133865 
3624.000000	98.158968 
3623.000000	98.193334 
3622.000000	98.227025 
3621.000000	98.252200 
3620.000000	98.261669 
3619.000000	98.249625 
3618.000000	98.224270 
3617.000000	98.200269 
3616.000000	98.183940 
3615.000000	98.174738 
3614.000000	98.165882 
3613.000000	98.146092 
3612.000000	98.113507 
3611.000000	98.081978 
3610.000000	98.070901 
3609.000000	98.092385 
3608.000000	98.139027 
3607.000000	98.190206 
3606.000000	98.232127 
3605.000000	98.265743 
3604.000000	98.299092 
3603.000000	98.333957 
3602.000000	98.361121 
3601.000000	98.369712 
3600.000000	98.356430 
3599.000000	98.327667 
3598.000000	98.296416 
3597.000000	98.273668 
3596.000000	98.263357 
3595.000000	98.264189 
3594.000000	98.269690 
3593.000000	98.271230 
3592.000000	98.263424 
3591.000000	98.249044 
3590.000000	98.240915 
3589.000000	98.253401 
3588.000000	98.283835 
3587.000000	98.314024 
3586.000000	98.330777 
3585.000000	98.336738 
3584.000000	98.342793 
3583.000000	98.357733 
3582.000000	98.382972 
3581.000000	98.411315 
3580.000000	98.431960 
3579.000000	98.439883 
3578.000000	98.438575 
3577.000000	98.435608 
3576.000000	98.433933 
3575.000000	98.431511 
3574.000000	98.424977 
3573.000000	98.412527 
3572.000000	98.394282 
3571.000000	98.372345 
3570.000000	98.350627 
3569.000000	98.335031 
3568.000000	98.328803 
3567.000000	98.331804 
3566.000000	98.339559 
3565.000000	98.346249 
3564.000000	98.350717 
3563.000000	98.360501 
3562.000000	98.380670 
3561.000000	98.407000 
3560.000000	98.429529 
3559.000000	98.442179 
3558.000000	98.447320 
3557.000000	98.451752 
3556.000000	98.459537 
3555.000000	98.469433 
3554.000000	98.477014 
3553.000000	98.477560 
3552.000000	98.469579 
3551.000000	98.456966 
3550.000000	98.445312 
3549.000000	98.437395 
3548.000000	98.431781 
3547.000000	98.425506 
3546.000000	98.419597 
3545.000000	98.419097 
3544.000000	98.427280 
3543.000000	98.442803 
3542.000000	98.461681 
3541.000000	98.480053 
3540.000000	98.496338 
3539.000000	98.509726 
3538.000000	98.519065 
3537.000000	98.522282 
3536.000000	98.518546 
3535.000000	98.510552 
3534.000000	98.502571 
3533.000000	98.497454 
3532.000000	98.494979 
3531.000000	98.493738 
3530.000000	98.492239 
3529.000000	98.489140 
3528.000000	98.483766 
3527.000000	98.477746 
3526.000000	98.475485 
3525.000000	98.481383 
3524.000000	98.495831 
3523.000000	98.513778 
3522.000000	98.527693 
3521.000000	98.533113 
3520.000000	98.530764 
3519.000000	98.524481 
3518.000000	98.518470 
3517.000000	98.514885 
3516.000000	98.513971 
3515.000000	98.515475 
3514.000000	98.518775 
3513.000000	98.522403 
3512.000000	98.524692 
3511.000000	98.525302 
3510.000000	98.525341 
3509.000000	98.525948 
3508.000000	98.526739 
3507.000000	98.526514 
3506.000000	98.524836 
3505.000000	98.522400 
3504.000000	98.519937 
3503.000000	98.517713 
3502.000000	98.516071 
3501.000000	98.515625 
3500.000000	98.516625 
3499.000000	98.518274 
3498.000000	98.519185 
3497.000000	98.518611 
3496.000000	98.516931 
3495.000000	98.515060 
3494.000000	98.513623 
3493.000000	98.512723 
3492.000000	98.512159 
3491.000000	98.511589 
3490.000000	98.510623 
3489.000000	98.509056 
3488.000000	98.507084 
3487.000000	98.505176 
3486.000000	98.503736 
3485.000000	98.502835 
3484.000000	98.502140 
3483.000000	98.501156 
3482.000000	98.499586 
3481.000000	98.497809 
3480.000000	98.496685 
3479.000000	98.496789 
3478.000000	98.497858 
3477.000000	98.499079 
3476.000000	98.499757 
3475.000000	98.499238 
3474.000000	98.496978 
3473.000000	98.493125 
3472.000000	98.488957 
3471.000000	98.486278 
3470.000000	98.485877 
3469.000000	98.486762 
3468.000000	98.486910 
3467.000000	98.485073 
3466.000000	98.482076 
3465.000000	98.480226 
3464.000000	98.481170 
3463.000000	98.484083 
3462.000000	98.486090 
3461.000000	98.485335 
3460.000000	98.483134 
3459.000000	98.482527 
3458.000000	98.484696 
3457.000000	98.487352 
3456.000000	98.487374 
3455.000000	98.484422 
3454.000000	98.480999 
3453.000000	98.479540 
3452.000000	98.479640 
3451.000000	98.479214 
3450.000000	98.477534 
3449.000000	98.476452 
3448.000000	98.478286 
3447.000000	98.482962 
3446.000000	98.487972 
3445.000000	98.491590 
3444.000000	98.494898 
3443.000000	98.500216 
3442.000000	98.508044 
3441.000000	98.516221 
3440.000000	98.522155 
3439.000000	98.525129 
3438.000000	98.526434 
3437.000000	98.527724 
3436.000000	98.529875 
3435.000000	98.532626 
3434.000000	98.534963 
3433.000000	98.536521 
3432.000000	98.537927 
3431.000000	98.539994 
3430.000000	98.542438 
3429.000000	98.544458 
3428.000000	98.546374 
3427.000000	98.549282 
3426.000000	98.552896 
3425.000000	98.554990 
3424.000000	98.554051 
3423.000000	98.551541 
3422.000000	98.550643 
3421.000000	98.553218 
3420.000000	98.558730 
3419.000000	98.565056 
3418.000000	98.569628 
3417.000000	98.570771 
3416.000000	98.569410 
3415.000000	98.569216 
3414.000000	98.573487 
3413.000000	98.581974 
3412.000000	98.591265 
3411.000000	98.598224 
3410.000000	98.602503 
3409.000000	98.605842 
3408.000000	98.609979 
3407.000000	98.615112 
3406.000000	98.619813 
3405.000000	98.622154 
3404.000000	98.621446 
3403.000000	98.618832 
3402.000000	98.616217 
3401.000000	98.614980 
3400.000000	98.615645 
3399.000000	98.618046 
3398.000000	98.621078 
3397.000000	98.623170 
3396.000000	98.623893 
3395.000000	98.624566 
3394.000000	98.626486 
3393.000000	98.628927 
3392.000000	98.629825 
3391.000000	98.628259 
3390.000000	98.625431 
3389.000000	98.623458 
3388.000000	98.623528 
3387.000000	98.625454 
3386.000000	98.628219 
3385.000000	98.630638 
3384.000000	98.632128 
3383.000000	98.633016 
3382.000000	98.634139 
3381.000000	98.636024 
3380.000000	98.638370 
3379.000000	98.640264 
3378.000000	98.640937 
3377.000000	98.640420 
3376.000000	98.639454 
3375.000000	98.638952 
3374.000000	98.639233 
3373.000000	98.639946 
3372.000000	98.640620 
3371.000000	98.641113 
3370.000000	98.641527 
3369.000000	98.641877 
3368.000000	98.642071 
3367.000000	98.642109 
3366.000000	98.642132 
3365.000000	98.642267 
3364.000000	98.642529 
3363.000000	98.642866 
3362.000000	98.643238 
3361.000000	98.643632 
3360.000000	98.644044 
3359.000000	98.644474 
3358.000000	98.644915 
3357.000000	98.645359 
3356.000000	98.645802 
3355.000000	98.646251 
3354.000000	98.646709 
3353.000000	98.647167 
3352.000000	98.647611 
3351.000000	98.648028 
3350.000000	98.648425 
3349.000000	98.648813 
3348.000000	98.649220 
3347.000000	98.649666 
3346.000000	98.650139 
3345.000000	98.650573 
3344.000000	98.650873 
3343.000000	98.651001 
3342.000000	98.650999 
3341.000000	98.650994 
3340.000000	98.651081 
3339.000000	98.651287 
3338.000000	98.651536 
3337.000000	98.651785 
3336.000000	98.652124 
3335.000000	98.652544 
3334.000000	98.652700 
3333.000000	98.652193 
3332.000000	98.650968 
3331.000000	98.649473 
3330.000000	98.648267 
3329.000000	98.647574 
3328.000000	98.647284 
3327.000000	98.647188 
3326.000000	98.647247 
3325.000000	98.647583 
3324.000000	98.648192 
3323.000000	98.648778 
3322.000000	98.648958 
3321.000000	98.648657 
3320.000000	98.648200 
3319.000000	98.647845 
3318.000000	98.647271 
3317.000000	98.645890 
3316.000000	98.643819 
3315.000000	98.642232 
3314.000000	98.642334 
3313.000000	98.644164 
3312.000000	98.646659 
3311.000000	98.648786 
3310.000000	98.650173 
3309.000000	98.650625 
3308.000000	98.649773 
3307.000000	98.647650 
3306.000000	98.645298 
3305.000000	98.644224 
3304.000000	98.645037 
3303.000000	98.646526 
3302.000000	98.646204 
3301.000000	98.642236 
3300.000000	98.635394 
3299.000000	98.629136 
3298.000000	98.626751 
3297.000000	98.628360 
3296.000000	98.630944 
3295.000000	98.631688 
3294.000000	98.630980 
3293.000000	98.631662 
3292.000000	98.635879 
3291.000000	98.642976 
3290.000000	98.649894 
3289.000000	98.653854 
3288.000000	98.654672 
3287.000000	98.654345 
3286.000000	98.654460 
3285.000000	98.654326 
3284.000000	98.652350 
3283.000000	98.648691 
3282.000000	98.645569 
3281.000000	98.644852 
3280.000000	98.646298 
3279.000000	98.648124 
3278.000000	98.648615 
3277.000000	98.647067 
3276.000000	98.643830 
3275.000000	98.640137 
3274.000000	98.637608 
3273.000000	98.637308 
3272.000000	98.639265 
3271.000000	98.642685 
3270.000000	98.646366 
3269.000000	98.649137 
3268.000000	98.650342 
3267.000000	98.650243 
3266.000000	98.649728 
3265.000000	98.649321 
3264.000000	98.648675 
3263.000000	98.647355 
3262.000000	98.645836 
3261.000000	98.645234 
3260.000000	98.646163 
3259.000000	98.648151 
3258.000000	98.650066 
3257.000000	98.651059 
3256.000000	98.651069 
3255.000000	98.650557 
3254.000000	98.650092 
3253.000000	98.649996 
3252.000000	98.650240 
3251.000000	98.650588 
3250.000000	98.650832 
3249.000000	98.650940 
3248.000000	98.651054 
3247.000000	98.651336 
3246.000000	98.651778 
3245.000000	98.652152 
3244.000000	98.652182 
3243.000000	98.651828 
3242.000000	98.651402 
3241.000000	98.651308 
3240.000000	98.651612 
3239.000000	98.651921 
3238.000000	98.651799 
3237.000000	98.651272 
3236.000000	98.650783 
3235.000000	98.650684 
3234.000000	98.650961 
3233.000000	98.651419 
3232.000000	98.651887 
3231.000000	98.652196 
3230.000000	98.652068 
3229.000000	98.651223 
3228.000000	98.649594 
3227.000000	98.647521 
3226.000000	98.645809 
3225.000000	98.645296 
3224.000000	98.646226 
3223.000000	98.647994 
3222.000000	98.649495 
3221.000000	98.650067 
3220.000000	98.649809 
3219.000000	98.649255 
3218.000000	98.648910 
3217.000000	98.648994 
3216.000000	98.649465 
3215.000000	98.650053 
3214.000000	98.650403 
3213.000000	98.650424 
3212.000000	98.650459 
3211.000000	98.650920 
3210.000000	98.651806 
3209.000000	98.652690 
3208.000000	98.653148 
3207.000000	98.653029 
3206.000000	98.652376 
3205.000000	98.651306 
3204.000000	98.650039 
3203.000000	98.648905 
3202.000000	98.648113 
3201.000000	98.647437 
3200.000000	98.646309 
3199.000000	98.644410 
3198.000000	98.642365 
3197.000000	98.641479 
3196.000000	98.642452 
3195.000000	98.644542 
3194.000000	98.646078 
3193.000000	98.646135 
3192.000000	98.645192 
3191.000000	98.644330 
3190.000000	98.644122 
3189.000000	98.644534 
3188.000000	98.645316 
3187.000000	98.645983 
3186.000000	98.645796 
3185.000000	98.644371 
3184.000000	98.642246 
3183.000000	98.640348 
3182.000000	98.639163 
3181.000000	98.638697 
3180.000000	98.638885 
3179.000000	98.639434 
3178.000000	98.639434 
3177.000000	98.637983 
3176.000000	98.635313 
3175.000000	98.632697 
3174.000000	98.631108 
3173.000000	98.630282 
3172.000000	98.629039 
3171.000000	98.626216 
3170.000000	98.621493 
3169.000000	98.616119 
3168.000000	98.612582 
3167.000000	98.612609 
3166.000000	98.615595 
3165.000000	98.619062 
3164.000000	98.621184 
3163.000000	98.622062 
3162.000000	98.622341 
3161.000000	98.621771 
3160.000000	98.619753 
3159.000000	98.616487 
3158.000000	98.612622 
3157.000000	98.608332 
3156.000000	98.603898 
3155.000000	98.600713 
3154.000000	98.600289 
3153.000000	98.602314 
3152.000000	98.604797 
3151.000000	98.606386 
3150.000000	98.607296 
3149.000000	98.607699 
3148.000000	98.606614 
3147.000000	98.603274 
3146.000000	98.598700 
3145.000000	98.594919 
3144.000000	98.593038 
3143.000000	98.592636 
3142.000000	98.592667 
3141.000000	98.592203 
3140.000000	98.590425 
3139.000000	98.586772 
3138.000000	98.581239 
3137.000000	98.574660 
3136.000000	98.568555 
3135.000000	98.564467 
3134.000000	98.563157 
3133.000000	98.564025 
3132.000000	98.565274 
3131.000000	98.565064 
3130.000000	98.562744 
3129.000000	98.558774 
3128.000000	98.553827 
3127.000000	98.548352 
3126.000000	98.542629 
3125.000000	98.536957 
3124.000000	98.531660 
3123.000000	98.526935 
3122.000000	98.522804 
3121.000000	98.519137 
3120.000000	98.515727 
3119.000000	98.512388 
3118.000000	98.508921 
3117.000000	98.505113 
3116.000000	98.500927 
3115.000000	98.496608 
3114.000000	98.492478 
3113.000000	98.488599 
3112.000000	98.484774 
3111.000000	98.480822 
3110.000000	98.476726 
3109.000000	98.472561 
3108.000000	98.468385 
3107.000000	98.464216 
3106.000000	98.460051 
3105.000000	98.455883 
3104.000000	98.451702 
3103.000000	98.447489 
3102.000000	98.443218 
3101.000000	98.438875 
3100.000000	98.434473 
3099.000000	98.430048 
3098.000000	98.425646 
3097.000000	98.421291 
3096.000000	98.416978 
3095.000000	98.412685 
3094.000000	98.408399 
3093.000000	98.404125 
3092.000000	98.399876 
3091.000000	98.395663 
3090.000000	98.391625 
3089.000000	98.387759 
3088.000000	98.383506 
3087.000000	98.378290 
3086.000000	98.372705 
3085.000000	98.367935 
3084.000000	98.363767 
3083.000000	98.358484 
3082.000000	98.351820 
3081.000000	98.346373 
3080.000000	98.344425 
3079.000000	98.344523 
3078.000000	98.343288 
3077.000000	98.340008 
3076.000000	98.337013 
3075.000000	98.335553 
3074.000000	98.333657 
3073.000000	98.329409 
3072.000000	98.324357 
3071.000000	98.321962 
3070.000000	98.322869 
3069.000000	98.323214 
3068.000000	98.318294 
3067.000000	98.307170 
3066.000000	98.293262 
3065.000000	98.280599 
3064.000000	98.270326 
3063.000000	98.261104 
3062.000000	98.252019 
3061.000000	98.243866 
3060.000000	98.238018 
3059.000000	98.235067 
3058.000000	98.235101 
3057.000000	98.238024 
3056.000000	98.242359 
3055.000000	98.244653 
3054.000000	98.241844 
3053.000000	98.235136 
3052.000000	98.229839 
3051.000000	98.230686 
3050.000000	98.237031 
3049.000000	98.242767 
3048.000000	98.240943 
3047.000000	98.228414 
3046.000000	98.207544 
3045.000000	98.184621 
3044.000000	98.165111 
3043.000000	98.149575 
3042.000000	98.135062 
3041.000000	98.119631 
3040.000000	98.103792 
3039.000000	98.086798 
3038.000000	98.065240 
3037.000000	98.037880 
3036.000000	98.009614 
3035.000000	97.987318 
3034.000000	97.972475 
3033.000000	97.960744 
3032.000000	97.947933 
3031.000000	97.933275 
3030.000000	97.917655 
3029.000000	97.902679 
3028.000000	97.892126 
3027.000000	97.889968 
3026.000000	97.894541 
3025.000000	97.897314 
3024.000000	97.890805 
3023.000000	97.876362 
3022.000000	97.861173 
3021.000000	97.848546 
3020.000000	97.834667 
3019.000000	97.815060 
3018.000000	97.792001 
3017.000000	97.773660 
3016.000000	97.766574 
3015.000000	97.769748 
3014.000000	97.775687 
3013.000000	97.776263 
3012.000000	97.769912 
3011.000000	97.762916 
3010.000000	97.762275 
3009.000000	97.768126 
3008.000000	97.774318 
3007.000000	97.776090 
3006.000000	97.775201 
3005.000000	97.776732 
3004.000000	97.783051 
3003.000000	97.791920 
3002.000000	97.799091 
3001.000000	97.801171 
3000.000000	97.796772 
2999.000000	97.787151 
2998.000000	97.776425 
2997.000000	97.769796 
2996.000000	97.770445 
2995.000000	97.777611 
2994.000000	97.787690 
2993.000000	97.796918 
2992.000000	97.803254 
2991.000000	97.806746 
2990.000000	97.808819 
2989.000000	97.810823 
2988.000000	97.812637 
2987.000000	97.813088 
2986.000000	97.812454 
2985.000000	97.813682 
2984.000000	97.819338 
2983.000000	97.827127 
2982.000000	97.830351 
2981.000000	97.824094 
2980.000000	97.810155 
2979.000000	97.794825 
2978.000000	97.782065 
2977.000000	97.768922 
2976.000000	97.746188 
2975.000000	97.702896 
2974.000000	97.633510 
2973.000000	97.545998 
2972.000000	97.464326 
2971.000000	97.417746 
2970.000000	97.423401 
2969.000000	97.476913 
2968.000000	97.556035 
2967.000000	97.634457 
2966.000000	97.696123 
2965.000000	97.738453 
2964.000000	97.765968 
2963.000000	97.782820 
2962.000000	97.790142 
2961.000000	97.788484 
2960.000000	97.780869 
2959.000000	97.772541 
2958.000000	97.767838 
2957.000000	97.768086 
2956.000000	97.772287 
2955.000000	97.778967 
2954.000000	97.787122 
2953.000000	97.796080 
2952.000000	97.805022 
2951.000000	97.812524 
2950.000000	97.816908 
2949.000000	97.817936 
2948.000000	97.818288 
2947.000000	97.822122 
2946.000000	97.831133 
2945.000000	97.842607 
2944.000000	97.852244 
2943.000000	97.858719 
2942.000000	97.864564 
2941.000000	97.872631 
2940.000000	97.882825 
2939.000000	97.892869 
2938.000000	97.901640 
2937.000000	97.910691 
2936.000000	97.922296 
2935.000000	97.936521 
2934.000000	97.950611 
2933.000000	97.961262 
2932.000000	97.967539 
2931.000000	97.971954 
2930.000000	97.978539 
2929.000000	97.989355 
2928.000000	98.002724 
2927.000000	98.014737 
2926.000000	98.022733 
2925.000000	98.026614 
2924.000000	98.027892 
2923.000000	98.028387 
2922.000000	98.028628 
2921.000000	98.028728 
2920.000000	98.030699 
2919.000000	98.038132 
2918.000000	98.053296 
2917.000000	98.075269 
2916.000000	98.100485 
2915.000000	98.124312 
2914.000000	98.142439 
2913.000000	98.152265 
2912.000000	98.154650 
2911.000000	98.154244 
2910.000000	98.156838 
2909.000000	98.165461 
2908.000000	98.179035 
2907.000000	98.194785 
2906.000000	98.210900 
2905.000000	98.226774 
2904.000000	98.241091 
2903.000000	98.251458 
2902.000000	98.256190 
2901.000000	98.258432 
2900.000000	98.261577 
2899.000000	98.268503 
2898.000000	98.279859 
2897.000000	98.295080 
2896.000000	98.312855 
2895.000000	98.330379 
2894.000000	98.343880 
2893.000000	98.351124 
2892.000000	98.352998 
2891.000000	98.352446 
2890.000000	98.352427 
2889.000000	98.354948 
2888.000000	98.360580 
2887.000000	98.368014 
2886.000000	98.375059 
2885.000000	98.380843 
2884.000000	98.386050 
2883.000000	98.390319 
2882.000000	98.390954 
2881.000000	98.385791 
2880.000000	98.376549 
2879.000000	98.367854 
2878.000000	98.363363 
2877.000000	98.363771 
2876.000000	98.367362 
2875.000000	98.371098 
2874.000000	98.372187 
2873.000000	98.370467 
2872.000000	98.368840 
2871.000000	98.369968 
2870.000000	98.373382 
2869.000000	98.377372 
2868.000000	98.382376 
2867.000000	98.389885 
2866.000000	98.398773 
2865.000000	98.405647 
2864.000000	98.409016 
2863.000000	98.410790 
2862.000000	98.413197 
2861.000000	98.416407 
2860.000000	98.419652 
2859.000000	98.422697 
2858.000000	98.425512 
2857.000000	98.428026 
2856.000000	98.430743 
2855.000000	98.434355 
2854.000000	98.438420 
2853.000000	98.441597 
2852.000000	98.443430 
2851.000000	98.444847 
2850.000000	98.446876 
2849.000000	98.449685 
2848.000000	98.452924 
2847.000000	98.456356 
2846.000000	98.459912 
2845.000000	98.463484 
2844.000000	98.466940 
2843.000000	98.470256 
2842.000000	98.473501 
2841.000000	98.476746 
2840.000000	98.480017 
2839.000000	98.483325 
2838.000000	98.486663 
2837.000000	98.490012 
2836.000000	98.493331 
2835.000000	98.496580 
2834.000000	98.499744 
2833.000000	98.502843 
2832.000000	98.505918 
2831.000000	98.508988 
2830.000000	98.512022 
2829.000000	98.514966 
2828.000000	98.517794 
2827.000000	98.520544 
2826.000000	98.523307 
2825.000000	98.526184 
2824.000000	98.529238 
2823.000000	98.532374 
2822.000000	98.535317 
2821.000000	98.537815 
2820.000000	98.539921 
2819.000000	98.542053 
2818.000000	98.544565 
2817.000000	98.547489 
2816.000000	98.550693 
2815.000000	98.554082 
2814.000000	98.557425 
2813.000000	98.560240 
2812.000000	98.562286 
2811.000000	98.564021 
2810.000000	98.566043 
2809.000000	98.568157 
2808.000000	98.569562 
2807.000000	98.569894 
2806.000000	98.569683 
2805.000000	98.569830 
2804.000000	98.570782 
2803.000000	98.572279 
2802.000000	98.573742 
2801.000000	98.574864 
2800.000000	98.575816 
2799.000000	98.576853 
2798.000000	98.577895 
2797.000000	98.578654 
2796.000000	98.579018 
2795.000000	98.579085 
2794.000000	98.579010 
2793.000000	98.579166 
2792.000000	98.580244 
2791.000000	98.582544 
2790.000000	98.585330 
2789.000000	98.587320 
2788.000000	98.588080 
2787.000000	98.588375 
2786.000000	98.589077 
2785.000000	98.590145 
2784.000000	98.590997 
2783.000000	98.591483 
2782.000000	98.592017 
2781.000000	98.592910 
2780.000000	98.593984 
2779.000000	98.594799 
2778.000000	98.595060 
2777.000000	98.594777 
2776.000000	98.594247 
2775.000000	98.593964 
2774.000000	98.594282 
2773.000000	98.595180 
2772.000000	98.596388 
2771.000000	98.597591 
2770.000000	98.598583 
2769.000000	98.599320 
2768.000000	98.599874 
2767.000000	98.600429 
2766.000000	98.601159 
2765.000000	98.602104 
2764.000000	98.603167 
2763.000000	98.604187 
2762.000000	98.605028 
2761.000000	98.605595 
2760.000000	98.605883 
2759.000000	98.606065 
2758.000000	98.606419 
2757.000000	98.607084 
2756.000000	98.607920 
2755.000000	98.608645 
2754.000000	98.609139 
2753.000000	98.609534 
2752.000000	98.610029 
2751.000000	98.610614 
2750.000000	98.611063 
2749.000000	98.611198 
2748.000000	98.611143 
2747.000000	98.611208 
2746.000000	98.611536 
2745.000000	98.611979 
2744.000000	98.612384 
2743.000000	98.612856 
2742.000000	98.613617 
2741.000000	98.614689 
2740.000000	98.615822 
2739.000000	98.616670 
2738.000000	98.616957 
2737.000000	98.616643 
2736.000000	98.616136 
2735.000000	98.616242 
2734.000000	98.617602 
2733.000000	98.620261 
2732.000000	98.623746 
2731.000000	98.627346 
2730.000000	98.630171 
2729.000000	98.631272 
2728.000000	98.630187 
2727.000000	98.627470 
2726.000000	98.624487 
2725.000000	98.622461 
2724.000000	98.621984 
2723.000000	98.623166 
2722.000000	98.625476 
2721.000000	98.627616 
2720.000000	98.628436 
2719.000000	98.628227 
2718.000000	98.628552 
2717.000000	98.630312 
2716.000000	98.632410 
2715.000000	98.632969 
2714.000000	98.631521 
2713.000000	98.629322 
2712.000000	98.627680 
2711.000000	98.626792 
2710.000000	98.626495 
2709.000000	98.627406 
2708.000000	98.630563 
2707.000000	98.635917 
2706.000000	98.641565 
2705.000000	98.645003 
2704.000000	98.645297 
2703.000000	98.643893 
2702.000000	98.643255 
2701.000000	98.644541 
2700.000000	98.646907 
2699.000000	98.648891 
2698.000000	98.649968 
2697.000000	98.650523 
2696.000000	98.650640 
2695.000000	98.649327 
2694.000000	98.645097 
2693.000000	98.637389 
2692.000000	98.627697 
2691.000000	98.619151 
2690.000000	98.614301 
2689.000000	98.613369 
2688.000000	98.614864 
2687.000000	98.617529 
2686.000000	98.621201 
2685.000000	98.625678 
2684.000000	98.629732 
2683.000000	98.631849 
2682.000000	98.631705 
2681.000000	98.630643 
2680.000000	98.630721 
2679.000000	98.633089 
2678.000000	98.636812 
2677.000000	98.639187 
2676.000000	98.637979 
2675.000000	98.633668 
2674.000000	98.629196 
2673.000000	98.627041 
2672.000000	98.626768 
2671.000000	98.626016 
2670.000000	98.623444 
2669.000000	98.620021 
2668.000000	98.617594 
2667.000000	98.616898 
2666.000000	98.617013 
2665.000000	98.616278 
2664.000000	98.613601 
2663.000000	98.609386 
2662.000000	98.605469 
2661.000000	98.603785 
2660.000000	98.604839 
2659.000000	98.607641 
2658.000000	98.610969 
2657.000000	98.614337 
2656.000000	98.617486 
2655.000000	98.619653 
2654.000000	98.620217 
2653.000000	98.619774 
2652.000000	98.619489 
2651.000000	98.619208 
2650.000000	98.617306 
2649.000000	98.612980 
2648.000000	98.607650 
2647.000000	98.603272 
2646.000000	98.600125 
2645.000000	98.597580 
2644.000000	98.596181 
2643.000000	98.596964 
2642.000000	98.598911 
2641.000000	98.599295 
2640.000000	98.597458 
2639.000000	98.596260 
2638.000000	98.598298 
2637.000000	98.602146 
2636.000000	98.604171 
2635.000000	98.603590 
2634.000000	98.603493 
2633.000000	98.606531 
2632.000000	98.611283 
2631.000000	98.614101 
2630.000000	98.614050 
2629.000000	98.614564 
2628.000000	98.619699 
2627.000000	98.629095 
2626.000000	98.637391 
2625.000000	98.639404 
2624.000000	98.635141 
2623.000000	98.629182 
2622.000000	98.625285 
2621.000000	98.622959 
2620.000000	98.619929 
2619.000000	98.615664 
2618.000000	98.611159 
2617.000000	98.606716 
2616.000000	98.601930 
2615.000000	98.597430 
2614.000000	98.594897 
2613.000000	98.594881 
2612.000000	98.595834 
2611.000000	98.595878 
2610.000000	98.594577 
2609.000000	98.592739 
2608.000000	98.591247 
2607.000000	98.590588 
2606.000000	98.591112 
2605.000000	98.592979 
2604.000000	98.595633 
2603.000000	98.597746 
2602.000000	98.598211 
2601.000000	98.597211 
2600.000000	98.595886 
2599.000000	98.594792 
2598.000000	98.593215 
2597.000000	98.590496 
2596.000000	98.587494 
2595.000000	98.585915 
2594.000000	98.586516 
2593.000000	98.588806 
2592.000000	98.592021 
2591.000000	98.595173 
2590.000000	98.596303 
2589.000000	98.593417 
2588.000000	98.586829 
2587.000000	98.579496 
2586.000000	98.573911 
2585.000000	98.569815 
2584.000000	98.566202 
2583.000000	98.564287 
2582.000000	98.566520 
2581.000000	98.573112 
2580.000000	98.581292 
2579.000000	98.588187 
2578.000000	98.593360 
2577.000000	98.597771 
2576.000000	98.601000 
2575.000000	98.600523 
2574.000000	98.594228 
2573.000000	98.583629 
2572.000000	98.574227 
2571.000000	98.570986 
2570.000000	98.573619 
2569.000000	98.577055 
2568.000000	98.577019 
2567.000000	98.574321 
2566.000000	98.572587 
2565.000000	98.573639 
2564.000000	98.576699 
2563.000000	98.580600 
2562.000000	98.584803 
2561.000000	98.588874 
2560.000000	98.592648 
2559.000000	98.596416 
2558.000000	98.599707 
2557.000000	98.600933 
2556.000000	98.599880 
2555.000000	98.599580 
2554.000000	98.603588 
2553.000000	98.611826 
2552.000000	98.620730 
2551.000000	98.627273 
2550.000000	98.630758 
2549.000000	98.631014 
2548.000000	98.627848 
2547.000000	98.622598 
2546.000000	98.618246 
2545.000000	98.616889 
2544.000000	98.618186 
2543.000000	98.620603 
2542.000000	98.622712 
2541.000000	98.623305 
2540.000000	98.621827 
2539.000000	98.619215 
2538.000000	98.617310 
2537.000000	98.617036 
2536.000000	98.618042 
2535.000000	98.620020 
2534.000000	98.623122 
2533.000000	98.626940 
2532.000000	98.630327 
2531.000000	98.632605 
2530.000000	98.634005 
2529.000000	98.634631 
2528.000000	98.634151 
2527.000000	98.632858 
2526.000000	98.631999 
2525.000000	98.632580 
2524.000000	98.634400 
2523.000000	98.636589 
2522.000000	98.638537 
2521.000000	98.640042 
2520.000000	98.640906 
2519.000000	98.640982 
2518.000000	98.640470 
2517.000000	98.639876 
2516.000000	98.639610 
2515.000000	98.639747 
2514.000000	98.640144 
2513.000000	98.640605 
2512.000000	98.641059 
2511.000000	98.641602 
2510.000000	98.642292 
2509.000000	98.643003 
2508.000000	98.643539 
2507.000000	98.643852 
2506.000000	98.644053 
2505.000000	98.644241 
2504.000000	98.644472 
2503.000000	98.644729 
2502.000000	98.644981 
2501.000000	98.645211 
2500.000000	98.645419 
2499.000000	98.645627 
2498.000000	98.645853 
2497.000000	98.646094 
2496.000000	98.646322 
2495.000000	98.646506 
2494.000000	98.646626 
2493.000000	98.646677 
2492.000000	98.646667 
2491.000000	98.646605 
2490.000000	98.646502 
2489.000000	98.646362 
2488.000000	98.646175 
2487.000000	98.645917 
2486.000000	98.645573 
2485.000000	98.645146 
2484.000000	98.644652 
2483.000000	98.644109 
2482.000000	98.643532 
2481.000000	98.642936 
2480.000000	98.642345 
2479.000000	98.641790 
2478.000000	98.641301 
2477.000000	98.640898 
2476.000000	98.640582 
2475.000000	98.640282 
2474.000000	98.639869 
2473.000000	98.639329 
2472.000000	98.638867 
2471.000000	98.638624 
2470.000000	98.638413 
2469.000000	98.637927 
2468.000000	98.637209 
2467.000000	98.636638 
2466.000000	98.636392 
2465.000000	98.636171 
2464.000000	98.635440 
2463.000000	98.633795 
2462.000000	98.631178 
2461.000000	98.628180 
2460.000000	98.626139 
2459.000000	98.626301 
2458.000000	98.628738 
2457.000000	98.631876 
2456.000000	98.633681 
2455.000000	98.633431 
2454.000000	98.631931 
2453.000000	98.630204 
2452.000000	98.628397 
2451.000000	98.626415 
2450.000000	98.624778 
2449.000000	98.623724 
2448.000000	98.621968 
2447.000000	98.617955 
2446.000000	98.612847 
2445.000000	98.610706 
2444.000000	98.614570 
2443.000000	98.623387 
2442.000000	98.632796 
2441.000000	98.639118 
2440.000000	98.642043 
2439.000000	98.643807 
2438.000000	98.646656 
2437.000000	98.650767 
2436.000000	98.654220 
2435.000000	98.654796 
2434.000000	98.651747 
2433.000000	98.646033 
2432.000000	98.639504 
2431.000000	98.634069 
2430.000000	98.631132 
2429.000000	98.630944 
2428.000000	98.631973 
2427.000000	98.631534 
2426.000000	98.627540 
2425.000000	98.620242 
2424.000000	98.613052 
2423.000000	98.610495 
2422.000000	98.614315 
2421.000000	98.622451 
2420.000000	98.631652 
2419.000000	98.640168 
2418.000000	98.647888 
2417.000000	98.654145 
2416.000000	98.656753 
2415.000000	98.655043 
2414.000000	98.652560 
2413.000000	98.652942 
2412.000000	98.653916 
2411.000000	98.649966 
2410.000000	98.640698 
2409.000000	98.632213 
2408.000000	98.629216 
2407.000000	98.629825 
2406.000000	98.630433 
2405.000000	98.631812 
2404.000000	98.636874 
2403.000000	98.645001 
2402.000000	98.652594 
2401.000000	98.657995 
2400.000000	98.662204 
2399.000000	98.665095 
2398.000000	98.664304 
2397.000000	98.658646 
2396.000000	98.650616 
2395.000000	98.645015 
2394.000000	98.645931 
2393.000000	98.653748 
2392.000000	98.663263 
2391.000000	98.665397 
2390.000000	98.654427 
2389.000000	98.632982 
2388.000000	98.608469 
2387.000000	98.585271 
2386.000000	98.562189 
2385.000000	98.538754 
2384.000000	98.520035 
2383.000000	98.514196 
2382.000000	98.528017 
2381.000000	98.564460 
2380.000000	98.621482 
2379.000000	98.690200 
2378.000000	98.754906 
2377.000000	98.797864 
2376.000000	98.806619 
2375.000000	98.779383 
2374.000000	98.726748 
2373.000000	98.668960 
2372.000000	98.624110 
2371.000000	98.597477 
2370.000000	98.584828 
2369.000000	98.582752 
2368.000000	98.589591 
2367.000000	98.599340 
2366.000000	98.603265 
2365.000000	98.598368 
2364.000000	98.588399 
2363.000000	98.578389 
2362.000000	98.569740 
2361.000000	98.562524 
2360.000000	98.557916 
2359.000000	98.553448 
2358.000000	98.547121 
2357.000000	98.540326 
2356.000000	98.533829 
2355.000000	98.528328 
2354.000000	98.525021 
2353.000000	98.521078 
2352.000000	98.506852 
2351.000000	98.478643 
2350.000000	98.448278 
2349.000000	98.431392 
2348.000000	98.433731 
2347.000000	98.447820 
2346.000000	98.456888 
2345.000000	98.451056 
2344.000000	98.433919 
2343.000000	98.418219 
2342.000000	98.412287 
2341.000000	98.416385 
2340.000000	98.423991 
2339.000000	98.427274 
2338.000000	98.424885 
2337.000000	98.420103 
2336.000000	98.415667 
2335.000000	98.411024 
2334.000000	98.408154 
2333.000000	98.408466 
2332.000000	98.408064 
2331.000000	98.396722 
2330.000000	98.371956 
2329.000000	98.336109 
2328.000000	98.298064 
2327.000000	98.264697 
2326.000000	98.242873 
2325.000000	98.234743 
2324.000000	98.234496 
2323.000000	98.237444 
2322.000000	98.241936 
2321.000000	98.249167 
2320.000000	98.255515 
2319.000000	98.256858 
2318.000000	98.256172 
2317.000000	98.259156 
2316.000000	98.269584 
2315.000000	98.279048 
2314.000000	98.278235 
2313.000000	98.260112 
2312.000000	98.232874 
2311.000000	98.207834 
2310.000000	98.197239 
2309.000000	98.198770 
2308.000000	98.206290 
2307.000000	98.211317 
2306.000000	98.212468 
2305.000000	98.203181 
2304.000000	98.179430 
2303.000000	98.143657 
2302.000000	98.112252 
2301.000000	98.094102 
2300.000000	98.089075 
2299.000000	98.090148 
2298.000000	98.096584 
2297.000000	98.109303 
2296.000000	98.129972 
2295.000000	98.155176 
2294.000000	98.183522 
2293.000000	98.215255 
2292.000000	98.249892 
2291.000000	98.283022 
2290.000000	98.307692 
2289.000000	98.318868 
2288.000000	98.317822 
2287.000000	98.313899 
2286.000000	98.317167 
2285.000000	98.330750 
2284.000000	98.350384 
2283.000000	98.371556 
2282.000000	98.392349 
2281.000000	98.411434 
2280.000000	98.426335 
2279.000000	98.436087 
2278.000000	98.442430 
2277.000000	98.447877 
2276.000000	98.454796 
2275.000000	98.465688 
2274.000000	98.481475 
2273.000000	98.497101 
2272.000000	98.504609 
2271.000000	98.502823 
2270.000000	98.500960 
2269.000000	98.508214 
2268.000000	98.522428 
2267.000000	98.533241 
2266.000000	98.533947 
2265.000000	98.526960 
2264.000000	98.520996 
2263.000000	98.523958 
2262.000000	98.535951 
2261.000000	98.547625 
2260.000000	98.548569 
2259.000000	98.539734 
2258.000000	98.532526 
2257.000000	98.535327 
2256.000000	98.544606 
2255.000000	98.551713 
2254.000000	98.554103 
2253.000000	98.556345 
2252.000000	98.562836 
2251.000000	98.572406 
2250.000000	98.580031 
2249.000000	98.581698 
2248.000000	98.577234 
2247.000000	98.571597 
2246.000000	98.571139 
2245.000000	98.577991 
2244.000000	98.587967 
2243.000000	98.595326 
2242.000000	98.599039 
2241.000000	98.602043 
2240.000000	98.605586 
2239.000000	98.608094 
2238.000000	98.609711 
2237.000000	98.613940 
2236.000000	98.622966 
2235.000000	98.633890 
2234.000000	98.641393 
2233.000000	98.642745 
2232.000000	98.638345 
2231.000000	98.629630 
2230.000000	98.619150 
2229.000000	98.610558 
2228.000000	98.606249 
2227.000000	98.605584 
2226.000000	98.606485 
2225.000000	98.607989 
2224.000000	98.610076 
2223.000000	98.611988 
2222.000000	98.612744 
2221.000000	98.612947 
2220.000000	98.613742 
2219.000000	98.613428 
2218.000000	98.607513 
2217.000000	98.593753 
2216.000000	98.576518 
2215.000000	98.564245 
2214.000000	98.561663 
2213.000000	98.566398 
2212.000000	98.572520 
2211.000000	98.576847 
2210.000000	98.580270 
2209.000000	98.584021 
2208.000000	98.587135 
2207.000000	98.587751 
2206.000000	98.585308 
2205.000000	98.580709 
2204.000000	98.574735 
2203.000000	98.566836 
2202.000000	98.556310 
2201.000000	98.544535 
2200.000000	98.535504 
2199.000000	98.532713 
2198.000000	98.534600 
2197.000000	98.534999 
2196.000000	98.529990 
2195.000000	98.522964 
2194.000000	98.520372 
2193.000000	98.522718 
2192.000000	98.522975 
2191.000000	98.515354 
2190.000000	98.503091 
2189.000000	98.495620 
2188.000000	98.499078 
2187.000000	98.511765 
2186.000000	98.527045 
2185.000000	98.538944 
2184.000000	98.545354 
2183.000000	98.547080 
2182.000000	98.544548 
2181.000000	98.536122 
2180.000000	98.520757 
2179.000000	98.501555 
2178.000000	98.484325 
2177.000000	98.472650 
2176.000000	98.467291 
2175.000000	98.470319 
2174.000000	98.484649 
2173.000000	98.507049 
2172.000000	98.526503 
2171.000000	98.534141 
2170.000000	98.531000 
2169.000000	98.522519 
2168.000000	98.509975 
2167.000000	98.493040 
2166.000000	98.477336 
2165.000000	98.470107 
2164.000000	98.468202 
2163.000000	98.459970 
2162.000000	98.443256 
2161.000000	98.433844 
2160.000000	98.448898 
2159.000000	98.488437 
2158.000000	98.535397 
2157.000000	98.570664 
2156.000000	98.586289 
2155.000000	98.585487 
2154.000000	98.577870 
2153.000000	98.573271 
2152.000000	98.575156 
2151.000000	98.580559 
2150.000000	98.586820 
2149.000000	98.595551 
2148.000000	98.608641 
2147.000000	98.623288 
2146.000000	98.633588 
2145.000000	98.636028 
2144.000000	98.631988 
2143.000000	98.625637 
2142.000000	98.620593 
2141.000000	98.617474 
2140.000000	98.613667 
2139.000000	98.606705 
2138.000000	98.598538 
2137.000000	98.594952 
2136.000000	98.599605 
2135.000000	98.610091 
2134.000000	98.620630 
2133.000000	98.627199 
2132.000000	98.629162 
2131.000000	98.627818 
2130.000000	98.625323 
2129.000000	98.623926 
2128.000000	98.624157 
2127.000000	98.624153 
2126.000000	98.622606 
2125.000000	98.621934 
2124.000000	98.625963 
2123.000000	98.633969 
2122.000000	98.639524 
2121.000000	98.637259 
2120.000000	98.629298 
2119.000000	98.622869 
2118.000000	98.621628 
2117.000000	98.622050 
2116.000000	98.619157 
2115.000000	98.613666 
2114.000000	98.609810 
2113.000000	98.607550 
2112.000000	98.602045 
2111.000000	98.591676 
2110.000000	98.582301 
2109.000000	98.581583 
2108.000000	98.591299 
2107.000000	98.606580 
2106.000000	98.619725 
2105.000000	98.625212 
2104.000000	98.623018 
2103.000000	98.618204 
2102.000000	98.616544 
2101.000000	98.619533 
2100.000000	98.624052 
2099.000000	98.626385 
2098.000000	98.625786 
2097.000000	98.624568 
2096.000000	98.626081 
2095.000000	98.632452 
2094.000000	98.642667 
2093.000000	98.652422 
2092.000000	98.657757 
2091.000000	98.658606 
2090.000000	98.657892 
2089.000000	98.657582 
2088.000000	98.656379 
2087.000000	98.651759 
2086.000000	98.642658 
2085.000000	98.629980 
2084.000000	98.616444 
2083.000000	98.605572 
2082.000000	98.599208 
2081.000000	98.596591 
2080.000000	98.596419 
2079.000000	98.598139 
2078.000000	98.600502 
2077.000000	98.601040 
2076.000000	98.599020 
2075.000000	98.596865 
2074.000000	98.596403 
2073.000000	98.595861 
2072.000000	98.592904 
2071.000000	98.588619 
2070.000000	98.585931 
2069.000000	98.585387 
2068.000000	98.584780 
2067.000000	98.582274 
2066.000000	98.578297 
2065.000000	98.574014 
2064.000000	98.569819 
2063.000000	98.565600 
2062.000000	98.561503 
2061.000000	98.557713 
2060.000000	98.554104 
2059.000000	98.550476 
2058.000000	98.546781 
2057.000000	98.543071 
2056.000000	98.539373 
2055.000000	98.535662 
2054.000000	98.531908 
2053.000000	98.528115 
2052.000000	98.524324 
2051.000000	98.520603 
2050.000000	98.516998 
2049.000000	98.513504 
2048.000000	98.510087 
2047.000000	98.506751 
2046.000000	98.503587 
2045.000000	98.500724 
2044.000000	98.498249 
2043.000000	98.496160 
2042.000000	98.494375 
2041.000000	98.492778 
2040.000000	98.491250 
2039.000000	98.489706 
2038.000000	98.488109 
2037.000000	98.486444 
2036.000000	98.484691 
2035.000000	98.482827 
2034.000000	98.480859 
2033.000000	98.478792 
2032.000000	98.476585 
2031.000000	98.474388 
2030.000000	98.472473 
2029.000000	98.471092 
2028.000000	98.470307 
2027.000000	98.469757 
2026.000000	98.468729 
2025.000000	98.466584 
2024.000000	98.463089 
2023.000000	98.458845 
2022.000000	98.455287 
2021.000000	98.453681 
2020.000000	98.453629 
2019.000000	98.453367 
2018.000000	98.452597 
2017.000000	98.453227 
2016.000000	98.456006 
2015.000000	98.458334 
2014.000000	98.457229 
2013.000000	98.452460 
2012.000000	98.446310 
2011.000000	98.441652 
2010.000000	98.440952 
2009.000000	98.444890 
2008.000000	98.450147 
2007.000000	98.451724 
2006.000000	98.449397 
2005.000000	98.449047 
2004.000000	98.455581 
2003.000000	98.467044 
2002.000000	98.477164 
2001.000000	98.480870 
2000.000000	98.476627 
1999.000000	98.465049 
1998.000000	98.448164 
1997.000000	98.429752 
1996.000000	98.414570 
1995.000000	98.406454 
1994.000000	98.406245 
1993.000000	98.410453 
1992.000000	98.413218 
1991.000000	98.412472 
1990.000000	98.413212 
1989.000000	98.421091 
1988.000000	98.434658 
1987.000000	98.446064 
1986.000000	98.448976 
1985.000000	98.443448 
1984.000000	98.433621 
1983.000000	98.423756 
1982.000000	98.416981 
1981.000000	98.415467 
1980.000000	98.419713 
1979.000000	98.427868 
1978.000000	98.436198 
1977.000000	98.440931 
1976.000000	98.440759 
1975.000000	98.438265 
1974.000000	98.438993 
1973.000000	98.447152 
1972.000000	98.461468 
1971.000000	98.475587 
1970.000000	98.484014 
1969.000000	98.487251 
1968.000000	98.490017 
1967.000000	98.495207 
1966.000000	98.501233 
1965.000000	98.505749 
1964.000000	98.508652 
1963.000000	98.510390 
1962.000000	98.510353 
1961.000000	98.508758 
1960.000000	98.508289 
1959.000000	98.511666 
1958.000000	98.518850 
1957.000000	98.527661 
1956.000000	98.535298 
1955.000000	98.540397 
1954.000000	98.543199 
1953.000000	98.544860 
1952.000000	98.546601 
1951.000000	98.548966 
1950.000000	98.551844 
1949.000000	98.554860 
1948.000000	98.557720 
1947.000000	98.560399 
1946.000000	98.563105 
1945.000000	98.566094 
1944.000000	98.569489 
1943.000000	98.573162 
1942.000000	98.576751 
1941.000000	98.580031 
1940.000000	98.583148 
1939.000000	98.586312 
1938.000000	98.589481 
1937.000000	98.592430 
1936.000000	98.595004 
1935.000000	98.597225 
1934.000000	98.599246 
1933.000000	98.601240 
1932.000000	98.603256 
1931.000000	98.605263 
1930.000000	98.607214 
1929.000000	98.609074 
1928.000000	98.610847 
1927.000000	98.612601 
1926.000000	98.614417 
1925.000000	98.616307 
1924.000000	98.618214 
1923.000000	98.620048 
1922.000000	98.621763 
1921.000000	98.623354 
1920.000000	98.624838 
1919.000000	98.626250 
1918.000000	98.627655 
1917.000000	98.629125 
1916.000000	98.630664 
1915.000000	98.632210 
1914.000000	98.633731 
1913.000000	98.635233 
1912.000000	98.636684 
1911.000000	98.638097 
1910.000000	98.639552 
1909.000000	98.641074 
1908.000000	98.642551 
1907.000000	98.643875 
1906.000000	98.645051 
1905.000000	98.646116 
1904.000000	98.647064 
1903.000000	98.647881 
1902.000000	98.648594 
1901.000000	98.649233 
1900.000000	98.649811 
1899.000000	98.650326 
1898.000000	98.650781 
1897.000000	98.651162 
1896.000000	98.651439 
1895.000000	98.651606 
1894.000000	98.651713 
1893.000000	98.651829 
1892.000000	98.651990 
1891.000000	98.652179 
1890.000000	98.652346 
1889.000000	98.652442 
1888.000000	98.652442 
1887.000000	98.652356 
1886.000000	98.652219 
1885.000000	98.652053 
1884.000000	98.651838 
1883.000000	98.651543 
1882.000000	98.651169 
1881.000000	98.650751 
1880.000000	98.650322 
1879.000000	98.649893 
1878.000000	98.649456 
1877.000000	98.648993 
1876.000000	98.648468 
1875.000000	98.647846 
1874.000000	98.647131 
1873.000000	98.646381 
1872.000000	98.645679 
1871.000000	98.645088 
1870.000000	98.644632 
1869.000000	98.644285 
1868.000000	98.643964 
1867.000000	98.643592 
1866.000000	98.643139 
1865.000000	98.642631 
1864.000000	98.642174 
1863.000000	98.641864 
1862.000000	98.641730 
1861.000000	98.641827 
1860.000000	98.642156 
1859.000000	98.642425 
1858.000000	98.642257 
1857.000000	98.641624 
1856.000000	98.640832 
1855.000000	98.640199 
1854.000000	98.639994 
1853.000000	98.640171 
1852.000000	98.639973 
1851.000000	98.638558 
1850.000000	98.636675 
1849.000000	98.636355 
1848.000000	98.637824 
1847.000000	98.637682 
1846.000000	98.632308 
1845.000000	98.622472 
1844.000000	98.612797 
1843.000000	98.606294 
1842.000000	98.604630 
1841.000000	98.607101 
1840.000000	98.611868 
1839.000000	98.618129 
1838.000000	98.624300 
1837.000000	98.625974 
1836.000000	98.619208 
1835.000000	98.607131 
1834.000000	98.598847 
1833.000000	98.601017 
1832.000000	98.616069 
1831.000000	98.639251 
1830.000000	98.655962 
1829.000000	98.652385 
1828.000000	98.632418 
1827.000000	98.610759 
1826.000000	98.595601 
1825.000000	98.588619 
1824.000000	98.583544 
1823.000000	98.571117 
1822.000000	98.553772 
1821.000000	98.544262 
1820.000000	98.550188 
1819.000000	98.562656 
1818.000000	98.572058 
1817.000000	98.582414 
1816.000000	98.592365 
1815.000000	98.584931 
1814.000000	98.554440 
1813.000000	98.523615 
1812.000000	98.517221 
1811.000000	98.520195 
1810.000000	98.505364 
1809.000000	98.485954 
1808.000000	98.479898 
1807.000000	98.472499 
1806.000000	98.449693 
1805.000000	98.423956 
1804.000000	98.407332 
1803.000000	98.386986 
1802.000000	98.349370 
1801.000000	98.313769 
1800.000000	98.293378 
1799.000000	98.259785 
1798.000000	98.198515 
1797.000000	98.132121 
1796.000000	98.074900 
1795.000000	98.015972 
1794.000000	97.951306 
1793.000000	97.910094 
1792.000000	97.914518 
1791.000000	97.918907 
1790.000000	97.884618 
1789.000000	97.836743 
1788.000000	97.805513 
1787.000000	97.791689 
1786.000000	97.783029 
1785.000000	97.775492 
1784.000000	97.766371 
1783.000000	97.750470 
1782.000000	97.722338 
1781.000000	97.678965 
1780.000000	97.617458 
1779.000000	97.537541 
1778.000000	97.451860 
1777.000000	97.371495 
1776.000000	97.292356 
1775.000000	97.200060 
1774.000000	97.081804 
1773.000000	96.940367 
1772.000000	96.805327 
1771.000000	96.684732 
1770.000000	96.558235 
1769.000000	96.416797 
1768.000000	96.268476 
1767.000000	96.118293 
1766.000000	95.964962 
1765.000000	95.810713 
1764.000000	95.656242 
1763.000000	95.493698 
1762.000000	95.309240 
1761.000000	95.112726 
1760.000000	94.938452 
1759.000000	94.791918 
1758.000000	94.635965 
1757.000000	94.434577 
1756.000000	94.202703 
1755.000000	93.984266 
1754.000000	93.783463 
1753.000000	93.565830 
1752.000000	93.320341 
1751.000000	93.091008 
1750.000000	92.909377 
1749.000000	92.744258 
1748.000000	92.574075 
1747.000000	92.411804 
1746.000000	92.260176 
1745.000000	92.106570 
1744.000000	91.951312 
1743.000000	91.799603 
1742.000000	91.631757 
1741.000000	91.431730 
1740.000000	91.234173 
1739.000000	91.093651 
1738.000000	91.009828 
1737.000000	90.949599 
1736.000000	90.909210 
1735.000000	90.944145 
1734.000000	91.116291 
1733.000000	91.329236 
1732.000000	91.449517 
1731.000000	91.473993 
1730.000000	91.445747 
1729.000000	91.385180 
1728.000000	91.311804 
1727.000000	91.252169 
1726.000000	91.218461 
1725.000000	91.207679 
1724.000000	91.213190 
1723.000000	91.228927 
1722.000000	91.250235 
1721.000000	91.287057 
1720.000000	91.352403 
1719.000000	91.422749 
1718.000000	91.448090 
1717.000000	91.490034 
1716.000000	91.617288 
1715.000000	91.785181 
1714.000000	91.964371 
1713.000000	92.161522 
1712.000000	92.372983 
1711.000000	92.594284 
1710.000000	92.826895 
1709.000000	93.078616 
1708.000000	93.356932 
1707.000000	93.659775 
1706.000000	93.978508 
1705.000000	94.286632 
1704.000000	94.536075 
1703.000000	94.696464 
1702.000000	94.787395 
1701.000000	94.904010 
1700.000000	95.133735 
1699.000000	95.379841 
1698.000000	95.595252 
1697.000000	95.833834 
1696.000000	96.101936 
1695.000000	96.281262 
1694.000000	96.347513 
1693.000000	96.394184 
1692.000000	96.467832 
1691.000000	96.560169 
1690.000000	96.646926 
1689.000000	96.726878 
1688.000000	96.822640 
1687.000000	96.935610 
1686.000000	97.048022 
1685.000000	97.147693 
1684.000000	97.233951 
1683.000000	97.247976 
1682.000000	97.233133 
1681.000000	97.246273 
1680.000000	97.291001 
1679.000000	97.340135 
1678.000000	97.376850 
1677.000000	97.396852 
1676.000000	97.409953 
1675.000000	97.443487 
1674.000000	97.502550 
1673.000000	97.568042 
1672.000000	97.619464 
1671.000000	97.660380 
1670.000000	97.720200 
1669.000000	97.803670 
1668.000000	97.874900 
1667.000000	97.925723 
1666.000000	97.958692 
1665.000000	97.977780 
1664.000000	97.992704 
1663.000000	98.015077 
1662.000000	98.045886 
1661.000000	98.069995 
1660.000000	98.076698 
1659.000000	98.082496 
1658.000000	98.112307 
1657.000000	98.183902 
1656.000000	98.279933 
1655.000000	98.375398 
1654.000000	98.425443 
1653.000000	98.422176 
1652.000000	98.336259 
1651.000000	98.274591 
1650.000000	98.232976 
1649.000000	98.210839 
1648.000000	98.190120 
1647.000000	98.187536 
1646.000000	98.218189 
1645.000000	98.252472 
1644.000000	98.276638 
1643.000000	98.289451 
1642.000000	98.296695 
1641.000000	98.306131 
1640.000000	98.318897 
1639.000000	98.331819 
1638.000000	98.342460 
1637.000000	98.352480 
1636.000000	98.367771 
1635.000000	98.386225 
1634.000000	98.395955 
1633.000000	98.403694 
1632.000000	98.407245 
1631.000000	98.409328 
1630.000000	98.418868 
1629.000000	98.438046 
1628.000000	98.454236 
1627.000000	98.458949 
1626.000000	98.456439 
1625.000000	98.451379 
1624.000000	98.443499 
1623.000000	98.438943 
1622.000000	98.445387 
1621.000000	98.458237 
1620.000000	98.469654 
1619.000000	98.475374 
1618.000000	98.474832 
1617.000000	98.472514 
1616.000000	98.470782 
1615.000000	98.470395 
1614.000000	98.474790 
1613.000000	98.479870 
1612.000000	98.480734 
1611.000000	98.478565 
1610.000000	98.480410 
1609.000000	98.487256 
1608.000000	98.493125 
1607.000000	98.497755 
1606.000000	98.505082 
1605.000000	98.512910 
1604.000000	98.516428 
1603.000000	98.518684 
1602.000000	98.525459 
1601.000000	98.533057 
1600.000000	98.535921 
1599.000000	98.537131 
1598.000000	98.541584 
1597.000000	98.547378 
1596.000000	98.549317 
1595.000000	98.547106 
1594.000000	98.545296 
1593.000000	98.545045 
1592.000000	98.543890 
1591.000000	98.542356 
1590.000000	98.543478 
1589.000000	98.546209 
1588.000000	98.546487 
1587.000000	98.543887 
1586.000000	98.540912 
1585.000000	98.537327 
1584.000000	98.531213 
1583.000000	98.523755 
1582.000000	98.518578 
1581.000000	98.515874 
1580.000000	98.513628 
1579.000000	98.511520 
1578.000000	98.510080 
1577.000000	98.507816 
1576.000000	98.503549 
1575.000000	98.498810 
1574.000000	98.495444 
1573.000000	98.492844 
1572.000000	98.489978 
1571.000000	98.486496 
1570.000000	98.483065 
1569.000000	98.479755 
1568.000000	98.476116 
1567.000000	98.472685 
1566.000000	98.469528 
1565.000000	98.466192 
1564.000000	98.462526 
1563.000000	98.459009 
1562.000000	98.455902 
1561.000000	98.451974 
1560.000000	98.445816 
1559.000000	98.437723 
1558.000000	98.430606 
1557.000000	98.424135 
1556.000000	98.418103 
1555.000000	98.412480 
1554.000000	98.407128 
1553.000000	98.401932 
1552.000000	98.396807 
1551.000000	98.391662 
1550.000000	98.386436 
1549.000000	98.381111 
1548.000000	98.375706 
1547.000000	98.370234 
1546.000000	98.364724 
1545.000000	98.359222 
1544.000000	98.353796 
1543.000000	98.348542 
1542.000000	98.343583 
1541.000000	98.339041 
1540.000000	98.334919 
1539.000000	98.331010 
1538.000000	98.327125 
1537.000000	98.323277 
1536.000000	98.319544 
1535.000000	98.315948 
1534.000000	98.312544 
1533.000000	98.309509 
1532.000000	98.306846 
1531.000000	98.304271 
1530.000000	98.301792 
1529.000000	98.299843 
1528.000000	98.298408 
1527.000000	98.296165 
1526.000000	98.291808 
1525.000000	98.287183 
1524.000000	98.284561 
1523.000000	98.281479 
1522.000000	98.275201 
1521.000000	98.273975 
1520.000000	98.280520 
1519.000000	98.288053 
1518.000000	98.292158 
1517.000000	98.293210 
1516.000000	98.291033 
1515.000000	98.281893 
1514.000000	98.266867 
1513.000000	98.253006 
1512.000000	98.248276 
1511.000000	98.251815 
1510.000000	98.251825 
1509.000000	98.232777 
1508.000000	98.193717 
1507.000000	98.172248 
1506.000000	98.169909 
1505.000000	98.148429 
1504.000000	98.145880 
1503.000000	98.163090 
1502.000000	98.189998 
1501.000000	98.221660 
1500.000000	98.259535 
1499.000000	98.296549 
1498.000000	98.310006 
1497.000000	98.302585 
1496.000000	98.308362 
1495.000000	98.322876 
1494.000000	98.320188 
1493.000000	98.300071 
1492.000000	98.279018 
1491.000000	98.268560 
1490.000000	98.268702 
1489.000000	98.282420 
1488.000000	98.298336 
1487.000000	98.293561 
1486.000000	98.271467 
1485.000000	98.246430 
1484.000000	98.224637 
1483.000000	98.204994 
1482.000000	98.181962 
1481.000000	98.155875 
1480.000000	98.132740 
1479.000000	98.113839 
1478.000000	98.095346 
1477.000000	98.073120 
1476.000000	98.042618 
1475.000000	97.992733 
1474.000000	97.924102 
1473.000000	97.872004 
1472.000000	97.871238 
1471.000000	97.893185 
1470.000000	97.903824 
1469.000000	97.904060 
1468.000000	97.903697 
1467.000000	97.900648 
1466.000000	97.884901 
1465.000000	97.856944 
1464.000000	97.829735 
1463.000000	97.809950 
1462.000000	97.795650 
1461.000000	97.787163 
1460.000000	97.783169 
1459.000000	97.769705 
1458.000000	97.719548 
1457.000000	97.649986 
1456.000000	97.616858 
1455.000000	97.622042 
1454.000000	97.634224 
1453.000000	97.641713 
1452.000000	97.646608 
1451.000000	97.649845 
1450.000000	97.647465 
1449.000000	97.641422 
1448.000000	97.640973 
1447.000000	97.644688 
1446.000000	97.640253 
1445.000000	97.628306 
1444.000000	97.616607 
1443.000000	97.606697 
1442.000000	97.595466 
1441.000000	97.583196 
1440.000000	97.575663 
1439.000000	97.573612 
1438.000000	97.563733 
1437.000000	97.539253 
1436.000000	97.526828 
1435.000000	97.543910 
1434.000000	97.574194 
1433.000000	97.606616 
1432.000000	97.642721 
1431.000000	97.682320 
1430.000000	97.708826 
1429.000000	97.708949 
1428.000000	97.701870 
1427.000000	97.712994 
1426.000000	97.737922 
1425.000000	97.748765 
1424.000000	97.739856 
1423.000000	97.737663 
1422.000000	97.745115 
1421.000000	97.737973 
1420.000000	97.703795 
1419.000000	97.661489 
1418.000000	97.611147 
1417.000000	97.538577 
1416.000000	97.462278 
1415.000000	97.394430 
1414.000000	97.320705 
1413.000000	97.222402 
1412.000000	97.110461 
1411.000000	97.018764 
1410.000000	96.958083 
1409.000000	96.922345 
1408.000000	96.923228 
1407.000000	96.970493 
1406.000000	97.041144 
1405.000000	97.102037 
1404.000000	97.159003 
1403.000000	97.234123 
1402.000000	97.316036 
1401.000000	97.379018 
1400.000000	97.413624 
1399.000000	97.435956 
1398.000000	97.451491 
1397.000000	97.449665 
1396.000000	97.440073 
1395.000000	97.444342 
1394.000000	97.443597 
1393.000000	97.399764 
1392.000000	97.330748 
1391.000000	97.265844 
1390.000000	97.196675 
1389.000000	97.089146 
1388.000000	96.929363 
1387.000000	96.750669 
1386.000000	96.584137 
1385.000000	96.422370 
1384.000000	96.253139 
1383.000000	96.080920 
1382.000000	95.913256 
1381.000000	95.748768 
1380.000000	95.583461 
1379.000000	95.430009 
1378.000000	95.310454 
1377.000000	95.225444 
1376.000000	95.155270 
1375.000000	95.088292 
1374.000000	95.026592 
1373.000000	94.960411 
1372.000000	94.885567 
1371.000000	94.828952 
1370.000000	94.813869 
1369.000000	94.809670 
1368.000000	94.764938 
1367.000000	94.687880 
1366.000000	94.653532 
1365.000000	94.729017 
1364.000000	94.911197 
1363.000000	95.129728 
1362.000000	95.314776 
1361.000000	95.449329 
1360.000000	95.549615 
1359.000000	95.622062 
1358.000000	95.659540 
1357.000000	95.662617 
1356.000000	95.649797 
1355.000000	95.642987 
1354.000000	95.653021 
1353.000000	95.682274 
1352.000000	95.726242 
1351.000000	95.775353 
1350.000000	95.830300 
1349.000000	95.891024 
1348.000000	95.952876 
1347.000000	96.010541 
1346.000000	96.062391 
1345.000000	96.106822 
1344.000000	96.142313 
1343.000000	96.170165 
1342.000000	96.195798 
1341.000000	96.227620 
1340.000000	96.282427 
1339.000000	96.379851 
1338.000000	96.515794 
1337.000000	96.668371 
1336.000000	96.828268 
1335.000000	96.999570 
1334.000000	97.184228 
1333.000000	97.374388 
1332.000000	97.554725 
1331.000000	97.711615 
1330.000000	97.840712 
1329.000000	97.944124 
1328.000000	98.026259 
1327.000000	98.093559 
1326.000000	98.152764 
1325.000000	98.200317 
1324.000000	98.233932 
1323.000000	98.260455 
1322.000000	98.284154 
1321.000000	98.297474 
1320.000000	98.293972 
1319.000000	98.282670 
1318.000000	98.278177 
1317.000000	98.283211 
1316.000000	98.291407 
1315.000000	98.299263 
1314.000000	98.304893 
1313.000000	98.304413 
1312.000000	98.295785 
1311.000000	98.281923 
1310.000000	98.265772 
1309.000000	98.246687 
1308.000000	98.224738 
1307.000000	98.202578 
1306.000000	98.182540 
1305.000000	98.160829 
1304.000000	98.138275 
1303.000000	98.120952 
1302.000000	98.106668 
1301.000000	98.080077 
1300.000000	98.030235 
1299.000000	97.964076 
1298.000000	97.897187 
1297.000000	97.838300 
1296.000000	97.786226 
1295.000000	97.736734 
1294.000000	97.683998 
1293.000000	97.623536 
1292.000000	97.559321 
1291.000000	97.501351 
1290.000000	97.453082 
1289.000000	97.408171 
1288.000000	97.361534 
1287.000000	97.315132 
1286.000000	97.269753 
1285.000000	97.221959 
1284.000000	97.173206 
1283.000000	97.130854 
1282.000000	97.096655 
1281.000000	97.063003 
1280.000000	97.023211 
1279.000000	96.978771 
1278.000000	96.930905 
1277.000000	96.876141 
1276.000000	96.813528 
1275.000000	96.748563 
1274.000000	96.683364 
1273.000000	96.612441 
1272.000000	96.534342 
1271.000000	96.457772 
1270.000000	96.388442 
1269.000000	96.319889 
1268.000000	96.246257 
1267.000000	96.173391 
1266.000000	96.106985 
1265.000000	96.042594 
1264.000000	95.975911 
1263.000000	95.911592 
1262.000000	95.853438 
1261.000000	95.796802 
1260.000000	95.739545 
1259.000000	95.692248 
1258.000000	95.664122 
1257.000000	95.649016 
1256.000000	95.632378 
1255.000000	95.605077 
1254.000000	95.564781 
1253.000000	95.511671 
1252.000000	95.449250 
1251.000000	95.384726 
1250.000000	95.321884 
1249.000000	95.257905 
1248.000000	95.190380 
1247.000000	95.120086 
1246.000000	95.042644 
1245.000000	94.949059 
1244.000000	94.838536 
1243.000000	94.720223 
1242.000000	94.598159 
1241.000000	94.465596 
1240.000000	94.318018 
1239.000000	94.159598 
1238.000000	93.992182 
1237.000000	93.810840 
1236.000000	93.617387 
1235.000000	93.426955 
1234.000000	93.254444 
1233.000000	93.105604 
1232.000000	92.987680 
1231.000000	92.915739 
1230.000000	92.900569 
1229.000000	92.940661 
1228.000000	93.029697 
1227.000000	93.160766 
1226.000000	93.322445 
1225.000000	93.502269 
1224.000000	93.690029 
1223.000000	93.858583 
1222.000000	93.944142 
1221.000000	93.876088 
1220.000000	93.647977 
1219.000000	93.355526 
1218.000000	93.146342 
1217.000000	93.122993 
1216.000000	93.292110 
1215.000000	93.579283 
1214.000000	93.879697 
1213.000000	94.116676 
1212.000000	94.271531 
1211.000000	94.365646 
1210.000000	94.422756 
1209.000000	94.454323 
1208.000000	94.472522 
1207.000000	94.497250 
1206.000000	94.543869 
1205.000000	94.615638 
1204.000000	94.712457 
1203.000000	94.836358 
1202.000000	94.984731 
1201.000000	95.149435 
1200.000000	95.326979 
1199.000000	95.520040 
1198.000000	95.725951 
1197.000000	95.934668 
1196.000000	96.139857 
1195.000000	96.340409 
1194.000000	96.530216 
1193.000000	96.698971 
1192.000000	96.847092 
1191.000000	96.987674 
1190.000000	97.128061 
1189.000000	97.259984 
1188.000000	97.374080 
1187.000000	97.474001 
1186.000000	97.568764 
1185.000000	97.659089 
1184.000000	97.738003 
1183.000000	97.798799 
1182.000000	97.837700 
1181.000000	97.854694 
1180.000000	97.856717 
1179.000000	97.855651 
1178.000000	97.859499 
1177.000000	97.870077 
1176.000000	97.888973 
1175.000000	97.917344 
1174.000000	97.950122 
1173.000000	97.979040 
1172.000000	98.003590 
1171.000000	98.030456 
1170.000000	98.062202 
1169.000000	98.095373 
1168.000000	98.129079 
1167.000000	98.163678 
1166.000000	98.190473 
1165.000000	98.197182 
1164.000000	98.186854 
1163.000000	98.177136 
1162.000000	98.176689 
1161.000000	98.176198 
1160.000000	98.168376 
1159.000000	98.162542 
1158.000000	98.169913 
1157.000000	98.185441 
1156.000000	98.193383 
1155.000000	98.183410 
1154.000000	98.156607 
1153.000000	98.124154 
1152.000000	98.102708 
1151.000000	98.099774 
1150.000000	98.100650 
1149.000000	98.081674 
1148.000000	98.038781 
1147.000000	97.990776 
1146.000000	97.952273 
1145.000000	97.917565 
1144.000000	97.876127 
1143.000000	97.829310 
1142.000000	97.784357 
1141.000000	97.743950 
1140.000000	97.707296 
1139.000000	97.669951 
1138.000000	97.619345 
1137.000000	97.544402 
1136.000000	97.453135 
1135.000000	97.366200 
1134.000000	97.288568 
1133.000000	97.203776 
1132.000000	97.101380 
1131.000000	96.992204 
1130.000000	96.889046 
1129.000000	96.788995 
1128.000000	96.684615 
1127.000000	96.578049 
1126.000000	96.475784 
1125.000000	96.383571 
1124.000000	96.312713 
1123.000000	96.274694 
1122.000000	96.261262 
1121.000000	96.245950 
1120.000000	96.213690 
1119.000000	96.173643 
1118.000000	96.138051 
1117.000000	96.108402 
1116.000000	96.087793 
1115.000000	96.082916 
1114.000000	96.084291 
1113.000000	96.068949 
1112.000000	96.035226 
1111.000000	96.010355 
1110.000000	96.007498 
1109.000000	95.999326 
1108.000000	95.956908 
1107.000000	95.889276 
1106.000000	95.823471 
1105.000000	95.764229 
1104.000000	95.699556 
1103.000000	95.632094 
1102.000000	95.577788 
1101.000000	95.538642 
1100.000000	95.508862 
1099.000000	95.483962 
1098.000000	95.469008 
1097.000000	95.461620 
1096.000000	95.448897 
1095.000000	95.420004 
1094.000000	95.375279 
1093.000000	95.327319 
1092.000000	95.297937 
1091.000000	95.304950 
1090.000000	95.344501 
1089.000000	95.394392 
1088.000000	95.440170 
1087.000000	95.488077 
1086.000000	95.549046 
1085.000000	95.623707 
1084.000000	95.707941 
1083.000000	95.798485 
1082.000000	95.886294 
1081.000000	95.958133 
1080.000000	96.012473 
1079.000000	96.063454 
1078.000000	96.125413 
1077.000000	96.204608 
1076.000000	96.305896 
1075.000000	96.429415 
1074.000000	96.557056 
1073.000000	96.661818 
1072.000000	96.737802 
1071.000000	96.804961 
1070.000000	96.879011 
1069.000000	96.953880 
1068.000000	97.020732 
1067.000000	97.085090 
1066.000000	97.153945 
1065.000000	97.221171 
1064.000000	97.277497 
1063.000000	97.322781 
1062.000000	97.359702 
1061.000000	97.387559 
1060.000000	97.410597 
1059.000000	97.439218 
1058.000000	97.473123 
1057.000000	97.496173 
1056.000000	97.499130 
1055.000000	97.496991 
1054.000000	97.512218 
1053.000000	97.546320 
1052.000000	97.578252 
1051.000000	97.587792 
1050.000000	97.572997 
1049.000000	97.547750 
1048.000000	97.528515 
1047.000000	97.521160 
1046.000000	97.517434 
1045.000000	97.506891 
1044.000000	97.491071 
1043.000000	97.481269 
1042.000000	97.485030 
1041.000000	97.501949 
1040.000000	97.529877 
1039.000000	97.565825 
1038.000000	97.603499 
1037.000000	97.640306 
1036.000000	97.682986 
1035.000000	97.734096 
1034.000000	97.778038 
1033.000000	97.796769 
1032.000000	97.795690 
1031.000000	97.794596 
1030.000000	97.792782 
1029.000000	97.764283 
1028.000000	97.692358 
1027.000000	97.588658 
1026.000000	97.471054 
1025.000000	97.341195 
1024.000000	97.195886 
1023.000000	97.044677 
1022.000000	96.901409 
1021.000000	96.768456 
1020.000000	96.642009 
1019.000000	96.526141 
1018.000000	96.433937 
1017.000000	96.382767 
1016.000000	96.393199 
1015.000000	96.479616 
1014.000000	96.632083 
1013.000000	96.815516 
1012.000000	96.994850 
1011.000000	97.156033 
1010.000000	97.300653 
1009.000000	97.431476 
1008.000000	97.547873 
1007.000000	97.645717 
1006.000000	97.717565 
1005.000000	97.761282 
1004.000000	97.789847 
1003.000000	97.821824 
1002.000000	97.859901 
1001.000000	97.890870 
1000.000000	97.908657 
999.000000	 97.922072 
998.000000	 97.935903 
997.000000	 97.942345 
996.000000	 97.940618 
995.000000	 97.948611 
994.000000	 97.981040 
993.000000	 98.026776 
992.000000	 98.061276 
991.000000	 98.073913 
990.000000	 98.072411 
989.000000	 98.067946 
988.000000	 98.066698 
987.000000	 98.070039 
986.000000	 98.072328 
985.000000	 98.062393 
984.000000	 98.035497 
983.000000	 98.000416 
982.000000	 97.969405 
981.000000	 97.946387 
980.000000	 97.929894 
979.000000	 97.919798 
978.000000	 97.913984 
977.000000	 97.904819 
976.000000	 97.886146 
975.000000	 97.859525 
974.000000	 97.829596 
973.000000	 97.799528 
972.000000	 97.774190 
971.000000	 97.759207 
970.000000	 97.753130 
969.000000	 97.750193 
968.000000	 97.755017 
967.000000	 97.782890 
966.000000	 97.837850 
965.000000	 97.900796 
964.000000	 97.948983 
963.000000	 97.979655 
962.000000	 98.004568 
961.000000	 98.030275 
960.000000	 98.055928 
959.000000	 98.084204 
958.000000	 98.121100 
957.000000	 98.165672 
956.000000	 98.208605 
955.000000	 98.240682 
954.000000	 98.257863 
953.000000	 98.261248 
952.000000	 98.257254 
951.000000	 98.254572 
950.000000	 98.256255 
949.000000	 98.258034 
948.000000	 98.257114 
947.000000	 98.256566 
946.000000	 98.257915 
945.000000	 98.257111 
944.000000	 98.252965 
943.000000	 98.251845 
942.000000	 98.258022 
941.000000	 98.266951 
940.000000	 98.274839 
939.000000	 98.287032 
938.000000	 98.308758 
937.000000	 98.334163 
936.000000	 98.353656 
935.000000	 98.366883 
934.000000	 98.378917 
933.000000	 98.387301 
932.000000	 98.382904 
931.000000	 98.362918 
930.000000	 98.335699 
929.000000	 98.312579 
928.000000	 98.299276 
927.000000	 98.294799 
926.000000	 98.294559 
925.000000	 98.294920 
924.000000	 98.297041 
923.000000	 98.304561 
922.000000	 98.316050 
921.000000	 98.323300 
920.000000	 98.320171 
919.000000	 98.310233 
918.000000	 98.302927 
917.000000	 98.303937 
916.000000	 98.310037 
915.000000	 98.311028 
914.000000	 98.297299 
913.000000	 98.269233 
912.000000	 98.238936 
911.000000	 98.218115 
910.000000	 98.205440 
909.000000	 98.193546 
908.000000	 98.185526 
907.000000	 98.190835 
906.000000	 98.203803 
905.000000	 98.202274 
904.000000	 98.173946 
903.000000	 98.130713 
902.000000	 98.090785 
901.000000	 98.059794 
900.000000	 98.038094 
899.000000	 98.030718 
898.000000	 98.038829 
897.000000	 98.049997 
896.000000	 98.051954 
895.000000	 98.047672 
894.000000	 98.046109 
893.000000	 98.046694 
892.000000	 98.044642 
891.000000	 98.043615 
890.000000	 98.050682 
889.000000	 98.064312 
888.000000	 98.077532 
887.000000	 98.086500 
886.000000	 98.086849 
885.000000	 98.070434 
884.000000	 98.036755 
883.000000	 97.998162 
882.000000	 97.960209 
881.000000	 97.906312 
880.000000	 97.819494 
879.000000	 97.712416 
878.000000	 97.615658 
877.000000	 97.538173 
876.000000	 97.460739 
875.000000	 97.371303 
874.000000	 97.289386 
873.000000	 97.248602 
872.000000	 97.267797 
871.000000	 97.342120 
870.000000	 97.448699 
869.000000	 97.557460 
868.000000	 97.645935 
867.000000	 97.710055 
866.000000	 97.760294 
865.000000	 97.807014 
864.000000	 97.850197 
863.000000	 97.881423 
862.000000	 97.893626 
861.000000	 97.890540 
860.000000	 97.887760 
859.000000	 97.900646 
858.000000	 97.929013 
857.000000	 97.957395 
856.000000	 97.971560 
855.000000	 97.970408 
854.000000	 97.961905 
853.000000	 97.954248 
852.000000	 97.952027 
851.000000	 97.953080 
850.000000	 97.946972 
849.000000	 97.924718 
848.000000	 97.892334 
847.000000	 97.866896 
846.000000	 97.858225 
845.000000	 97.864812 
844.000000	 97.887566 
843.000000	 97.931428 
842.000000	 97.988332 
841.000000	 98.035048 
840.000000	 98.058614 
839.000000	 98.071049 
838.000000	 98.088715 
837.000000	 98.109673 
836.000000	 98.123805 
835.000000	 98.134485 
834.000000	 98.154929 
833.000000	 98.188988 
832.000000	 98.228424 
831.000000	 98.265329 
830.000000	 98.296560 
829.000000	 98.319358 
828.000000	 98.332494 
827.000000	 98.338997 
826.000000	 98.340648 
825.000000	 98.336099 
824.000000	 98.332380 
823.000000	 98.346887 
822.000000	 98.384725 
821.000000	 98.425751 
820.000000	 98.448558 
819.000000	 98.455675 
818.000000	 98.461489 
817.000000	 98.466077 
816.000000	 98.457900 
815.000000	 98.436487 
814.000000	 98.414346 
813.000000	 98.396697 
812.000000	 98.374202 
811.000000	 98.338937 
810.000000	 98.297021 
809.000000	 98.262977 
808.000000	 98.248869 
807.000000	 98.258919 
806.000000	 98.286324 
805.000000	 98.314219 
804.000000	 98.328190 
803.000000	 98.329778 
802.000000	 98.331654 
801.000000	 98.340162 
800.000000	 98.348830 
799.000000	 98.348739 
798.000000	 98.338488 
797.000000	 98.323405 
796.000000	 98.310564 
795.000000	 98.304750 
794.000000	 98.303609 
793.000000	 98.297542 
792.000000	 98.280492 
791.000000	 98.260177 
790.000000	 98.251882 
789.000000	 98.263344 
788.000000	 98.290958 
787.000000	 98.326653 
786.000000	 98.360658 
785.000000	 98.380352 
784.000000	 98.379327 
783.000000	 98.370129 
782.000000	 98.376735 
781.000000	 98.409801 
780.000000	 98.455169 
779.000000	 98.487598 
778.000000	 98.490666 
777.000000	 98.465882 
776.000000	 98.431622 
775.000000	 98.413152 
774.000000	 98.424499 
773.000000	 98.457139 
772.000000	 98.490381 
771.000000	 98.511194 
770.000000	 98.519832 
769.000000	 98.522841 
768.000000	 98.530228 
767.000000	 98.554089 
766.000000	 98.596065 
765.000000	 98.636613 
764.000000	 98.650214 
763.000000	 98.633305 
762.000000	 98.607496 
761.000000	 98.593892 
760.000000	 98.595469 
759.000000	 98.606731 
758.000000	 98.625362 
757.000000	 98.645628 
756.000000	 98.651749 
755.000000	 98.632008 
754.000000	 98.598240 
753.000000	 98.581229 
752.000000	 98.602843 
751.000000	 98.654418 
750.000000	 98.705109 
749.000000	 98.731171 
748.000000	 98.732288 
747.000000	 98.716211 
746.000000	 98.677839 
745.000000	 98.608642 
744.000000	 98.523872 
743.000000	 98.459427 
742.000000	 98.430103 
741.000000	 98.403407 
740.000000	 98.328818 
739.000000	 98.186050 
738.000000	 97.994566 
737.000000	 97.786439 
736.000000	 97.585610 
735.000000	 97.405760 
734.000000	 97.246229 
733.000000	 97.085793 
732.000000	 96.898792 
731.000000	 96.685270 
730.000000	 96.473614 
729.000000	 96.283571 
728.000000	 96.110855 
727.000000	 95.955986 
726.000000	 95.844482 
725.000000	 95.812815 
724.000000	 95.876786 
723.000000	 96.017155 
722.000000	 96.195900 
721.000000	 96.388960 
720.000000	 96.597910 
719.000000	 96.815580 
718.000000	 96.997644 
717.000000	 97.095814 
716.000000	 97.110187 
715.000000	 97.095553 
714.000000	 97.108290 
713.000000	 97.150471 
712.000000	 97.182986 
711.000000	 97.185079 
710.000000	 97.181952 
709.000000	 97.198732 
708.000000	 97.238549 
707.000000	 97.294839 
706.000000	 97.351335 
705.000000	 97.394531 
704.000000	 97.428649 
703.000000	 97.467183 
702.000000	 97.514978 
701.000000	 97.565528 
700.000000	 97.611040 
699.000000	 97.651658 
698.000000	 97.689627 
697.000000	 97.724301 
696.000000	 97.757082 
695.000000	 97.791943 
694.000000	 97.831677 
693.000000	 97.875226 
692.000000	 97.919658 
691.000000	 97.964185 
690.000000	 98.008050 
689.000000	 98.048955 
688.000000	 98.085962 
687.000000	 98.120836 
686.000000	 98.156151 
685.000000	 98.192751 
684.000000	 98.229921 
683.000000	 98.267193 
682.000000	 98.304003 
681.000000	 98.338651 
680.000000	 98.369304 
679.000000	 98.396248 
678.000000	 98.421474 
677.000000	 98.445421 
676.000000	 98.468359 
675.000000	 98.491152 
674.000000	 98.513387 
673.000000	 98.534554 
672.000000	 98.557489 
671.000000	 98.590233 
670.000000	 98.643192 
669.000000	 98.715094 
668.000000	 98.757961 
667.000000	 98.731775 
666.000000	 98.671186 
665.000000	 98.634799 
664.000000	 98.621933 
663.000000	 98.620230 
662.000000	 98.621923 
661.000000	 98.623333 
660.000000	 98.624111 
659.000000	 98.625429 
658.000000	 98.627933 
657.000000	 98.629832 
656.000000	 98.629865 
655.000000	 98.628606 
654.000000	 98.626648 
653.000000	 98.623850 
652.000000	 98.621381 
651.000000	 98.621794 
650.000000	 98.625920 
