# Supplementary material for: Characterization of Ingested Microplastics in a Regional Endemic Lizard Apathya cappadocica (Werner, 1902) from Türkiye
Source: Biology (Basel). 2025 Oct 21;14(10):1457. doi: 10.3390/biology14101457 (PMC12561676; doi:10.3390/biology14101457)
Supplement: Supplementary file 1 [file biology-14-01457-s001.zip › biology-3832026-Supplementary materials/Supplementary material Figure S1-27/FTIR SPECTRA/Figure S15-k56-1.asc]

PE IR                   SPECTRUM    ASCII       PEDS        1.60        
  -1
~SP.SP
25/07/17
10:46:23.00
25/07/17
10:46:29.00
Administrator

650.000000
4


SPECTRUM 100,CPU32 MAIN 00.02.8200 12-DECEMBER-2006 10:00:00
MIR TGS
MIR
OPTKBR
79161
0.200000

4.000000
STRONG
RATIO
SPECTRUM
MAGNITUDE
UNIVERSAL ATR
DOUBLE

COMBINED


0


#HDR
-1
-1
#GR
CM-1
%T
0.00002384185791015625
0.0
4000.000000
-1.000000
3351
8
97.199784
81.557138
#DATA
4000.000000	96.968923 
3999.000000	96.965987 
3998.000000	96.960095 
3997.000000	96.950437 
3996.000000	96.940117 
3995.000000	96.930798 
3994.000000	96.923591 
3993.000000	96.918982 
3992.000000	96.917592 
3991.000000	96.919196 
3990.000000	96.922479 
3989.000000	96.926431 
3988.000000	96.931348 
3987.000000	96.937710 
3986.000000	96.944958 
3985.000000	96.951512 
3984.000000	96.955909 
3983.000000	96.957549 
3982.000000	96.956369 
3981.000000	96.953098 
3980.000000	96.949431 
3979.000000	96.947418 
3978.000000	96.948376 
3977.000000	96.951769 
3976.000000	96.955196 
3975.000000	96.956017 
3974.000000	96.953702 
3973.000000	96.950417 
3972.000000	96.949045 
3971.000000	96.950900 
3970.000000	96.954924 
3969.000000	96.958604 
3968.000000	96.959776 
3967.000000	96.957573 
3966.000000	96.952688 
3965.000000	96.947028 
3964.000000	96.942704 
3963.000000	96.940669 
3962.000000	96.940372 
3961.000000	96.940398 
3960.000000	96.939390 
3959.000000	96.937084 
3958.000000	96.934308 
3957.000000	96.932218 
3956.000000	96.931644 
3955.000000	96.932466 
3954.000000	96.933596 
3953.000000	96.933546 
3952.000000	96.931160 
3951.000000	96.926153 
3950.000000	96.918839 
3949.000000	96.910174 
3948.000000	96.902249 
3947.000000	96.897450 
3946.000000	96.897304 
3945.000000	96.901969 
3944.000000	96.909144 
3943.000000	96.913841 
3942.000000	96.912097 
3941.000000	96.904976 
3940.000000	96.897716 
3939.000000	96.894566 
3938.000000	96.895008 
3937.000000	96.894789 
3936.000000	96.890505 
3935.000000	96.882507 
3934.000000	96.874724 
3933.000000	96.871592 
3932.000000	96.874497 
3931.000000	96.880740 
3930.000000	96.885372 
3929.000000	96.886914 
3928.000000	96.888359 
3927.000000	96.892078 
3926.000000	96.895502 
3925.000000	96.892474 
3924.000000	96.880054 
3923.000000	96.862306 
3922.000000	96.846071 
3921.000000	96.835008 
3920.000000	96.828376 
3919.000000	96.823491 
3918.000000	96.819813 
3917.000000	96.819077 
3916.000000	96.822379 
3915.000000	96.828397 
3914.000000	96.834809 
3913.000000	96.839773 
3912.000000	96.842134 
3911.000000	96.842078 
3910.000000	96.840565 
3909.000000	96.837679 
3908.000000	96.831988 
3907.000000	96.820972 
3906.000000	96.802280 
3905.000000	96.775244 
3904.000000	96.743449 
3903.000000	96.717671 
3902.000000	96.708584 
3901.000000	96.717553 
3900.000000	96.736545 
3899.000000	96.753752 
3898.000000	96.762780 
3897.000000	96.764214 
3896.000000	96.760852 
3895.000000	96.756336 
3894.000000	96.754476 
3893.000000	96.756298 
3892.000000	96.757416 
3891.000000	96.752959 
3890.000000	96.743117 
3889.000000	96.731687 
3888.000000	96.723438 
3887.000000	96.722891 
3886.000000	96.728267 
3885.000000	96.732611 
3884.000000	96.732443 
3883.000000	96.730931 
3882.000000	96.732315 
3881.000000	96.735088 
3880.000000	96.734059 
3879.000000	96.728902 
3878.000000	96.724613 
3877.000000	96.725982 
3876.000000	96.734710 
3875.000000	96.745315 
3874.000000	96.747027 
3873.000000	96.735039 
3872.000000	96.715264 
3871.000000	96.698242 
3870.000000	96.687928 
3869.000000	96.681386 
3868.000000	96.675845 
3867.000000	96.671799 
3866.000000	96.672407 
3865.000000	96.678047 
3864.000000	96.683236 
3863.000000	96.683280 
3862.000000	96.679170 
3861.000000	96.675228 
3860.000000	96.674727 
3859.000000	96.677677 
3858.000000	96.680489 
3857.000000	96.679235 
3856.000000	96.673685 
3855.000000	96.671017 
3854.000000	96.671476 
3853.000000	96.669739 
3852.000000	96.669338 
3851.000000	96.672320 
3850.000000	96.674804 
3849.000000	96.676330 
3848.000000	96.678406 
3847.000000	96.682606 
3846.000000	96.688685 
3845.000000	96.693581 
3844.000000	96.693544 
3843.000000	96.688538 
3842.000000	96.681998 
3841.000000	96.677078 
3840.000000	96.674398 
3839.000000	96.672731 
3838.000000	96.671302 
3837.000000	96.670575 
3836.000000	96.671351 
3835.000000	96.674249 
3834.000000	96.678805 
3833.000000	96.683565 
3832.000000	96.687104 
3831.000000	96.689017 
3830.000000	96.690590 
3829.000000	96.693787 
3828.000000	96.699060 
3827.000000	96.704093 
3826.000000	96.704924 
3825.000000	96.698978 
3824.000000	96.688772 
3823.000000	96.683734 
3822.000000	96.688704 
3821.000000	96.694035 
3820.000000	96.689893 
3819.000000	96.680232 
3818.000000	96.674210 
3817.000000	96.680521 
3816.000000	96.700194 
3815.000000	96.724142 
3814.000000	96.742653 
3813.000000	96.752757 
3812.000000	96.757194 
3811.000000	96.758571 
3810.000000	96.756938 
3809.000000	96.752766 
3808.000000	96.747285 
3807.000000	96.739839 
3806.000000	96.730309 
3805.000000	96.720896 
3804.000000	96.716966 
3803.000000	96.728805 
3802.000000	96.754105 
3801.000000	96.773564 
3800.000000	96.777538 
3799.000000	96.774773 
3798.000000	96.777562 
3797.000000	96.792758 
3796.000000	96.815153 
3795.000000	96.836152 
3794.000000	96.853172 
3793.000000	96.869741 
3792.000000	96.888870 
3791.000000	96.907563 
3790.000000	96.917885 
3789.000000	96.916256 
3788.000000	96.908998 
3787.000000	96.906272 
3786.000000	96.910749 
3785.000000	96.914382 
3784.000000	96.908306 
3783.000000	96.894793 
3782.000000	96.886963 
3781.000000	96.894633 
3780.000000	96.908563 
3779.000000	96.910484 
3778.000000	96.900406 
3777.000000	96.892292 
3776.000000	96.892391 
3775.000000	96.894879 
3774.000000	96.887646 
3773.000000	96.861691 
3772.000000	96.819442 
3771.000000	96.774607 
3770.000000	96.738567 
3769.000000	96.717956 
3768.000000	96.717940 
3767.000000	96.734898 
3766.000000	96.757050 
3765.000000	96.772431 
3764.000000	96.773994 
3763.000000	96.764201 
3762.000000	96.755876 
3761.000000	96.760499 
3760.000000	96.766963 
3759.000000	96.747914 
3758.000000	96.694971 
3757.000000	96.624370 
3756.000000	96.552177 
3755.000000	96.486336 
3754.000000	96.428007 
3753.000000	96.368004 
3752.000000	96.284057 
3751.000000	96.174993 
3750.000000	96.093098 
3749.000000	96.076631 
3748.000000	96.102488 
3747.000000	96.127392 
3746.000000	96.142670 
3745.000000	96.158514 
3744.000000	96.182387 
3743.000000	96.217042 
3742.000000	96.243818 
3741.000000	96.243203 
3740.000000	96.221562 
3739.000000	96.193576 
3738.000000	96.177679 
3737.000000	96.186489 
3736.000000	96.207862 
3735.000000	96.219031 
3734.000000	96.215675 
3733.000000	96.213768 
3732.000000	96.229280 
3731.000000	96.259427 
3730.000000	96.283221 
3729.000000	96.287242 
3728.000000	96.282964 
3727.000000	96.290686 
3726.000000	96.314420 
3725.000000	96.343432 
3724.000000	96.374787 
3723.000000	96.415555 
3722.000000	96.465818 
3721.000000	96.516568 
3720.000000	96.557103 
3719.000000	96.580418 
3718.000000	96.586898 
3717.000000	96.580315 
3716.000000	96.561549 
3715.000000	96.531390 
3714.000000	96.494763 
3713.000000	96.458041 
3712.000000	96.422926 
3711.000000	96.398518 
3710.000000	96.400948 
3709.000000	96.430708 
3708.000000	96.473698 
3707.000000	96.514911 
3706.000000	96.546304 
3705.000000	96.573560 
3704.000000	96.608524 
3703.000000	96.651708 
3702.000000	96.684644 
3701.000000	96.691627 
3700.000000	96.679589 
3699.000000	96.664988 
3698.000000	96.656633 
3697.000000	96.653791 
3696.000000	96.648874 
3695.000000	96.636511 
3694.000000	96.622656 
3693.000000	96.621784 
3692.000000	96.640359 
3691.000000	96.666241 
3690.000000	96.675559 
3689.000000	96.659747 
3688.000000	96.638006 
3687.000000	96.626982 
3686.000000	96.622686 
3685.000000	96.618838 
3684.000000	96.616765 
3683.000000	96.620610 
3682.000000	96.630583 
3681.000000	96.638620 
3680.000000	96.628839 
3679.000000	96.588883 
3678.000000	96.526157 
3677.000000	96.477389 
3676.000000	96.461290 
3675.000000	96.454913 
3674.000000	96.437228 
3673.000000	96.413185 
3672.000000	96.399258 
3671.000000	96.420389 
3670.000000	96.468571 
3669.000000	96.507223 
3668.000000	96.527157 
3667.000000	96.544589 
3666.000000	96.570919 
3665.000000	96.608229 
3664.000000	96.648780 
3663.000000	96.680369 
3662.000000	96.692832 
3661.000000	96.681861 
3660.000000	96.649390 
3659.000000	96.603952 
3658.000000	96.560311 
3657.000000	96.530803 
3656.000000	96.515514 
3655.000000	96.505291 
3654.000000	96.488559 
3653.000000	96.464161 
3652.000000	96.445578 
3651.000000	96.438574 
3650.000000	96.429052 
3649.000000	96.420557 
3648.000000	96.436094 
3647.000000	96.469503 
3646.000000	96.497979 
3645.000000	96.513117 
3644.000000	96.521032 
3643.000000	96.531499 
3642.000000	96.549889 
3641.000000	96.571549 
3640.000000	96.586066 
3639.000000	96.585036 
3638.000000	96.566774 
3637.000000	96.537989 
3636.000000	96.509064 
3635.000000	96.486092 
3634.000000	96.462731 
3633.000000	96.424003 
3632.000000	96.363015 
3631.000000	96.296673 
3630.000000	96.253935 
3629.000000	96.241947 
3628.000000	96.254263 
3627.000000	96.285601 
3626.000000	96.321963 
3625.000000	96.354344 
3624.000000	96.385704 
3623.000000	96.419585 
3622.000000	96.455537 
3621.000000	96.490244 
3620.000000	96.510948 
3619.000000	96.501006 
3618.000000	96.464144 
3617.000000	96.420405 
3616.000000	96.384567 
3615.000000	96.361672 
3614.000000	96.345916 
3613.000000	96.323218 
3612.000000	96.288750 
3611.000000	96.255943 
3610.000000	96.245862 
3609.000000	96.272229 
3608.000000	96.327103 
3607.000000	96.386943 
3606.000000	96.432741 
3605.000000	96.460132 
3604.000000	96.475852 
3603.000000	96.488803 
3602.000000	96.503221 
3601.000000	96.518011 
3600.000000	96.527526 
3599.000000	96.526061 
3598.000000	96.515634 
3597.000000	96.504149 
3596.000000	96.498778 
3595.000000	96.500822 
3594.000000	96.504223 
3593.000000	96.501267 
3592.000000	96.488948 
3591.000000	96.471329 
3590.000000	96.460399 
3589.000000	96.467769 
3588.000000	96.488442 
3587.000000	96.507500 
3586.000000	96.519441 
3585.000000	96.530367 
3584.000000	96.546554 
3583.000000	96.569137 
3582.000000	96.594361 
3581.000000	96.615124 
3580.000000	96.625024 
3579.000000	96.623916 
3578.000000	96.617550 
3577.000000	96.612668 
3576.000000	96.610866 
3575.000000	96.609452 
3574.000000	96.604952 
3573.000000	96.594857 
3572.000000	96.578408 
3571.000000	96.556759 
3570.000000	96.533318 
3569.000000	96.513479 
3568.000000	96.500632 
3567.000000	96.496258 
3566.000000	96.498806 
3565.000000	96.504726 
3564.000000	96.513984 
3563.000000	96.534078 
3562.000000	96.568078 
3561.000000	96.606635 
3560.000000	96.633841 
3559.000000	96.641474 
3558.000000	96.634849 
3557.000000	96.625789 
3556.000000	96.622658 
3555.000000	96.627265 
3554.000000	96.636859 
3553.000000	96.644871 
3552.000000	96.643323 
3551.000000	96.628632 
3550.000000	96.603864 
3549.000000	96.576954 
3548.000000	96.556495 
3547.000000	96.547503 
3546.000000	96.550025 
3545.000000	96.560499 
3544.000000	96.575438 
3543.000000	96.594213 
3542.000000	96.617028 
3541.000000	96.640955 
3540.000000	96.661027 
3539.000000	96.673096 
3538.000000	96.676546 
3537.000000	96.673244 
3536.000000	96.666265 
3535.000000	96.659327 
3534.000000	96.654536 
3533.000000	96.651315 
3532.000000	96.647086 
3531.000000	96.640941 
3530.000000	96.633799 
3529.000000	96.626224 
3528.000000	96.617869 
3527.000000	96.610577 
3526.000000	96.609780 
3525.000000	96.620586 
3524.000000	96.642385 
3523.000000	96.667982 
3522.000000	96.688664 
3521.000000	96.699480 
3520.000000	96.700506 
3519.000000	96.695059 
3518.000000	96.688532 
3517.000000	96.685836 
3516.000000	96.688884 
3515.000000	96.696210 
3514.000000	96.704481 
3513.000000	96.710851 
3512.000000	96.714391 
3511.000000	96.715621 
3510.000000	96.714577 
3509.000000	96.710767 
3508.000000	96.704764 
3507.000000	96.699271 
3506.000000	96.696656 
3505.000000	96.696025 
3504.000000	96.693724 
3503.000000	96.688420 
3502.000000	96.683972 
3501.000000	96.685005 
3500.000000	96.691484 
3499.000000	96.698725 
3498.000000	96.702464 
3497.000000	96.702641 
3496.000000	96.701958 
3495.000000	96.702230 
3494.000000	96.702966 
3493.000000	96.702947 
3492.000000	96.701784 
3491.000000	96.699862 
3490.000000	96.697439 
3489.000000	96.694489 
3488.000000	96.691233 
3487.000000	96.688546 
3486.000000	96.688061 
3485.000000	96.691157 
3484.000000	96.697289 
3483.000000	96.703371 
3482.000000	96.705588 
3481.000000	96.702951 
3480.000000	96.697839 
3479.000000	96.692949 
3478.000000	96.688394 
3477.000000	96.682292 
3476.000000	96.673411 
3475.000000	96.662586 
3474.000000	96.652538 
3473.000000	96.646255 
3472.000000	96.645203 
3471.000000	96.648686 
3470.000000	96.653962 
3469.000000	96.657539 
3468.000000	96.657213 
3467.000000	96.653066 
3466.000000	96.647296 
3465.000000	96.642789 
3464.000000	96.641199 
3463.000000	96.641650 
3462.000000	96.641199 
3461.000000	96.637680 
3460.000000	96.632338 
3459.000000	96.629388 
3458.000000	96.631744 
3457.000000	96.636591 
3456.000000	96.637506 
3455.000000	96.631558 
3454.000000	96.622613 
3453.000000	96.616411 
3452.000000	96.612665 
3451.000000	96.606117 
3450.000000	96.594636 
3449.000000	96.583051 
3448.000000	96.577395 
3447.000000	96.577901 
3446.000000	96.580137 
3445.000000	96.581383 
3444.000000	96.582292 
3443.000000	96.583771 
3442.000000	96.585243 
3441.000000	96.585858 
3440.000000	96.585512 
3439.000000	96.584354 
3438.000000	96.583109 
3437.000000	96.583803 
3436.000000	96.589183 
3435.000000	96.599867 
3434.000000	96.612624 
3433.000000	96.622800 
3432.000000	96.626933 
3431.000000	96.624026 
3430.000000	96.615115 
3429.000000	96.603680 
3428.000000	96.595313 
3427.000000	96.594542 
3426.000000	96.601795 
3425.000000	96.614105 
3424.000000	96.629186 
3423.000000	96.646639 
3422.000000	96.664619 
3421.000000	96.678228 
3420.000000	96.684033 
3419.000000	96.684462 
3418.000000	96.685334 
3417.000000	96.689992 
3416.000000	96.697672 
3415.000000	96.706560 
3414.000000	96.716037 
3413.000000	96.725781 
3412.000000	96.734809 
3411.000000	96.742126 
3410.000000	96.747579 
3409.000000	96.752090 
3408.000000	96.757297 
3407.000000	96.764429 
3406.000000	96.773308 
3405.000000	96.782186 
3404.000000	96.788849 
3403.000000	96.790944 
3402.000000	96.786166 
3401.000000	96.774864 
3400.000000	96.762506 
3399.000000	96.757076 
3398.000000	96.761679 
3397.000000	96.771569 
3396.000000	96.779588 
3395.000000	96.783313 
3394.000000	96.784905 
3393.000000	96.785717 
3392.000000	96.784109 
3391.000000	96.778583 
3390.000000	96.770927 
3389.000000	96.765086 
3388.000000	96.764077 
3387.000000	96.768282 
3386.000000	96.775753 
3385.000000	96.783276 
3384.000000	96.788269 
3383.000000	96.790371 
3382.000000	96.791213 
3381.000000	96.792678 
3380.000000	96.795021 
3379.000000	96.796887 
3378.000000	96.796961 
3377.000000	96.795612 
3376.000000	96.794510 
3375.000000	96.794598 
3374.000000	96.795147 
3373.000000	96.795001 
3372.000000	96.794101 
3371.000000	96.793242 
3370.000000	96.792957 
3369.000000	96.793181 
3368.000000	96.793708 
3367.000000	96.794325 
3366.000000	96.794698 
3365.000000	96.794600 
3364.000000	96.794190 
3363.000000	96.793807 
3362.000000	96.793603 
3361.000000	96.793517 
3360.000000	96.793466 
3359.000000	96.793412 
3358.000000	96.793341 
3357.000000	96.793244 
3356.000000	96.793121 
3355.000000	96.792995 
3354.000000	96.792876 
3353.000000	96.792748 
3352.000000	96.792577 
3351.000000	96.792356 
3350.000000	96.792111 
3349.000000	96.791882 
3348.000000	96.791689 
3347.000000	96.791524 
3346.000000	96.791357 
3345.000000	96.791148 
3344.000000	96.790844 
3343.000000	96.790416 
3342.000000	96.789877 
3341.000000	96.789299 
3340.000000	96.788753 
3339.000000	96.788266 
3338.000000	96.787830 
3337.000000	96.787402 
3336.000000	96.786924 
3335.000000	96.786338 
3334.000000	96.785616 
3333.000000	96.784791 
3332.000000	96.783997 
3331.000000	96.783380 
3330.000000	96.782989 
3329.000000	96.782711 
3328.000000	96.782391 
3327.000000	96.782022 
3326.000000	96.781705 
3325.000000	96.781505 
3324.000000	96.781393 
3323.000000	96.781317 
3322.000000	96.781267 
3321.000000	96.781237 
3320.000000	96.781189 
3319.000000	96.781080 
3318.000000	96.780907 
3317.000000	96.780721 
3316.000000	96.780582 
3315.000000	96.780506 
3314.000000	96.780466 
3313.000000	96.780413 
3312.000000	96.780337 
3311.000000	96.780264 
3310.000000	96.780225 
3309.000000	96.780240 
3308.000000	96.780306 
3307.000000	96.780412 
3306.000000	96.780535 
3305.000000	96.780640 
3304.000000	96.780687 
3303.000000	96.780652 
3302.000000	96.780533 
3301.000000	96.780339 
3300.000000	96.780107 
3299.000000	96.779917 
3298.000000	96.779873 
3297.000000	96.780017 
3296.000000	96.780254 
3295.000000	96.780432 
3294.000000	96.780506 
3293.000000	96.780579 
3292.000000	96.780797 
3291.000000	96.781175 
3290.000000	96.781592 
3289.000000	96.781957 
3288.000000	96.782347 
3287.000000	96.782922 
3286.000000	96.783651 
3285.000000	96.784183 
3284.000000	96.784179 
3283.000000	96.783745 
3282.000000	96.783416 
3281.000000	96.783588 
3280.000000	96.784193 
3279.000000	96.784945 
3278.000000	96.785765 
3277.000000	96.786689 
3276.000000	96.787392 
3275.000000	96.787221 
3274.000000	96.786013 
3273.000000	96.784811 
3272.000000	96.785325 
3271.000000	96.788469 
3270.000000	96.793470 
3269.000000	96.798201 
3268.000000	96.800816 
3267.000000	96.800889 
3266.000000	96.799145 
3265.000000	96.796517 
3264.000000	96.793618 
3263.000000	96.790953 
3262.000000	96.789149 
3261.000000	96.788820 
3260.000000	96.790405 
3259.000000	96.793948 
3258.000000	96.798872 
3257.000000	96.803881 
3256.000000	96.807400 
3255.000000	96.808538 
3254.000000	96.807869 
3253.000000	96.807278 
3252.000000	96.808588 
3251.000000	96.812150 
3250.000000	96.816621 
3249.000000	96.820235 
3248.000000	96.822412 
3247.000000	96.823991 
3246.000000	96.825902 
3245.000000	96.827775 
3244.000000	96.828129 
3243.000000	96.826013 
3242.000000	96.822189 
3241.000000	96.818771 
3240.000000	96.817521 
3239.000000	96.818505 
3238.000000	96.820369 
3237.000000	96.821746 
3236.000000	96.822490 
3235.000000	96.823451 
3234.000000	96.825520 
3233.000000	96.829034 
3232.000000	96.833576 
3231.000000	96.837910 
3230.000000	96.840378 
3229.000000	96.839982 
3228.000000	96.837252 
3227.000000	96.834015 
3226.000000	96.832094 
3225.000000	96.832215 
3224.000000	96.834011 
3223.000000	96.836527 
3222.000000	96.838718 
3221.000000	96.839959 
3220.000000	96.840272 
3219.000000	96.840116 
3218.000000	96.839996 
3217.000000	96.840202 
3216.000000	96.840841 
3215.000000	96.841899 
3214.000000	96.843242 
3213.000000	96.844635 
3212.000000	96.845853 
3211.000000	96.846770 
3210.000000	96.847308 
3209.000000	96.847443 
3208.000000	96.847334 
3207.000000	96.847282 
3206.000000	96.847493 
3205.000000	96.847919 
3204.000000	96.848360 
3203.000000	96.848663 
3202.000000	96.848771 
3201.000000	96.848634 
3200.000000	96.848230 
3199.000000	96.847724 
3198.000000	96.847553 
3197.000000	96.848149 
3196.000000	96.849545 
3195.000000	96.851295 
3194.000000	96.852748 
3193.000000	96.853444 
3192.000000	96.853417 
3191.000000	96.853290 
3190.000000	96.853952 
3189.000000	96.855904 
3188.000000	96.858651 
3187.000000	96.860762 
3186.000000	96.860955 
3185.000000	96.859387 
3184.000000	96.857809 
3183.000000	96.857955 
3182.000000	96.859911 
3181.000000	96.862251 
3180.000000	96.863820 
3179.000000	96.864738 
3178.000000	96.865462 
3177.000000	96.865537 
3176.000000	96.864157 
3175.000000	96.861775 
3174.000000	96.860282 
3173.000000	96.860984 
3172.000000	96.862607 
3171.000000	96.861928 
3170.000000	96.856639 
3169.000000	96.847707 
3168.000000	96.839134 
3167.000000	96.834713 
3166.000000	96.835055 
3165.000000	96.837736 
3164.000000	96.840192 
3163.000000	96.842229 
3162.000000	96.845236 
3161.000000	96.849573 
3160.000000	96.853762 
3159.000000	96.856168 
3158.000000	96.856466 
3157.000000	96.855287 
3156.000000	96.853371 
3155.000000	96.851372 
3154.000000	96.849619 
3153.000000	96.847581 
3152.000000	96.844468 
3151.000000	96.840687 
3150.000000	96.837602 
3149.000000	96.835319 
3148.000000	96.832106 
3147.000000	96.827049 
3146.000000	96.822013 
3145.000000	96.819459 
3144.000000	96.819117 
3143.000000	96.818166 
3142.000000	96.814538 
3141.000000	96.808622 
3140.000000	96.801613 
3139.000000	96.793932 
3138.000000	96.785575 
3137.000000	96.777319 
3136.000000	96.770898 
3135.000000	96.767876 
3134.000000	96.768293 
3133.000000	96.770105 
3132.000000	96.770310 
3131.000000	96.767494 
3130.000000	96.762674 
3129.000000	96.757323 
3128.000000	96.751356 
3127.000000	96.744104 
3126.000000	96.736413 
3125.000000	96.730167 
3124.000000	96.725806 
3123.000000	96.721708 
3122.000000	96.716334 
3121.000000	96.709863 
3120.000000	96.703596 
3119.000000	96.698641 
3118.000000	96.695192 
3117.000000	96.692307 
3116.000000	96.688254 
3115.000000	96.681947 
3114.000000	96.674264 
3113.000000	96.667196 
3112.000000	96.661392 
3111.000000	96.655479 
3110.000000	96.648122 
3109.000000	96.639809 
3108.000000	96.631991 
3107.000000	96.625314 
3106.000000	96.619360 
3105.000000	96.613862 
3104.000000	96.609391 
3103.000000	96.606620 
3102.000000	96.605000 
3101.000000	96.602130 
3100.000000	96.595293 
3099.000000	96.583924 
3098.000000	96.570705 
3097.000000	96.559524 
3096.000000	96.551642 
3095.000000	96.545023 
3094.000000	96.537424 
3093.000000	96.529356 
3092.000000	96.522827 
3091.000000	96.517800 
3090.000000	96.511419 
3089.000000	96.501340 
3088.000000	96.488921 
3087.000000	96.478524 
3086.000000	96.473704 
3085.000000	96.474337 
3084.000000	96.476304 
3083.000000	96.474311 
3082.000000	96.466205 
3081.000000	96.454658 
3080.000000	96.444349 
3079.000000	96.437287 
3078.000000	96.432138 
3077.000000	96.427484 
3076.000000	96.423773 
3075.000000	96.421622 
3074.000000	96.419875 
3073.000000	96.416799 
3072.000000	96.411899 
3071.000000	96.405939 
3070.000000	96.399818 
3069.000000	96.394158 
3068.000000	96.389471 
3067.000000	96.385845 
3066.000000	96.383039 
3065.000000	96.381255 
3064.000000	96.380820 
3063.000000	96.380496 
3062.000000	96.377696 
3061.000000	96.371410 
3060.000000	96.363814 
3059.000000	96.357477 
3058.000000	96.352577 
3057.000000	96.348634 
3056.000000	96.347303 
3055.000000	96.350468 
3054.000000	96.355744 
3053.000000	96.357859 
3052.000000	96.354388 
3051.000000	96.347745 
3050.000000	96.341152 
3049.000000	96.335265 
3048.000000	96.330128 
3047.000000	96.327457 
3046.000000	96.328632 
3045.000000	96.331691 
3044.000000	96.331679 
3043.000000	96.323766 
3042.000000	96.305708 
3041.000000	96.278315 
3040.000000	96.245741 
3039.000000	96.214297 
3038.000000	96.189350 
3037.000000	96.172304 
3036.000000	96.159811 
3035.000000	96.145789 
3034.000000	96.125267 
3033.000000	96.097787 
3032.000000	96.067294 
3031.000000	96.038234 
3030.000000	96.012807 
3029.000000	95.992500 
3028.000000	95.980027 
3027.000000	95.976563 
3026.000000	95.977285 
3025.000000	95.973031 
3024.000000	95.958636 
3023.000000	95.938012 
3022.000000	95.919333 
3021.000000	95.906121 
3020.000000	95.894808 
3019.000000	95.879886 
3018.000000	95.860138 
3017.000000	95.839989 
3016.000000	95.826009 
3015.000000	95.821397 
3014.000000	95.823216 
3013.000000	95.823664 
3012.000000	95.816043 
3011.000000	95.800590 
3010.000000	95.782326 
3009.000000	95.765438 
3008.000000	95.751693 
3007.000000	95.742692 
3006.000000	95.739954 
3005.000000	95.741261 
3004.000000	95.740005 
3003.000000	95.731216 
3002.000000	95.717436 
3001.000000	95.706240 
3000.000000	95.701955 
2999.000000	95.702160 
2998.000000	95.702719 
2997.000000	95.703284 
2996.000000	95.705892 
2995.000000	95.709777 
2994.000000	95.711238 
2993.000000	95.708886 
2992.000000	95.705897 
2991.000000	95.705546 
2990.000000	95.706351 
2989.000000	95.703437 
2988.000000	95.693704 
2987.000000	95.678359 
2986.000000	95.661676 
2985.000000	95.648582 
2984.000000	95.642209 
2983.000000	95.641629 
2982.000000	95.642193 
2981.000000	95.639207 
2980.000000	95.630553 
2979.000000	95.615043 
2978.000000	95.590102 
2977.000000	95.552718 
2976.000000	95.500326 
2975.000000	95.428106 
2974.000000	95.329496 
2973.000000	95.207834 
2972.000000	95.089457 
2971.000000	95.016149 
2970.000000	95.016934 
2969.000000	95.087331 
2968.000000	95.193577 
2967.000000	95.296733 
2966.000000	95.375231 
2965.000000	95.426584 
2964.000000	95.456858 
2963.000000	95.473177 
2962.000000	95.482152 
2961.000000	95.489443 
2960.000000	95.498303 
2959.000000	95.508995 
2958.000000	95.520005 
2957.000000	95.530002 
2956.000000	95.538960 
2955.000000	95.547847 
2954.000000	95.557564 
2953.000000	95.568524 
2952.000000	95.581287 
2951.000000	95.596782 
2950.000000	95.615329 
2949.000000	95.635790 
2948.000000	95.656374 
2947.000000	95.675855 
2946.000000	95.693308 
2945.000000	95.707214 
2944.000000	95.716171 
2943.000000	95.720936 
2942.000000	95.725141 
2941.000000	95.733503 
2940.000000	95.749139 
2939.000000	95.771803 
2938.000000	95.797776 
2937.000000	95.821640 
2936.000000	95.839459 
2935.000000	95.851002 
2934.000000	95.858851 
2933.000000	95.865744 
2932.000000	95.873405 
2931.000000	95.883517 
2930.000000	95.897928 
2929.000000	95.916808 
2928.000000	95.937325 
2927.000000	95.955320 
2926.000000	95.969345 
2925.000000	95.981027 
2924.000000	95.991519 
2923.000000	96.000811 
2922.000000	96.008578 
2921.000000	96.015186 
2920.000000	96.022612 
2919.000000	96.033953 
2918.000000	96.051290 
2917.000000	96.073559 
2916.000000	96.096229 
2915.000000	96.113541 
2914.000000	96.121792 
2913.000000	96.121303 
2912.000000	96.116509 
2911.000000	96.113460 
2910.000000	96.116166 
2909.000000	96.124827 
2908.000000	96.137026 
2907.000000	96.150745 
2906.000000	96.166039 
2905.000000	96.184204 
2904.000000	96.205335 
2903.000000	96.226956 
2902.000000	96.244742 
2901.000000	96.257910 
2900.000000	96.268051 
2899.000000	96.279863 
2898.000000	96.296219 
2897.000000	96.315525 
2896.000000	96.333901 
2895.000000	96.349282 
2894.000000	96.362013 
2893.000000	96.371983 
2892.000000	96.377609 
2891.000000	96.378927 
2890.000000	96.380074 
2889.000000	96.386400 
2888.000000	96.398993 
2887.000000	96.413770 
2886.000000	96.426213 
2885.000000	96.435512 
2884.000000	96.443409 
2883.000000	96.450352 
2882.000000	96.454154 
2881.000000	96.452371 
2880.000000	96.445305 
2879.000000	96.436829 
2878.000000	96.432437 
2877.000000	96.435502 
2876.000000	96.444351 
2875.000000	96.453290 
2874.000000	96.457506 
2873.000000	96.457211 
2872.000000	96.456746 
2871.000000	96.460252 
2870.000000	96.468934 
2869.000000	96.481440 
2868.000000	96.494781 
2867.000000	96.504932 
2866.000000	96.508943 
2865.000000	96.507720 
2864.000000	96.505509 
2863.000000	96.505535 
2862.000000	96.507436 
2861.000000	96.509956 
2860.000000	96.514228 
2859.000000	96.521908 
2858.000000	96.531060 
2857.000000	96.536996 
2856.000000	96.537879 
2855.000000	96.537273 
2854.000000	96.540107 
2853.000000	96.547836 
2852.000000	96.558687 
2851.000000	96.570804 
2850.000000	96.583362 
2849.000000	96.595217 
2848.000000	96.604678 
2847.000000	96.611316 
2846.000000	96.616838 
2845.000000	96.623305 
2844.000000	96.630838 
2843.000000	96.637637 
2842.000000	96.642068 
2841.000000	96.644371 
2840.000000	96.646672 
2839.000000	96.651621 
2838.000000	96.660456 
2837.000000	96.671703 
2836.000000	96.681723 
2835.000000	96.687630 
2834.000000	96.689912 
2833.000000	96.691860 
2832.000000	96.695821 
2831.000000	96.700657 
2830.000000	96.703774 
2829.000000	96.704756 
2828.000000	96.705965 
2827.000000	96.709792 
2826.000000	96.716297 
2825.000000	96.723684 
2824.000000	96.730007 
2823.000000	96.734105 
2822.000000	96.735712 
2821.000000	96.735655 
2820.000000	96.735711 
2819.000000	96.737451 
2818.000000	96.741125 
2817.000000	96.745986 
2816.000000	96.751363 
2815.000000	96.756939 
2814.000000	96.762152 
2813.000000	96.766076 
2812.000000	96.768240 
2811.000000	96.769126 
2810.000000	96.769745 
2809.000000	96.770843 
2808.000000	96.772583 
2807.000000	96.774824 
2806.000000	96.777418 
2805.000000	96.780329 
2804.000000	96.783548 
2803.000000	96.786840 
2802.000000	96.789577 
2801.000000	96.791075 
2800.000000	96.791251 
2799.000000	96.790902 
2798.000000	96.791205 
2797.000000	96.792733 
2796.000000	96.795046 
2795.000000	96.797065 
2794.000000	96.798049 
2793.000000	96.798289 
2792.000000	96.798957 
2791.000000	96.801056 
2790.000000	96.804495 
2789.000000	96.808042 
2788.000000	96.810494 
2787.000000	96.811846 
2786.000000	96.812992 
2785.000000	96.814412 
2784.000000	96.815617 
2783.000000	96.816145 
2782.000000	96.816497 
2781.000000	96.817601 
2780.000000	96.819701 
2779.000000	96.822277 
2778.000000	96.824834 
2777.000000	96.827026 
2776.000000	96.828115 
2775.000000	96.827251 
2774.000000	96.824621 
2773.000000	96.821800 
2772.000000	96.820373 
2771.000000	96.820631 
2770.000000	96.822048 
2769.000000	96.824367 
2768.000000	96.827581 
2767.000000	96.831353 
2766.000000	96.835316 
2765.000000	96.839797 
2764.000000	96.845301 
2763.000000	96.851068 
2762.000000	96.855160 
2761.000000	96.856543 
2760.000000	96.856192 
2759.000000	96.855643 
2758.000000	96.855133 
2757.000000	96.853938 
2756.000000	96.852143 
2755.000000	96.851027 
2754.000000	96.851671 
2753.000000	96.853819 
2752.000000	96.856285 
2751.000000	96.858008 
2750.000000	96.858607 
2749.000000	96.858293 
2748.000000	96.857541 
2747.000000	96.856742 
2746.000000	96.856013 
2745.000000	96.855389 
2744.000000	96.855088 
2743.000000	96.855424 
2742.000000	96.856525 
2741.000000	96.858259 
2740.000000	96.860279 
2739.000000	96.861998 
2738.000000	96.862744 
2737.000000	96.862312 
2736.000000	96.861506 
2735.000000	96.861817 
2734.000000	96.864182 
2733.000000	96.868232 
2732.000000	96.872560 
2731.000000	96.875806 
2730.000000	96.877541 
2729.000000	96.878120 
2728.000000	96.878167 
2727.000000	96.878097 
2726.000000	96.877993 
2725.000000	96.877928 
2724.000000	96.878251 
2723.000000	96.879420 
2722.000000	96.881470 
2721.000000	96.883712 
2720.000000	96.885254 
2719.000000	96.885825 
2718.000000	96.886010 
2717.000000	96.886721 
2716.000000	96.888348 
2715.000000	96.890441 
2714.000000	96.892226 
2713.000000	96.893440 
2712.000000	96.894449 
2711.000000	96.895526 
2710.000000	96.896399 
2709.000000	96.896836 
2708.000000	96.897359 
2707.000000	96.898764 
2706.000000	96.900846 
2705.000000	96.902188 
2704.000000	96.901708 
2703.000000	96.900178 
2702.000000	96.899736 
2701.000000	96.901720 
2700.000000	96.905515 
2699.000000	96.909563 
2698.000000	96.913248 
2697.000000	96.917116 
2696.000000	96.921175 
2695.000000	96.923720 
2694.000000	96.922713 
2693.000000	96.918052 
2692.000000	96.911994 
2691.000000	96.907123 
2690.000000	96.903992 
2689.000000	96.901367 
2688.000000	96.898558 
2687.000000	96.896730 
2686.000000	96.897549 
2685.000000	96.900889 
2684.000000	96.904336 
2683.000000	96.905222 
2682.000000	96.903207 
2681.000000	96.900877 
2680.000000	96.901659 
2679.000000	96.906788 
2678.000000	96.914009 
2677.000000	96.919261 
2676.000000	96.920147 
2675.000000	96.917671 
2674.000000	96.914787 
2673.000000	96.913397 
2672.000000	96.912808 
2671.000000	96.911079 
2670.000000	96.907290 
2669.000000	96.902134 
2668.000000	96.896615 
2667.000000	96.891108 
2666.000000	96.885896 
2665.000000	96.881841 
2664.000000	96.879834 
2663.000000	96.879764 
2662.000000	96.880689 
2661.000000	96.882010 
2660.000000	96.883787 
2659.000000	96.885749 
2658.000000	96.886678 
2657.000000	96.885402 
2656.000000	96.881968 
2655.000000	96.877469 
2654.000000	96.873151 
2653.000000	96.869975 
2652.000000	96.868567 
2651.000000	96.868826 
2650.000000	96.869661 
2649.000000	96.869857 
2648.000000	96.869323 
2647.000000	96.869086 
2646.000000	96.869931 
2645.000000	96.871396 
2644.000000	96.872161 
2643.000000	96.871204 
2642.000000	96.868619 
2641.000000	96.865603 
2640.000000	96.863655 
2639.000000	96.863326 
2638.000000	96.863620 
2637.000000	96.862884 
2636.000000	96.860431 
2635.000000	96.857130 
2634.000000	96.854390 
2633.000000	96.852801 
2632.000000	96.851840 
2631.000000	96.850669 
2630.000000	96.849123 
2629.000000	96.848044 
2628.000000	96.848609 
2627.000000	96.851243 
2626.000000	96.854990 
2625.000000	96.857905 
2624.000000	96.858596 
2623.000000	96.857100 
2622.000000	96.854409 
2621.000000	96.851496 
2620.000000	96.849012 
2619.000000	96.847617 
2618.000000	96.847744 
2617.000000	96.848842 
2616.000000	96.849434 
2615.000000	96.848421 
2614.000000	96.845950 
2613.000000	96.842859 
2612.000000	96.839644 
2611.000000	96.836567 
2610.000000	96.834397 
2609.000000	96.834037 
2608.000000	96.835299 
2607.000000	96.836620 
2606.000000	96.836462 
2605.000000	96.834696 
2604.000000	96.832261 
2603.000000	96.829947 
2602.000000	96.828234 
2601.000000	96.827946 
2600.000000	96.829798 
2599.000000	96.833069 
2598.000000	96.835604 
2597.000000	96.835730 
2596.000000	96.833697 
2595.000000	96.830976 
2594.000000	96.828908 
2593.000000	96.828300 
2592.000000	96.829328 
2591.000000	96.831016 
2590.000000	96.831424 
2589.000000	96.829367 
2588.000000	96.825763 
2587.000000	96.822660 
2586.000000	96.821199 
2585.000000	96.821317 
2584.000000	96.822708 
2583.000000	96.824999 
2582.000000	96.827481 
2581.000000	96.829911 
2580.000000	96.833387 
2579.000000	96.839198 
2578.000000	96.846800 
2577.000000	96.853802 
2576.000000	96.857966 
2575.000000	96.858320 
2574.000000	96.854846 
2573.000000	96.848849 
2572.000000	96.843462 
2571.000000	96.841555 
2570.000000	96.842616 
2569.000000	96.843332 
2568.000000	96.841775 
2567.000000	96.839257 
2566.000000	96.837523 
2565.000000	96.836528 
2564.000000	96.836438 
2563.000000	96.839598 
2562.000000	96.848063 
2561.000000	96.860091 
2560.000000	96.870774 
2559.000000	96.875949 
2558.000000	96.874801 
2557.000000	96.869956 
2556.000000	96.866091 
2555.000000	96.866898 
2554.000000	96.872236 
2553.000000	96.878707 
2552.000000	96.883743 
2551.000000	96.888032 
2550.000000	96.892860 
2549.000000	96.896848 
2548.000000	96.897625 
2547.000000	96.895805 
2546.000000	96.894900 
2545.000000	96.897086 
2544.000000	96.900703 
2543.000000	96.902246 
2542.000000	96.899504 
2541.000000	96.892652 
2540.000000	96.883766 
2539.000000	96.875672 
2538.000000	96.870422 
2537.000000	96.868552 
2536.000000	96.869874 
2535.000000	96.874330 
2534.000000	96.881479 
2533.000000	96.889827 
2532.000000	96.897738 
2531.000000	96.904618 
2530.000000	96.910151 
2529.000000	96.913001 
2528.000000	96.911708 
2527.000000	96.906656 
2526.000000	96.900213 
2525.000000	96.895065 
2524.000000	96.893037 
2523.000000	96.895047 
2522.000000	96.900689 
2521.000000	96.907490 
2520.000000	96.911957 
2519.000000	96.912425 
2518.000000	96.910223 
2517.000000	96.908220 
2516.000000	96.908412 
2515.000000	96.910922 
2514.000000	96.914551 
2513.000000	96.917779 
2512.000000	96.919807 
2511.000000	96.921213 
2510.000000	96.923183 
2509.000000	96.925831 
2508.000000	96.927800 
2507.000000	96.927805 
2506.000000	96.926003 
2505.000000	96.923713 
2504.000000	96.922302 
2503.000000	96.922634 
2502.000000	96.924973 
2501.000000	96.928742 
2500.000000	96.932742 
2499.000000	96.936160 
2498.000000	96.939135 
2497.000000	96.941948 
2496.000000	96.944083 
2495.000000	96.944996 
2494.000000	96.945383 
2493.000000	96.946512 
2492.000000	96.948196 
2491.000000	96.948561 
2490.000000	96.946231 
2489.000000	96.941990 
2488.000000	96.938052 
2487.000000	96.936142 
2486.000000	96.936560 
2485.000000	96.938298 
2484.000000	96.939896 
2483.000000	96.941029 
2482.000000	96.943173 
2481.000000	96.947675 
2480.000000	96.953113 
2479.000000	96.956126 
2478.000000	96.955254 
2477.000000	96.952264 
2476.000000	96.949311 
2475.000000	96.946551 
2474.000000	96.944260 
2473.000000	96.945100 
2472.000000	96.951152 
2471.000000	96.959431 
2470.000000	96.963622 
2469.000000	96.960897 
2468.000000	96.954745 
2467.000000	96.950790 
2466.000000	96.950663 
2465.000000	96.951098 
2464.000000	96.947618 
2463.000000	96.938339 
2462.000000	96.925338 
2461.000000	96.913612 
2460.000000	96.907743 
2459.000000	96.908713 
2458.000000	96.913824 
2457.000000	96.919378 
2456.000000	96.923332 
2455.000000	96.925708 
2454.000000	96.927443 
2453.000000	96.929180 
2452.000000	96.930671 
2451.000000	96.931247 
2450.000000	96.931010 
2449.000000	96.930873 
2448.000000	96.930969 
2447.000000	96.930051 
2446.000000	96.927818 
2445.000000	96.927060 
2444.000000	96.931370 
2443.000000	96.940632 
2442.000000	96.950446 
2441.000000	96.956771 
2440.000000	96.959869 
2439.000000	96.962661 
2438.000000	96.966483 
2437.000000	96.969822 
2436.000000	96.970777 
2435.000000	96.969126 
2434.000000	96.965715 
2433.000000	96.960932 
2432.000000	96.954625 
2431.000000	96.947423 
2430.000000	96.941605 
2429.000000	96.939887 
2428.000000	96.942939 
2427.000000	96.948197 
2426.000000	96.950637 
2425.000000	96.945382 
2424.000000	96.932474 
2423.000000	96.919640 
2422.000000	96.915743 
2421.000000	96.923124 
2420.000000	96.937339 
2419.000000	96.951454 
2418.000000	96.960309 
2417.000000	96.962530 
2416.000000	96.959239 
2415.000000	96.952163 
2414.000000	96.944260 
2413.000000	96.939879 
2412.000000	96.941204 
2411.000000	96.944919 
2410.000000	96.945053 
2409.000000	96.939845 
2408.000000	96.933816 
2407.000000	96.932432 
2406.000000	96.936755 
2405.000000	96.944063 
2404.000000	96.951196 
2403.000000	96.955827 
2402.000000	96.956991 
2401.000000	96.956624 
2400.000000	96.958704 
2399.000000	96.964285 
2398.000000	96.968940 
2397.000000	96.967852 
2396.000000	96.962149 
2395.000000	96.957166 
2394.000000	96.955219 
2393.000000	96.953288 
2392.000000	96.947544 
2391.000000	96.936940 
2390.000000	96.921841 
2389.000000	96.901976 
2388.000000	96.877016 
2387.000000	96.847154 
2386.000000	96.812725 
2385.000000	96.776108 
2384.000000	96.744779 
2383.000000	96.730717 
2382.000000	96.745490 
2381.000000	96.794497 
2380.000000	96.874920 
2379.000000	96.975865 
2378.000000	97.078845 
2377.000000	97.160646 
2376.000000	97.199784 
2375.000000	97.185400 
2374.000000	97.124232 
2373.000000	97.039577 
2372.000000	96.958727 
2371.000000	96.897433 
2370.000000	96.859374 
2369.000000	96.845730 
2368.000000	96.856307 
2367.000000	96.881561 
2366.000000	96.905467 
2365.000000	96.920979 
2364.000000	96.933287 
2363.000000	96.942861 
2362.000000	96.940352 
2361.000000	96.919760 
2360.000000	96.884299 
2359.000000	96.847007 
2358.000000	96.826264 
2357.000000	96.831400 
2356.000000	96.852894 
2355.000000	96.868258 
2354.000000	96.874434 
2353.000000	96.877084 
2352.000000	96.872029 
2351.000000	96.851949 
2350.000000	96.821275 
2349.000000	96.797840 
2348.000000	96.792545 
2347.000000	96.801184 
2346.000000	96.802706 
2345.000000	96.778629 
2344.000000	96.741277 
2343.000000	96.714246 
2342.000000	96.718686 
2341.000000	96.751112 
2340.000000	96.786755 
2339.000000	96.803403 
2338.000000	96.799837 
2337.000000	96.789571 
2336.000000	96.775324 
2335.000000	96.758149 
2334.000000	96.745722 
2333.000000	96.748944 
2332.000000	96.750536 
2331.000000	96.731033 
2330.000000	96.680291 
2329.000000	96.620792 
2328.000000	96.559599 
2327.000000	96.501906 
2326.000000	96.449389 
2325.000000	96.411979 
2324.000000	96.395143 
2323.000000	96.393771 
2322.000000	96.402608 
2321.000000	96.415658 
2320.000000	96.424803 
2319.000000	96.430066 
2318.000000	96.435198 
2317.000000	96.453552 
2316.000000	96.477954 
2315.000000	96.497242 
2314.000000	96.489394 
2313.000000	96.459678 
2312.000000	96.419174 
2311.000000	96.390343 
2310.000000	96.372081 
2309.000000	96.359761 
2308.000000	96.344196 
2307.000000	96.335061 
2306.000000	96.335391 
2305.000000	96.338454 
2304.000000	96.324323 
2303.000000	96.292341 
2302.000000	96.255506 
2301.000000	96.233233 
2300.000000	96.225556 
2299.000000	96.229356 
2298.000000	96.237111 
2297.000000	96.254060 
2296.000000	96.283368 
2295.000000	96.328987 
2294.000000	96.383962 
2293.000000	96.437549 
2292.000000	96.477500 
2291.000000	96.501916 
2290.000000	96.517319 
2289.000000	96.530394 
2288.000000	96.543345 
2287.000000	96.555576 
2286.000000	96.568126 
2285.000000	96.580920 
2284.000000	96.594639 
2283.000000	96.610077 
2282.000000	96.627513 
2281.000000	96.643129 
2280.000000	96.654455 
2279.000000	96.665107 
2278.000000	96.681145 
2277.000000	96.701135 
2276.000000	96.715911 
2275.000000	96.721398 
2274.000000	96.724089 
2273.000000	96.732519 
2272.000000	96.745725 
2271.000000	96.756979 
2270.000000	96.763262 
2269.000000	96.766460 
2268.000000	96.766831 
2267.000000	96.761684 
2266.000000	96.750006 
2265.000000	96.736484 
2264.000000	96.729987 
2263.000000	96.737897 
2262.000000	96.759747 
2261.000000	96.785098 
2260.000000	96.800930 
2259.000000	96.803073 
2258.000000	96.798230 
2257.000000	96.795184 
2256.000000	96.796849 
2255.000000	96.800919 
2254.000000	96.805297 
2253.000000	96.810530 
2252.000000	96.817748 
2251.000000	96.826614 
2250.000000	96.835077 
2249.000000	96.840862 
2248.000000	96.842533 
2247.000000	96.841116 
2246.000000	96.839937 
2245.000000	96.842392 
2244.000000	96.848783 
2243.000000	96.855872 
2242.000000	96.860007 
2241.000000	96.860755 
2240.000000	96.860879 
2239.000000	96.863358 
2238.000000	96.868828 
2237.000000	96.875707 
2236.000000	96.881645 
2235.000000	96.885036 
2234.000000	96.885548 
2233.000000	96.884279 
2232.000000	96.883023 
2231.000000	96.882634 
2230.000000	96.882467 
2229.000000	96.881421 
2228.000000	96.879230 
2227.000000	96.876757 
2226.000000	96.875213 
2225.000000	96.875218 
2224.000000	96.876452 
2223.000000	96.878037 
2222.000000	96.879428 
2221.000000	96.881052 
2220.000000	96.883752 
2219.000000	96.887190 
2218.000000	96.889093 
2217.000000	96.887145 
2216.000000	96.881441 
2215.000000	96.874466 
2214.000000	96.868802 
2213.000000	96.865288 
2212.000000	96.863601 
2211.000000	96.863213 
2210.000000	96.863326 
2209.000000	96.862772 
2208.000000	96.860775 
2207.000000	96.857728 
2206.000000	96.854881 
2205.000000	96.853105 
2204.000000	96.852284 
2203.000000	96.851603 
2202.000000	96.850450 
2201.000000	96.849190 
2200.000000	96.848708 
2199.000000	96.849003 
2198.000000	96.848518 
2197.000000	96.845384 
2196.000000	96.839504 
2195.000000	96.833677 
2194.000000	96.831329 
2193.000000	96.832994 
2192.000000	96.835256 
2191.000000	96.833999 
2190.000000	96.828556 
2189.000000	96.821872 
2188.000000	96.817717 
2187.000000	96.817989 
2186.000000	96.822118 
2185.000000	96.827967 
2184.000000	96.833627 
2183.000000	96.838374 
2182.000000	96.841468 
2181.000000	96.841315 
2180.000000	96.837441 
2179.000000	96.832399 
2178.000000	96.829956 
2177.000000	96.832168 
2176.000000	96.839724 
2175.000000	96.853203 
2174.000000	96.870395 
2173.000000	96.883673 
2172.000000	96.885298 
2171.000000	96.875509 
2170.000000	96.862343 
2169.000000	96.852968 
2168.000000	96.848556 
2167.000000	96.847845 
2166.000000	96.849585 
2165.000000	96.849362 
2164.000000	96.840889 
2163.000000	96.825801 
2162.000000	96.817606 
2161.000000	96.829861 
2160.000000	96.863528 
2159.000000	96.906827 
2158.000000	96.944269 
2157.000000	96.965854 
2156.000000	96.971407 
2155.000000	96.970429 
2154.000000	96.973579 
2153.000000	96.980024 
2152.000000	96.978308 
2151.000000	96.963066 
2150.000000	96.945254 
2149.000000	96.940822 
2148.000000	96.952175 
2147.000000	96.966148 
2146.000000	96.968439 
2145.000000	96.956004 
2144.000000	96.936769 
2143.000000	96.921417 
2142.000000	96.915246 
2141.000000	96.916041 
2140.000000	96.918656 
2139.000000	96.921572 
2138.000000	96.927292 
2137.000000	96.936170 
2136.000000	96.943357 
2135.000000	96.944025 
2134.000000	96.938518 
2133.000000	96.929984 
2132.000000	96.919795 
2131.000000	96.908651 
2130.000000	96.899893 
2129.000000	96.897120 
2128.000000	96.898532 
2127.000000	96.897531 
2126.000000	96.890290 
2125.000000	96.880691 
2124.000000	96.876384 
2123.000000	96.880862 
2122.000000	96.890403 
2121.000000	96.897437 
2120.000000	96.896650 
2119.000000	96.887824 
2118.000000	96.874566 
2117.000000	96.862007 
2116.000000	96.854717 
2115.000000	96.855329 
2114.000000	96.862604 
2113.000000	96.870969 
2112.000000	96.874437 
2111.000000	96.871481 
2110.000000	96.865713 
2109.000000	96.862384 
2108.000000	96.864120 
2107.000000	96.869544 
2106.000000	96.874874 
2105.000000	96.876998 
2104.000000	96.876425 
2103.000000	96.877001 
2102.000000	96.881891 
2101.000000	96.889951 
2100.000000	96.897067 
2099.000000	96.900836 
2098.000000	96.902219 
2097.000000	96.902680 
2096.000000	96.902580 
2095.000000	96.903021 
2094.000000	96.905989 
2093.000000	96.910834 
2092.000000	96.913306 
2091.000000	96.910490 
2090.000000	96.904535 
2089.000000	96.900297 
2088.000000	96.900007 
2087.000000	96.902121 
2086.000000	96.904172 
2085.000000	96.904774 
2084.000000	96.903538 
2083.000000	96.900888 
2082.000000	96.898217 
2081.000000	96.897052 
2080.000000	96.897726 
2079.000000	96.899107 
2078.000000	96.899849 
2077.000000	96.899651 
2076.000000	96.899351 
2075.000000	96.899659 
2074.000000	96.899975 
2073.000000	96.898860 
2072.000000	96.895815 
2071.000000	96.892313 
2070.000000	96.890561 
2069.000000	96.891265 
2068.000000	96.893188 
2067.000000	96.894678 
2066.000000	96.895109 
2065.000000	96.894098 
2064.000000	96.890994 
2063.000000	96.886322 
2062.000000	96.882546 
2061.000000	96.881554 
2060.000000	96.882167 
2059.000000	96.881506 
2058.000000	96.878929 
2057.000000	96.876686 
2056.000000	96.876645 
2055.000000	96.878209 
2054.000000	96.879548 
2053.000000	96.879564 
2052.000000	96.878454 
2051.000000	96.877450 
2050.000000	96.878115 
2049.000000	96.880696 
2048.000000	96.883074 
2047.000000	96.883047 
2046.000000	96.881190 
2045.000000	96.879292 
2044.000000	96.876567 
2043.000000	96.870584 
2042.000000	96.861798 
2041.000000	96.854000 
2040.000000	96.849410 
2039.000000	96.847257 
2038.000000	96.847862 
2037.000000	96.852960 
2036.000000	96.860359 
2035.000000	96.863239 
2034.000000	96.858359 
2033.000000	96.851626 
2032.000000	96.851598 
2031.000000	96.859310 
2030.000000	96.868947 
2029.000000	96.876180 
2028.000000	96.882235 
2027.000000	96.888511 
2026.000000	96.891795 
2025.000000	96.888115 
2024.000000	96.878207 
2023.000000	96.867446 
2022.000000	96.860726 
2021.000000	96.858671 
2020.000000	96.858845 
2019.000000	96.859151 
2018.000000	96.859767 
2017.000000	96.861749 
2016.000000	96.864570 
2015.000000	96.866262 
2014.000000	96.865639 
2013.000000	96.863380 
2012.000000	96.861590 
2011.000000	96.862199 
2010.000000	96.864909 
2009.000000	96.866615 
2008.000000	96.863965 
2007.000000	96.857002 
2006.000000	96.849272 
2005.000000	96.844138 
2004.000000	96.842195 
2003.000000	96.842840 
2002.000000	96.845895 
2001.000000	96.850140 
2000.000000	96.852203 
1999.000000	96.849098 
1998.000000	96.841058 
1997.000000	96.830929 
1996.000000	96.821971 
1995.000000	96.816182 
1994.000000	96.813603 
1993.000000	96.811993 
1992.000000	96.808455 
1991.000000	96.803335 
1990.000000	96.800905 
1989.000000	96.803838 
1988.000000	96.808961 
1987.000000	96.810232 
1986.000000	96.805235 
1985.000000	96.796333 
1984.000000	96.787073 
1983.000000	96.779357 
1982.000000	96.774571 
1981.000000	96.774548 
1980.000000	96.779721 
1979.000000	96.787578 
1978.000000	96.794357 
1977.000000	96.797839 
1976.000000	96.797903 
1975.000000	96.795516 
1974.000000	96.792535 
1973.000000	96.791405 
1972.000000	96.793427 
1971.000000	96.797404 
1970.000000	96.800720 
1969.000000	96.802090 
1968.000000	96.802601 
1967.000000	96.803841 
1966.000000	96.805885 
1965.000000	96.807640 
1964.000000	96.808356 
1963.000000	96.808171 
1962.000000	96.807810 
1961.000000	96.808306 
1960.000000	96.810394 
1959.000000	96.813920 
1958.000000	96.818037 
1957.000000	96.821986 
1956.000000	96.825459 
1955.000000	96.828306 
1954.000000	96.830432 
1953.000000	96.832145 
1952.000000	96.834044 
1951.000000	96.836320 
1950.000000	96.838614 
1949.000000	96.840659 
1948.000000	96.842620 
1947.000000	96.844828 
1946.000000	96.847459 
1945.000000	96.850496 
1944.000000	96.853832 
1943.000000	96.857199 
1942.000000	96.860360 
1941.000000	96.863359 
1940.000000	96.866214 
1939.000000	96.868911 
1938.000000	96.871504 
1937.000000	96.874033 
1936.000000	96.876512 
1935.000000	96.878948 
1934.000000	96.881360 
1933.000000	96.883772 
1932.000000	96.886205 
1931.000000	96.888664 
1930.000000	96.891129 
1929.000000	96.893569 
1928.000000	96.895971 
1927.000000	96.898367 
1926.000000	96.900828 
1925.000000	96.903397 
1924.000000	96.906073 
1923.000000	96.908722 
1922.000000	96.911151 
1921.000000	96.913250 
1920.000000	96.915094 
1919.000000	96.916883 
1918.000000	96.918771 
1917.000000	96.920720 
1916.000000	96.922535 
1915.000000	96.924148 
1914.000000	96.925736 
1913.000000	96.927513 
1912.000000	96.929470 
1911.000000	96.931487 
1910.000000	96.933653 
1909.000000	96.936070 
1908.000000	96.938485 
1907.000000	96.940584 
1906.000000	96.942516 
1905.000000	96.944569 
1904.000000	96.946630 
1903.000000	96.948355 
1902.000000	96.949657 
1901.000000	96.950639 
1900.000000	96.951349 
1899.000000	96.951890 
1898.000000	96.952624 
1897.000000	96.953808 
1896.000000	96.955247 
1895.000000	96.956583 
1894.000000	96.957768 
1893.000000	96.959000 
1892.000000	96.960359 
1891.000000	96.961778 
1890.000000	96.963113 
1889.000000	96.964064 
1888.000000	96.964483 
1887.000000	96.964556 
1886.000000	96.964573 
1885.000000	96.964642 
1884.000000	96.964699 
1883.000000	96.964710 
1882.000000	96.964722 
1881.000000	96.964771 
1880.000000	96.964855 
1879.000000	96.964964 
1878.000000	96.965082 
1877.000000	96.965176 
1876.000000	96.965201 
1875.000000	96.965127 
1874.000000	96.964962 
1873.000000	96.964745 
1872.000000	96.964511 
1871.000000	96.964272 
1870.000000	96.964013 
1869.000000	96.963679 
1868.000000	96.963164 
1867.000000	96.962374 
1866.000000	96.961314 
1865.000000	96.960058 
1864.000000	96.958677 
1863.000000	96.957204 
1862.000000	96.955655 
1861.000000	96.954049 
1860.000000	96.952385 
1859.000000	96.950598 
1858.000000	96.948595 
1857.000000	96.946349 
1856.000000	96.943916 
1855.000000	96.941331 
1854.000000	96.938585 
1853.000000	96.935586 
1852.000000	96.932175 
1851.000000	96.928258 
1850.000000	96.924386 
1849.000000	96.921566 
1848.000000	96.919719 
1847.000000	96.916483 
1846.000000	96.909113 
1845.000000	96.898253 
1844.000000	96.888634 
1843.000000	96.883111 
1842.000000	96.880729 
1841.000000	96.877913 
1840.000000	96.872175 
1839.000000	96.865573 
1838.000000	96.862163 
1837.000000	96.861008 
1836.000000	96.857361 
1835.000000	96.850741 
1834.000000	96.845712 
1833.000000	96.844619 
1832.000000	96.848174 
1831.000000	96.858314 
1830.000000	96.874193 
1829.000000	96.882573 
1828.000000	96.874743 
1827.000000	96.858285 
1826.000000	96.845188 
1825.000000	96.840272 
1824.000000	96.828730 
1823.000000	96.795566 
1822.000000	96.752911 
1821.000000	96.728810 
1820.000000	96.735129 
1819.000000	96.752293 
1818.000000	96.758038 
1817.000000	96.752487 
1816.000000	96.741895 
1815.000000	96.720373 
1814.000000	96.688276 
1813.000000	96.667738 
1812.000000	96.675262 
1811.000000	96.688320 
1810.000000	96.677304 
1809.000000	96.655741 
1808.000000	96.641993 
1807.000000	96.622512 
1806.000000	96.589089 
1805.000000	96.562319 
1804.000000	96.556615 
1803.000000	96.552764 
1802.000000	96.526312 
1801.000000	96.491336 
1800.000000	96.459824 
1799.000000	96.411714 
1798.000000	96.346803 
1797.000000	96.295881 
1796.000000	96.265218 
1795.000000	96.226388 
1794.000000	96.167633 
1793.000000	96.130693 
1792.000000	96.143471 
1791.000000	96.143993 
1790.000000	96.084343 
1789.000000	95.998787 
1788.000000	95.929424 
1787.000000	95.886112 
1786.000000	95.861021 
1785.000000	95.845734 
1784.000000	95.827882 
1783.000000	95.798571 
1782.000000	95.758237 
1781.000000	95.718874 
1780.000000	95.672913 
1779.000000	95.601614 
1778.000000	95.512897 
1777.000000	95.430146 
1776.000000	95.351837 
1775.000000	95.244763 
1774.000000	95.086300 
1773.000000	94.909747 
1772.000000	94.772615 
1771.000000	94.655254 
1770.000000	94.506827 
1769.000000	94.321440 
1768.000000	94.129028 
1767.000000	93.949206 
1766.000000	93.771512 
1765.000000	93.581469 
1764.000000	93.375674 
1763.000000	93.166939 
1762.000000	92.964698 
1761.000000	92.769265 
1760.000000	92.581835 
1759.000000	92.391193 
1758.000000	92.163544 
1757.000000	91.884455 
1756.000000	91.584707 
1755.000000	91.304133 
1754.000000	91.037915 
1753.000000	90.751493 
1752.000000	90.444870 
1751.000000	90.163566 
1750.000000	89.918573 
1749.000000	89.652902 
1748.000000	89.340398 
1747.000000	89.004014 
1746.000000	88.660006 
1745.000000	88.304250 
1744.000000	87.933274 
1743.000000	87.546223 
1742.000000	87.118054 
1741.000000	86.630698 
1740.000000	86.140995 
1739.000000	85.757326 
1738.000000	85.504349 
1737.000000	85.306411 
1736.000000	85.084145 
1735.000000	84.846590 
1734.000000	84.696644 
1733.000000	84.642735 
1732.000000	84.578195 
1731.000000	84.428258 
1730.000000	84.181306 
1729.000000	83.868220 
1728.000000	83.546720 
1727.000000	83.257998 
1726.000000	83.003990 
1725.000000	82.770089 
1724.000000	82.545056 
1723.000000	82.339887 
1722.000000	82.177518 
1721.000000	82.072296 
1720.000000	82.004329 
1719.000000	81.907679 
1718.000000	81.730553 
1717.000000	81.578917 
1716.000000	81.557138 
1715.000000	81.611241 
1714.000000	81.713127 
1713.000000	81.897447 
1712.000000	82.170588 
1711.000000	82.506384 
1710.000000	82.887040 
1709.000000	83.322753 
1708.000000	83.828037 
1707.000000	84.402359 
1706.000000	85.044694 
1705.000000	85.706997 
1704.000000	86.282232 
1703.000000	86.699667 
1702.000000	86.995036 
1701.000000	87.362920 
1700.000000	87.950093 
1699.000000	88.535307 
1698.000000	88.981905 
1697.000000	89.368575 
1696.000000	89.768944 
1695.000000	90.101309 
1694.000000	90.331271 
1693.000000	90.532534 
1692.000000	90.741101 
1691.000000	90.964078 
1690.000000	91.192927 
1689.000000	91.419844 
1688.000000	91.645598 
1687.000000	91.850684 
1686.000000	92.018341 
1685.000000	92.187990 
1684.000000	92.403611 
1683.000000	92.538669 
1682.000000	92.607295 
1681.000000	92.685045 
1680.000000	92.786404 
1679.000000	92.894966 
1678.000000	92.989958 
1677.000000	93.061621 
1676.000000	93.135213 
1675.000000	93.258945 
1674.000000	93.424171 
1673.000000	93.586092 
1672.000000	93.704741 
1671.000000	93.791124 
1670.000000	93.903578 
1669.000000	94.056317 
1668.000000	94.198364 
1667.000000	94.315486 
1666.000000	94.408523 
1665.000000	94.480932 
1664.000000	94.552467 
1663.000000	94.645445 
1662.000000	94.739329 
1661.000000	94.800833 
1660.000000	94.829930 
1659.000000	94.863849 
1658.000000	94.946985 
1657.000000	95.094267 
1656.000000	95.252190 
1655.000000	95.354045 
1654.000000	95.407459 
1653.000000	95.472322 
1652.000000	95.435651 
1651.000000	95.429296 
1650.000000	95.439729 
1649.000000	95.431618 
1648.000000	95.404873 
1647.000000	95.409177 
1646.000000	95.447883 
1645.000000	95.475682 
1644.000000	95.497585 
1643.000000	95.512076 
1642.000000	95.517303 
1641.000000	95.533907 
1640.000000	95.575304 
1639.000000	95.625960 
1638.000000	95.657772 
1637.000000	95.664640 
1636.000000	95.677918 
1635.000000	95.694951 
1634.000000	95.700785 
1633.000000	95.713981 
1632.000000	95.721443 
1631.000000	95.722372 
1630.000000	95.738153 
1629.000000	95.780801 
1628.000000	95.828834 
1627.000000	95.855404 
1626.000000	95.854624 
1625.000000	95.834313 
1624.000000	95.806233 
1623.000000	95.793741 
1622.000000	95.807795 
1621.000000	95.835806 
1620.000000	95.858260 
1619.000000	95.860100 
1618.000000	95.844065 
1617.000000	95.833603 
1616.000000	95.832340 
1615.000000	95.830974 
1614.000000	95.833446 
1613.000000	95.831139 
1612.000000	95.822718 
1611.000000	95.823315 
1610.000000	95.847302 
1609.000000	95.883325 
1608.000000	95.908583 
1607.000000	95.924342 
1606.000000	95.941143 
1605.000000	95.955788 
1604.000000	95.959837 
1603.000000	95.962364 
1602.000000	95.979159 
1601.000000	96.005069 
1600.000000	96.026046 
1599.000000	96.046563 
1598.000000	96.078934 
1597.000000	96.119786 
1596.000000	96.154349 
1595.000000	96.178919 
1594.000000	96.203208 
1593.000000	96.228084 
1592.000000	96.245597 
1591.000000	96.259044 
1590.000000	96.278306 
1589.000000	96.295363 
1588.000000	96.292088 
1587.000000	96.270128 
1586.000000	96.244357 
1585.000000	96.213866 
1584.000000	96.169337 
1583.000000	96.113437 
1582.000000	96.066260 
1581.000000	96.038082 
1580.000000	96.023203 
1579.000000	96.015003 
1578.000000	96.017365 
1577.000000	96.036104 
1576.000000	96.068847 
1575.000000	96.102946 
1574.000000	96.137367 
1573.000000	96.163888 
1572.000000	96.173798 
1571.000000	96.178855 
1570.000000	96.205713 
1569.000000	96.242886 
1568.000000	96.260203 
1567.000000	96.265099 
1566.000000	96.272027 
1565.000000	96.284917 
1564.000000	96.306008 
1563.000000	96.337404 
1562.000000	96.375057 
1561.000000	96.397673 
1560.000000	96.393985 
1559.000000	96.385850 
1558.000000	96.373687 
1557.000000	96.326596 
1556.000000	96.286433 
1555.000000	96.260888 
1554.000000	96.248021 
1553.000000	96.246820 
1552.000000	96.251742 
1551.000000	96.254029 
1550.000000	96.249128 
1549.000000	96.234193 
1548.000000	96.214353 
1547.000000	96.197310 
1546.000000	96.187522 
1545.000000	96.185727 
1544.000000	96.186507 
1543.000000	96.178442 
1542.000000	96.159995 
1541.000000	96.154719 
1540.000000	96.187232 
1539.000000	96.210330 
1538.000000	96.194344 
1537.000000	96.166353 
1536.000000	96.137537 
1535.000000	96.110130 
1534.000000	96.094423 
1533.000000	96.096560 
1532.000000	96.094480 
1531.000000	96.075600 
1530.000000	96.052040 
1529.000000	96.038156 
1528.000000	96.032965 
1527.000000	96.021342 
1526.000000	95.997189 
1525.000000	95.979524 
1524.000000	95.977088 
1523.000000	95.973587 
1522.000000	95.972565 
1521.000000	96.006091 
1520.000000	96.053892 
1519.000000	96.083531 
1518.000000	96.090429 
1517.000000	96.086174 
1516.000000	96.069020 
1515.000000	96.025375 
1514.000000	95.961927 
1513.000000	95.902265 
1512.000000	95.871003 
1511.000000	95.871019 
1510.000000	95.869557 
1509.000000	95.822671 
1508.000000	95.714559 
1507.000000	95.597396 
1506.000000	95.466165 
1505.000000	95.344855 
1504.000000	95.345684 
1503.000000	95.433718 
1502.000000	95.558241 
1501.000000	95.698704 
1500.000000	95.850289 
1499.000000	95.993995 
1498.000000	96.091440 
1497.000000	96.141730 
1496.000000	96.187094 
1495.000000	96.227188 
1494.000000	96.235014 
1493.000000	96.214053 
1492.000000	96.195256 
1491.000000	96.212477 
1490.000000	96.263103 
1489.000000	96.311235 
1488.000000	96.313949 
1487.000000	96.253839 
1486.000000	96.160395 
1485.000000	96.067576 
1484.000000	95.989924 
1483.000000	95.923955 
1482.000000	95.860433 
1481.000000	95.796955 
1480.000000	95.739564 
1479.000000	95.688939 
1478.000000	95.642989 
1477.000000	95.601083 
1476.000000	95.554237 
1475.000000	95.470517 
1474.000000	95.338539 
1473.000000	95.228789 
1472.000000	95.216602 
1471.000000	95.252072 
1470.000000	95.275085 
1469.000000	95.284025 
1468.000000	95.290219 
1467.000000	95.288865 
1466.000000	95.265559 
1465.000000	95.228593 
1464.000000	95.194946 
1463.000000	95.164291 
1462.000000	95.136872 
1461.000000	95.123148 
1460.000000	95.125790 
1459.000000	95.110734 
1458.000000	95.014435 
1457.000000	94.860680 
1456.000000	94.765503 
1455.000000	94.765054 
1454.000000	94.801163 
1453.000000	94.835484 
1452.000000	94.864065 
1451.000000	94.883343 
1450.000000	94.882667 
1449.000000	94.873584 
1448.000000	94.888364 
1447.000000	94.925395 
1446.000000	94.944496 
1445.000000	94.941816 
1444.000000	94.932168 
1443.000000	94.920838 
1442.000000	94.911192 
1441.000000	94.912476 
1440.000000	94.929916 
1439.000000	94.951195 
1438.000000	94.958212 
1437.000000	94.962970 
1436.000000	95.003425 
1435.000000	95.074738 
1434.000000	95.145138 
1433.000000	95.208456 
1432.000000	95.278858 
1431.000000	95.362273 
1430.000000	95.431268 
1429.000000	95.454622 
1428.000000	95.448669 
1427.000000	95.451283 
1426.000000	95.466179 
1425.000000	95.471398 
1424.000000	95.457234 
1423.000000	95.435950 
1422.000000	95.402318 
1421.000000	95.336507 
1420.000000	95.236257 
1419.000000	95.114947 
1418.000000	94.941910 
1417.000000	94.691961 
1416.000000	94.396857 
1415.000000	94.080976 
1414.000000	93.740011 
1413.000000	93.365130 
1412.000000	92.982663 
1411.000000	92.655898 
1410.000000	92.427954 
1409.000000	92.308654 
1408.000000	92.311770 
1407.000000	92.445783 
1406.000000	92.675760 
1405.000000	92.942041 
1404.000000	93.209129 
1403.000000	93.466604 
1402.000000	93.700943 
1401.000000	93.905648 
1400.000000	94.091023 
1399.000000	94.265190 
1398.000000	94.402116 
1397.000000	94.478011 
1396.000000	94.516089 
1395.000000	94.551199 
1394.000000	94.563811 
1393.000000	94.519362 
1392.000000	94.448039 
1391.000000	94.388276 
1390.000000	94.333696 
1389.000000	94.247020 
1388.000000	94.105158 
1387.000000	93.928844 
1386.000000	93.743468 
1385.000000	93.549322 
1384.000000	93.342969 
1383.000000	93.134361 
1382.000000	92.938232 
1381.000000	92.757773 
1380.000000	92.586897 
1379.000000	92.429878 
1378.000000	92.301474 
1377.000000	92.202811 
1376.000000	92.120882 
1375.000000	92.047879 
1374.000000	91.978964 
1373.000000	91.895646 
1372.000000	91.797067 
1371.000000	91.719969 
1370.000000	91.692777 
1369.000000	91.688584 
1368.000000	91.658315 
1367.000000	91.610379 
1366.000000	91.619807 
1365.000000	91.755413 
1364.000000	92.013434 
1363.000000	92.309883 
1362.000000	92.548543 
1361.000000	92.699492 
1360.000000	92.791690 
1359.000000	92.849251 
1358.000000	92.872365 
1357.000000	92.861169 
1356.000000	92.830927 
1355.000000	92.798599 
1354.000000	92.769150 
1353.000000	92.741590 
1352.000000	92.712154 
1351.000000	92.672741 
1350.000000	92.621262 
1349.000000	92.555421 
1348.000000	92.470926 
1347.000000	92.363189 
1346.000000	92.227573 
1345.000000	92.060638 
1344.000000	91.870149 
1343.000000	91.678912 
1342.000000	91.515119 
1341.000000	91.402013 
1340.000000	91.362498 
1339.000000	91.417721 
1338.000000	91.567102 
1337.000000	91.796413 
1336.000000	92.100501 
1335.000000	92.475035 
1334.000000	92.901829 
1333.000000	93.350601 
1332.000000	93.787309 
1331.000000	94.182426 
1330.000000	94.519021 
1329.000000	94.792453 
1328.000000	95.004188 
1327.000000	95.159303 
1326.000000	95.268355 
1325.000000	95.339718 
1324.000000	95.383968 
1323.000000	95.414239 
1322.000000	95.435612 
1321.000000	95.441462 
1320.000000	95.427968 
1319.000000	95.405501 
1318.000000	95.387386 
1317.000000	95.375083 
1316.000000	95.362302 
1315.000000	95.345653 
1314.000000	95.323197 
1313.000000	95.290695 
1312.000000	95.244038 
1311.000000	95.182902 
1310.000000	95.109905 
1309.000000	95.028811 
1308.000000	94.944699 
1307.000000	94.861384 
1306.000000	94.779821 
1305.000000	94.695957 
1304.000000	94.609172 
1303.000000	94.519855 
1302.000000	94.420479 
1301.000000	94.298590 
1300.000000	94.151561 
1299.000000	93.987866 
1298.000000	93.813426 
1297.000000	93.627837 
1296.000000	93.433998 
1295.000000	93.241368 
1294.000000	93.053804 
1293.000000	92.867317 
1292.000000	92.683277 
1291.000000	92.510018 
1290.000000	92.347902 
1289.000000	92.186664 
1288.000000	92.022562 
1287.000000	91.865065 
1286.000000	91.719694 
1285.000000	91.577822 
1284.000000	91.430565 
1283.000000	91.280028 
1282.000000	91.131725 
1281.000000	90.985823 
1280.000000	90.839496 
1279.000000	90.690921 
1278.000000	90.535738 
1277.000000	90.370469 
1276.000000	90.199962 
1275.000000	90.031568 
1274.000000	89.858429 
1273.000000	89.662213 
1272.000000	89.437050 
1271.000000	89.197361 
1270.000000	88.956271 
1269.000000	88.711662 
1268.000000	88.461613 
1267.000000	88.216121 
1266.000000	87.982337 
1265.000000	87.756969 
1264.000000	87.542143 
1263.000000	87.350167 
1262.000000	87.184685 
1261.000000	87.035459 
1260.000000	86.898140 
1259.000000	86.784081 
1258.000000	86.699592 
1257.000000	86.632614 
1256.000000	86.566260 
1255.000000	86.492008 
1254.000000	86.404018 
1253.000000	86.294822 
1252.000000	86.163361 
1251.000000	86.017551 
1250.000000	85.863937 
1249.000000	85.705689 
1248.000000	85.551965 
1247.000000	85.413044 
1246.000000	85.281980 
1245.000000	85.140763 
1244.000000	84.987910 
1243.000000	84.840649 
1242.000000	84.707771 
1241.000000	84.582498 
1240.000000	84.464788 
1239.000000	84.366143 
1238.000000	84.286960 
1237.000000	84.212959 
1236.000000	84.141397 
1235.000000	84.088859 
1234.000000	84.066639 
1233.000000	84.070850 
1232.000000	84.104297 
1231.000000	84.185158 
1230.000000	84.324302 
1229.000000	84.512649 
1228.000000	84.736834 
1227.000000	84.990644 
1226.000000	85.269523 
1225.000000	85.569491 
1224.000000	85.885383 
1223.000000	86.184562 
1222.000000	86.386409 
1221.000000	86.406009 
1220.000000	86.241285 
1219.000000	86.008706 
1218.000000	85.875460 
1217.000000	85.952235 
1216.000000	86.245240 
1215.000000	86.676342 
1214.000000	87.133356 
1213.000000	87.527280 
1212.000000	87.827258 
1211.000000	88.050062 
1210.000000	88.224797 
1209.000000	88.373661 
1208.000000	88.515735 
1207.000000	88.667988 
1206.000000	88.838109 
1205.000000	89.028127 
1204.000000	89.244849 
1203.000000	89.494806 
1202.000000	89.770944 
1201.000000	90.059014 
1200.000000	90.356748 
1199.000000	90.673011 
1198.000000	91.008298 
1197.000000	91.350372 
1196.000000	91.687944 
1195.000000	92.014445 
1194.000000	92.320931 
1193.000000	92.599915 
1192.000000	92.856507 
1191.000000	93.101594 
1190.000000	93.331974 
1189.000000	93.529439 
1188.000000	93.682000 
1187.000000	93.795923 
1186.000000	93.885122 
1185.000000	93.957560 
1184.000000	94.012917 
1183.000000	94.045398 
1182.000000	94.049134 
1181.000000	94.027658 
1180.000000	93.995448 
1179.000000	93.963349 
1178.000000	93.928179 
1177.000000	93.887087 
1176.000000	93.854173 
1175.000000	93.848469 
1174.000000	93.871360 
1173.000000	93.910500 
1172.000000	93.962454 
1171.000000	94.033639 
1170.000000	94.122865 
1169.000000	94.222021 
1168.000000	94.329756 
1167.000000	94.443014 
1166.000000	94.538441 
1165.000000	94.587397 
1164.000000	94.591419 
1163.000000	94.581175 
1162.000000	94.578253 
1161.000000	94.578746 
1160.000000	94.576629 
1159.000000	94.578238 
1158.000000	94.584410 
1157.000000	94.579640 
1156.000000	94.549847 
1155.000000	94.495563 
1154.000000	94.422054 
1153.000000	94.333595 
1152.000000	94.243123 
1151.000000	94.167769 
1150.000000	94.106132 
1149.000000	94.037631 
1148.000000	93.951654 
1147.000000	93.858516 
1146.000000	93.763991 
1145.000000	93.653557 
1144.000000	93.514515 
1143.000000	93.357492 
1142.000000	93.202693 
1141.000000	93.056592 
1140.000000	92.911995 
1139.000000	92.758586 
1138.000000	92.585130 
1137.000000	92.384253 
1136.000000	92.162377 
1135.000000	91.933062 
1134.000000	91.696089 
1133.000000	91.437421 
1132.000000	91.152766 
1131.000000	90.853799 
1130.000000	90.548138 
1129.000000	90.233859 
1128.000000	89.919724 
1127.000000	89.629098 
1126.000000	89.376120 
1125.000000	89.157756 
1124.000000	88.972756 
1123.000000	88.823174 
1122.000000	88.691762 
1121.000000	88.547591 
1120.000000	88.386075 
1119.000000	88.238542 
1118.000000	88.133160 
1117.000000	88.072154 
1116.000000	88.052428 
1115.000000	88.074126 
1114.000000	88.115931 
1113.000000	88.134898 
1112.000000	88.108524 
1111.000000	88.050280 
1110.000000	87.969362 
1109.000000	87.845330 
1108.000000	87.664848 
1107.000000	87.451697 
1106.000000	87.238605 
1105.000000	87.032278 
1104.000000	86.827897 
1103.000000	86.634350 
1102.000000	86.461140 
1101.000000	86.298360 
1100.000000	86.142449 
1099.000000	86.006696 
1098.000000	85.911514 
1097.000000	85.858533 
1096.000000	85.834811 
1095.000000	85.826934 
1094.000000	85.824001 
1093.000000	85.825226 
1092.000000	85.850386 
1091.000000	85.921563 
1090.000000	86.029077 
1089.000000	86.139138 
1088.000000	86.240853 
1087.000000	86.358870 
1086.000000	86.512618 
1085.000000	86.690742 
1084.000000	86.874633 
1083.000000	87.060994 
1082.000000	87.251372 
1081.000000	87.444109 
1080.000000	87.646044 
1079.000000	87.868947 
1078.000000	88.107593 
1077.000000	88.345247 
1076.000000	88.584972 
1075.000000	88.846739 
1074.000000	89.126659 
1073.000000	89.389435 
1072.000000	89.613074 
1071.000000	89.814852 
1070.000000	90.021300 
1069.000000	90.236646 
1068.000000	90.452853 
1067.000000	90.666295 
1066.000000	90.869491 
1065.000000	91.046475 
1064.000000	91.191385 
1063.000000	91.317284 
1062.000000	91.436953 
1061.000000	91.550352 
1060.000000	91.658863 
1059.000000	91.772110 
1058.000000	91.888688 
1057.000000	91.987632 
1056.000000	92.051698 
1055.000000	92.085035 
1054.000000	92.098696 
1053.000000	92.095593 
1052.000000	92.084114 
1051.000000	92.089029 
1050.000000	92.125438 
1049.000000	92.173087 
1048.000000	92.199525 
1047.000000	92.200715 
1046.000000	92.200511 
1045.000000	92.216605 
1044.000000	92.242999 
1043.000000	92.264132 
1042.000000	92.276771 
1041.000000	92.297544 
1040.000000	92.350696 
1039.000000	92.444744 
1038.000000	92.560360 
1037.000000	92.667648 
1036.000000	92.755633 
1035.000000	92.836889 
1034.000000	92.923720 
1033.000000	93.010544 
1032.000000	93.081687 
1031.000000	93.123224 
1030.000000	93.119466 
1029.000000	93.047680 
1028.000000	92.887606 
1027.000000	92.635006 
1026.000000	92.301411 
1025.000000	91.903694 
1024.000000	91.458683 
1023.000000	90.984181 
1022.000000	90.499020 
1021.000000	90.024145 
1020.000000	89.587447 
1019.000000	89.224492 
1018.000000	88.972784 
1017.000000	88.868459 
1016.000000	88.942168 
1015.000000	89.201774 
1014.000000	89.614892 
1013.000000	90.119101 
1012.000000	90.652254 
1011.000000	91.168347 
1010.000000	91.634878 
1009.000000	92.034485 
1008.000000	92.369659 
1007.000000	92.651763 
1006.000000	92.883293 
1005.000000	93.061292 
1004.000000	93.197760 
1003.000000	93.322129 
1002.000000	93.456566 
1001.000000	93.596576 
1000.000000	93.720711 
999.000000	 93.812926 
998.000000	 93.873229 
997.000000	 93.915006 
996.000000	 93.956830 
995.000000	 94.010967 
994.000000	 94.075009 
993.000000	 94.136724 
992.000000	 94.186245 
991.000000	 94.219117 
990.000000	 94.231405 
989.000000	 94.222479 
988.000000	 94.203129 
987.000000	 94.189847 
986.000000	 94.186420 
985.000000	 94.178553 
984.000000	 94.150064 
983.000000	 94.097472 
982.000000	 94.026540 
981.000000	 93.943053 
980.000000	 93.852028 
979.000000	 93.759699 
978.000000	 93.670492 
977.000000	 93.584311 
976.000000	 93.498260 
975.000000	 93.408325 
974.000000	 93.312016 
973.000000	 93.216577 
972.000000	 93.142437 
971.000000	 93.108944 
970.000000	 93.117046 
969.000000	 93.154315 
968.000000	 93.214819 
967.000000	 93.302343 
966.000000	 93.413331 
965.000000	 93.530494 
964.000000	 93.639673 
963.000000	 93.743811 
962.000000	 93.854366 
961.000000	 93.975469 
960.000000	 94.100951 
959.000000	 94.221985 
958.000000	 94.334726 
957.000000	 94.443740 
956.000000	 94.557629 
955.000000	 94.676728 
954.000000	 94.786350 
953.000000	 94.868104 
952.000000	 94.917301 
951.000000	 94.945383 
950.000000	 94.969156 
949.000000	 95.003447 
948.000000	 95.057983 
947.000000	 95.129419 
946.000000	 95.198380 
945.000000	 95.246199 
944.000000	 95.274209 
943.000000	 95.296911 
942.000000	 95.318971 
941.000000	 95.333117 
940.000000	 95.341311 
939.000000	 95.361261 
938.000000	 95.404995 
937.000000	 95.462804 
936.000000	 95.516242 
935.000000	 95.557934 
934.000000	 95.590992 
933.000000	 95.616328 
932.000000	 95.629773 
931.000000	 95.629756 
930.000000	 95.622063 
929.000000	 95.616056 
928.000000	 95.616751 
927.000000	 95.620261 
926.000000	 95.619620 
925.000000	 95.617090 
924.000000	 95.624998 
923.000000	 95.648805 
922.000000	 95.676098 
921.000000	 95.691766 
920.000000	 95.698436 
919.000000	 95.710400 
918.000000	 95.730919 
917.000000	 95.747404 
916.000000	 95.747338 
915.000000	 95.728790 
914.000000	 95.697150 
913.000000	 95.660575 
912.000000	 95.627313 
911.000000	 95.597863 
910.000000	 95.561191 
909.000000	 95.509872 
908.000000	 95.455173 
907.000000	 95.412462 
906.000000	 95.375471 
905.000000	 95.323503 
904.000000	 95.253240 
903.000000	 95.183743 
902.000000	 95.128205 
901.000000	 95.081800 
900.000000	 95.043013 
899.000000	 95.023582 
898.000000	 95.027946 
897.000000	 95.037482 
896.000000	 95.031082 
895.000000	 95.009632 
894.000000	 94.989546 
893.000000	 94.982031 
892.000000	 94.988740 
891.000000	 95.008175 
890.000000	 95.034362 
889.000000	 95.053526 
888.000000	 95.050019 
887.000000	 95.013597 
886.000000	 94.939555 
885.000000	 94.827914 
884.000000	 94.683644 
883.000000	 94.509770 
882.000000	 94.299962 
881.000000	 94.049632 
880.000000	 93.775889 
879.000000	 93.510027 
878.000000	 93.261294 
877.000000	 93.001963 
876.000000	 92.702206 
875.000000	 92.376596 
874.000000	 92.091901 
873.000000	 91.933347 
872.000000	 91.958765 
871.000000	 92.162645 
870.000000	 92.471748 
869.000000	 92.791862 
868.000000	 93.070516 
867.000000	 93.306743 
866.000000	 93.509817 
865.000000	 93.673633 
864.000000	 93.793363 
863.000000	 93.881988 
862.000000	 93.954745 
861.000000	 94.009531 
860.000000	 94.036489 
859.000000	 94.039079 
858.000000	 94.034159 
857.000000	 94.035846 
856.000000	 94.047611 
855.000000	 94.065584 
854.000000	 94.081545 
853.000000	 94.084588 
852.000000	 94.065132 
851.000000	 94.018564 
850.000000	 93.948642 
849.000000	 93.873069 
848.000000	 93.821752 
847.000000	 93.818340 
846.000000	 93.861998 
845.000000	 93.934742 
844.000000	 94.023951 
843.000000	 94.126846 
842.000000	 94.237062 
841.000000	 94.343685 
840.000000	 94.444840 
839.000000	 94.546485 
838.000000	 94.644886 
837.000000	 94.726068 
836.000000	 94.788237 
835.000000	 94.851459 
834.000000	 94.937552 
833.000000	 95.048541 
832.000000	 95.168125 
831.000000	 95.274728 
830.000000	 95.351731 
829.000000	 95.398879 
828.000000	 95.437560 
827.000000	 95.489748 
826.000000	 95.548162 
825.000000	 95.584545 
824.000000	 95.591729 
823.000000	 95.598087 
822.000000	 95.631645 
821.000000	 95.687312 
820.000000	 95.738715 
819.000000	 95.765391 
818.000000	 95.761909 
817.000000	 95.736734 
816.000000	 95.709961 
815.000000	 95.700500 
814.000000	 95.708865 
813.000000	 95.721120 
812.000000	 95.729898 
811.000000	 95.738369 
810.000000	 95.744136 
809.000000	 95.738560 
808.000000	 95.728340 
807.000000	 95.738785 
806.000000	 95.784240 
805.000000	 95.847341 
804.000000	 95.897488 
803.000000	 95.920100 
802.000000	 95.918865 
801.000000	 95.901144 
800.000000	 95.870958 
799.000000	 95.827010 
798.000000	 95.758080 
797.000000	 95.649710 
796.000000	 95.506187 
795.000000	 95.358950 
794.000000	 95.243659 
793.000000	 95.175389 
792.000000	 95.152743 
791.000000	 95.174821 
790.000000	 95.242254 
789.000000	 95.347678 
788.000000	 95.474382 
787.000000	 95.602415 
786.000000	 95.716330 
785.000000	 95.813825 
784.000000	 95.907627 
783.000000	 96.009552 
782.000000	 96.110613 
781.000000	 96.188737 
780.000000	 96.236401 
779.000000	 96.265551 
778.000000	 96.283974 
777.000000	 96.285631 
776.000000	 96.271669 
775.000000	 96.263641 
774.000000	 96.284120 
773.000000	 96.336038 
772.000000	 96.409591 
771.000000	 96.495765 
770.000000	 96.583345 
769.000000	 96.656735 
768.000000	 96.709851 
767.000000	 96.753932 
766.000000	 96.801923 
765.000000	 96.851643 
764.000000	 96.890975 
763.000000	 96.911619 
762.000000	 96.913567 
761.000000	 96.905357 
760.000000	 96.904278 
759.000000	 96.925858 
758.000000	 96.966391 
757.000000	 97.003336 
756.000000	 97.016383 
755.000000	 97.001553 
754.000000	 96.968105 
753.000000	 96.936048 
752.000000	 96.934947 
751.000000	 96.982552 
750.000000	 97.057401 
749.000000	 97.109359 
748.000000	 97.102628 
747.000000	 97.032783 
746.000000	 96.904765 
745.000000	 96.722652 
744.000000	 96.506769 
743.000000	 96.287637 
742.000000	 96.061754 
741.000000	 95.775005 
740.000000	 95.372865 
739.000000	 94.855483 
738.000000	 94.268476 
737.000000	 93.654331 
736.000000	 93.028687 
735.000000	 92.388698 
734.000000	 91.724541 
733.000000	 91.029436 
732.000000	 90.314192 
731.000000	 89.606321 
730.000000	 88.926155 
729.000000	 88.270164 
728.000000	 87.637481 
727.000000	 87.066710 
726.000000	 86.633191 
725.000000	 86.423796 
724.000000	 86.506988 
723.000000	 86.898440 
722.000000	 87.540711 
721.000000	 88.323992 
720.000000	 89.134147 
719.000000	 89.877348 
718.000000	 90.475094 
717.000000	 90.877476 
716.000000	 91.101186 
715.000000	 91.237130 
714.000000	 91.382396 
713.000000	 91.557201 
712.000000	 91.716023 
711.000000	 91.830063 
710.000000	 91.926402 
709.000000	 92.044249 
708.000000	 92.194381 
707.000000	 92.362578 
706.000000	 92.519480 
705.000000	 92.642885 
704.000000	 92.747519 
703.000000	 92.872381 
702.000000	 93.034346 
701.000000	 93.212583 
700.000000	 93.381048 
699.000000	 93.545650 
698.000000	 93.721575 
697.000000	 93.898402 
696.000000	 94.056090 
695.000000	 94.189922 
694.000000	 94.311059 
693.000000	 94.427665 
692.000000	 94.539236 
691.000000	 94.650131 
690.000000	 94.760078 
689.000000	 94.855397 
688.000000	 94.926830 
687.000000	 94.984181 
686.000000	 95.048007 
685.000000	 95.129158 
684.000000	 95.223784 
683.000000	 95.324440 
682.000000	 95.424625 
681.000000	 95.519350 
680.000000	 95.607755 
679.000000	 95.693963 
678.000000	 95.781475 
677.000000	 95.866197 
676.000000	 95.944677 
675.000000	 96.016545 
674.000000	 96.083972 
673.000000	 96.151822 
672.000000	 96.231575 
671.000000	 96.339244 
670.000000	 96.489646 
669.000000	 96.671216 
668.000000	 96.789711 
667.000000	 96.761140 
666.000000	 96.664234 
665.000000	 96.612659 
664.000000	 96.607351 
663.000000	 96.626257 
662.000000	 96.654853 
661.000000	 96.684313 
660.000000	 96.712682 
659.000000	 96.743016 
658.000000	 96.776952 
657.000000	 96.809092 
656.000000	 96.836342 
655.000000	 96.860525 
654.000000	 96.882830 
653.000000	 96.901079 
652.000000	 96.915416 
651.000000	 96.931636 
650.000000	 96.955995 
