# Supplementary material for: Characterization of Ingested Microplastics in a Regional Endemic Lizard Apathya cappadocica (Werner, 1902) from Türkiye
Source: Biology (Basel). 2025 Oct 21;14(10):1457. doi: 10.3390/biology14101457 (PMC12561676; doi:10.3390/biology14101457)
Supplement: Supplementary file 1 [file biology-14-01457-s001.zip › biology-3832026-Supplementary materials/Supplementary material Figure S1-27/FTIR SPECTRA/Figure S16-k59-1.asc]

PE IR                   SPECTRUM    ASCII       PEDS        1.60        
  -1
~SP.SP
25/07/17
10:49:15.00
25/07/17
10:49:19.00
Administrator

650.000000
4


SPECTRUM 100,CPU32 MAIN 00.02.8200 12-DECEMBER-2006 10:00:00
MIR TGS
MIR
OPTKBR
79161
0.200000

4.000000
STRONG
RATIO
SPECTRUM
MAGNITUDE
UNIVERSAL ATR
DOUBLE

COMBINED


0


#HDR
-1
-1
#GR
CM-1
%T
0.00002384185791015625
0.0
4000.000000
-1.000000
3351
8
104.629608
94.480841
#DATA
4000.000000	104.317657 
3999.000000	104.316384 
3998.000000	104.315286 
3997.000000	104.312529 
3996.000000	104.307863 
3995.000000	104.300683 
3994.000000	104.292131 
3993.000000	104.283799 
3992.000000	104.276969 
3991.000000	104.272361 
3990.000000	104.270467 
3989.000000	104.271361 
3988.000000	104.274280 
3987.000000	104.277569 
3986.000000	104.279675 
3985.000000	104.280477 
3984.000000	104.281289 
3983.000000	104.282787 
3982.000000	104.283259 
3981.000000	104.279960 
3980.000000	104.272154 
3979.000000	104.262831 
3978.000000	104.257045 
3977.000000	104.257503 
3976.000000	104.262104 
3975.000000	104.265842 
3974.000000	104.265791 
3973.000000	104.263820 
3972.000000	104.264036 
3971.000000	104.268607 
3970.000000	104.275827 
3969.000000	104.281653 
3968.000000	104.283196 
3967.000000	104.280348 
3966.000000	104.275224 
3965.000000	104.270282 
3964.000000	104.266830 
3963.000000	104.264665 
3962.000000	104.263105 
3961.000000	104.261784 
3960.000000	104.260296 
3959.000000	104.258434 
3958.000000	104.256209 
3957.000000	104.253796 
3956.000000	104.252050 
3955.000000	104.251915 
3954.000000	104.253245 
3953.000000	104.254166 
3952.000000	104.251881 
3951.000000	104.244799 
3950.000000	104.233362 
3949.000000	104.220146 
3948.000000	104.209226 
3947.000000	104.203474 
3946.000000	104.203659 
3945.000000	104.209253 
3944.000000	104.218347 
3943.000000	104.226892 
3942.000000	104.230965 
3941.000000	104.230439 
3940.000000	104.228076 
3939.000000	104.226564 
3938.000000	104.225949 
3937.000000	104.223379 
3936.000000	104.215970 
3935.000000	104.202921 
3934.000000	104.186727 
3933.000000	104.172433 
3932.000000	104.164617 
3931.000000	104.164411 
3930.000000	104.168512 
3929.000000	104.175249 
3928.000000	104.186583 
3927.000000	104.202473 
3926.000000	104.216566 
3925.000000	104.219324 
3924.000000	104.206857 
3923.000000	104.184982 
3922.000000	104.163284 
3921.000000	104.147053 
3920.000000	104.135568 
3919.000000	104.125547 
3918.000000	104.117145 
3917.000000	104.113978 
3916.000000	104.118611 
3915.000000	104.129754 
3914.000000	104.143827 
3913.000000	104.156996 
3912.000000	104.165609 
3911.000000	104.168166 
3910.000000	104.165707 
3909.000000	104.159206 
3908.000000	104.147802 
3907.000000	104.129082 
3906.000000	104.100954 
3905.000000	104.063803 
3904.000000	104.022824 
3903.000000	103.991393 
3902.000000	103.982534 
3901.000000	103.997644 
3900.000000	104.026030 
3899.000000	104.051684 
3898.000000	104.065391 
3897.000000	104.068281 
3896.000000	104.065158 
3895.000000	104.061470 
3894.000000	104.062032 
3893.000000	104.067867 
3892.000000	104.073605 
3891.000000	104.073315 
3890.000000	104.065162 
3889.000000	104.050400 
3888.000000	104.034143 
3887.000000	104.027169 
3886.000000	104.033301 
3885.000000	104.045278 
3884.000000	104.054512 
3883.000000	104.061063 
3882.000000	104.069850 
3881.000000	104.078972 
3880.000000	104.081060 
3879.000000	104.075519 
3878.000000	104.068809 
3877.000000	104.067784 
3876.000000	104.076828 
3875.000000	104.089326 
3874.000000	104.087758 
3873.000000	104.061844 
3872.000000	104.021033 
3871.000000	103.986377 
3870.000000	103.969178 
3869.000000	103.964286 
3868.000000	103.960538 
3867.000000	103.952297 
3866.000000	103.945720 
3865.000000	103.948543 
3864.000000	103.958183 
3863.000000	103.967520 
3862.000000	103.971858 
3861.000000	103.971166 
3860.000000	103.969539 
3859.000000	103.970953 
3858.000000	103.972780 
3857.000000	103.969168 
3856.000000	103.959079 
3855.000000	103.956520 
3854.000000	103.958116 
3853.000000	103.954431 
3852.000000	103.956896 
3851.000000	103.967077 
3850.000000	103.974804 
3849.000000	103.981048 
3848.000000	103.989915 
3847.000000	104.003144 
3846.000000	104.017643 
3845.000000	104.025365 
3844.000000	104.019537 
3843.000000	104.003407 
3842.000000	103.985988 
3841.000000	103.972304 
3840.000000	103.962878 
3839.000000	103.958434 
3838.000000	103.961177 
3837.000000	103.969902 
3836.000000	103.978891 
3835.000000	103.984418 
3834.000000	103.986299 
3833.000000	103.986220 
3832.000000	103.986015 
3831.000000	103.986470 
3830.000000	103.988231 
3829.000000	103.992164 
3828.000000	103.997867 
3827.000000	104.002704 
3826.000000	104.002209 
3825.000000	103.992157 
3824.000000	103.974482 
3823.000000	103.962472 
3822.000000	103.965254 
3821.000000	103.973843 
3820.000000	103.975928 
3819.000000	103.971304 
3818.000000	103.966047 
3817.000000	103.971166 
3816.000000	103.991864 
3815.000000	104.020207 
3814.000000	104.043322 
3813.000000	104.055645 
3812.000000	104.060799 
3811.000000	104.061625 
3810.000000	104.056111 
3809.000000	104.043981 
3808.000000	104.030281 
3807.000000	104.020410 
3806.000000	104.014708 
3805.000000	104.007599 
3804.000000	103.997676 
3803.000000	103.998200 
3802.000000	104.017103 
3801.000000	104.041767 
3800.000000	104.054385 
3799.000000	104.051505 
3798.000000	104.044773 
3797.000000	104.051735 
3796.000000	104.077540 
3795.000000	104.114023 
3794.000000	104.149577 
3793.000000	104.178293 
3792.000000	104.198757 
3791.000000	104.209128 
3790.000000	104.207003 
3789.000000	104.195749 
3788.000000	104.185953 
3787.000000	104.187345 
3786.000000	104.198753 
3785.000000	104.207850 
3784.000000	104.203442 
3783.000000	104.188015 
3782.000000	104.177224 
3781.000000	104.184491 
3780.000000	104.202502 
3779.000000	104.210590 
3778.000000	104.203053 
3777.000000	104.189920 
3776.000000	104.180072 
3775.000000	104.174942 
3774.000000	104.166838 
3773.000000	104.144334 
3772.000000	104.104723 
3771.000000	104.061472 
3770.000000	104.029900 
3769.000000	104.014203 
3768.000000	104.007840 
3767.000000	103.998766 
3766.000000	103.983326 
3765.000000	103.970878 
3764.000000	103.968802 
3763.000000	103.975623 
3762.000000	103.988804 
3761.000000	104.005495 
3760.000000	104.010312 
3759.000000	103.982425 
3758.000000	103.922336 
3757.000000	103.848462 
3756.000000	103.774642 
3755.000000	103.709618 
3754.000000	103.657965 
3753.000000	103.611411 
3752.000000	103.543472 
3751.000000	103.449260 
3750.000000	103.381143 
3749.000000	103.374142 
3748.000000	103.400098 
3747.000000	103.413269 
3746.000000	103.408205 
3745.000000	103.406152 
3744.000000	103.423232 
3743.000000	103.453279 
3742.000000	103.466168 
3741.000000	103.446436 
3740.000000	103.412813 
3739.000000	103.385836 
3738.000000	103.378278 
3737.000000	103.391153 
3736.000000	103.407242 
3735.000000	103.413111 
3734.000000	103.412162 
3733.000000	103.415261 
3732.000000	103.430810 
3731.000000	103.454238 
3730.000000	103.467012 
3729.000000	103.458331 
3728.000000	103.442674 
3727.000000	103.445415 
3726.000000	103.474605 
3725.000000	103.515819 
3724.000000	103.555152 
3723.000000	103.592026 
3722.000000	103.629175 
3721.000000	103.667620 
3720.000000	103.705763 
3719.000000	103.738023 
3718.000000	103.759401 
3717.000000	103.765645 
3716.000000	103.750928 
3715.000000	103.714166 
3714.000000	103.663212 
3713.000000	103.611258 
3712.000000	103.568695 
3711.000000	103.548766 
3710.000000	103.563096 
3709.000000	103.605102 
3708.000000	103.658093 
3707.000000	103.707680 
3706.000000	103.745438 
3705.000000	103.776201 
3704.000000	103.812078 
3703.000000	103.856709 
3702.000000	103.895642 
3701.000000	103.912637 
3700.000000	103.908138 
3699.000000	103.892232 
3698.000000	103.873952 
3697.000000	103.859026 
3696.000000	103.845851 
3695.000000	103.829762 
3694.000000	103.814510 
3693.000000	103.813520 
3692.000000	103.834167 
3691.000000	103.864593 
3690.000000	103.879555 
3689.000000	103.869809 
3688.000000	103.855626 
3687.000000	103.853971 
3686.000000	103.859330 
3685.000000	103.863415 
3684.000000	103.866071 
3683.000000	103.870864 
3682.000000	103.879160 
3681.000000	103.886478 
3680.000000	103.880737 
3679.000000	103.850487 
3678.000000	103.798471 
3677.000000	103.754544 
3676.000000	103.737987 
3675.000000	103.734370 
3674.000000	103.723471 
3673.000000	103.704304 
3672.000000	103.692660 
3671.000000	103.718933 
3670.000000	103.782565 
3669.000000	103.846499 
3668.000000	103.889074 
3667.000000	103.916631 
3666.000000	103.940214 
3665.000000	103.966178 
3664.000000	103.991346 
3663.000000	104.006765 
3662.000000	104.004538 
3661.000000	103.982161 
3660.000000	103.942736 
3659.000000	103.895387 
3658.000000	103.854855 
3657.000000	103.833923 
3656.000000	103.832819 
3655.000000	103.839504 
3654.000000	103.837538 
3653.000000	103.820563 
3652.000000	103.795129 
3651.000000	103.763456 
3650.000000	103.723335 
3649.000000	103.699636 
3648.000000	103.718487 
3647.000000	103.758696 
3646.000000	103.786964 
3645.000000	103.796002 
3644.000000	103.797552 
3643.000000	103.804810 
3642.000000	103.822966 
3641.000000	103.845140 
3640.000000	103.859531 
3639.000000	103.858925 
3638.000000	103.843210 
3637.000000	103.817778 
3636.000000	103.789319 
3635.000000	103.763432 
3634.000000	103.739085 
3633.000000	103.706587 
3632.000000	103.657008 
3631.000000	103.597316 
3630.000000	103.549230 
3629.000000	103.529728 
3628.000000	103.547850 
3627.000000	103.594647 
3626.000000	103.645509 
3625.000000	103.689462 
3624.000000	103.732113 
3623.000000	103.778599 
3622.000000	103.827143 
3621.000000	103.871006 
3620.000000	103.894371 
3619.000000	103.881025 
3618.000000	103.838084 
3617.000000	103.788491 
3616.000000	103.747752 
3615.000000	103.720006 
3614.000000	103.697723 
3613.000000	103.665716 
3612.000000	103.619836 
3611.000000	103.575182 
3610.000000	103.554261 
3609.000000	103.572096 
3608.000000	103.621687 
3607.000000	103.679912 
3606.000000	103.728938 
3605.000000	103.766947 
3604.000000	103.801241 
3603.000000	103.834890 
3602.000000	103.860804 
3601.000000	103.870757 
3600.000000	103.863146 
3599.000000	103.842902 
3598.000000	103.819303 
3597.000000	103.799638 
3596.000000	103.787228 
3595.000000	103.784085 
3594.000000	103.789701 
3593.000000	103.799730 
3592.000000	103.809249 
3591.000000	103.817031 
3590.000000	103.828384 
3589.000000	103.847185 
3588.000000	103.863761 
3587.000000	103.867704 
3586.000000	103.863334 
3585.000000	103.862905 
3584.000000	103.873433 
3583.000000	103.894043 
3582.000000	103.919908 
3581.000000	103.946056 
3580.000000	103.969194 
3579.000000	103.988592 
3578.000000	104.003828 
3577.000000	104.013698 
3576.000000	104.015791 
3575.000000	104.009879 
3574.000000	103.998444 
3573.000000	103.982899 
3572.000000	103.962455 
3571.000000	103.936261 
3570.000000	103.906971 
3569.000000	103.882525 
3568.000000	103.871205 
3567.000000	103.876630 
3566.000000	103.891209 
3565.000000	103.903162 
3564.000000	103.911471 
3563.000000	103.928643 
3562.000000	103.961813 
3561.000000	104.002485 
3560.000000	104.033754 
3559.000000	104.045970 
3558.000000	104.042911 
3557.000000	104.035222 
3556.000000	104.030971 
3555.000000	104.031975 
3554.000000	104.035358 
3553.000000	104.035282 
3552.000000	104.026648 
3551.000000	104.009600 
3550.000000	103.988429 
3549.000000	103.968596 
3548.000000	103.955207 
3547.000000	103.952273 
3546.000000	103.961302 
3545.000000	103.978408 
3544.000000	103.995870 
3543.000000	104.009421 
3542.000000	104.021311 
3541.000000	104.035295 
3540.000000	104.052487 
3539.000000	104.069189 
3538.000000	104.079418 
3537.000000	104.078543 
3536.000000	104.067696 
3535.000000	104.054699 
3534.000000	104.047370 
3533.000000	104.047033 
3532.000000	104.048286 
3531.000000	104.045971 
3530.000000	104.039324 
3529.000000	104.030640 
3528.000000	104.022070 
3527.000000	104.015683 
3526.000000	104.014942 
3525.000000	104.023018 
3524.000000	104.038546 
3523.000000	104.054560 
3522.000000	104.063932 
3521.000000	104.064960 
3520.000000	104.061718 
3519.000000	104.059353 
3518.000000	104.060363 
3517.000000	104.064101 
3516.000000	104.069191 
3515.000000	104.075489 
3514.000000	104.082764 
3513.000000	104.088995 
3512.000000	104.091383 
3511.000000	104.088873 
3510.000000	104.082429 
3509.000000	104.073991 
3508.000000	104.065506 
3507.000000	104.059153 
3506.000000	104.056108 
3505.000000	104.054594 
3504.000000	104.050532 
3503.000000	104.042781 
3502.000000	104.036325 
3501.000000	104.037242 
3500.000000	104.046161 
3499.000000	104.057616 
3498.000000	104.065253 
3497.000000	104.067191 
3496.000000	104.065924 
3495.000000	104.064806 
3494.000000	104.065408 
3493.000000	104.067749 
3492.000000	104.071450 
3491.000000	104.075848 
3490.000000	104.079329 
3489.000000	104.079646 
3488.000000	104.075345 
3487.000000	104.067159 
3486.000000	104.058427 
3485.000000	104.053163 
3484.000000	104.052817 
3483.000000	104.054801 
3482.000000	104.054362 
3481.000000	104.049363 
3480.000000	104.042287 
3479.000000	104.037414 
3478.000000	104.036263 
3477.000000	104.036609 
3476.000000	104.035346 
3475.000000	104.031332 
3474.000000	104.025722 
3473.000000	104.020293 
3472.000000	104.016313 
3471.000000	104.014755 
3470.000000	104.016061 
3469.000000	104.019342 
3468.000000	104.022461 
3467.000000	104.023684 
3466.000000	104.023449 
3465.000000	104.023748 
3464.000000	104.025551 
3463.000000	104.027085 
3462.000000	104.025269 
3461.000000	104.019200 
3460.000000	104.011853 
3459.000000	104.007946 
3458.000000	104.009727 
3457.000000	104.014536 
3456.000000	104.017294 
3455.000000	104.015892 
3454.000000	104.012791 
3453.000000	104.011465 
3452.000000	104.011970 
3451.000000	104.012025 
3450.000000	104.011002 
3449.000000	104.010743 
3448.000000	104.012367 
3447.000000	104.014449 
3446.000000	104.015284 
3445.000000	104.015516 
3444.000000	104.016927 
3443.000000	104.020108 
3442.000000	104.024198 
3441.000000	104.028023 
3440.000000	104.030903 
3439.000000	104.032675 
3438.000000	104.033823 
3437.000000	104.035127 
3436.000000	104.037426 
3435.000000	104.041452 
3434.000000	104.047859 
3433.000000	104.057460 
3432.000000	104.069735 
3431.000000	104.082121 
3430.000000	104.091077 
3429.000000	104.094929 
3428.000000	104.095461 
3427.000000	104.096155 
3426.000000	104.098616 
3425.000000	104.101335 
3424.000000	104.102835 
3423.000000	104.104378 
3422.000000	104.107965 
3421.000000	104.112558 
3420.000000	104.114636 
3419.000000	104.112491 
3418.000000	104.108224 
3417.000000	104.105192 
3416.000000	104.105002 
3415.000000	104.107389 
3414.000000	104.111650 
3413.000000	104.117293 
3412.000000	104.123617 
3411.000000	104.129514 
3410.000000	104.133965 
3409.000000	104.136897 
3408.000000	104.139554 
3407.000000	104.143334 
3406.000000	104.148173 
3405.000000	104.152334 
3404.000000	104.154233 
3403.000000	104.153891 
3402.000000	104.152476 
3401.000000	104.151080 
3400.000000	104.150239 
3399.000000	104.150207 
3398.000000	104.150999 
3397.000000	104.152448 
3396.000000	104.154511 
3395.000000	104.157278 
3394.000000	104.160421 
3393.000000	104.162910 
3392.000000	104.163817 
3391.000000	104.163228 
3390.000000	104.162201 
3389.000000	104.161850 
3388.000000	104.162464 
3387.000000	104.163562 
3386.000000	104.164391 
3385.000000	104.164504 
3384.000000	104.164056 
3383.000000	104.163659 
3382.000000	104.163848 
3381.000000	104.164659 
3380.000000	104.165709 
3379.000000	104.166563 
3378.000000	104.167032 
3377.000000	104.167158 
3376.000000	104.167056 
3375.000000	104.166791 
3374.000000	104.166329 
3373.000000	104.165625 
3372.000000	104.164795 
3371.000000	104.164154 
3370.000000	104.163983 
3369.000000	104.164254 
3368.000000	104.164598 
3367.000000	104.164578 
3366.000000	104.164052 
3365.000000	104.163219 
3364.000000	104.162464 
3363.000000	104.162034 
3362.000000	104.161835 
3361.000000	104.161528 
3360.000000	104.160904 
3359.000000	104.160198 
3358.000000	104.159901 
3357.000000	104.160238 
3356.000000	104.160996 
3355.000000	104.161795 
3354.000000	104.162400 
3353.000000	104.162701 
3352.000000	104.162610 
3351.000000	104.162153 
3350.000000	104.161538 
3349.000000	104.161041 
3348.000000	104.160827 
3347.000000	104.160931 
3346.000000	104.161265 
3345.000000	104.161549 
3344.000000	104.161417 
3343.000000	104.160746 
3342.000000	104.159783 
3341.000000	104.158997 
3340.000000	104.158645 
3339.000000	104.158685 
3338.000000	104.158920 
3337.000000	104.159108 
3336.000000	104.159063 
3335.000000	104.158681 
3334.000000	104.157986 
3333.000000	104.157116 
3332.000000	104.156238 
3331.000000	104.155471 
3330.000000	104.154837 
3329.000000	104.154270 
3328.000000	104.153689 
3327.000000	104.153068 
3326.000000	104.152431 
3325.000000	104.151792 
3324.000000	104.151166 
3323.000000	104.150576 
3322.000000	104.150022 
3321.000000	104.149452 
3320.000000	104.148809 
3319.000000	104.148087 
3318.000000	104.147305 
3317.000000	104.146465 
3316.000000	104.145555 
3315.000000	104.144560 
3314.000000	104.143481 
3313.000000	104.142337 
3312.000000	104.141148 
3311.000000	104.139918 
3310.000000	104.138658 
3309.000000	104.137394 
3308.000000	104.136163 
3307.000000	104.134999 
3306.000000	104.133915 
3305.000000	104.132890 
3304.000000	104.131838 
3303.000000	104.130659 
3302.000000	104.129305 
3301.000000	104.127813 
3300.000000	104.126331 
3299.000000	104.125026 
3298.000000	104.123990 
3297.000000	104.123149 
3296.000000	104.122253 
3295.000000	104.121093 
3294.000000	104.119687 
3293.000000	104.118342 
3292.000000	104.117407 
3291.000000	104.116979 
3290.000000	104.116807 
3289.000000	104.116531 
3288.000000	104.116039 
3287.000000	104.115521 
3286.000000	104.115163 
3285.000000	104.114814 
3284.000000	104.114132 
3283.000000	104.113105 
3282.000000	104.112200 
3281.000000	104.111741 
3280.000000	104.111354 
3279.000000	104.110346 
3278.000000	104.108646 
3277.000000	104.106961 
3276.000000	104.105834 
3275.000000	104.105073 
3274.000000	104.104515 
3273.000000	104.104760 
3272.000000	104.106480 
3271.000000	104.109389 
3270.000000	104.112291 
3269.000000	104.114268 
3268.000000	104.115417 
3267.000000	104.116330 
3266.000000	104.117156 
3265.000000	104.117412 
3264.000000	104.116661 
3263.000000	104.115191 
3262.000000	104.113913 
3261.000000	104.113667 
3260.000000	104.114824 
3259.000000	104.117224 
3258.000000	104.120262 
3257.000000	104.122985 
3256.000000	104.124432 
3255.000000	104.124332 
3254.000000	104.123496 
3253.000000	104.123290 
3252.000000	104.124464 
3251.000000	104.126699 
3250.000000	104.129108 
3249.000000	104.130904 
3248.000000	104.131669 
3247.000000	104.131440 
3246.000000	104.130926 
3245.000000	104.131217 
3244.000000	104.132684 
3243.000000	104.134355 
3242.000000	104.134859 
3241.000000	104.134036 
3240.000000	104.133258 
3239.000000	104.133924 
3238.000000	104.136110 
3237.000000	104.138828 
3236.000000	104.141285 
3235.000000	104.143499 
3234.000000	104.145838 
3233.000000	104.148428 
3232.000000	104.151014 
3231.000000	104.153233 
3230.000000	104.154660 
3229.000000	104.154755 
3228.000000	104.153093 
3227.000000	104.149814 
3226.000000	104.146036 
3225.000000	104.143497 
3224.000000	104.143349 
3223.000000	104.145401 
3222.000000	104.148215 
3221.000000	104.150160 
3220.000000	104.150630 
3219.000000	104.150177 
3218.000000	104.149887 
3217.000000	104.150615 
3216.000000	104.152575 
3215.000000	104.155197 
3214.000000	104.157386 
3213.000000	104.158304 
3212.000000	104.158124 
3211.000000	104.157806 
3210.000000	104.157940 
3209.000000	104.157983 
3208.000000	104.156914 
3207.000000	104.154679 
3206.000000	104.152556 
3205.000000	104.151678 
3204.000000	104.151669 
3203.000000	104.151515 
3202.000000	104.151423 
3201.000000	104.152665 
3200.000000	104.155450 
3199.000000	104.157862 
3198.000000	104.157838 
3197.000000	104.155491 
3196.000000	104.152755 
3195.000000	104.150961 
3194.000000	104.149574 
3193.000000	104.147449 
3192.000000	104.144575 
3191.000000	104.142440 
3190.000000	104.142748 
3189.000000	104.145844 
3188.000000	104.150214 
3187.000000	104.153873 
3186.000000	104.156468 
3185.000000	104.159378 
3184.000000	104.163601 
3183.000000	104.168048 
3182.000000	104.170748 
3181.000000	104.171018 
3180.000000	104.169729 
3179.000000	104.167941 
3178.000000	104.166263 
3177.000000	104.165195 
3176.000000	104.165103 
3175.000000	104.165786 
3174.000000	104.166679 
3173.000000	104.167223 
3172.000000	104.166425 
3171.000000	104.162644 
3170.000000	104.155152 
3169.000000	104.146459 
3168.000000	104.141549 
3167.000000	104.143553 
3166.000000	104.151148 
3165.000000	104.159939 
3164.000000	104.166638 
3163.000000	104.171002 
3162.000000	104.173927 
3161.000000	104.175513 
3160.000000	104.175611 
3159.000000	104.175016 
3158.000000	104.174661 
3157.000000	104.173966 
3156.000000	104.171500 
3155.000000	104.167495 
3154.000000	104.164476 
3153.000000	104.164782 
3152.000000	104.168395 
3151.000000	104.173583 
3150.000000	104.178556 
3149.000000	104.181634 
3148.000000	104.180830 
3147.000000	104.175061 
3146.000000	104.165931 
3145.000000	104.157220 
3144.000000	104.151935 
3143.000000	104.150509 
3142.000000	104.151545 
3141.000000	104.153100 
3140.000000	104.153248 
3139.000000	104.150648 
3138.000000	104.145390 
3137.000000	104.139071 
3136.000000	104.133497 
3135.000000	104.129502 
3134.000000	104.127142 
3133.000000	104.126274 
3132.000000	104.126344 
3131.000000	104.126351 
3130.000000	104.125606 
3129.000000	104.124078 
3128.000000	104.121632 
3127.000000	104.117857 
3126.000000	104.113011 
3125.000000	104.108132 
3124.000000	104.103620 
3123.000000	104.098640 
3122.000000	104.092913 
3121.000000	104.087897 
3120.000000	104.085037 
3119.000000	104.083718 
3118.000000	104.081924 
3117.000000	104.078465 
3116.000000	104.073759 
3115.000000	104.068933 
3114.000000	104.065056 
3113.000000	104.062633 
3112.000000	104.061008 
3111.000000	104.058788 
3110.000000	104.055190 
3109.000000	104.050447 
3108.000000	104.044419 
3107.000000	104.036479 
3106.000000	104.027109 
3105.000000	104.018894 
3104.000000	104.014899 
3103.000000	104.015762 
3102.000000	104.018294 
3101.000000	104.016590 
3100.000000	104.006179 
3099.000000	103.987932 
3098.000000	103.968001 
3097.000000	103.952278 
3096.000000	103.940948 
3095.000000	103.929960 
3094.000000	103.917383 
3093.000000	103.906176 
3092.000000	103.899905 
3091.000000	103.898035 
3090.000000	103.896745 
3089.000000	103.893456 
3088.000000	103.888974 
3087.000000	103.886030 
3086.000000	103.886814 
3085.000000	103.891247 
3084.000000	103.895966 
3083.000000	103.895140 
3082.000000	103.884418 
3081.000000	103.864844 
3080.000000	103.842860 
3079.000000	103.825726 
3078.000000	103.817261 
3077.000000	103.817326 
3076.000000	103.823567 
3075.000000	103.832585 
3074.000000	103.840012 
3073.000000	103.842314 
3072.000000	103.839903 
3071.000000	103.837783 
3070.000000	103.840368 
3069.000000	103.845180 
3068.000000	103.844498 
3067.000000	103.834505 
3066.000000	103.820194 
3065.000000	103.808842 
3064.000000	103.801017 
3063.000000	103.791660 
3062.000000	103.778906 
3061.000000	103.767005 
3060.000000	103.760021 
3059.000000	103.756230 
3058.000000	103.751372 
3057.000000	103.745348 
3056.000000	103.742820 
3055.000000	103.747670 
3054.000000	103.758106 
3053.000000	103.768063 
3052.000000	103.771776 
3051.000000	103.767309 
3050.000000	103.756576 
3049.000000	103.742378 
3048.000000	103.726065 
3047.000000	103.707717 
3046.000000	103.687866 
3045.000000	103.668164 
3044.000000	103.649655 
3043.000000	103.631195 
3042.000000	103.610547 
3041.000000	103.586446 
3040.000000	103.559626 
3039.000000	103.531592 
3038.000000	103.503151 
3037.000000	103.473587 
3036.000000	103.440644 
3035.000000	103.402195 
3034.000000	103.359275 
3033.000000	103.317749 
3032.000000	103.285677 
3031.000000	103.267931 
3030.000000	103.263538 
3029.000000	103.267585 
3028.000000	103.274544 
3027.000000	103.279454 
3026.000000	103.277703 
3025.000000	103.266387 
3024.000000	103.247218 
3023.000000	103.227124 
3022.000000	103.213347 
3021.000000	103.206444 
3020.000000	103.199039 
3019.000000	103.182684 
3018.000000	103.156643 
3017.000000	103.129157 
3016.000000	103.110359 
3015.000000	103.104358 
3014.000000	103.108943 
3013.000000	103.120101 
3012.000000	103.134667 
3011.000000	103.149667 
3010.000000	103.159970 
3009.000000	103.159455 
3008.000000	103.148180 
3007.000000	103.136603 
3006.000000	103.137927 
3005.000000	103.154777 
3004.000000	103.176175 
3003.000000	103.188879 
3002.000000	103.189471 
3001.000000	103.183881 
3000.000000	103.178794 
2999.000000	103.177498 
2998.000000	103.182059 
2997.000000	103.193780 
2996.000000	103.210446 
2995.000000	103.226508 
2994.000000	103.238261 
2993.000000	103.246706 
2992.000000	103.254023 
2991.000000	103.259728 
2990.000000	103.262293 
2989.000000	103.262715 
2988.000000	103.264080 
2987.000000	103.268613 
2986.000000	103.277064 
2985.000000	103.289452 
2984.000000	103.303921 
2983.000000	103.315767 
2982.000000	103.320621 
2981.000000	103.318305 
2980.000000	103.310868 
2979.000000	103.297209 
2978.000000	103.273016 
2977.000000	103.235888 
2976.000000	103.185911 
2975.000000	103.119499 
2974.000000	103.028912 
2973.000000	102.915852 
2972.000000	102.805646 
2971.000000	102.738978 
2970.000000	102.743680 
2969.000000	102.815596 
2968.000000	102.923068 
2967.000000	103.029164 
2966.000000	103.112471 
2965.000000	103.168434 
2964.000000	103.199556 
2963.000000	103.209766 
2962.000000	103.205193 
2961.000000	103.194242 
2960.000000	103.183686 
2959.000000	103.175728 
2958.000000	103.169879 
2957.000000	103.166729 
2956.000000	103.168099 
2955.000000	103.174048 
2954.000000	103.181777 
2953.000000	103.188256 
2952.000000	103.192810 
2951.000000	103.196468 
2950.000000	103.200048 
2949.000000	103.204094 
2948.000000	103.209721 
2947.000000	103.217648 
2946.000000	103.226400 
2945.000000	103.233321 
2944.000000	103.237953 
2943.000000	103.243034 
2942.000000	103.251160 
2941.000000	103.261556 
2940.000000	103.271353 
2939.000000	103.279184 
2938.000000	103.286101 
2937.000000	103.293367 
2936.000000	103.300784 
2935.000000	103.307128 
2934.000000	103.310999 
2933.000000	103.311482 
2932.000000	103.309571 
2931.000000	103.308852 
2930.000000	103.312532 
2929.000000	103.319170 
2928.000000	103.323408 
2927.000000	103.321998 
2926.000000	103.316971 
2925.000000	103.311415 
2924.000000	103.305052 
2923.000000	103.295998 
2922.000000	103.285445 
2921.000000	103.278423 
2920.000000	103.280271 
2919.000000	103.294601 
2918.000000	103.323364 
2917.000000	103.365280 
2916.000000	103.413371 
2915.000000	103.456873 
2914.000000	103.488280 
2913.000000	103.508694 
2912.000000	103.526550 
2911.000000	103.550799 
2910.000000	103.584971 
2909.000000	103.626408 
2908.000000	103.669564 
2907.000000	103.709689 
2906.000000	103.743383 
2905.000000	103.768950 
2904.000000	103.788159 
2903.000000	103.806937 
2902.000000	103.829835 
2901.000000	103.857304 
2900.000000	103.879962 
2899.000000	103.891334 
2898.000000	103.893576 
2897.000000	103.894450 
2896.000000	103.899472 
2895.000000	103.909248 
2894.000000	103.922353 
2893.000000	103.936790 
2892.000000	103.948597 
2891.000000	103.953019 
2890.000000	103.949477 
2889.000000	103.943778 
2888.000000	103.943552 
2887.000000	103.951598 
2886.000000	103.964474 
2885.000000	103.976584 
2884.000000	103.984486 
2883.000000	103.987669 
2882.000000	103.987227 
2881.000000	103.984977 
2880.000000	103.983482 
2879.000000	103.985248 
2878.000000	103.990482 
2877.000000	103.995724 
2876.000000	103.995891 
2875.000000	103.988537 
2874.000000	103.976380 
2873.000000	103.965497 
2872.000000	103.961166 
2871.000000	103.964870 
2870.000000	103.974163 
2869.000000	103.984729 
2868.000000	103.993230 
2867.000000	103.998937 
2866.000000	104.002834 
2865.000000	104.005394 
2864.000000	104.005890 
2863.000000	104.003750 
2862.000000	103.999458 
2861.000000	103.993709 
2860.000000	103.986701 
2859.000000	103.979217 
2858.000000	103.973914 
2857.000000	103.974364 
2856.000000	103.982227 
2855.000000	103.995353 
2854.000000	104.008808 
2853.000000	104.018307 
2852.000000	104.023120 
2851.000000	104.025638 
2850.000000	104.028314 
2849.000000	104.031841 
2848.000000	104.036369 
2847.000000	104.043003 
2846.000000	104.052782 
2845.000000	104.065013 
2844.000000	104.077860 
2843.000000	104.090063 
2842.000000	104.100667 
2841.000000	104.107841 
2840.000000	104.110368 
2839.000000	104.110623 
2838.000000	104.113622 
2837.000000	104.121448 
2836.000000	104.130181 
2835.000000	104.134302 
2834.000000	104.133336 
2833.000000	104.132357 
2832.000000	104.135992 
2831.000000	104.143617 
2830.000000	104.151106 
2829.000000	104.155840 
2828.000000	104.158976 
2827.000000	104.163516 
2826.000000	104.171447 
2825.000000	104.182533 
2824.000000	104.194491 
2823.000000	104.203980 
2822.000000	104.208349 
2821.000000	104.207451 
2820.000000	104.204082 
2819.000000	104.202139 
2818.000000	104.203725 
2817.000000	104.208388 
2816.000000	104.214746 
2815.000000	104.221918 
2814.000000	104.229099 
2813.000000	104.234849 
2812.000000	104.238191 
2811.000000	104.240109 
2810.000000	104.242594 
2809.000000	104.245961 
2808.000000	104.248481 
2807.000000	104.249339 
2806.000000	104.250667 
2805.000000	104.255545 
2804.000000	104.264462 
2803.000000	104.274443 
2802.000000	104.281288 
2801.000000	104.282147 
2800.000000	104.276718 
2799.000000	104.267450 
2798.000000	104.258487 
2797.000000	104.252886 
2796.000000	104.250462 
2795.000000	104.248757 
2794.000000	104.246046 
2793.000000	104.243301 
2792.000000	104.243287 
2791.000000	104.247740 
2790.000000	104.255278 
2789.000000	104.261892 
2788.000000	104.264221 
2787.000000	104.262634 
2786.000000	104.260567 
2785.000000	104.260721 
2784.000000	104.262715 
2783.000000	104.264801 
2782.000000	104.266711 
2781.000000	104.269586 
2780.000000	104.273663 
2779.000000	104.277352 
2778.000000	104.278766 
2777.000000	104.277350 
2776.000000	104.274002 
2775.000000	104.270307 
2774.000000	104.267540 
2773.000000	104.265995 
2772.000000	104.265185 
2771.000000	104.264715 
2770.000000	104.264782 
2769.000000	104.265828 
2768.000000	104.268208 
2767.000000	104.272293 
2766.000000	104.278077 
2765.000000	104.284268 
2764.000000	104.288622 
2763.000000	104.289916 
2762.000000	104.289078 
2761.000000	104.288158 
2760.000000	104.288337 
2759.000000	104.289474 
2758.000000	104.291025 
2757.000000	104.292481 
2756.000000	104.293173 
2755.000000	104.292521 
2754.000000	104.290804 
2753.000000	104.289268 
2752.000000	104.289095 
2751.000000	104.290376 
2750.000000	104.292107 
2749.000000	104.293063 
2748.000000	104.292798 
2747.000000	104.291889 
2746.000000	104.291249 
2745.000000	104.291231 
2744.000000	104.291536 
2743.000000	104.291878 
2742.000000	104.292429 
2741.000000	104.293481 
2740.000000	104.294944 
2739.000000	104.296308 
2738.000000	104.297063 
2737.000000	104.297069 
2736.000000	104.296639 
2735.000000	104.296378 
2734.000000	104.296801 
2733.000000	104.297990 
2732.000000	104.299633 
2731.000000	104.301325 
2730.000000	104.302776 
2729.000000	104.303812 
2728.000000	104.304330 
2727.000000	104.304362 
2726.000000	104.304075 
2725.000000	104.303707 
2724.000000	104.303506 
2723.000000	104.303634 
2722.000000	104.304073 
2721.000000	104.304638 
2720.000000	104.305099 
2719.000000	104.305394 
2718.000000	104.305624 
2717.000000	104.305926 
2716.000000	104.306324 
2715.000000	104.306744 
2714.000000	104.307145 
2713.000000	104.307553 
2712.000000	104.307981 
2711.000000	104.308373 
2710.000000	104.308694 
2709.000000	104.309028 
2708.000000	104.309524 
2707.000000	104.310205 
2706.000000	104.310850 
2705.000000	104.311131 
2704.000000	104.310936 
2703.000000	104.310587 
2702.000000	104.310589 
2701.000000	104.311055 
2700.000000	104.311587 
2699.000000	104.311879 
2698.000000	104.312294 
2697.000000	104.313416 
2696.000000	104.315107 
2695.000000	104.316340 
2694.000000	104.316284 
2693.000000	104.315013 
2692.000000	104.313295 
2691.000000	104.311859 
2690.000000	104.310976 
2689.000000	104.310499 
2688.000000	104.310119 
2687.000000	104.309882 
2686.000000	104.310319 
2685.000000	104.311728 
2684.000000	104.313459 
2683.000000	104.314399 
2682.000000	104.314271 
2681.000000	104.313911 
2680.000000	104.314144 
2679.000000	104.314808 
2678.000000	104.315137 
2677.000000	104.314496 
2676.000000	104.312762 
2675.000000	104.310473 
2674.000000	104.308714 
2673.000000	104.308294 
2672.000000	104.308720 
2671.000000	104.308560 
2670.000000	104.307026 
2669.000000	104.304642 
2668.000000	104.302297 
2667.000000	104.300268 
2666.000000	104.298357 
2665.000000	104.296503 
2664.000000	104.294872 
2663.000000	104.293560 
2662.000000	104.292483 
2661.000000	104.291469 
2660.000000	104.290363 
2659.000000	104.289083 
2658.000000	104.287641 
2657.000000	104.286105 
2656.000000	104.284539 
2655.000000	104.282978 
2654.000000	104.281425 
2653.000000	104.279858 
2652.000000	104.278257 
2651.000000	104.276625 
2650.000000	104.274972 
2649.000000	104.273286 
2648.000000	104.271521 
2647.000000	104.269642 
2646.000000	104.267664 
2645.000000	104.265649 
2644.000000	104.263661 
2643.000000	104.261733 
2642.000000	104.259865 
2641.000000	104.258042 
2640.000000	104.256238 
2639.000000	104.254406 
2638.000000	104.252504 
2637.000000	104.250533 
2636.000000	104.248536 
2635.000000	104.246598 
2634.000000	104.244778 
2633.000000	104.243089 
2632.000000	104.241453 
2631.000000	104.239755 
2630.000000	104.237970 
2629.000000	104.236219 
2628.000000	104.234660 
2627.000000	104.233330 
2626.000000	104.232061 
2625.000000	104.230610 
2624.000000	104.228904 
2623.000000	104.227111 
2622.000000	104.225385 
2621.000000	104.223624 
2620.000000	104.221662 
2619.000000	104.219627 
2618.000000	104.217893 
2617.000000	104.216547 
2616.000000	104.215088 
2615.000000	104.212907 
2614.000000	104.209910 
2613.000000	104.206553 
2612.000000	104.203370 
2611.000000	104.200648 
2610.000000	104.198495 
2609.000000	104.196922 
2608.000000	104.195719 
2607.000000	104.194413 
2606.000000	104.192634 
2605.000000	104.190517 
2604.000000	104.188740 
2603.000000	104.188054 
2602.000000	104.188619 
2601.000000	104.189536 
2600.000000	104.189273 
2599.000000	104.186981 
2598.000000	104.183217 
2597.000000	104.179563 
2596.000000	104.177146 
2595.000000	104.175911 
2594.000000	104.175198 
2593.000000	104.174541 
2592.000000	104.173823 
2591.000000	104.172897 
2590.000000	104.171357 
2589.000000	104.168693 
2588.000000	104.164819 
2587.000000	104.160538 
2586.000000	104.157233 
2585.000000	104.155783 
2584.000000	104.155798 
2583.000000	104.156047 
2582.000000	104.155593 
2581.000000	104.154386 
2580.000000	104.153081 
2579.000000	104.152533 
2578.000000	104.153184 
2577.000000	104.154503 
2576.000000	104.155137 
2575.000000	104.153977 
2574.000000	104.151077 
2573.000000	104.147586 
2572.000000	104.144929 
2571.000000	104.143779 
2570.000000	104.143277 
2569.000000	104.141315 
2568.000000	104.136628 
2567.000000	104.131002 
2566.000000	104.128221 
2565.000000	104.130155 
2564.000000	104.135255 
2563.000000	104.140632 
2562.000000	104.144866 
2561.000000	104.147892 
2560.000000	104.149400 
2559.000000	104.148863 
2558.000000	104.146550 
2557.000000	104.143607 
2556.000000	104.141484 
2555.000000	104.141497 
2554.000000	104.144158 
2553.000000	104.148216 
2552.000000	104.151317 
2551.000000	104.152684 
2550.000000	104.153852 
2549.000000	104.156050 
2548.000000	104.158088 
2547.000000	104.158188 
2546.000000	104.156717 
2545.000000	104.155497 
2544.000000	104.155122 
2543.000000	104.154684 
2542.000000	104.153574 
2541.000000	104.152244 
2540.000000	104.151472 
2539.000000	104.151664 
2538.000000	104.152733 
2537.000000	104.154164 
2536.000000	104.155337 
2535.000000	104.156072 
2534.000000	104.156682 
2533.000000	104.157447 
2532.000000	104.158299 
2531.000000	104.159078 
2530.000000	104.159765 
2529.000000	104.160345 
2528.000000	104.160723 
2527.000000	104.160926 
2526.000000	104.161125 
2525.000000	104.161464 
2524.000000	104.161939 
2523.000000	104.162493 
2522.000000	104.163103 
2521.000000	104.163752 
2520.000000	104.164415 
2519.000000	104.165061 
2518.000000	104.165693 
2517.000000	104.166356 
2516.000000	104.167084 
2515.000000	104.167864 
2514.000000	104.168647 
2513.000000	104.169368 
2512.000000	104.169990 
2511.000000	104.170595 
2510.000000	104.171359 
2509.000000	104.172313 
2508.000000	104.173134 
2507.000000	104.173407 
2506.000000	104.173020 
2505.000000	104.172529 
2504.000000	104.172718 
2503.000000	104.173925 
2502.000000	104.175874 
2501.000000	104.177883 
2500.000000	104.179424 
2499.000000	104.180405 
2498.000000	104.181164 
2497.000000	104.182023 
2496.000000	104.182702 
2495.000000	104.182671 
2494.000000	104.182146 
2493.000000	104.182112 
2492.000000	104.183011 
2491.000000	104.184042 
2490.000000	104.184256 
2489.000000	104.183803 
2488.000000	104.183627 
2487.000000	104.184528 
2486.000000	104.186997 
2485.000000	104.191149 
2484.000000	104.196156 
2483.000000	104.200510 
2482.000000	104.203531 
2481.000000	104.205586 
2480.000000	104.206378 
2479.000000	104.204578 
2478.000000	104.200155 
2477.000000	104.195701 
2476.000000	104.193912 
2475.000000	104.194749 
2474.000000	104.196465 
2473.000000	104.198180 
2472.000000	104.199863 
2471.000000	104.200403 
2470.000000	104.197928 
2469.000000	104.192441 
2468.000000	104.186881 
2467.000000	104.184593 
2466.000000	104.186198 
2465.000000	104.189305 
2464.000000	104.190662 
2463.000000	104.188759 
2462.000000	104.184415 
2461.000000	104.179645 
2460.000000	104.176368 
2459.000000	104.175688 
2458.000000	104.177724 
2457.000000	104.181350 
2456.000000	104.184623 
2455.000000	104.186414 
2454.000000	104.187176 
2453.000000	104.187606 
2452.000000	104.187445 
2451.000000	104.186374 
2450.000000	104.185181 
2449.000000	104.184695 
2448.000000	104.184045 
2447.000000	104.181615 
2446.000000	104.177692 
2445.000000	104.174832 
2444.000000	104.175145 
2443.000000	104.178290 
2442.000000	104.182195 
2441.000000	104.185147 
2440.000000	104.186978 
2439.000000	104.188637 
2438.000000	104.191303 
2437.000000	104.195299 
2436.000000	104.199291 
2435.000000	104.201179 
2434.000000	104.200405 
2433.000000	104.198937 
2432.000000	104.199183 
2431.000000	104.201139 
2430.000000	104.202742 
2429.000000	104.202408 
2428.000000	104.199944 
2427.000000	104.195495 
2426.000000	104.189110 
2425.000000	104.181603 
2424.000000	104.174422 
2423.000000	104.169076 
2422.000000	104.168311 
2421.000000	104.175713 
2420.000000	104.191627 
2419.000000	104.209858 
2418.000000	104.220464 
2417.000000	104.217620 
2416.000000	104.204060 
2415.000000	104.189033 
2414.000000	104.183107 
2413.000000	104.190838 
2412.000000	104.205912 
2411.000000	104.215489 
2410.000000	104.211935 
2409.000000	104.200166 
2408.000000	104.192495 
2407.000000	104.196970 
2406.000000	104.211873 
2405.000000	104.229682 
2404.000000	104.243282 
2403.000000	104.248844 
2402.000000	104.246677 
2401.000000	104.241272 
2400.000000	104.238182 
2399.000000	104.238717 
2398.000000	104.238708 
2397.000000	104.233813 
2396.000000	104.225044 
2395.000000	104.217396 
2394.000000	104.213866 
2393.000000	104.212701 
2392.000000	104.209670 
2391.000000	104.200767 
2390.000000	104.182662 
2389.000000	104.153020 
2388.000000	104.111873 
2387.000000	104.061258 
2386.000000	104.003257 
2385.000000	103.941908 
2384.000000	103.888218 
2383.000000	103.861024 
2382.000000	103.880657 
2381.000000	103.957229 
2380.000000	104.083813 
2379.000000	104.238909 
2378.000000	104.393547 
2377.000000	104.517347 
2376.000000	104.582346 
2375.000000	104.571611 
2374.000000	104.492882 
2373.000000	104.380360 
2372.000000	104.274328 
2371.000000	104.195501 
2370.000000	104.146490 
2369.000000	104.129125 
2368.000000	104.144839 
2367.000000	104.179446 
2366.000000	104.207663 
2365.000000	104.218222 
2364.000000	104.220792 
2363.000000	104.222965 
2362.000000	104.223380 
2361.000000	104.220775 
2360.000000	104.206609 
2359.000000	104.174027 
2358.000000	104.140009 
2357.000000	104.134387 
2356.000000	104.166265 
2355.000000	104.206940 
2354.000000	104.239797 
2353.000000	104.259227 
2352.000000	104.253005 
2351.000000	104.214615 
2350.000000	104.158703 
2349.000000	104.118839 
2348.000000	104.112336 
2347.000000	104.130156 
2346.000000	104.138324 
2345.000000	104.103803 
2344.000000	104.041956 
2343.000000	103.988626 
2342.000000	103.985943 
2341.000000	104.038244 
2340.000000	104.105432 
2339.000000	104.144272 
2338.000000	104.150140 
2337.000000	104.152892 
2336.000000	104.158423 
2335.000000	104.155807 
2334.000000	104.138673 
2333.000000	104.124581 
2332.000000	104.102767 
2331.000000	104.063448 
2330.000000	103.987799 
2329.000000	103.895657 
2328.000000	103.784481 
2327.000000	103.671730 
2326.000000	103.581248 
2325.000000	103.538928 
2324.000000	103.545367 
2323.000000	103.573737 
2322.000000	103.605234 
2321.000000	103.631189 
2320.000000	103.638769 
2319.000000	103.625390 
2318.000000	103.596833 
2317.000000	103.586018 
2316.000000	103.593998 
2315.000000	103.612215 
2314.000000	103.601637 
2313.000000	103.558850 
2312.000000	103.484809 
2311.000000	103.412003 
2310.000000	103.350853 
2309.000000	103.312871 
2308.000000	103.286685 
2307.000000	103.278586 
2306.000000	103.286270 
2305.000000	103.303295 
2304.000000	103.298285 
2303.000000	103.261259 
2302.000000	103.203317 
2301.000000	103.161345 
2300.000000	103.146132 
2299.000000	103.155150 
2298.000000	103.166641 
2297.000000	103.181031 
2296.000000	103.203297 
2295.000000	103.246563 
2294.000000	103.309299 
2293.000000	103.384891 
2292.000000	103.458799 
2291.000000	103.521998 
2290.000000	103.572147 
2289.000000	103.608719 
2288.000000	103.631836 
2287.000000	103.645619 
2286.000000	103.663954 
2285.000000	103.696994 
2284.000000	103.743100 
2283.000000	103.787062 
2282.000000	103.815034 
2281.000000	103.820929 
2280.000000	103.809262 
2279.000000	103.791253 
2278.000000	103.781144 
2277.000000	103.787246 
2276.000000	103.805170 
2275.000000	103.826844 
2274.000000	103.849156 
2273.000000	103.872913 
2272.000000	103.890627 
2271.000000	103.890020 
2270.000000	103.867953 
2269.000000	103.837121 
2268.000000	103.814840 
2267.000000	103.810659 
2266.000000	103.822273 
2265.000000	103.840102 
2264.000000	103.854436 
2263.000000	103.862571 
2262.000000	103.867735 
2261.000000	103.869179 
2260.000000	103.861965 
2259.000000	103.846670 
2258.000000	103.835814 
2257.000000	103.840263 
2256.000000	103.856251 
2255.000000	103.871396 
2254.000000	103.879617 
2253.000000	103.884830 
2252.000000	103.890463 
2251.000000	103.894841 
2250.000000	103.893850 
2249.000000	103.886780 
2248.000000	103.875904 
2247.000000	103.867931 
2246.000000	103.868690 
2245.000000	103.877499 
2244.000000	103.886604 
2243.000000	103.889132 
2242.000000	103.885514 
2241.000000	103.880695 
2240.000000	103.878470 
2239.000000	103.880529 
2238.000000	103.887136 
2237.000000	103.895681 
2236.000000	103.901429 
2235.000000	103.901971 
2234.000000	103.899224 
2233.000000	103.895788 
2232.000000	103.891401 
2231.000000	103.885272 
2230.000000	103.879319 
2229.000000	103.875853 
2228.000000	103.874607 
2227.000000	103.873786 
2226.000000	103.872491 
2225.000000	103.871031 
2224.000000	103.869350 
2223.000000	103.866873 
2222.000000	103.863776 
2221.000000	103.861048 
2220.000000	103.859145 
2219.000000	103.857432 
2218.000000	103.855002 
2217.000000	103.851610 
2216.000000	103.847606 
2215.000000	103.843461 
2214.000000	103.839554 
2213.000000	103.836138 
2212.000000	103.833195 
2211.000000	103.830350 
2210.000000	103.827087 
2209.000000	103.823102 
2208.000000	103.818466 
2207.000000	103.813519 
2206.000000	103.808563 
2205.000000	103.803550 
2204.000000	103.798041 
2203.000000	103.791440 
2202.000000	103.783623 
2201.000000	103.775639 
2200.000000	103.769171 
2199.000000	103.765477 
2198.000000	103.764112 
2197.000000	103.762948 
2196.000000	103.759826 
2195.000000	103.754308 
2194.000000	103.748029 
2193.000000	103.742342 
2192.000000	103.736200 
2191.000000	103.727846 
2190.000000	103.718106 
2189.000000	103.710560 
2188.000000	103.707946 
2187.000000	103.709529 
2186.000000	103.711706 
2185.000000	103.711018 
2184.000000	103.706763 
2183.000000	103.701049 
2182.000000	103.696378 
2181.000000	103.692664 
2180.000000	103.687514 
2179.000000	103.680031 
2178.000000	103.673229 
2177.000000	103.671330 
2176.000000	103.675442 
2175.000000	103.682885 
2174.000000	103.689548 
2173.000000	103.692160 
2172.000000	103.689561 
2171.000000	103.683889 
2170.000000	103.679674 
2169.000000	103.679437 
2168.000000	103.680981 
2167.000000	103.680970 
2166.000000	103.679944 
2165.000000	103.680693 
2164.000000	103.682657 
2163.000000	103.681963 
2162.000000	103.677697 
2161.000000	103.675409 
2160.000000	103.682547 
2159.000000	103.701780 
2158.000000	103.728696 
2157.000000	103.752924 
2156.000000	103.766053 
2155.000000	103.768410 
2154.000000	103.767621 
2153.000000	103.770792 
2152.000000	103.777025 
2151.000000	103.781740 
2150.000000	103.785472 
2149.000000	103.793594 
2148.000000	103.807792 
2147.000000	103.822640 
2146.000000	103.832151 
2145.000000	103.836048 
2144.000000	103.837697 
2143.000000	103.839198 
2142.000000	103.841208 
2141.000000	103.845129 
2140.000000	103.852209 
2139.000000	103.861726 
2138.000000	103.872136 
2137.000000	103.883156 
2136.000000	103.895014 
2135.000000	103.906353 
2134.000000	103.914564 
2133.000000	103.918337 
2132.000000	103.919034 
2131.000000	103.919808 
2130.000000	103.923704 
2129.000000	103.931462 
2128.000000	103.940449 
2127.000000	103.946827 
2126.000000	103.949793 
2125.000000	103.952897 
2124.000000	103.960203 
2123.000000	103.971841 
2122.000000	103.984144 
2121.000000	103.993391 
2120.000000	103.998308 
2119.000000	103.999288 
2118.000000	103.996409 
2117.000000	103.989225 
2116.000000	103.978733 
2115.000000	103.967766 
2114.000000	103.959273 
2113.000000	103.954666 
2112.000000	103.952563 
2111.000000	103.951722 
2110.000000	103.953982 
2109.000000	103.961894 
2108.000000	103.976229 
2107.000000	103.995476 
2106.000000	104.015675 
2105.000000	104.030956 
2104.000000	104.037884 
2103.000000	104.039855 
2102.000000	104.044355 
2101.000000	104.053335 
2100.000000	104.060306 
2099.000000	104.059841 
2098.000000	104.055917 
2097.000000	104.056744 
2096.000000	104.063806 
2095.000000	104.071182 
2094.000000	104.074033 
2093.000000	104.072485 
2092.000000	104.069210 
2091.000000	104.068200 
2090.000000	104.074064 
2089.000000	104.087553 
2088.000000	104.101639 
2087.000000	104.106075 
2086.000000	104.095573 
2085.000000	104.071938 
2084.000000	104.041610 
2083.000000	104.012897 
2082.000000	103.992950 
2081.000000	103.983733 
2080.000000	103.981521 
2079.000000	103.982207 
2078.000000	103.985177 
2077.000000	103.990500 
2076.000000	103.995692 
2075.000000	103.998507 
2074.000000	103.999471 
2073.000000	103.998963 
2072.000000	103.995531 
2071.000000	103.989262 
2070.000000	103.983209 
2069.000000	103.979423 
2068.000000	103.976882 
2067.000000	103.975251 
2066.000000	103.976303 
2065.000000	103.978739 
2064.000000	103.976262 
2063.000000	103.965498 
2062.000000	103.951742 
2061.000000	103.942903 
2060.000000	103.940042 
2059.000000	103.938182 
2058.000000	103.934318 
2057.000000	103.929828 
2056.000000	103.926227 
2055.000000	103.922714 
2054.000000	103.916960 
2053.000000	103.905844 
2052.000000	103.887791 
2051.000000	103.866900 
2050.000000	103.851818 
2049.000000	103.846611 
2048.000000	103.845071 
2047.000000	103.839150 
2046.000000	103.830951 
2045.000000	103.827952 
2044.000000	103.828894 
2043.000000	103.824231 
2042.000000	103.810264 
2041.000000	103.793325 
2040.000000	103.778122 
2039.000000	103.761566 
2038.000000	103.743878 
2037.000000	103.734818 
2036.000000	103.740700 
2035.000000	103.754087 
2034.000000	103.763081 
2033.000000	103.765515 
2032.000000	103.765977 
2031.000000	103.765250 
2030.000000	103.761175 
2029.000000	103.755814 
2028.000000	103.753143 
2027.000000	103.750863 
2026.000000	103.741052 
2025.000000	103.719466 
2024.000000	103.691240 
2023.000000	103.667387 
2022.000000	103.656526 
2021.000000	103.659451 
2020.000000	103.670223 
2019.000000	103.682633 
2018.000000	103.695938 
2017.000000	103.711730 
2016.000000	103.726670 
2015.000000	103.734119 
2014.000000	103.731081 
2013.000000	103.718937 
2012.000000	103.701102 
2011.000000	103.683300 
2010.000000	103.673210 
2009.000000	103.674114 
2008.000000	103.679608 
2007.000000	103.680898 
2006.000000	103.679086 
2005.000000	103.683033 
2004.000000	103.696635 
2003.000000	103.715632 
2002.000000	103.735332 
2001.000000	103.753800 
2000.000000	103.767700 
1999.000000	103.771487 
1998.000000	103.762366 
1997.000000	103.743441 
1996.000000	103.722627 
1995.000000	103.708256 
1994.000000	103.704430 
1993.000000	103.708878 
1992.000000	103.714829 
1991.000000	103.718481 
1990.000000	103.723241 
1989.000000	103.732413 
1988.000000	103.742117 
1987.000000	103.746054 
1986.000000	103.744619 
1985.000000	103.744125 
1984.000000	103.747567 
1983.000000	103.751382 
1982.000000	103.752671 
1981.000000	103.754962 
1980.000000	103.763722 
1979.000000	103.778685 
1978.000000	103.792574 
1977.000000	103.797971 
1976.000000	103.794120 
1975.000000	103.786705 
1974.000000	103.782544 
1973.000000	103.783935 
1972.000000	103.788075 
1971.000000	103.790970 
1970.000000	103.792449 
1969.000000	103.796777 
1968.000000	103.807653 
1967.000000	103.823623 
1966.000000	103.839967 
1965.000000	103.854103 
1964.000000	103.866197 
1963.000000	103.875573 
1962.000000	103.880082 
1961.000000	103.879970 
1960.000000	103.880226 
1959.000000	103.886431 
1958.000000	103.899632 
1957.000000	103.916577 
1956.000000	103.932917 
1955.000000	103.945542 
1954.000000	103.952773 
1953.000000	103.955029 
1952.000000	103.955647 
1951.000000	103.958566 
1950.000000	103.964597 
1949.000000	103.971281 
1948.000000	103.976129 
1947.000000	103.979015 
1946.000000	103.981045 
1945.000000	103.982851 
1944.000000	103.985694 
1943.000000	103.992574 
1942.000000	104.005103 
1941.000000	104.020078 
1940.000000	104.032789 
1939.000000	104.042322 
1938.000000	104.050218 
1937.000000	104.056854 
1936.000000	104.061641 
1935.000000	104.065778 
1934.000000	104.072179 
1933.000000	104.082030 
1932.000000	104.093026 
1931.000000	104.102211 
1930.000000	104.109319 
1929.000000	104.115612 
1928.000000	104.121344 
1927.000000	104.126647 
1926.000000	104.132999 
1925.000000	104.141731 
1924.000000	104.151600 
1923.000000	104.159205 
1922.000000	104.163008 
1921.000000	104.164644 
1920.000000	104.166359 
1919.000000	104.169134 
1918.000000	104.173234 
1917.000000	104.178134 
1916.000000	104.182318 
1915.000000	104.185420 
1914.000000	104.188911 
1913.000000	104.194036 
1912.000000	104.200265 
1911.000000	104.206132 
1910.000000	104.211098 
1909.000000	104.215521 
1908.000000	104.219742 
1907.000000	104.224008 
1906.000000	104.228616 
1905.000000	104.233517 
1904.000000	104.238229 
1903.000000	104.242405 
1902.000000	104.246160 
1901.000000	104.249679 
1900.000000	104.253018 
1899.000000	104.256242 
1898.000000	104.259465 
1897.000000	104.262753 
1896.000000	104.266024 
1895.000000	104.269152 
1894.000000	104.272172 
1893.000000	104.275210 
1892.000000	104.278290 
1891.000000	104.281330 
1890.000000	104.284211 
1889.000000	104.286828 
1888.000000	104.289129 
1887.000000	104.291162 
1886.000000	104.293022 
1885.000000	104.294745 
1884.000000	104.296311 
1883.000000	104.297701 
1882.000000	104.298967 
1881.000000	104.300206 
1880.000000	104.301446 
1879.000000	104.302598 
1878.000000	104.303582 
1877.000000	104.304403 
1876.000000	104.305059 
1875.000000	104.305471 
1874.000000	104.305625 
1873.000000	104.305620 
1872.000000	104.305562 
1871.000000	104.305551 
1870.000000	104.305806 
1869.000000	104.306623 
1868.000000	104.307869 
1867.000000	104.308637 
1866.000000	104.308276 
1865.000000	104.307059 
1864.000000	104.305900 
1863.000000	104.305417 
1862.000000	104.306104 
1861.000000	104.308626 
1860.000000	104.312564 
1859.000000	104.315870 
1858.000000	104.317455 
1857.000000	104.318116 
1856.000000	104.317676 
1855.000000	104.315169 
1854.000000	104.311951 
1853.000000	104.310352 
1852.000000	104.309382 
1851.000000	104.306480 
1850.000000	104.303914 
1849.000000	104.306498 
1848.000000	104.311862 
1847.000000	104.309199 
1846.000000	104.291348 
1845.000000	104.263193 
1844.000000	104.236996 
1843.000000	104.222065 
1842.000000	104.223338 
1841.000000	104.237084 
1840.000000	104.255418 
1839.000000	104.273219 
1838.000000	104.287383 
1837.000000	104.293874 
1836.000000	104.289343 
1835.000000	104.278290 
1834.000000	104.271830 
1833.000000	104.276002 
1832.000000	104.290056 
1831.000000	104.307235 
1830.000000	104.317576 
1829.000000	104.318148 
1828.000000	104.316412 
1827.000000	104.319257 
1826.000000	104.324047 
1825.000000	104.323738 
1824.000000	104.309607 
1823.000000	104.279742 
1822.000000	104.249405 
1821.000000	104.239503 
1820.000000	104.252435 
1819.000000	104.263342 
1818.000000	104.253633 
1817.000000	104.237197 
1816.000000	104.229145 
1815.000000	104.217662 
1814.000000	104.191818 
1813.000000	104.167701 
1812.000000	104.164135 
1811.000000	104.158806 
1810.000000	104.124145 
1809.000000	104.084507 
1808.000000	104.065790 
1807.000000	104.050737 
1806.000000	104.022573 
1805.000000	103.996703 
1804.000000	103.986431 
1803.000000	103.972797 
1802.000000	103.933604 
1801.000000	103.884410 
1800.000000	103.841312 
1799.000000	103.783315 
1798.000000	103.707835 
1797.000000	103.644085 
1796.000000	103.597608 
1795.000000	103.543181 
1794.000000	103.473575 
1793.000000	103.424103 
1792.000000	103.419164 
1791.000000	103.410002 
1790.000000	103.360867 
1789.000000	103.301989 
1788.000000	103.259801 
1787.000000	103.224092 
1786.000000	103.177499 
1785.000000	103.127919 
1784.000000	103.092688 
1783.000000	103.074541 
1782.000000	103.059056 
1781.000000	103.023888 
1780.000000	102.948970 
1779.000000	102.832381 
1778.000000	102.700144 
1777.000000	102.575792 
1776.000000	102.457147 
1775.000000	102.327361 
1774.000000	102.174471 
1773.000000	101.996241 
1772.000000	101.810583 
1771.000000	101.626673 
1770.000000	101.434567 
1769.000000	101.232145 
1768.000000	101.031382 
1767.000000	100.836067 
1766.000000	100.637891 
1765.000000	100.431161 
1764.000000	100.214327 
1763.000000	99.984314  
1762.000000	99.736123  
1761.000000	99.488804  
1760.000000	99.276703  
1759.000000	99.092863  
1758.000000	98.886572  
1757.000000	98.614503  
1756.000000	98.297425  
1755.000000	97.994548  
1754.000000	97.719702  
1753.000000	97.443028  
1752.000000	97.156486  
1751.000000	96.899071  
1750.000000	96.690317  
1749.000000	96.493172  
1748.000000	96.290548  
1747.000000	96.101815  
1746.000000	95.930619  
1745.000000	95.760361  
1744.000000	95.587102  
1743.000000	95.412625  
1742.000000	95.215423  
1741.000000	94.982948  
1740.000000	94.759247  
1739.000000	94.607109  
1738.000000	94.525615  
1737.000000	94.480841  
1736.000000	94.488857  
1735.000000	94.635624  
1734.000000	94.964643  
1733.000000	95.313399  
1732.000000	95.523745  
1731.000000	95.603881  
1730.000000	95.607860  
1729.000000	95.566275  
1728.000000	95.511608  
1727.000000	95.479827  
1726.000000	95.483807  
1725.000000	95.515806  
1724.000000	95.565705  
1723.000000	95.626539  
1722.000000	95.692431  
1721.000000	95.773572  
1720.000000	95.889766  
1719.000000	96.025278  
1718.000000	96.122132  
1717.000000	96.236509  
1716.000000	96.441967  
1715.000000	96.691629  
1714.000000	96.956915  
1713.000000	97.248143  
1712.000000	97.558076  
1711.000000	97.875372  
1710.000000	98.198388  
1709.000000	98.537989  
1708.000000	98.907170  
1707.000000	99.304741  
1706.000000	99.711278  
1705.000000	100.082703 
1704.000000	100.361819 
1703.000000	100.522459 
1702.000000	100.606780 
1701.000000	100.737002 
1700.000000	100.989908 
1699.000000	101.243232 
1698.000000	101.451699 
1697.000000	101.687902 
1696.000000	101.978765 
1695.000000	102.194495 
1694.000000	102.287775 
1693.000000	102.344784 
1692.000000	102.416638 
1691.000000	102.504272 
1690.000000	102.584817 
1689.000000	102.649632 
1688.000000	102.717440 
1687.000000	102.796424 
1686.000000	102.890470 
1685.000000	103.001630 
1684.000000	103.103537 
1683.000000	103.114550 
1682.000000	103.091818 
1681.000000	103.095870 
1680.000000	103.127128 
1679.000000	103.155421 
1678.000000	103.166152 
1677.000000	103.163070 
1676.000000	103.164659 
1675.000000	103.198677 
1674.000000	103.263683 
1673.000000	103.332243 
1672.000000	103.377704 
1671.000000	103.404322 
1670.000000	103.444687 
1669.000000	103.507320 
1668.000000	103.562356 
1667.000000	103.605277 
1666.000000	103.632770 
1665.000000	103.642676 
1664.000000	103.640968 
1663.000000	103.635163 
1662.000000	103.634336 
1661.000000	103.638713 
1660.000000	103.639021 
1659.000000	103.645415 
1658.000000	103.674041 
1657.000000	103.733199 
1656.000000	103.801434 
1655.000000	103.878823 
1654.000000	103.945477 
1653.000000	103.965502 
1652.000000	103.880765 
1651.000000	103.829371 
1650.000000	103.795257 
1649.000000	103.771013 
1648.000000	103.732163 
1647.000000	103.695494 
1646.000000	103.699013 
1645.000000	103.732868 
1644.000000	103.772719 
1643.000000	103.798388 
1642.000000	103.809041 
1641.000000	103.814913 
1640.000000	103.820187 
1639.000000	103.824091 
1638.000000	103.828964 
1637.000000	103.840438 
1636.000000	103.855432 
1635.000000	103.863639 
1634.000000	103.864105 
1633.000000	103.869709 
1632.000000	103.875600 
1631.000000	103.880855 
1630.000000	103.891975 
1629.000000	103.910543 
1628.000000	103.925924 
1627.000000	103.931114 
1626.000000	103.930553 
1625.000000	103.930407 
1624.000000	103.931873 
1623.000000	103.936964 
1622.000000	103.948285 
1621.000000	103.962056 
1620.000000	103.973312 
1619.000000	103.980931 
1618.000000	103.987140 
1617.000000	103.994256 
1616.000000	103.999929 
1615.000000	104.004512 
1614.000000	104.012957 
1613.000000	104.022735 
1612.000000	104.029156 
1611.000000	104.032128 
1610.000000	104.038473 
1609.000000	104.049536 
1608.000000	104.057599 
1607.000000	104.061343 
1606.000000	104.067378 
1605.000000	104.075632 
1604.000000	104.080204 
1603.000000	104.083787 
1602.000000	104.093787 
1601.000000	104.105054 
1600.000000	104.108651 
1599.000000	104.109587 
1598.000000	104.116780 
1597.000000	104.127396 
1596.000000	104.131677 
1595.000000	104.128837 
1594.000000	104.128354 
1593.000000	104.132660 
1592.000000	104.134945 
1591.000000	104.133931 
1590.000000	104.135459 
1589.000000	104.138877 
1588.000000	104.137297 
1587.000000	104.130763 
1586.000000	104.125741 
1585.000000	104.122719 
1584.000000	104.116289 
1583.000000	104.106247 
1582.000000	104.099374 
1581.000000	104.096379 
1580.000000	104.092145 
1579.000000	104.085499 
1578.000000	104.079640 
1577.000000	104.073947 
1576.000000	104.065400 
1575.000000	104.055674 
1574.000000	104.048436 
1573.000000	104.042045 
1572.000000	104.034699 
1571.000000	104.026547 
1570.000000	104.019006 
1569.000000	104.011074 
1568.000000	104.001302 
1567.000000	103.992043 
1566.000000	103.984164 
1565.000000	103.976490 
1564.000000	103.968037 
1563.000000	103.959728 
1562.000000	103.952902 
1561.000000	103.945584 
1560.000000	103.933345 
1559.000000	103.913037 
1558.000000	103.897411 
1557.000000	103.884585 
1556.000000	103.872411 
1555.000000	103.860851 
1554.000000	103.850088 
1553.000000	103.840574 
1552.000000	103.832142 
1551.000000	103.823637 
1550.000000	103.813941 
1549.000000	103.802666 
1548.000000	103.790762 
1547.000000	103.779403 
1546.000000	103.768939 
1545.000000	103.758999 
1544.000000	103.749180 
1543.000000	103.739367 
1542.000000	103.730307 
1541.000000	103.723797 
1540.000000	103.720401 
1539.000000	103.716572 
1538.000000	103.710380 
1537.000000	103.703505 
1536.000000	103.697034 
1535.000000	103.691504 
1534.000000	103.687313 
1533.000000	103.684574 
1532.000000	103.682258 
1531.000000	103.679471 
1530.000000	103.676526 
1529.000000	103.674245 
1528.000000	103.672550 
1527.000000	103.669874 
1526.000000	103.665196 
1525.000000	103.661230 
1524.000000	103.660272 
1523.000000	103.659035 
1522.000000	103.654533 
1521.000000	103.656654 
1520.000000	103.668800 
1519.000000	103.681823 
1518.000000	103.688326 
1517.000000	103.688489 
1516.000000	103.685065 
1515.000000	103.676388 
1514.000000	103.663436 
1513.000000	103.654341 
1512.000000	103.659299 
1511.000000	103.675988 
1510.000000	103.688379 
1509.000000	103.680434 
1508.000000	103.655763 
1507.000000	103.648290 
1506.000000	103.649561 
1505.000000	103.627043 
1504.000000	103.627998 
1503.000000	103.646713 
1502.000000	103.669040 
1501.000000	103.692537 
1500.000000	103.723145 
1499.000000	103.754524 
1498.000000	103.760495 
1497.000000	103.745477 
1496.000000	103.753118 
1495.000000	103.779713 
1494.000000	103.789514 
1493.000000	103.776976 
1492.000000	103.761942 
1491.000000	103.759910 
1490.000000	103.768540 
1489.000000	103.789655 
1488.000000	103.811187 
1487.000000	103.806540 
1486.000000	103.780887 
1485.000000	103.753332 
1484.000000	103.731214 
1483.000000	103.711996 
1482.000000	103.687903 
1481.000000	103.659001 
1480.000000	103.632298 
1479.000000	103.608407 
1478.000000	103.581979 
1477.000000	103.548256 
1476.000000	103.503407 
1475.000000	103.436225 
1474.000000	103.349505 
1473.000000	103.285521 
1472.000000	103.285538 
1471.000000	103.313617 
1470.000000	103.326662 
1469.000000	103.323376 
1468.000000	103.314943 
1467.000000	103.300524 
1466.000000	103.272003 
1465.000000	103.233949 
1464.000000	103.201948 
1463.000000	103.180005 
1462.000000	103.162124 
1461.000000	103.147796 
1460.000000	103.136000 
1459.000000	103.111675 
1458.000000	103.042650 
1457.000000	102.949427 
1456.000000	102.905256 
1455.000000	102.916663 
1454.000000	102.941566 
1453.000000	102.960019 
1452.000000	102.970350 
1451.000000	102.971997 
1450.000000	102.963426 
1449.000000	102.952831 
1448.000000	102.952973 
1447.000000	102.958873 
1446.000000	102.953929 
1445.000000	102.938261 
1444.000000	102.921151 
1443.000000	102.907102 
1442.000000	102.896053 
1441.000000	102.887414 
1440.000000	102.881216 
1439.000000	102.874160 
1438.000000	102.856354 
1437.000000	102.827841 
1436.000000	102.818344 
1435.000000	102.843528 
1434.000000	102.882087 
1433.000000	102.920957 
1432.000000	102.962821 
1431.000000	103.005471 
1430.000000	103.027386 
1429.000000	103.016838 
1428.000000	103.001437 
1427.000000	103.011136 
1426.000000	103.040771 
1425.000000	103.058700 
1424.000000	103.053213 
1423.000000	103.047139 
1422.000000	103.046720 
1421.000000	103.042113 
1420.000000	103.035415 
1419.000000	103.032588 
1418.000000	103.003533 
1417.000000	102.934764 
1416.000000	102.866698 
1415.000000	102.821523 
1414.000000	102.779749 
1413.000000	102.712978 
1412.000000	102.628932 
1411.000000	102.563788 
1410.000000	102.526178 
1409.000000	102.505958 
1408.000000	102.517408 
1407.000000	102.575573 
1406.000000	102.656173 
1405.000000	102.715908 
1404.000000	102.754594 
1403.000000	102.802280 
1402.000000	102.858764 
1401.000000	102.901641 
1400.000000	102.914444 
1399.000000	102.906397 
1398.000000	102.889019 
1397.000000	102.863054 
1396.000000	102.838630 
1395.000000	102.824757 
1394.000000	102.789848 
1393.000000	102.698017 
1392.000000	102.580470 
1391.000000	102.475423 
1390.000000	102.376697 
1389.000000	102.244633 
1388.000000	102.049597 
1387.000000	101.811415 
1386.000000	101.568446 
1385.000000	101.330621 
1384.000000	101.091269 
1383.000000	100.851017 
1382.000000	100.616075 
1381.000000	100.389507 
1380.000000	100.170448 
1379.000000	99.971006  
1378.000000	99.814114  
1377.000000	99.702979  
1376.000000	99.616071  
1375.000000	99.533287  
1374.000000	99.450220  
1373.000000	99.360910  
1372.000000	99.269572  
1371.000000	99.205625  
1370.000000	99.187369  
1369.000000	99.172900  
1368.000000	99.102865  
1367.000000	98.993147  
1366.000000	98.939912  
1365.000000	99.029197  
1364.000000	99.258587  
1363.000000	99.536125  
1362.000000	99.768845  
1361.000000	99.938270  
1360.000000	100.070008 
1359.000000	100.170302 
1358.000000	100.225387 
1357.000000	100.235183 
1356.000000	100.224552 
1355.000000	100.220274 
1354.000000	100.235719 
1353.000000	100.280191 
1352.000000	100.357602 
1351.000000	100.457645 
1350.000000	100.572215 
1349.000000	100.693382 
1348.000000	100.817360 
1347.000000	100.944633 
1346.000000	101.075221 
1345.000000	101.201283 
1344.000000	101.312387 
1343.000000	101.406183 
1342.000000	101.492072 
1341.000000	101.583536 
1340.000000	101.695787 
1339.000000	101.841756 
1338.000000	102.014620 
1337.000000	102.197524 
1336.000000	102.385966 
1335.000000	102.581125 
1334.000000	102.778628 
1333.000000	102.969299 
1332.000000	103.142970 
1331.000000	103.293722 
1330.000000	103.423544 
1329.000000	103.535679 
1328.000000	103.629159 
1327.000000	103.703656 
1326.000000	103.765178 
1325.000000	103.813619 
1324.000000	103.847816 
1323.000000	103.872021 
1322.000000	103.891078 
1321.000000	103.905124 
1320.000000	103.914548 
1319.000000	103.924375 
1318.000000	103.937339 
1317.000000	103.949363 
1316.000000	103.958064 
1315.000000	103.968465 
1314.000000	103.984124 
1313.000000	104.001379 
1312.000000	104.014496 
1311.000000	104.021527 
1310.000000	104.022291 
1309.000000	104.015053 
1308.000000	103.998958 
1307.000000	103.976299 
1306.000000	103.952788 
1305.000000	103.929349 
1304.000000	103.907803 
1303.000000	103.891277 
1302.000000	103.877292 
1301.000000	103.855045 
1300.000000	103.815854 
1299.000000	103.761582 
1298.000000	103.701763 
1297.000000	103.646264 
1296.000000	103.598884 
1295.000000	103.556370 
1294.000000	103.510810 
1293.000000	103.459101 
1292.000000	103.409051 
1291.000000	103.369935 
1290.000000	103.339678 
1289.000000	103.308820 
1288.000000	103.274268 
1287.000000	103.239943 
1286.000000	103.204682 
1285.000000	103.161315 
1284.000000	103.108844 
1283.000000	103.054452 
1282.000000	103.003141 
1281.000000	102.953923 
1280.000000	102.906065 
1279.000000	102.862985 
1278.000000	102.825268 
1277.000000	102.788829 
1276.000000	102.749630 
1275.000000	102.705010 
1274.000000	102.648800 
1273.000000	102.575493 
1272.000000	102.491968 
1271.000000	102.414484 
1270.000000	102.348784 
1269.000000	102.283788 
1268.000000	102.210456 
1267.000000	102.134389 
1266.000000	102.061987 
1265.000000	101.989535 
1264.000000	101.913758 
1263.000000	101.841444 
1262.000000	101.780265 
1261.000000	101.729415 
1260.000000	101.685877 
1259.000000	101.652803 
1258.000000	101.630841 
1257.000000	101.611555 
1256.000000	101.584775 
1255.000000	101.546461 
1254.000000	101.495687 
1253.000000	101.431842 
1252.000000	101.358440 
1251.000000	101.283553 
1250.000000	101.210973 
1249.000000	101.136259 
1248.000000	101.053928 
1247.000000	100.961345 
1246.000000	100.852707 
1245.000000	100.721047 
1244.000000	100.568127 
1243.000000	100.401728 
1242.000000	100.221815 
1241.000000	100.021352 
1240.000000	99.801826  
1239.000000	99.574216  
1238.000000	99.342134  
1237.000000	99.098720  
1236.000000	98.844954  
1235.000000	98.596573  
1234.000000	98.367325  
1233.000000	98.160332  
1232.000000	97.983169  
1231.000000	97.856112  
1230.000000	97.796747  
1229.000000	97.808429  
1228.000000	97.887583  
1227.000000	98.028370  
1226.000000	98.217721  
1225.000000	98.438071  
1224.000000	98.670332  
1223.000000	98.872646  
1222.000000	98.959991  
1221.000000	98.842075  
1220.000000	98.510953  
1219.000000	98.090795  
1218.000000	97.776842  
1217.000000	97.708503  
1216.000000	97.898483  
1215.000000	98.251476  
1214.000000	98.631440  
1213.000000	98.935240  
1212.000000	99.129741  
1211.000000	99.235877  
1210.000000	99.288100  
1209.000000	99.309883  
1208.000000	99.317451  
1207.000000	99.329057  
1206.000000	99.362403  
1205.000000	99.429320  
1204.000000	99.536426  
1203.000000	99.685071  
1202.000000	99.868711  
1201.000000	100.077593 
1200.000000	100.307922 
1199.000000	100.560201 
1198.000000	100.828012 
1197.000000	101.096946 
1196.000000	101.355218 
1195.000000	101.598346 
1194.000000	101.825108 
1193.000000	102.036017 
1192.000000	102.235818 
1191.000000	102.429736 
1190.000000	102.615884 
1189.000000	102.787116 
1188.000000	102.940244 
1187.000000	103.077285 
1186.000000	103.198419 
1185.000000	103.301330 
1184.000000	103.387419 
1183.000000	103.461158 
1182.000000	103.522567 
1181.000000	103.566627 
1180.000000	103.591391 
1179.000000	103.601906 
1178.000000	103.606286 
1177.000000	103.613590 
1176.000000	103.632724 
1175.000000	103.664875 
1174.000000	103.698882 
1173.000000	103.721580 
1172.000000	103.732459 
1171.000000	103.741317 
1170.000000	103.755509 
1169.000000	103.777173 
1168.000000	103.809635 
1167.000000	103.854016 
1166.000000	103.898188 
1165.000000	103.922617 
1164.000000	103.921893 
1163.000000	103.910124 
1162.000000	103.902191 
1161.000000	103.900015 
1160.000000	103.900981 
1159.000000	103.907685 
1158.000000	103.920963 
1157.000000	103.933021 
1156.000000	103.936074 
1155.000000	103.930964 
1154.000000	103.921256 
1153.000000	103.906004 
1152.000000	103.883924 
1151.000000	103.857262 
1150.000000	103.827056 
1149.000000	103.792847 
1148.000000	103.761287 
1147.000000	103.744023 
1146.000000	103.739536 
1145.000000	103.727497 
1144.000000	103.690918 
1143.000000	103.637051 
1142.000000	103.586998 
1141.000000	103.549971 
1140.000000	103.517161 
1139.000000	103.476397 
1138.000000	103.423765 
1137.000000	103.364094 
1136.000000	103.307180 
1135.000000	103.259922 
1134.000000	103.215331 
1133.000000	103.153161 
1132.000000	103.058758 
1131.000000	102.940029 
1130.000000	102.821204 
1129.000000	102.720779 
1128.000000	102.639271 
1127.000000	102.564911 
1126.000000	102.487264 
1125.000000	102.408937 
1124.000000	102.345889 
1123.000000	102.310928 
1122.000000	102.294493 
1121.000000	102.269964 
1120.000000	102.223561 
1119.000000	102.171340 
1118.000000	102.140392 
1117.000000	102.140132 
1116.000000	102.156892 
1115.000000	102.167836 
1114.000000	102.154660 
1113.000000	102.112579 
1112.000000	102.054966 
1111.000000	102.004084 
1110.000000	101.968488 
1109.000000	101.934392 
1108.000000	101.889413 
1107.000000	101.841424 
1106.000000	101.804400 
1105.000000	101.772962 
1104.000000	101.726715 
1103.000000	101.659219 
1102.000000	101.588794 
1101.000000	101.534071 
1100.000000	101.499364 
1099.000000	101.467421 
1098.000000	101.428383 
1097.000000	101.388189 
1096.000000	101.357290 
1095.000000	101.336164 
1094.000000	101.318241 
1093.000000	101.306318 
1092.000000	101.316974 
1091.000000	101.362002 
1090.000000	101.430319 
1089.000000	101.496737 
1088.000000	101.548259 
1087.000000	101.594290 
1086.000000	101.651116 
1085.000000	101.723849 
1084.000000	101.804598 
1083.000000	101.881931 
1082.000000	101.950274 
1081.000000	102.013197 
1080.000000	102.077551 
1079.000000	102.144073 
1078.000000	102.208754 
1077.000000	102.275786 
1076.000000	102.359769 
1075.000000	102.466184 
1074.000000	102.577026 
1073.000000	102.668897 
1072.000000	102.741575 
1071.000000	102.815637 
1070.000000	102.903144 
1069.000000	102.993367 
1068.000000	103.069234 
1067.000000	103.126159 
1066.000000	103.171196 
1065.000000	103.213040 
1064.000000	103.257892 
1063.000000	103.308254 
1062.000000	103.360255 
1061.000000	103.405960 
1060.000000	103.440958 
1059.000000	103.466057 
1058.000000	103.481954 
1057.000000	103.488779 
1056.000000	103.491538 
1055.000000	103.498347 
1054.000000	103.509189 
1053.000000	103.512995 
1052.000000	103.502671 
1051.000000	103.488218 
1050.000000	103.486151 
1049.000000	103.497953 
1048.000000	103.508471 
1047.000000	103.504932 
1046.000000	103.489218 
1045.000000	103.471179 
1044.000000	103.457826 
1043.000000	103.452633 
1042.000000	103.460052 
1041.000000	103.484092 
1040.000000	103.521569 
1039.000000	103.561269 
1038.000000	103.593358 
1037.000000	103.617551 
1036.000000	103.638475 
1035.000000	103.655762 
1034.000000	103.665229 
1033.000000	103.669452 
1032.000000	103.678410 
1031.000000	103.694301 
1030.000000	103.701046 
1029.000000	103.676287 
1028.000000	103.612444 
1027.000000	103.520920 
1026.000000	103.416514 
1025.000000	103.303096 
1024.000000	103.176860 
1023.000000	103.039727 
1022.000000	102.904463 
1021.000000	102.784747 
1020.000000	102.682010 
1019.000000	102.586447 
1018.000000	102.496243 
1017.000000	102.435036 
1016.000000	102.441166 
1015.000000	102.534367 
1014.000000	102.696352 
1013.000000	102.886623 
1012.000000	103.072630 
1011.000000	103.239648 
1010.000000	103.381102 
1009.000000	103.493933 
1008.000000	103.582070 
1007.000000	103.653791 
1006.000000	103.714547 
1005.000000	103.768080 
1004.000000	103.821067 
1003.000000	103.876446 
1002.000000	103.923165 
1001.000000	103.944572 
1000.000000	103.940050 
999.000000	 103.928927 
998.000000	 103.929160 
997.000000	 103.941063 
996.000000	 103.956987 
995.000000	 103.976606 
994.000000	 104.003159 
993.000000	 104.031005 
992.000000	 104.048017 
991.000000	 104.049633 
990.000000	 104.043401 
989.000000	 104.040068 
988.000000	 104.045633 
987.000000	 104.060446 
986.000000	 104.078465 
985.000000	 104.086470 
984.000000	 104.071432 
983.000000	 104.033502 
982.000000	 103.988917 
981.000000	 103.955999 
980.000000	 103.939184 
979.000000	 103.929251 
978.000000	 103.917054 
977.000000	 103.902177 
976.000000	 103.887111 
975.000000	 103.868463 
974.000000	 103.840459 
973.000000	 103.806868 
972.000000	 103.782092 
971.000000	 103.776444 
970.000000	 103.786584 
969.000000	 103.804233 
968.000000	 103.828548 
967.000000	 103.863443 
966.000000	 103.905781 
965.000000	 103.945021 
964.000000	 103.974819 
963.000000	 103.997637 
962.000000	 104.017985 
961.000000	 104.039113 
960.000000	 104.066768 
959.000000	 104.106514 
958.000000	 104.153128 
957.000000	 104.190446 
956.000000	 104.207281 
955.000000	 104.208359 
954.000000	 104.206107 
953.000000	 104.206972 
952.000000	 104.210457 
951.000000	 104.216080 
950.000000	 104.224394 
949.000000	 104.234072 
948.000000	 104.243647 
947.000000	 104.253915 
946.000000	 104.264273 
945.000000	 104.269890 
944.000000	 104.267442 
943.000000	 104.260893 
942.000000	 104.256962 
941.000000	 104.257590 
940.000000	 104.261780 
939.000000	 104.271404 
938.000000	 104.288735 
937.000000	 104.310144 
936.000000	 104.328135 
935.000000	 104.337907 
934.000000	 104.336519 
933.000000	 104.318974 
932.000000	 104.284064 
931.000000	 104.243974 
930.000000	 104.218448 
929.000000	 104.214882 
928.000000	 104.220658 
927.000000	 104.217707 
926.000000	 104.200536 
925.000000	 104.178013 
924.000000	 104.162328 
923.000000	 104.159504 
922.000000	 104.167647 
921.000000	 104.179995 
920.000000	 104.190187 
919.000000	 104.196482 
918.000000	 104.200070 
917.000000	 104.199277 
916.000000	 104.188413 
915.000000	 104.164896 
914.000000	 104.135479 
913.000000	 104.111348 
912.000000	 104.097674 
911.000000	 104.091234 
910.000000	 104.087352 
909.000000	 104.085411 
908.000000	 104.086121 
907.000000	 104.086002 
906.000000	 104.077723 
905.000000	 104.057145 
904.000000	 104.029253 
903.000000	 104.004412 
902.000000	 103.986915 
901.000000	 103.969989 
900.000000	 103.945941 
899.000000	 103.917440 
898.000000	 103.894922 
897.000000	 103.881197 
896.000000	 103.868005 
895.000000	 103.849147 
894.000000	 103.830271 
893.000000	 103.821843 
892.000000	 103.828257 
891.000000	 103.848047 
890.000000	 103.878637 
889.000000	 103.914056 
888.000000	 103.941720 
887.000000	 103.949785 
886.000000	 103.938162 
885.000000	 103.916701 
884.000000	 103.891867 
883.000000	 103.859709 
882.000000	 103.812493 
881.000000	 103.749105 
880.000000	 103.678532 
879.000000	 103.614422 
878.000000	 103.564083 
877.000000	 103.520324 
876.000000	 103.467650 
875.000000	 103.402175 
874.000000	 103.343848 
873.000000	 103.322617 
872.000000	 103.353032 
871.000000	 103.424762 
870.000000	 103.514015 
869.000000	 103.600314 
868.000000	 103.672452 
867.000000	 103.724910 
866.000000	 103.755783 
865.000000	 103.768880 
864.000000	 103.775014 
863.000000	 103.788031 
862.000000	 103.815533 
861.000000	 103.851507 
860.000000	 103.881200 
859.000000	 103.896127 
858.000000	 103.901986 
857.000000	 103.908466 
856.000000	 103.914573 
855.000000	 103.911165 
854.000000	 103.897578 
853.000000	 103.887199 
852.000000	 103.892253 
851.000000	 103.908409 
850.000000	 103.919969 
849.000000	 103.917630 
848.000000	 103.905882 
847.000000	 103.894846 
846.000000	 103.891314 
845.000000	 103.898707 
844.000000	 103.918880 
843.000000	 103.948344 
842.000000	 103.975793 
841.000000	 103.990129 
840.000000	 103.992487 
839.000000	 103.996020 
838.000000	 104.011541 
837.000000	 104.036531 
836.000000	 104.060560 
835.000000	 104.078552 
834.000000	 104.094997 
833.000000	 104.116564 
832.000000	 104.144315 
831.000000	 104.172777 
830.000000	 104.193229 
829.000000	 104.198076 
828.000000	 104.185774 
827.000000	 104.163822 
826.000000	 104.145406 
825.000000	 104.139925 
824.000000	 104.147733 
823.000000	 104.164066 
822.000000	 104.183768 
821.000000	 104.200749 
820.000000	 104.207763 
819.000000	 104.201757 
818.000000	 104.188482 
817.000000	 104.178939 
816.000000	 104.180325 
815.000000	 104.189904 
814.000000	 104.196522 
813.000000	 104.188942 
812.000000	 104.165092 
811.000000	 104.134942 
810.000000	 104.113070 
809.000000	 104.106601 
808.000000	 104.111813 
807.000000	 104.120569 
806.000000	 104.127152 
805.000000	 104.129100 
804.000000	 104.126389 
803.000000	 104.123332 
802.000000	 104.127340 
801.000000	 104.141360 
800.000000	 104.158248 
799.000000	 104.165529 
798.000000	 104.155964 
797.000000	 104.132637 
796.000000	 104.106460 
795.000000	 104.090057 
794.000000	 104.089712 
793.000000	 104.100509 
792.000000	 104.111289 
791.000000	 104.117409 
790.000000	 104.126178 
789.000000	 104.145237 
788.000000	 104.170065 
787.000000	 104.190503 
786.000000	 104.206203 
785.000000	 104.223324 
784.000000	 104.237346 
783.000000	 104.234445 
782.000000	 104.213649 
781.000000	 104.195649 
780.000000	 104.201337 
779.000000	 104.227711 
778.000000	 104.250865 
777.000000	 104.249844 
776.000000	 104.225098 
775.000000	 104.197369 
774.000000	 104.190259 
773.000000	 104.210666 
772.000000	 104.244703 
771.000000	 104.272532 
770.000000	 104.285046 
769.000000	 104.286035 
768.000000	 104.283946 
767.000000	 104.285614 
766.000000	 104.292798 
765.000000	 104.299887 
764.000000	 104.300587 
763.000000	 104.299995 
762.000000	 104.310999 
761.000000	 104.332947 
760.000000	 104.346334 
759.000000	 104.339042 
758.000000	 104.323269 
757.000000	 104.310854 
756.000000	 104.286922 
755.000000	 104.233342 
754.000000	 104.171680 
753.000000	 104.154639 
752.000000	 104.209929 
751.000000	 104.309470 
750.000000	 104.397575 
749.000000	 104.435621 
748.000000	 104.417530 
747.000000	 104.359979 
746.000000	 104.288257 
745.000000	 104.221837 
744.000000	 104.165195 
743.000000	 104.115345 
742.000000	 104.073496 
741.000000	 104.037025 
740.000000	 103.985196 
739.000000	 103.891928 
738.000000	 103.754024 
737.000000	 103.591196 
736.000000	 103.418180 
735.000000	 103.233879 
734.000000	 103.038042 
733.000000	 102.836263 
732.000000	 102.626267 
731.000000	 102.402147 
730.000000	 102.177948 
729.000000	 101.978688 
728.000000	 101.814824 
727.000000	 101.687091 
726.000000	 101.608416 
725.000000	 101.606031 
724.000000	 101.687095 
723.000000	 101.815117 
722.000000	 101.940485 
721.000000	 102.056800 
720.000000	 102.203999 
719.000000	 102.395603 
718.000000	 102.578250 
717.000000	 102.691154 
716.000000	 102.732748 
715.000000	 102.757297 
714.000000	 102.815579 
713.000000	 102.901390 
712.000000	 102.971844 
711.000000	 103.008785 
710.000000	 103.023925 
709.000000	 103.036401 
708.000000	 103.049127 
707.000000	 103.063920 
706.000000	 103.083621 
705.000000	 103.106724 
704.000000	 103.131710 
703.000000	 103.159463 
702.000000	 103.191951 
701.000000	 103.229822 
700.000000	 103.270689 
699.000000	 103.313196 
698.000000	 103.357545 
697.000000	 103.403874 
696.000000	 103.452596 
695.000000	 103.502726 
694.000000	 103.552698 
693.000000	 103.601796 
692.000000	 103.650233 
691.000000	 103.699755 
690.000000	 103.750134 
689.000000	 103.797309 
688.000000	 103.837060 
687.000000	 103.868737 
686.000000	 103.895851 
685.000000	 103.922151 
684.000000	 103.948387 
683.000000	 103.974429 
682.000000	 104.000748 
681.000000	 104.026746 
680.000000	 104.050094 
679.000000	 104.070289 
678.000000	 104.089992 
677.000000	 104.108543 
676.000000	 104.125462 
675.000000	 104.139012 
674.000000	 104.146892 
673.000000	 104.152379 
672.000000	 104.170474 
671.000000	 104.225236 
670.000000	 104.341297 
669.000000	 104.515020 
668.000000	 104.629608 
667.000000	 104.554935 
666.000000	 104.376909 
665.000000	 104.258609 
664.000000	 104.210404 
663.000000	 104.201252 
662.000000	 104.209908 
661.000000	 104.224193 
660.000000	 104.238042 
659.000000	 104.249174 
658.000000	 104.258460 
657.000000	 104.265216 
656.000000	 104.270343 
655.000000	 104.273518 
654.000000	 104.271657 
653.000000	 104.262446 
652.000000	 104.248732 
651.000000	 104.237303 
650.000000	 104.234415 
