# Supplementary material for: Characterization of Ingested Microplastics in a Regional Endemic Lizard Apathya cappadocica (Werner, 1902) from Türkiye
Source: Biology (Basel). 2025 Oct 21;14(10):1457. doi: 10.3390/biology14101457 (PMC12561676; doi:10.3390/biology14101457)
Supplement: Supplementary file 1 [file biology-14-01457-s001.zip › biology-3832026-Supplementary materials/Supplementary material Figure S1-27/FTIR SPECTRA/Figure S17-k59-2.asc]

PE IR                   SPECTRUM    ASCII       PEDS        1.60        
  -1
~SP.SP
25/07/17
10:50:53.00
25/07/17
10:50:57.00
Administrator

650.000000
4


SPECTRUM 100,CPU32 MAIN 00.02.8200 12-DECEMBER-2006 10:00:00
MIR TGS
MIR
OPTKBR
79161
0.200000

4.000000
STRONG
RATIO
SPECTRUM
MAGNITUDE
UNIVERSAL ATR
DOUBLE

COMBINED


0


#HDR
-1
-1
#GR
CM-1
%T
0.00002384185791015625
0.0
4000.000000
-1.000000
3351
8
104.330045
93.147027
#DATA
4000.000000	104.002187 
3999.000000	104.003517 
3998.000000	104.004353 
3997.000000	104.002194 
3996.000000	103.997459 
3995.000000	103.991550 
3994.000000	103.986702 
3993.000000	103.983313 
3992.000000	103.979898 
3991.000000	103.974998 
3990.000000	103.969697 
3989.000000	103.967581 
3988.000000	103.971657 
3987.000000	103.981476 
3986.000000	103.993079 
3985.000000	104.002161 
3984.000000	104.007437 
3983.000000	104.009927 
3982.000000	104.009889 
3981.000000	104.006541 
3980.000000	103.999973 
3979.000000	103.991995 
3978.000000	103.985120 
3977.000000	103.980415 
3976.000000	103.976868 
3975.000000	103.972968 
3974.000000	103.968812 
3973.000000	103.966458 
3972.000000	103.967837 
3971.000000	103.972815 
3970.000000	103.978962 
3969.000000	103.983159 
3968.000000	103.983877 
3967.000000	103.981465 
3966.000000	103.977210 
3965.000000	103.972413 
3964.000000	103.967944 
3963.000000	103.964145 
3962.000000	103.961182 
3961.000000	103.959295 
3960.000000	103.958557 
3959.000000	103.959032 
3958.000000	103.960474 
3957.000000	103.962110 
3956.000000	103.963371 
3955.000000	103.964024 
3954.000000	103.963672 
3953.000000	103.961356 
3952.000000	103.955997 
3951.000000	103.947612 
3950.000000	103.937354 
3949.000000	103.927240 
3948.000000	103.919982 
3947.000000	103.917426 
3946.000000	103.920147 
3945.000000	103.927679 
3944.000000	103.937453 
3943.000000	103.944364 
3942.000000	103.943995 
3941.000000	103.937129 
3940.000000	103.929339 
3939.000000	103.925835 
3938.000000	103.926865 
3937.000000	103.927823 
3936.000000	103.923978 
3935.000000	103.914289 
3934.000000	103.902391 
3933.000000	103.894371 
3932.000000	103.894363 
3931.000000	103.901401 
3930.000000	103.909651 
3929.000000	103.915336 
3928.000000	103.919810 
3927.000000	103.925193 
3926.000000	103.929768 
3925.000000	103.928282 
3924.000000	103.917519 
3923.000000	103.900221 
3922.000000	103.882099 
3921.000000	103.866837 
3920.000000	103.855056 
3919.000000	103.846299 
3918.000000	103.841826 
3917.000000	103.843185 
3916.000000	103.849528 
3915.000000	103.857716 
3914.000000	103.864903 
3913.000000	103.869741 
3912.000000	103.871807 
3911.000000	103.871942 
3910.000000	103.871509 
3909.000000	103.870407 
3908.000000	103.866357 
3907.000000	103.855607 
3906.000000	103.834968 
3905.000000	103.804306 
3904.000000	103.769078 
3903.000000	103.741924 
3902.000000	103.734065 
3901.000000	103.746061 
3900.000000	103.767730 
3899.000000	103.784688 
3898.000000	103.789679 
3897.000000	103.785115 
3896.000000	103.776783 
3895.000000	103.770378 
3894.000000	103.770038 
3893.000000	103.776207 
3892.000000	103.783595 
3891.000000	103.785630 
3890.000000	103.780254 
3889.000000	103.769566 
3888.000000	103.757526 
3887.000000	103.750287 
3886.000000	103.750043 
3885.000000	103.753269 
3884.000000	103.756121 
3883.000000	103.759457 
3882.000000	103.765911 
3881.000000	103.773089 
3880.000000	103.774715 
3879.000000	103.769846 
3878.000000	103.764223 
3877.000000	103.763487 
3876.000000	103.769180 
3875.000000	103.775023 
3874.000000	103.769741 
3873.000000	103.748928 
3872.000000	103.721303 
3871.000000	103.701332 
3870.000000	103.694280 
3869.000000	103.694187 
3868.000000	103.693332 
3867.000000	103.689062 
3866.000000	103.685053 
3865.000000	103.684955 
3864.000000	103.686480 
3863.000000	103.685990 
3862.000000	103.683014 
3861.000000	103.680307 
3860.000000	103.681323 
3859.000000	103.686903 
3858.000000	103.692907 
3857.000000	103.694152 
3856.000000	103.689638 
3855.000000	103.687129 
3854.000000	103.686866 
3853.000000	103.684468 
3852.000000	103.683673 
3851.000000	103.685603 
3850.000000	103.686335 
3849.000000	103.686421 
3848.000000	103.688076 
3847.000000	103.692762 
3846.000000	103.699763 
3845.000000	103.705945 
3844.000000	103.707973 
3843.000000	103.705573 
3842.000000	103.700389 
3841.000000	103.693877 
3840.000000	103.687772 
3839.000000	103.684618 
3838.000000	103.686021 
3837.000000	103.690429 
3836.000000	103.694317 
3835.000000	103.695880 
3834.000000	103.695543 
3833.000000	103.694903 
3832.000000	103.695471 
3831.000000	103.697834 
3830.000000	103.702021 
3829.000000	103.707701 
3828.000000	103.713504 
3827.000000	103.717032 
3826.000000	103.715910 
3825.000000	103.708786 
3824.000000	103.697750 
3823.000000	103.690950 
3822.000000	103.694620 
3821.000000	103.704069 
3820.000000	103.709311 
3819.000000	103.707944 
3818.000000	103.703176 
3817.000000	103.702175 
3816.000000	103.709632 
3815.000000	103.723021 
3814.000000	103.736637 
3813.000000	103.747189 
3812.000000	103.755734 
3811.000000	103.762838 
3810.000000	103.765891 
3809.000000	103.762858 
3808.000000	103.754601 
3807.000000	103.742928 
3806.000000	103.729779 
3805.000000	103.714776 
3804.000000	103.697194 
3803.000000	103.686033 
3802.000000	103.687843 
3801.000000	103.696543 
3800.000000	103.706426 
3799.000000	103.721137 
3798.000000	103.745070 
3797.000000	103.778998 
3796.000000	103.814503 
3795.000000	103.843193 
3794.000000	103.864369 
3793.000000	103.881959 
3792.000000	103.897108 
3791.000000	103.906130 
3790.000000	103.903843 
3789.000000	103.891169 
3788.000000	103.877197 
3787.000000	103.871539 
3786.000000	103.874319 
3785.000000	103.875038 
3784.000000	103.864082 
3783.000000	103.846336 
3782.000000	103.840739 
3781.000000	103.862314 
3780.000000	103.900288 
3779.000000	103.924447 
3778.000000	103.920529 
3777.000000	103.898952 
3776.000000	103.875819 
3775.000000	103.860151 
3774.000000	103.848876 
3773.000000	103.830639 
3772.000000	103.797721 
3771.000000	103.756163 
3770.000000	103.717589 
3769.000000	103.692098 
3768.000000	103.685780 
3767.000000	103.693191 
3766.000000	103.702250 
3765.000000	103.704787 
3764.000000	103.697856 
3763.000000	103.684320 
3762.000000	103.673279 
3761.000000	103.672554 
3760.000000	103.672509 
3759.000000	103.650044 
3758.000000	103.596910 
3757.000000	103.524256 
3756.000000	103.443504 
3755.000000	103.362806 
3754.000000	103.286610 
3753.000000	103.208869 
3752.000000	103.110717 
3751.000000	102.995838 
3750.000000	102.916400 
3749.000000	102.907719 
3748.000000	102.949516 
3747.000000	103.001806 
3746.000000	103.054491 
3745.000000	103.105355 
3744.000000	103.139723 
3743.000000	103.152777 
3742.000000	103.141139 
3741.000000	103.102346 
3740.000000	103.053428 
3739.000000	103.010847 
3738.000000	102.984752 
3737.000000	102.976766 
3736.000000	102.976153 
3735.000000	102.974505 
3734.000000	102.971674 
3733.000000	102.973748 
3732.000000	102.990715 
3731.000000	103.023060 
3730.000000	103.053127 
3729.000000	103.064842 
3728.000000	103.066558 
3727.000000	103.081099 
3726.000000	103.117118 
3725.000000	103.162003 
3724.000000	103.204950 
3723.000000	103.248879 
3722.000000	103.298109 
3721.000000	103.352821 
3720.000000	103.407895 
3719.000000	103.452613 
3718.000000	103.478662 
3717.000000	103.483431 
3716.000000	103.466630 
3715.000000	103.430988 
3714.000000	103.382343 
3713.000000	103.327629 
3712.000000	103.273985 
3711.000000	103.238916 
3710.000000	103.240598 
3709.000000	103.275276 
3708.000000	103.326975 
3707.000000	103.382195 
3706.000000	103.432519 
3705.000000	103.479779 
3704.000000	103.529185 
3703.000000	103.576183 
3702.000000	103.602553 
3701.000000	103.597044 
3700.000000	103.571606 
3699.000000	103.547075 
3698.000000	103.535294 
3697.000000	103.536218 
3696.000000	103.539965 
3695.000000	103.536739 
3694.000000	103.528441 
3693.000000	103.527314 
3692.000000	103.541144 
3691.000000	103.564071 
3690.000000	103.580425 
3689.000000	103.581611 
3688.000000	103.577362 
3687.000000	103.578750 
3686.000000	103.583355 
3685.000000	103.586251 
3684.000000	103.588338 
3683.000000	103.593539 
3682.000000	103.603112 
3681.000000	103.612290 
3680.000000	103.610616 
3679.000000	103.589600 
3678.000000	103.552860 
3677.000000	103.524547 
3676.000000	103.519511 
3675.000000	103.522357 
3674.000000	103.513737 
3673.000000	103.496187 
3672.000000	103.484624 
3671.000000	103.500728 
3670.000000	103.541931 
3669.000000	103.577633 
3668.000000	103.592938 
3667.000000	103.598909 
3666.000000	103.609118 
3665.000000	103.629354 
3664.000000	103.654326 
3663.000000	103.673181 
3662.000000	103.677785 
3661.000000	103.666888 
3660.000000	103.644529 
3659.000000	103.617645 
3658.000000	103.595077 
3657.000000	103.583024 
3656.000000	103.579795 
3655.000000	103.579206 
3654.000000	103.573660 
3653.000000	103.559209 
3652.000000	103.537530 
3651.000000	103.507206 
3650.000000	103.468985 
3649.000000	103.448333 
3648.000000	103.466140 
3647.000000	103.499466 
3646.000000	103.517764 
3645.000000	103.516399 
3644.000000	103.508179 
3643.000000	103.506580 
3642.000000	103.517232 
3641.000000	103.534127 
3640.000000	103.545996 
3639.000000	103.545155 
3638.000000	103.530036 
3637.000000	103.503845 
3636.000000	103.471456 
3635.000000	103.438680 
3634.000000	103.407699 
3633.000000	103.372800 
3632.000000	103.325295 
3631.000000	103.267373 
3630.000000	103.216636 
3629.000000	103.193007 
3628.000000	103.207698 
3627.000000	103.252620 
3626.000000	103.304928 
3625.000000	103.351148 
3624.000000	103.393319 
3623.000000	103.436950 
3622.000000	103.483487 
3621.000000	103.528617 
3620.000000	103.556290 
3619.000000	103.547327 
3618.000000	103.505866 
3617.000000	103.456382 
3616.000000	103.418372 
3615.000000	103.397400 
3614.000000	103.385644 
3613.000000	103.367640 
3612.000000	103.337319 
3611.000000	103.305793 
3610.000000	103.292052 
3609.000000	103.310923 
3608.000000	103.358199 
3607.000000	103.411609 
3606.000000	103.450187 
3605.000000	103.468922 
3604.000000	103.475742 
3603.000000	103.479678 
3602.000000	103.483368 
3601.000000	103.485951 
3600.000000	103.485674 
3599.000000	103.480976 
3598.000000	103.474056 
3597.000000	103.469068 
3596.000000	103.469477 
3595.000000	103.476440 
3594.000000	103.486049 
3593.000000	103.492023 
3592.000000	103.492120 
3591.000000	103.490197 
3590.000000	103.495277 
3589.000000	103.514688 
3588.000000	103.542898 
3587.000000	103.565924 
3586.000000	103.575764 
3585.000000	103.576491 
3584.000000	103.577169 
3583.000000	103.584799 
3582.000000	103.601976 
3581.000000	103.625620 
3580.000000	103.647638 
3579.000000	103.661261 
3578.000000	103.666081 
3577.000000	103.667464 
3576.000000	103.669217 
3575.000000	103.670177 
3574.000000	103.666484 
3573.000000	103.655226 
3572.000000	103.636948 
3571.000000	103.613599 
3570.000000	103.586260 
3569.000000	103.557538 
3568.000000	103.535322 
3567.000000	103.532344 
3566.000000	103.550539 
3565.000000	103.577568 
3564.000000	103.603185 
3563.000000	103.630911 
3562.000000	103.665400 
3561.000000	103.702617 
3560.000000	103.731860 
3559.000000	103.745409 
3558.000000	103.744674 
3557.000000	103.737977 
3556.000000	103.734174 
3555.000000	103.738069 
3554.000000	103.748470 
3553.000000	103.757238 
3552.000000	103.754194 
3551.000000	103.736429 
3550.000000	103.709887 
3549.000000	103.683661 
3548.000000	103.664249 
3547.000000	103.654573 
3546.000000	103.656114 
3545.000000	103.668240 
3544.000000	103.687301 
3543.000000	103.709471 
3542.000000	103.733092 
3541.000000	103.756953 
3540.000000	103.779740 
3539.000000	103.798679 
3538.000000	103.810612 
3537.000000	103.812550 
3536.000000	103.803947 
3535.000000	103.789128 
3534.000000	103.774501 
3533.000000	103.764354 
3532.000000	103.757775 
3531.000000	103.751614 
3530.000000	103.743227 
3529.000000	103.732431 
3528.000000	103.722100 
3527.000000	103.717565 
3526.000000	103.724013 
3525.000000	103.742959 
3524.000000	103.769856 
3523.000000	103.795538 
3522.000000	103.812611 
3521.000000	103.819499 
3520.000000	103.819441 
3519.000000	103.815863 
3518.000000	103.810788 
3517.000000	103.805965 
3516.000000	103.804336 
3515.000000	103.808702 
3514.000000	103.817321 
3513.000000	103.823469 
3512.000000	103.821705 
3511.000000	103.814311 
3510.000000	103.808413 
3509.000000	103.807297 
3508.000000	103.806305 
3507.000000	103.799777 
3506.000000	103.787627 
3505.000000	103.774492 
3504.000000	103.764002 
3503.000000	103.756769 
3502.000000	103.753011 
3501.000000	103.754167 
3500.000000	103.761554 
3499.000000	103.773837 
3498.000000	103.787755 
3497.000000	103.800494 
3496.000000	103.810776 
3495.000000	103.818453 
3494.000000	103.823860 
3493.000000	103.827489 
3492.000000	103.829400 
3491.000000	103.828968 
3490.000000	103.825666 
3489.000000	103.820601 
3488.000000	103.816251 
3487.000000	103.813636 
3486.000000	103.811134 
3485.000000	103.806309 
3484.000000	103.798395 
3483.000000	103.789312 
3482.000000	103.781928 
3481.000000	103.778502 
3480.000000	103.779900 
3479.000000	103.785744 
3478.000000	103.794090 
3477.000000	103.801462 
3476.000000	103.804213 
3475.000000	103.800223 
3474.000000	103.790199 
3473.000000	103.777315 
3472.000000	103.765886 
3471.000000	103.759728 
3470.000000	103.759970 
3469.000000	103.763803 
3468.000000	103.766025 
3467.000000	103.763400 
3466.000000	103.757994 
3465.000000	103.755046 
3464.000000	103.757243 
3463.000000	103.761780 
3462.000000	103.763449 
3461.000000	103.760273 
3460.000000	103.754759 
3459.000000	103.750457 
3458.000000	103.748558 
3457.000000	103.747681 
3456.000000	103.746845 
3455.000000	103.747119 
3454.000000	103.749464 
3453.000000	103.752176 
3452.000000	103.751175 
3451.000000	103.744640 
3450.000000	103.735687 
3449.000000	103.729343 
3448.000000	103.727148 
3447.000000	103.726486 
3446.000000	103.725509 
3445.000000	103.726618 
3444.000000	103.732979 
3443.000000	103.743982 
3442.000000	103.755604 
3441.000000	103.764561 
3440.000000	103.770842 
3439.000000	103.775971 
3438.000000	103.780209 
3437.000000	103.781907 
3436.000000	103.779972 
3435.000000	103.776218 
3434.000000	103.774878 
3433.000000	103.779842 
3432.000000	103.791323 
3431.000000	103.805612 
3430.000000	103.817413 
3429.000000	103.823766 
3428.000000	103.825628 
3427.000000	103.825771 
3426.000000	103.825643 
3425.000000	103.824696 
3424.000000	103.823084 
3423.000000	103.823237 
3422.000000	103.827510 
3421.000000	103.835092 
3420.000000	103.842691 
3419.000000	103.847975 
3418.000000	103.851178 
3417.000000	103.853804 
3416.000000	103.857263 
3415.000000	103.862472 
3414.000000	103.869363 
3413.000000	103.876589 
3412.000000	103.882926 
3411.000000	103.888920 
3410.000000	103.896193 
3409.000000	103.905080 
3408.000000	103.913735 
3407.000000	103.919673 
3406.000000	103.921749 
3405.000000	103.920583 
3404.000000	103.917996 
3403.000000	103.915709 
3402.000000	103.914006 
3401.000000	103.912115 
3400.000000	103.910008 
3399.000000	103.909408 
3398.000000	103.912150 
3397.000000	103.918238 
3396.000000	103.926423 
3395.000000	103.935942 
3394.000000	103.946100 
3393.000000	103.954427 
3392.000000	103.957480 
3391.000000	103.954136 
3390.000000	103.947295 
3389.000000	103.941857 
3388.000000	103.940684 
3387.000000	103.943250 
3386.000000	103.947156 
3385.000000	103.950078 
3384.000000	103.951009 
3383.000000	103.950583 
3382.000000	103.950663 
3381.000000	103.953192 
3380.000000	103.958584 
3379.000000	103.965076 
3378.000000	103.969858 
3377.000000	103.971403 
3376.000000	103.970563 
3375.000000	103.969286 
3374.000000	103.968267 
3373.000000	103.966324 
3372.000000	103.962185 
3371.000000	103.956334 
3370.000000	103.951050 
3369.000000	103.948712 
3368.000000	103.950144 
3367.000000	103.954225 
3366.000000	103.958673 
3365.000000	103.961745 
3364.000000	103.963283 
3363.000000	103.964065 
3362.000000	103.964407 
3361.000000	103.963840 
3360.000000	103.962281 
3359.000000	103.960875 
3358.000000	103.960940 
3357.000000	103.962389 
3356.000000	103.963833 
3355.000000	103.964210 
3354.000000	103.963747 
3353.000000	103.963237 
3352.000000	103.963049 
3351.000000	103.963077 
3350.000000	103.963197 
3349.000000	103.963403 
3348.000000	103.963877 
3347.000000	103.964965 
3346.000000	103.966757 
3345.000000	103.968462 
3344.000000	103.968813 
3343.000000	103.967482 
3342.000000	103.965599 
3341.000000	103.964716 
3340.000000	103.965293 
3339.000000	103.966680 
3338.000000	103.968174 
3337.000000	103.969595 
3336.000000	103.970778 
3335.000000	103.971070 
3334.000000	103.969977 
3333.000000	103.967888 
3332.000000	103.965839 
3331.000000	103.964585 
3330.000000	103.964027 
3329.000000	103.963659 
3328.000000	103.963226 
3327.000000	103.962800 
3326.000000	103.962363 
3325.000000	103.961688 
3324.000000	103.960703 
3323.000000	103.959725 
3322.000000	103.959143 
3321.000000	103.958968 
3320.000000	103.958871 
3319.000000	103.958526 
3318.000000	103.957895 
3317.000000	103.957117 
3316.000000	103.956306 
3315.000000	103.955484 
3314.000000	103.954639 
3313.000000	103.953754 
3312.000000	103.952779 
3311.000000	103.951654 
3310.000000	103.950391 
3309.000000	103.949115 
3308.000000	103.947993 
3307.000000	103.947130 
3306.000000	103.946512 
3305.000000	103.946011 
3304.000000	103.945468 
3303.000000	103.944784 
3302.000000	103.943933 
3301.000000	103.942936 
3300.000000	103.941887 
3299.000000	103.940985 
3298.000000	103.940388 
3297.000000	103.939981 
3296.000000	103.939364 
3295.000000	103.938275 
3294.000000	103.936926 
3293.000000	103.935844 
3292.000000	103.935293 
3291.000000	103.935008 
3290.000000	103.934492 
3289.000000	103.933645 
3288.000000	103.932907 
3287.000000	103.932698 
3286.000000	103.932883 
3285.000000	103.932883 
3284.000000	103.932372 
3283.000000	103.931735 
3282.000000	103.931710 
3281.000000	103.932488 
3280.000000	103.933375 
3279.000000	103.933438 
3278.000000	103.932365 
3277.000000	103.930451 
3276.000000	103.928000 
3275.000000	103.925201 
3274.000000	103.922603 
3273.000000	103.921160 
3272.000000	103.921473 
3271.000000	103.923305 
3270.000000	103.925772 
3269.000000	103.927968 
3268.000000	103.929372 
3267.000000	103.929784 
3266.000000	103.929318 
3265.000000	103.928334 
3264.000000	103.927230 
3263.000000	103.926300 
3262.000000	103.925685 
3261.000000	103.925359 
3260.000000	103.925182 
3259.000000	103.925012 
3258.000000	103.924832 
3257.000000	103.924690 
3256.000000	103.924515 
3255.000000	103.924135 
3254.000000	103.923531 
3253.000000	103.922930 
3252.000000	103.922568 
3251.000000	103.922410 
3250.000000	103.922199 
3249.000000	103.921759 
3248.000000	103.921175 
3247.000000	103.920676 
3246.000000	103.920389 
3245.000000	103.920255 
3244.000000	103.920082 
3243.000000	103.919714 
3242.000000	103.919137 
3241.000000	103.918569 
3240.000000	103.918255 
3239.000000	103.918197 
3238.000000	103.918139 
3237.000000	103.917913 
3236.000000	103.917665 
3235.000000	103.917598 
3234.000000	103.917656 
3233.000000	103.917638 
3232.000000	103.917558 
3231.000000	103.917691 
3230.000000	103.918143 
3229.000000	103.918476 
3228.000000	103.917931 
3227.000000	103.916070 
3226.000000	103.913427 
3225.000000	103.911459 
3224.000000	103.911251 
3223.000000	103.912608 
3222.000000	103.914174 
3221.000000	103.914847 
3220.000000	103.914714 
3219.000000	103.914570 
3218.000000	103.915009 
3217.000000	103.916065 
3216.000000	103.917459 
3215.000000	103.918813 
3214.000000	103.919772 
3213.000000	103.920298 
3212.000000	103.920788 
3211.000000	103.921663 
3210.000000	103.922783 
3209.000000	103.923567 
3208.000000	103.923829 
3207.000000	103.924249 
3206.000000	103.925736 
3205.000000	103.928346 
3204.000000	103.931063 
3203.000000	103.932728 
3202.000000	103.932976 
3201.000000	103.931851 
3200.000000	103.929092 
3199.000000	103.924477 
3198.000000	103.918893 
3197.000000	103.914521 
3196.000000	103.913178 
3195.000000	103.914754 
3194.000000	103.917355 
3193.000000	103.918812 
3192.000000	103.918308 
3191.000000	103.916646 
3190.000000	103.915483 
3189.000000	103.916223 
3188.000000	103.918983 
3187.000000	103.922348 
3186.000000	103.924379 
3185.000000	103.924268 
3184.000000	103.922913 
3183.000000	103.921595 
3182.000000	103.920523 
3181.000000	103.919127 
3180.000000	103.917322 
3179.000000	103.915939 
3178.000000	103.915774 
3177.000000	103.916522 
3176.000000	103.917110 
3175.000000	103.916991 
3174.000000	103.916642 
3173.000000	103.916623 
3172.000000	103.916535 
3171.000000	103.915374 
3170.000000	103.912889 
3169.000000	103.910268 
3168.000000	103.909093 
3167.000000	103.909764 
3166.000000	103.911233 
3165.000000	103.912057 
3164.000000	103.911721 
3163.000000	103.910718 
3162.000000	103.909773 
3161.000000	103.909233 
3160.000000	103.909173 
3159.000000	103.909733 
3158.000000	103.910983 
3157.000000	103.912387 
3156.000000	103.912808 
3155.000000	103.911395 
3154.000000	103.908343 
3153.000000	103.904728 
3152.000000	103.901728 
3151.000000	103.900157 
3150.000000	103.900415 
3149.000000	103.902073 
3148.000000	103.903496 
3147.000000	103.902725 
3146.000000	103.899048 
3145.000000	103.893631 
3144.000000	103.888586 
3143.000000	103.885441 
3142.000000	103.884573 
3141.000000	103.885321 
3140.000000	103.886077 
3139.000000	103.884863 
3138.000000	103.880503 
3137.000000	103.873508 
3136.000000	103.865745 
3135.000000	103.859077 
3134.000000	103.854268 
3133.000000	103.850961 
3132.000000	103.848328 
3131.000000	103.845814 
3130.000000	103.843365 
3129.000000	103.840858 
3128.000000	103.837580 
3127.000000	103.832966 
3126.000000	103.827654 
3125.000000	103.823022 
3124.000000	103.819479 
3123.000000	103.815899 
3122.000000	103.811240 
3121.000000	103.805982 
3120.000000	103.801492 
3119.000000	103.798506 
3118.000000	103.796648 
3117.000000	103.795001 
3116.000000	103.792609 
3115.000000	103.788708 
3114.000000	103.783121 
3113.000000	103.776311 
3112.000000	103.768751 
3111.000000	103.760462 
3110.000000	103.751354 
3109.000000	103.741845 
3108.000000	103.732769 
3107.000000	103.724951 
3106.000000	103.718698 
3105.000000	103.713865 
3104.000000	103.710333 
3103.000000	103.708093 
3102.000000	103.706557 
3101.000000	103.703845 
3100.000000	103.698155 
3099.000000	103.690034 
3098.000000	103.682035 
3097.000000	103.675407 
3096.000000	103.668434 
3095.000000	103.658941 
3094.000000	103.647599 
3093.000000	103.637851 
3092.000000	103.632241 
3091.000000	103.629654 
3090.000000	103.626044 
3089.000000	103.618044 
3088.000000	103.605783 
3087.000000	103.593039 
3086.000000	103.584254 
3085.000000	103.580631 
3084.000000	103.578772 
3083.000000	103.573795 
3082.000000	103.564608 
3081.000000	103.554959 
3080.000000	103.548820 
3079.000000	103.545857 
3078.000000	103.542829 
3077.000000	103.538218 
3076.000000	103.533682 
3075.000000	103.531069 
3074.000000	103.529396 
3073.000000	103.526204 
3072.000000	103.521172 
3071.000000	103.517206 
3070.000000	103.516428 
3069.000000	103.515756 
3068.000000	103.509300 
3067.000000	103.496018 
3066.000000	103.482577 
3065.000000	103.476111 
3064.000000	103.475730 
3063.000000	103.473708 
3062.000000	103.464305 
3061.000000	103.448552 
3060.000000	103.431522 
3059.000000	103.418078 
3058.000000	103.411967 
3057.000000	103.415484 
3056.000000	103.426963 
3055.000000	103.439696 
3054.000000	103.445455 
3053.000000	103.440906 
3052.000000	103.429998 
3051.000000	103.420687 
3050.000000	103.418534 
3049.000000	103.422252 
3048.000000	103.425202 
3047.000000	103.421053 
3046.000000	103.408407 
3045.000000	103.390636 
3044.000000	103.372042 
3043.000000	103.354895 
3042.000000	103.339293 
3041.000000	103.323360 
3040.000000	103.303311 
3039.000000	103.274404 
3038.000000	103.234185 
3037.000000	103.185066 
3036.000000	103.132701 
3035.000000	103.081704 
3034.000000	103.034030 
3033.000000	102.991667 
3032.000000	102.958612 
3031.000000	102.937819 
3030.000000	102.927069 
3029.000000	102.920087 
3028.000000	102.912598 
3027.000000	102.905674 
3026.000000	102.902074 
3025.000000	102.900747 
3024.000000	102.897414 
3023.000000	102.890409 
3022.000000	102.882863 
3021.000000	102.877338 
3020.000000	102.870812 
3019.000000	102.857451 
3018.000000	102.836582 
3017.000000	102.815954 
3016.000000	102.806338 
3015.000000	102.812646 
3014.000000	102.829980 
3013.000000	102.845704 
3012.000000	102.847828 
3011.000000	102.834388 
3010.000000	102.813417 
3009.000000	102.795456 
3008.000000	102.786801 
3007.000000	102.788066 
3006.000000	102.796227 
3005.000000	102.806291 
3004.000000	102.812999 
3003.000000	102.814022 
3002.000000	102.812108 
3001.000000	102.812659 
3000.000000	102.818298 
2999.000000	102.826347 
2998.000000	102.831960 
2997.000000	102.833064 
2996.000000	102.832082 
2995.000000	102.832982 
2994.000000	102.837187 
2993.000000	102.842395 
2992.000000	102.845497 
2991.000000	102.846503 
2990.000000	102.848957 
2989.000000	102.855916 
2988.000000	102.866056 
2987.000000	102.875108 
2986.000000	102.881353 
2985.000000	102.888038 
2984.000000	102.898945 
2983.000000	102.912384 
2982.000000	102.921439 
2981.000000	102.920216 
2980.000000	102.908295 
2979.000000	102.888823 
2978.000000	102.863843 
2977.000000	102.831877 
2976.000000	102.787518 
2975.000000	102.721768 
2974.000000	102.626910 
2973.000000	102.508467 
2972.000000	102.394754 
2971.000000	102.326984 
2970.000000	102.332835 
2969.000000	102.408291 
2968.000000	102.521526 
2967.000000	102.634838 
2966.000000	102.725863 
2965.000000	102.788982 
2964.000000	102.825187 
2963.000000	102.836800 
2962.000000	102.829535 
2961.000000	102.813902 
2960.000000	102.801049 
2959.000000	102.796898 
2958.000000	102.800108 
2957.000000	102.805493 
2956.000000	102.809402 
2955.000000	102.812417 
2954.000000	102.817319 
2953.000000	102.824994 
2952.000000	102.833177 
2951.000000	102.838846 
2950.000000	102.840970 
2949.000000	102.840931 
2948.000000	102.841709 
2947.000000	102.846838 
2946.000000	102.858256 
2945.000000	102.873916 
2944.000000	102.888658 
2943.000000	102.898878 
2942.000000	102.905777 
2941.000000	102.913068 
2940.000000	102.922501 
2939.000000	102.932986 
2938.000000	102.943466 
2937.000000	102.954818 
2936.000000	102.968754 
2935.000000	102.985807 
2934.000000	103.004300 
2933.000000	103.020619 
2932.000000	103.031282 
2931.000000	103.036370 
2930.000000	103.040320 
2929.000000	103.047525 
2928.000000	103.057288 
2927.000000	103.064411 
2926.000000	103.065451 
2925.000000	103.062934 
2924.000000	103.062018 
2923.000000	103.064432 
2922.000000	103.066910 
2921.000000	103.065736 
2920.000000	103.061306 
2919.000000	103.058549 
2918.000000	103.064505 
2917.000000	103.084820 
2916.000000	103.119885 
2915.000000	103.162948 
2914.000000	103.203462 
2913.000000	103.234213 
2912.000000	103.256183 
2911.000000	103.276213 
2910.000000	103.300284 
2909.000000	103.329350 
2908.000000	103.360503 
2907.000000	103.390696 
2906.000000	103.418060 
2905.000000	103.441887 
2904.000000	103.462519 
2903.000000	103.480677 
2902.000000	103.494601 
2901.000000	103.503510 
2900.000000	103.505903 
2899.000000	103.506111 
2898.000000	103.509505 
2897.000000	103.516433 
2896.000000	103.523536 
2895.000000	103.531332 
2894.000000	103.546008 
2893.000000	103.571143 
2892.000000	103.600853 
2891.000000	103.624549 
2890.000000	103.637024 
2889.000000	103.641067 
2888.000000	103.642452 
2887.000000	103.645427 
2886.000000	103.651999 
2885.000000	103.661479 
2884.000000	103.669695 
2883.000000	103.671428 
2882.000000	103.665231 
2881.000000	103.654797 
2880.000000	103.645321 
2879.000000	103.639525 
2878.000000	103.637448 
2877.000000	103.638285 
2876.000000	103.641255 
2875.000000	103.645552 
2874.000000	103.650583 
2873.000000	103.656067 
2872.000000	103.661354 
2871.000000	103.664894 
2870.000000	103.665048 
2869.000000	103.661861 
2868.000000	103.657891 
2867.000000	103.656861 
2866.000000	103.661026 
2865.000000	103.669630 
2864.000000	103.679779 
2863.000000	103.688464 
2862.000000	103.693817 
2861.000000	103.695540 
2860.000000	103.695117 
2859.000000	103.695303 
2858.000000	103.698390 
2857.000000	103.705081 
2856.000000	103.715001 
2855.000000	103.727098 
2854.000000	103.738780 
2853.000000	103.746353 
2852.000000	103.748258 
2851.000000	103.747326 
2850.000000	103.748358 
2849.000000	103.753531 
2848.000000	103.761525 
2847.000000	103.770127 
2846.000000	103.777919 
2845.000000	103.783969 
2844.000000	103.787814 
2843.000000	103.790189 
2842.000000	103.792685 
2841.000000	103.796182 
2840.000000	103.800271 
2839.000000	103.804439 
2838.000000	103.809067 
2837.000000	103.814642 
2836.000000	103.820567 
2835.000000	103.825818 
2834.000000	103.830446 
2833.000000	103.835257 
2832.000000	103.840011 
2831.000000	103.843345 
2830.000000	103.844911 
2829.000000	103.846502 
2828.000000	103.850274 
2827.000000	103.856608 
2826.000000	103.864245 
2825.000000	103.871880 
2824.000000	103.878924 
2823.000000	103.884791 
2822.000000	103.888393 
2821.000000	103.888968 
2820.000000	103.887137 
2819.000000	103.884921 
2818.000000	103.884490 
2817.000000	103.886847 
2816.000000	103.891638 
2815.000000	103.897792 
2814.000000	103.904218 
2813.000000	103.910100 
2812.000000	103.914913 
2811.000000	103.918486 
2810.000000	103.920923 
2809.000000	103.922300 
2808.000000	103.922709 
2807.000000	103.922776 
2806.000000	103.923731 
2805.000000	103.926404 
2804.000000	103.930306 
2803.000000	103.934081 
2802.000000	103.936772 
2801.000000	103.938274 
2800.000000	103.938822 
2799.000000	103.938659 
2798.000000	103.938228 
2797.000000	103.938033 
2796.000000	103.938018 
2795.000000	103.937536 
2794.000000	103.936307 
2793.000000	103.935272 
2792.000000	103.936073 
2791.000000	103.939519 
2790.000000	103.944669 
2789.000000	103.949265 
2788.000000	103.951529 
2787.000000	103.951480 
2786.000000	103.950507 
2785.000000	103.949913 
2784.000000	103.950022 
2783.000000	103.950740 
2782.000000	103.952270 
2781.000000	103.954660 
2780.000000	103.957022 
2779.000000	103.958000 
2778.000000	103.957145 
2777.000000	103.955499 
2776.000000	103.954697 
2775.000000	103.955493 
2774.000000	103.957410 
2773.000000	103.959509 
2772.000000	103.961304 
2771.000000	103.962860 
2770.000000	103.964287 
2769.000000	103.965432 
2768.000000	103.966188 
2767.000000	103.966992 
2766.000000	103.968682 
2765.000000	103.971620 
2764.000000	103.975096 
2763.000000	103.977840 
2762.000000	103.979161 
2761.000000	103.979308 
2760.000000	103.978879 
2759.000000	103.978394 
2758.000000	103.978333 
2757.000000	103.979051 
2756.000000	103.980366 
2755.000000	103.981529 
2754.000000	103.981884 
2753.000000	103.981424 
2752.000000	103.980661 
2751.000000	103.980157 
2750.000000	103.980231 
2749.000000	103.980869 
2748.000000	103.981627 
2747.000000	103.981796 
2746.000000	103.980934 
2745.000000	103.979306 
2744.000000	103.977746 
2743.000000	103.977074 
2742.000000	103.977672 
2741.000000	103.979402 
2740.000000	103.981649 
2739.000000	103.983505 
2738.000000	103.984194 
2737.000000	103.983563 
2736.000000	103.982301 
2735.000000	103.981510 
2734.000000	103.981830 
2733.000000	103.983133 
2732.000000	103.985009 
2731.000000	103.987271 
2730.000000	103.989708 
2729.000000	103.991536 
2728.000000	103.991711 
2727.000000	103.989900 
2726.000000	103.986853 
2725.000000	103.983829 
2724.000000	103.981818 
2723.000000	103.981234 
2722.000000	103.981824 
2721.000000	103.982591 
2720.000000	103.982452 
2719.000000	103.981423 
2718.000000	103.980775 
2717.000000	103.981541 
2716.000000	103.983125 
2715.000000	103.983931 
2714.000000	103.983410 
2713.000000	103.982738 
2712.000000	103.983176 
2711.000000	103.984302 
2710.000000	103.984431 
2709.000000	103.982791 
2708.000000	103.980824 
2707.000000	103.980872 
2706.000000	103.983700 
2705.000000	103.987703 
2704.000000	103.990554 
2703.000000	103.991587 
2702.000000	103.992028 
2701.000000	103.993164 
2700.000000	103.995023 
2699.000000	103.997125 
2698.000000	103.999686 
2697.000000	104.003068 
2696.000000	104.006237 
2695.000000	104.006941 
2694.000000	104.003807 
2693.000000	103.997729 
2692.000000	103.991335 
2691.000000	103.987107 
2690.000000	103.985822 
2689.000000	103.986481 
2688.000000	103.987506 
2687.000000	103.988374 
2686.000000	103.990104 
2685.000000	103.993864 
2684.000000	103.999202 
2683.000000	104.003930 
2682.000000	104.005864 
2681.000000	104.004535 
2680.000000	104.001564 
2679.000000	103.999432 
2678.000000	103.999332 
2677.000000	104.000171 
2676.000000	104.000014 
2675.000000	103.998591 
2674.000000	103.997688 
2673.000000	103.998747 
2672.000000	104.000936 
2671.000000	104.002352 
2670.000000	104.002194 
2669.000000	104.000608 
2668.000000	103.997379 
2667.000000	103.992239 
2666.000000	103.986188 
2665.000000	103.981115 
2664.000000	103.978023 
2663.000000	103.976546 
2662.000000	103.976021 
2661.000000	103.976057 
2660.000000	103.975952 
2659.000000	103.974737 
2658.000000	103.972279 
2657.000000	103.969627 
2656.000000	103.967806 
2655.000000	103.966743 
2654.000000	103.965800 
2653.000000	103.964875 
2652.000000	103.964339 
2651.000000	103.964040 
2650.000000	103.962998 
2649.000000	103.960338 
2648.000000	103.956200 
2647.000000	103.951683 
2646.000000	103.948001 
2645.000000	103.945658 
2644.000000	103.944320 
2643.000000	103.943150 
2642.000000	103.941458 
2641.000000	103.939190 
2640.000000	103.936788 
2639.000000	103.934654 
2638.000000	103.932789 
2637.000000	103.930980 
2636.000000	103.929168 
2635.000000	103.927443 
2634.000000	103.925770 
2633.000000	103.923938 
2632.000000	103.921843 
2631.000000	103.919653 
2630.000000	103.917627 
2629.000000	103.915811 
2628.000000	103.914096 
2627.000000	103.912387 
2626.000000	103.910634 
2625.000000	103.908763 
2624.000000	103.906621 
2623.000000	103.904088 
2622.000000	103.901301 
2621.000000	103.898672 
2620.000000	103.896590 
2619.000000	103.895151 
2618.000000	103.894153 
2617.000000	103.893241 
2616.000000	103.892005 
2615.000000	103.890044 
2614.000000	103.887124 
2613.000000	103.883503 
2612.000000	103.879973 
2611.000000	103.877188 
2610.000000	103.874925 
2609.000000	103.872286 
2608.000000	103.868912 
2607.000000	103.865484 
2606.000000	103.862582 
2605.000000	103.859681 
2604.000000	103.856318 
2603.000000	103.853731 
2602.000000	103.853735 
2601.000000	103.855823 
2600.000000	103.856829 
2599.000000	103.854355 
2598.000000	103.849206 
2597.000000	103.843850 
2596.000000	103.839424 
2595.000000	103.835646 
2594.000000	103.832794 
2593.000000	103.831861 
2592.000000	103.832703 
2591.000000	103.833321 
2590.000000	103.831408 
2589.000000	103.826043 
2588.000000	103.818068 
2587.000000	103.809616 
2586.000000	103.802984 
2585.000000	103.799186 
2584.000000	103.797568 
2583.000000	103.797201 
2582.000000	103.798222 
2581.000000	103.801278 
2580.000000	103.806117 
2579.000000	103.811375 
2578.000000	103.815519 
2577.000000	103.817489 
2576.000000	103.816661 
2575.000000	103.812758 
2574.000000	103.806144 
2573.000000	103.798428 
2572.000000	103.792614 
2571.000000	103.791546 
2570.000000	103.795487 
2569.000000	103.801372 
2568.000000	103.805168 
2567.000000	103.805599 
2566.000000	103.804486 
2565.000000	103.804138 
2564.000000	103.805503 
2563.000000	103.808579 
2562.000000	103.812994 
2561.000000	103.817581 
2560.000000	103.820546 
2559.000000	103.820951 
2558.000000	103.819422 
2557.000000	103.817166 
2556.000000	103.815006 
2555.000000	103.813558 
2554.000000	103.813477 
2553.000000	103.814968 
2552.000000	103.817594 
2551.000000	103.820735 
2550.000000	103.823644 
2549.000000	103.825406 
2548.000000	103.825678 
2547.000000	103.825363 
2546.000000	103.825802 
2545.000000	103.827099 
2544.000000	103.828215 
2543.000000	103.828540 
2542.000000	103.828447 
2541.000000	103.828441 
2540.000000	103.828592 
2539.000000	103.828818 
2538.000000	103.829192 
2537.000000	103.829812 
2536.000000	103.830598 
2535.000000	103.831387 
2534.000000	103.832089 
2533.000000	103.832664 
2532.000000	103.833080 
2531.000000	103.833388 
2530.000000	103.833733 
2529.000000	103.834192 
2528.000000	103.834719 
2527.000000	103.835226 
2526.000000	103.835682 
2525.000000	103.836116 
2524.000000	103.836561 
2523.000000	103.837023 
2522.000000	103.837540 
2521.000000	103.838172 
2520.000000	103.838926 
2519.000000	103.839706 
2518.000000	103.840404 
2517.000000	103.840985 
2516.000000	103.841441 
2515.000000	103.841732 
2514.000000	103.841872 
2513.000000	103.842007 
2512.000000	103.842315 
2511.000000	103.842860 
2510.000000	103.843539 
2509.000000	103.844091 
2508.000000	103.844276 
2507.000000	103.843996 
2506.000000	103.843397 
2505.000000	103.842898 
2504.000000	103.842874 
2503.000000	103.843402 
2502.000000	103.844123 
2501.000000	103.844520 
2500.000000	103.844369 
2499.000000	103.843962 
2498.000000	103.843945 
2497.000000	103.844700 
2496.000000	103.845998 
2495.000000	103.847388 
2494.000000	103.848746 
2493.000000	103.850065 
2492.000000	103.850961 
2491.000000	103.851021 
2490.000000	103.850559 
2489.000000	103.850452 
2488.000000	103.850956 
2487.000000	103.851431 
2486.000000	103.851453 
2485.000000	103.851473 
2484.000000	103.851972 
2483.000000	103.852716 
2482.000000	103.853210 
2481.000000	103.853184 
2480.000000	103.852359 
2479.000000	103.850585 
2478.000000	103.848532 
2477.000000	103.847301 
2476.000000	103.846903 
2475.000000	103.846173 
2474.000000	103.844589 
2473.000000	103.843268 
2472.000000	103.843523 
2471.000000	103.844951 
2470.000000	103.845658 
2469.000000	103.844353 
2468.000000	103.841555 
2467.000000	103.838845 
2466.000000	103.837342 
2465.000000	103.837146 
2464.000000	103.837674 
2463.000000	103.838374 
2462.000000	103.839067 
2461.000000	103.839624 
2460.000000	103.839752 
2459.000000	103.839384 
2458.000000	103.839026 
2457.000000	103.839286 
2456.000000	103.840085 
2455.000000	103.840681 
2454.000000	103.840419 
2453.000000	103.839203 
2452.000000	103.837440 
2451.000000	103.835954 
2450.000000	103.835677 
2449.000000	103.836783 
2448.000000	103.838141 
2447.000000	103.838360 
2446.000000	103.837524 
2445.000000	103.837242 
2444.000000	103.838733 
2443.000000	103.841711 
2442.000000	103.844934 
2441.000000	103.847398 
2440.000000	103.848898 
2439.000000	103.849606 
2438.000000	103.849820 
2437.000000	103.849971 
2436.000000	103.850515 
2435.000000	103.851770 
2434.000000	103.853961 
2433.000000	103.857107 
2432.000000	103.860561 
2431.000000	103.863082 
2430.000000	103.863938 
2429.000000	103.863650 
2428.000000	103.863307 
2427.000000	103.863212 
2426.000000	103.862304 
2425.000000	103.858970 
2424.000000	103.854141 
2423.000000	103.851096 
2422.000000	103.851146 
2421.000000	103.853511 
2420.000000	103.857963 
2419.000000	103.864760 
2418.000000	103.872153 
2417.000000	103.875993 
2416.000000	103.873226 
2415.000000	103.865780 
2414.000000	103.860239 
2413.000000	103.861922 
2412.000000	103.869146 
2411.000000	103.874577 
2410.000000	103.872917 
2409.000000	103.866680 
2408.000000	103.863830 
2407.000000	103.870406 
2406.000000	103.886024 
2405.000000	103.904997 
2404.000000	103.919765 
2403.000000	103.924242 
2402.000000	103.917518 
2401.000000	103.906247 
2400.000000	103.900827 
2399.000000	103.905814 
2398.000000	103.915132 
2397.000000	103.919301 
2396.000000	103.916933 
2395.000000	103.915993 
2394.000000	103.922993 
2393.000000	103.933882 
2392.000000	103.937402 
2391.000000	103.925567 
2390.000000	103.898794 
2389.000000	103.862311 
2388.000000	103.820130 
2387.000000	103.772541 
2386.000000	103.718344 
2385.000000	103.660605 
2384.000000	103.611503 
2383.000000	103.590973 
2382.000000	103.619127 
2381.000000	103.705703 
2380.000000	103.843729 
2379.000000	104.009981 
2378.000000	104.170167 
2377.000000	104.287065 
2376.000000	104.330045 
2375.000000	104.286952 
2374.000000	104.175124 
2373.000000	104.035621 
2372.000000	103.907504 
2371.000000	103.806789 
2370.000000	103.736148 
2369.000000	103.702364 
2368.000000	103.709285 
2367.000000	103.738324 
2366.000000	103.758740 
2365.000000	103.758727 
2364.000000	103.747264 
2363.000000	103.721232 
2362.000000	103.666902 
2361.000000	103.590429 
2360.000000	103.514672 
2359.000000	103.469810 
2358.000000	103.485573 
2357.000000	103.561701 
2356.000000	103.654169 
2355.000000	103.702271 
2354.000000	103.716868 
2353.000000	103.739730 
2352.000000	103.767736 
2351.000000	103.763997 
2350.000000	103.712685 
2349.000000	103.643758 
2348.000000	103.585939 
2347.000000	103.545637 
2346.000000	103.502555 
2345.000000	103.430761 
2344.000000	103.358041 
2343.000000	103.321623 
2342.000000	103.363553 
2341.000000	103.479257 
2340.000000	103.611217 
2339.000000	103.702579 
2338.000000	103.743958 
2337.000000	103.769813 
2336.000000	103.792807 
2335.000000	103.814746 
2334.000000	103.833889 
2333.000000	103.859205 
2332.000000	103.859053 
2331.000000	103.816506 
2330.000000	103.720417 
2329.000000	103.610237 
2328.000000	103.496948 
2327.000000	103.402919 
2326.000000	103.346737 
2325.000000	103.342239 
2324.000000	103.379285 
2323.000000	103.426701 
2322.000000	103.466958 
2321.000000	103.494009 
2320.000000	103.498923 
2319.000000	103.485432 
2318.000000	103.463858 
2317.000000	103.465058 
2316.000000	103.487291 
2315.000000	103.521684 
2314.000000	103.533463 
2313.000000	103.517042 
2312.000000	103.468251 
2311.000000	103.413663 
2310.000000	103.368018 
2309.000000	103.347859 
2308.000000	103.343384 
2307.000000	103.349202 
2306.000000	103.351377 
2305.000000	103.343039 
2304.000000	103.311783 
2303.000000	103.265732 
2302.000000	103.219758 
2301.000000	103.195302 
2300.000000	103.188600 
2299.000000	103.190100 
2298.000000	103.183401 
2297.000000	103.173241 
2296.000000	103.168113 
2295.000000	103.181739 
2294.000000	103.214351 
2293.000000	103.258856 
2292.000000	103.299882 
2291.000000	103.327704 
2290.000000	103.342668 
2289.000000	103.351094 
2288.000000	103.360192 
2287.000000	103.374036 
2286.000000	103.395160 
2285.000000	103.419600 
2284.000000	103.441220 
2283.000000	103.455603 
2282.000000	103.465201 
2281.000000	103.472538 
2280.000000	103.478216 
2279.000000	103.482651 
2278.000000	103.487534 
2277.000000	103.491173 
2276.000000	103.487592 
2275.000000	103.476797 
2274.000000	103.466918 
2273.000000	103.465720 
2272.000000	103.470948 
2271.000000	103.477647 
2270.000000	103.485226 
2269.000000	103.493359 
2268.000000	103.496335 
2267.000000	103.490798 
2266.000000	103.483367 
2265.000000	103.484357 
2264.000000	103.496238 
2263.000000	103.513938 
2262.000000	103.531670 
2261.000000	103.544451 
2260.000000	103.549323 
2259.000000	103.547814 
2258.000000	103.545975 
2257.000000	103.547885 
2256.000000	103.552508 
2255.000000	103.557284 
2254.000000	103.561434 
2253.000000	103.565428 
2252.000000	103.569271 
2251.000000	103.572687 
2250.000000	103.575423 
2249.000000	103.577293 
2248.000000	103.577991 
2247.000000	103.578145 
2246.000000	103.579302 
2245.000000	103.582546 
2244.000000	103.587170 
2243.000000	103.591067 
2242.000000	103.592617 
2241.000000	103.591537 
2240.000000	103.588427 
2239.000000	103.584632 
2238.000000	103.582177 
2237.000000	103.582745 
2236.000000	103.586545 
2235.000000	103.591852 
2234.000000	103.596260 
2233.000000	103.597967 
2232.000000	103.595942 
2231.000000	103.590294 
2230.000000	103.582963 
2229.000000	103.576383 
2228.000000	103.571237 
2227.000000	103.567112 
2226.000000	103.565016 
2225.000000	103.566949 
2224.000000	103.572298 
2223.000000	103.576976 
2222.000000	103.577631 
2221.000000	103.575061 
2220.000000	103.572056 
2219.000000	103.569477 
2218.000000	103.565746 
2217.000000	103.558705 
2216.000000	103.547228 
2215.000000	103.532560 
2214.000000	103.519151 
2213.000000	103.511088 
2212.000000	103.507624 
2211.000000	103.504819 
2210.000000	103.500463 
2209.000000	103.495833 
2208.000000	103.492706 
2207.000000	103.490728 
2206.000000	103.488089 
2205.000000	103.483364 
2204.000000	103.475972 
2203.000000	103.465835 
2202.000000	103.453575 
2201.000000	103.440758 
2200.000000	103.429456 
2199.000000	103.421142 
2198.000000	103.414962 
2197.000000	103.407389 
2196.000000	103.395822 
2195.000000	103.383650 
2194.000000	103.378691 
2193.000000	103.383890 
2192.000000	103.392223 
2191.000000	103.394322 
2190.000000	103.389797 
2189.000000	103.386345 
2188.000000	103.388704 
2187.000000	103.392970 
2186.000000	103.392619 
2185.000000	103.386508 
2184.000000	103.379411 
2183.000000	103.376594 
2182.000000	103.378438 
2181.000000	103.379017 
2180.000000	103.370426 
2179.000000	103.349953 
2178.000000	103.323012 
2177.000000	103.299804 
2176.000000	103.290203 
2175.000000	103.300718 
2174.000000	103.330364 
2173.000000	103.365101 
2172.000000	103.383385 
2171.000000	103.374180 
2170.000000	103.346238 
2169.000000	103.318660 
2168.000000	103.302135 
2167.000000	103.294227 
2166.000000	103.288588 
2165.000000	103.280344 
2164.000000	103.265407 
2163.000000	103.244603 
2162.000000	103.229038 
2161.000000	103.233420 
2160.000000	103.263372 
2159.000000	103.312826 
2158.000000	103.368907 
2157.000000	103.415470 
2156.000000	103.440751 
2155.000000	103.447953 
2154.000000	103.452414 
2153.000000	103.463179 
2152.000000	103.473524 
2151.000000	103.476347 
2150.000000	103.479765 
2149.000000	103.496121 
2148.000000	103.521028 
2147.000000	103.536630 
2146.000000	103.534166 
2145.000000	103.522019 
2144.000000	103.512497 
2143.000000	103.509516 
2142.000000	103.510647 
2141.000000	103.513023 
2140.000000	103.515513 
2139.000000	103.520412 
2138.000000	103.533159 
2137.000000	103.555841 
2136.000000	103.581705 
2135.000000	103.601026 
2134.000000	103.611106 
2133.000000	103.616042 
2132.000000	103.619515 
2131.000000	103.622724 
2130.000000	103.626927 
2129.000000	103.632264 
2128.000000	103.635619 
2127.000000	103.635057 
2126.000000	103.635284 
2125.000000	103.644019 
2124.000000	103.663155 
2123.000000	103.686766 
2122.000000	103.706332 
2121.000000	103.716123 
2120.000000	103.715421 
2119.000000	103.708086 
2118.000000	103.700029 
2117.000000	103.695277 
2116.000000	103.693953 
2115.000000	103.694785 
2114.000000	103.697737 
2113.000000	103.702074 
2112.000000	103.704374 
2111.000000	103.702374 
2110.000000	103.698961 
2109.000000	103.698877 
2108.000000	103.702782 
2107.000000	103.707903 
2106.000000	103.713094 
2105.000000	103.719251 
2104.000000	103.726254 
2103.000000	103.733557 
2102.000000	103.742217 
2101.000000	103.751830 
2100.000000	103.757353 
2099.000000	103.754218 
2098.000000	103.745204 
2097.000000	103.738175 
2096.000000	103.737203 
2095.000000	103.740385 
2094.000000	103.744854 
2093.000000	103.748754 
2092.000000	103.749364 
2091.000000	103.745082 
2090.000000	103.739253 
2089.000000	103.736677 
2088.000000	103.736727 
2087.000000	103.734525 
2086.000000	103.727939 
2085.000000	103.718993 
2084.000000	103.709489 
2083.000000	103.700050 
2082.000000	103.692984 
2081.000000	103.690706 
2080.000000	103.690794 
2079.000000	103.687509 
2078.000000	103.679297 
2077.000000	103.670513 
2076.000000	103.665105 
2075.000000	103.663139 
2074.000000	103.663521 
2073.000000	103.665410 
2072.000000	103.667299 
2071.000000	103.667937 
2070.000000	103.667313 
2069.000000	103.664028 
2068.000000	103.654467 
2067.000000	103.639630 
2066.000000	103.628145 
2065.000000	103.626573 
2064.000000	103.629142 
2063.000000	103.624468 
2062.000000	103.610666 
2061.000000	103.596393 
2060.000000	103.588722 
2059.000000	103.586534 
2058.000000	103.586222 
2057.000000	103.587673 
2056.000000	103.593023 
2055.000000	103.603179 
2054.000000	103.615626 
2053.000000	103.623180 
2052.000000	103.617316 
2051.000000	103.595992 
2050.000000	103.567632 
2049.000000	103.544451 
2048.000000	103.529993 
2047.000000	103.518913 
2046.000000	103.507355 
2045.000000	103.496349 
2044.000000	103.485781 
2043.000000	103.473452 
2042.000000	103.461479 
2041.000000	103.455581 
2040.000000	103.456296 
2039.000000	103.458737 
2038.000000	103.460564 
2037.000000	103.463039 
2036.000000	103.465256 
2035.000000	103.464682 
2034.000000	103.462935 
2033.000000	103.463297 
2032.000000	103.462818 
2031.000000	103.455025 
2030.000000	103.441350 
2029.000000	103.432969 
2028.000000	103.437118 
2027.000000	103.448733 
2026.000000	103.456278 
2025.000000	103.454716 
2024.000000	103.448648 
2023.000000	103.445248 
2022.000000	103.447073 
2021.000000	103.451648 
2020.000000	103.455436 
2019.000000	103.457458 
2018.000000	103.459321 
2017.000000	103.462318 
2016.000000	103.465348 
2015.000000	103.466744 
2014.000000	103.466561 
2013.000000	103.465408 
2012.000000	103.462985 
2011.000000	103.459355 
2010.000000	103.456095 
2009.000000	103.454323 
2008.000000	103.452612 
2007.000000	103.449117 
2006.000000	103.444939 
2005.000000	103.443054 
2004.000000	103.444938 
2003.000000	103.450797 
2002.000000	103.461194 
2001.000000	103.475134 
2000.000000	103.487435 
1999.000000	103.492362 
1998.000000	103.488876 
1997.000000	103.480579 
1996.000000	103.472256 
1995.000000	103.466924 
1994.000000	103.466469 
1993.000000	103.471388 
1992.000000	103.478440 
1991.000000	103.482778 
1990.000000	103.484687 
1989.000000	103.489024 
1988.000000	103.496799 
1987.000000	103.502189 
1986.000000	103.500285 
1985.000000	103.493304 
1984.000000	103.486309 
1983.000000	103.479947 
1982.000000	103.472665 
1981.000000	103.466557 
1980.000000	103.466454 
1979.000000	103.474333 
1978.000000	103.488044 
1977.000000	103.504165 
1976.000000	103.518935 
1975.000000	103.527811 
1974.000000	103.528573 
1973.000000	103.524875 
1972.000000	103.523082 
1971.000000	103.524749 
1970.000000	103.525885 
1969.000000	103.524313 
1968.000000	103.524122 
1967.000000	103.529934 
1966.000000	103.540048 
1965.000000	103.548363 
1964.000000	103.551125 
1963.000000	103.549645 
1962.000000	103.548451 
1961.000000	103.552541 
1960.000000	103.564402 
1959.000000	103.582369 
1958.000000	103.602974 
1957.000000	103.624881 
1956.000000	103.647461 
1955.000000	103.666278 
1954.000000	103.675064 
1953.000000	103.673453 
1952.000000	103.669148 
1951.000000	103.669302 
1950.000000	103.673383 
1949.000000	103.677349 
1948.000000	103.680238 
1947.000000	103.683573 
1946.000000	103.686761 
1945.000000	103.687915 
1944.000000	103.689620 
1943.000000	103.699239 
1942.000000	103.719598 
1941.000000	103.743147 
1940.000000	103.760720 
1939.000000	103.771946 
1938.000000	103.781886 
1937.000000	103.792991 
1936.000000	103.802640 
1935.000000	103.807388 
1934.000000	103.807642 
1933.000000	103.807984 
1932.000000	103.812573 
1931.000000	103.821248 
1930.000000	103.830664 
1929.000000	103.837118 
1928.000000	103.839175 
1927.000000	103.839240 
1926.000000	103.841679 
1925.000000	103.848172 
1924.000000	103.856411 
1923.000000	103.862918 
1922.000000	103.866965 
1921.000000	103.870214 
1920.000000	103.874043 
1919.000000	103.878595 
1918.000000	103.883561 
1917.000000	103.888502 
1916.000000	103.892986 
1915.000000	103.897265 
1914.000000	103.901961 
1913.000000	103.907134 
1912.000000	103.912099 
1911.000000	103.916200 
1910.000000	103.919538 
1909.000000	103.922555 
1908.000000	103.925535 
1907.000000	103.928615 
1906.000000	103.931903 
1905.000000	103.935326 
1904.000000	103.938679 
1903.000000	103.941852 
1902.000000	103.944871 
1901.000000	103.947748 
1900.000000	103.950465 
1899.000000	103.953029 
1898.000000	103.955491 
1897.000000	103.957913 
1896.000000	103.960309 
1895.000000	103.962668 
1894.000000	103.965002 
1893.000000	103.967352 
1892.000000	103.969738 
1891.000000	103.972129 
1890.000000	103.974456 
1889.000000	103.976639 
1888.000000	103.978622 
1887.000000	103.980401 
1886.000000	103.982027 
1885.000000	103.983551 
1884.000000	103.984992 
1883.000000	103.986349 
1882.000000	103.987643 
1881.000000	103.988909 
1880.000000	103.990159 
1879.000000	103.991362 
1878.000000	103.992465 
1877.000000	103.993419 
1876.000000	103.994194 
1875.000000	103.994791 
1874.000000	103.995253 
1873.000000	103.995635 
1872.000000	103.995971 
1871.000000	103.996271 
1870.000000	103.996561 
1869.000000	103.996933 
1868.000000	103.997496 
1867.000000	103.998083 
1866.000000	103.998410 
1865.000000	103.998481 
1864.000000	103.998520 
1863.000000	103.998522 
1862.000000	103.998641 
1861.000000	103.999641 
1860.000000	104.001593 
1859.000000	104.002729 
1858.000000	104.001867 
1857.000000	104.000623 
1856.000000	104.000613 
1855.000000	104.000911 
1854.000000	104.000357 
1853.000000	103.999499 
1852.000000	103.998753 
1851.000000	103.997514 
1850.000000	103.997178 
1849.000000	103.999422 
1848.000000	104.000570 
1847.000000	103.992248 
1846.000000	103.971733 
1845.000000	103.948393 
1844.000000	103.935640 
1843.000000	103.936813 
1842.000000	103.947287 
1841.000000	103.958151 
1840.000000	103.963845 
1839.000000	103.966959 
1838.000000	103.972979 
1837.000000	103.980021 
1836.000000	103.978433 
1835.000000	103.965703 
1834.000000	103.953230 
1833.000000	103.953714 
1832.000000	103.971992 
1831.000000	103.998322 
1830.000000	104.012664 
1829.000000	104.005254 
1828.000000	103.984707 
1827.000000	103.963945 
1826.000000	103.948111 
1825.000000	103.938965 
1824.000000	103.932410 
1823.000000	103.920015 
1822.000000	103.905700 
1821.000000	103.903497 
1820.000000	103.916297 
1819.000000	103.925974 
1818.000000	103.920158 
1817.000000	103.910620 
1816.000000	103.904470 
1815.000000	103.886669 
1814.000000	103.852066 
1813.000000	103.824645 
1812.000000	103.824771 
1811.000000	103.826204 
1810.000000	103.798845 
1809.000000	103.767575 
1808.000000	103.758298 
1807.000000	103.752091 
1806.000000	103.730093 
1805.000000	103.705415 
1804.000000	103.689887 
1803.000000	103.665964 
1802.000000	103.616222 
1801.000000	103.561158 
1800.000000	103.514887 
1799.000000	103.450678 
1798.000000	103.365884 
1797.000000	103.295940 
1796.000000	103.251587 
1795.000000	103.206315 
1794.000000	103.145039 
1793.000000	103.094658 
1792.000000	103.081366 
1791.000000	103.066558 
1790.000000	103.016551 
1789.000000	102.957551 
1788.000000	102.914526 
1787.000000	102.878789 
1786.000000	102.834866 
1785.000000	102.788319 
1784.000000	102.748237 
1783.000000	102.711159 
1782.000000	102.667389 
1781.000000	102.608740 
1780.000000	102.526455 
1779.000000	102.417761 
1778.000000	102.298827 
1777.000000	102.183115 
1776.000000	102.060691 
1775.000000	101.910471 
1774.000000	101.723337 
1773.000000	101.514350 
1772.000000	101.329407 
1771.000000	101.177762 
1770.000000	101.019316 
1769.000000	100.833539 
1768.000000	100.632153 
1767.000000	100.425345 
1766.000000	100.212804 
1765.000000	99.995794  
1764.000000	99.774772  
1763.000000	99.541919  
1762.000000	99.287077  
1761.000000	99.028995  
1760.000000	98.799709  
1759.000000	98.589960  
1758.000000	98.350915  
1757.000000	98.046054  
1756.000000	97.702999  
1755.000000	97.378887  
1754.000000	97.081904  
1753.000000	96.779912  
1752.000000	96.463936  
1751.000000	96.174364  
1750.000000	95.933729  
1749.000000	95.704797  
1748.000000	95.469689  
1747.000000	95.244296  
1746.000000	95.025212  
1745.000000	94.792381  
1744.000000	94.549453  
1743.000000	94.314748  
1742.000000	94.076013  
1741.000000	93.812156  
1740.000000	93.551440  
1739.000000	93.355009  
1738.000000	93.234913  
1737.000000	93.164789  
1736.000000	93.147027  
1735.000000	93.234124  
1734.000000	93.467531  
1733.000000	93.738077  
1732.000000	93.896651  
1731.000000	93.925268  
1730.000000	93.869349  
1729.000000	93.767411  
1728.000000	93.661842  
1727.000000	93.587225  
1726.000000	93.548759  
1725.000000	93.534698  
1724.000000	93.537053  
1723.000000	93.555169  
1722.000000	93.589587  
1721.000000	93.654450  
1720.000000	93.763315  
1719.000000	93.878152  
1718.000000	93.925068  
1717.000000	93.991543  
1716.000000	94.183873  
1715.000000	94.445362  
1714.000000	94.732025  
1713.000000	95.050462  
1712.000000	95.394710  
1711.000000	95.756274  
1710.000000	96.136486  
1709.000000	96.546807  
1708.000000	96.995460  
1707.000000	97.474062  
1706.000000	97.959320  
1705.000000	98.407564  
1704.000000	98.761876  
1703.000000	98.999226  
1702.000000	99.169865  
1701.000000	99.397199  
1700.000000	99.744275  
1699.000000	100.061448 
1698.000000	100.301518 
1697.000000	100.562718 
1696.000000	100.888185 
1695.000000	101.140483 
1694.000000	101.253966 
1693.000000	101.319907 
1692.000000	101.408901 
1691.000000	101.527445 
1690.000000	101.644685 
1689.000000	101.747379 
1688.000000	101.859922 
1687.000000	101.996338 
1686.000000	102.156389 
1685.000000	102.318238 
1684.000000	102.443434 
1683.000000	102.463993 
1682.000000	102.437634 
1681.000000	102.434612 
1680.000000	102.473706 
1679.000000	102.529640 
1678.000000	102.582411 
1677.000000	102.624298 
1676.000000	102.658477 
1675.000000	102.704930 
1674.000000	102.769647 
1673.000000	102.835994 
1672.000000	102.883305 
1671.000000	102.916567 
1670.000000	102.968509 
1669.000000	103.053950 
1668.000000	103.138418 
1667.000000	103.205582 
1666.000000	103.253304 
1665.000000	103.288946 
1664.000000	103.322654 
1663.000000	103.355684 
1662.000000	103.384537 
1661.000000	103.401765 
1660.000000	103.402564 
1659.000000	103.408053 
1658.000000	103.440239 
1657.000000	103.511127 
1656.000000	103.598892 
1655.000000	103.699328 
1654.000000	103.779173 
1653.000000	103.832553 
1652.000000	103.789097 
1651.000000	103.733046 
1650.000000	103.665554 
1649.000000	103.616808 
1648.000000	103.563296 
1647.000000	103.520285 
1646.000000	103.531835 
1645.000000	103.572990 
1644.000000	103.607165 
1643.000000	103.620469 
1642.000000	103.623305 
1641.000000	103.632842 
1640.000000	103.650620 
1639.000000	103.665685 
1638.000000	103.669432 
1637.000000	103.664422 
1636.000000	103.665772 
1635.000000	103.690530 
1634.000000	103.718794 
1633.000000	103.739463 
1632.000000	103.745499 
1631.000000	103.744972 
1630.000000	103.752898 
1629.000000	103.773807 
1628.000000	103.792287 
1627.000000	103.797694 
1626.000000	103.793863 
1625.000000	103.784352 
1624.000000	103.766163 
1623.000000	103.748783 
1622.000000	103.748715 
1621.000000	103.760922 
1620.000000	103.772335 
1619.000000	103.777844 
1618.000000	103.778321 
1617.000000	103.777101 
1616.000000	103.774608 
1615.000000	103.771100 
1614.000000	103.771831 
1613.000000	103.774940 
1612.000000	103.776607 
1611.000000	103.777066 
1610.000000	103.781793 
1609.000000	103.789287 
1608.000000	103.792196 
1607.000000	103.792260 
1606.000000	103.797281 
1605.000000	103.805883 
1604.000000	103.809166 
1603.000000	103.807372 
1602.000000	103.809401 
1601.000000	103.814841 
1600.000000	103.817734 
1599.000000	103.820378 
1598.000000	103.827382 
1597.000000	103.835964 
1596.000000	103.839609 
1595.000000	103.838136 
1594.000000	103.837598 
1593.000000	103.839040 
1592.000000	103.838445 
1591.000000	103.836392 
1590.000000	103.837525 
1589.000000	103.841013 
1588.000000	103.841446 
1587.000000	103.837912 
1586.000000	103.833385 
1585.000000	103.827493 
1584.000000	103.817874 
1583.000000	103.806367 
1582.000000	103.798156 
1581.000000	103.793396 
1580.000000	103.788864 
1579.000000	103.784318 
1578.000000	103.781511 
1577.000000	103.778410 
1576.000000	103.773201 
1575.000000	103.768564 
1574.000000	103.766152 
1573.000000	103.763991 
1572.000000	103.760897 
1571.000000	103.756866 
1570.000000	103.752969 
1569.000000	103.749174 
1568.000000	103.744320 
1567.000000	103.739341 
1566.000000	103.734733 
1565.000000	103.729871 
1564.000000	103.724305 
1563.000000	103.718970 
1562.000000	103.715076 
1561.000000	103.710865 
1560.000000	103.702384 
1559.000000	103.687809 
1558.000000	103.675981 
1557.000000	103.665773 
1556.000000	103.655988 
1555.000000	103.647117 
1554.000000	103.638994 
1553.000000	103.631245 
1552.000000	103.623476 
1551.000000	103.615286 
1550.000000	103.606484 
1549.000000	103.597154 
1548.000000	103.587675 
1547.000000	103.578325 
1546.000000	103.569139 
1545.000000	103.560049 
1544.000000	103.551064 
1543.000000	103.542263 
1542.000000	103.533828 
1541.000000	103.526120 
1540.000000	103.519311 
1539.000000	103.512706 
1538.000000	103.505663 
1537.000000	103.498379 
1536.000000	103.491207 
1535.000000	103.484506 
1534.000000	103.478610 
1533.000000	103.473755 
1532.000000	103.469212 
1531.000000	103.463953 
1530.000000	103.458219 
1529.000000	103.453336 
1528.000000	103.449485 
1527.000000	103.444170 
1526.000000	103.434856 
1525.000000	103.424294 
1524.000000	103.415585 
1523.000000	103.405610 
1522.000000	103.393769 
1521.000000	103.397425 
1520.000000	103.417810 
1519.000000	103.436026 
1518.000000	103.442158 
1517.000000	103.439009 
1516.000000	103.432482 
1515.000000	103.420812 
1514.000000	103.403416 
1513.000000	103.388703 
1512.000000	103.386903 
1511.000000	103.394997 
1510.000000	103.397040 
1509.000000	103.374714 
1508.000000	103.326734 
1507.000000	103.295515 
1506.000000	103.293591 
1505.000000	103.270764 
1504.000000	103.264353 
1503.000000	103.278153 
1502.000000	103.304922 
1501.000000	103.340181 
1500.000000	103.384717 
1499.000000	103.428783 
1498.000000	103.445631 
1497.000000	103.440829 
1496.000000	103.457922 
1495.000000	103.487588 
1494.000000	103.492110 
1493.000000	103.471218 
1492.000000	103.448317 
1491.000000	103.436579 
1490.000000	103.433535 
1489.000000	103.449165 
1488.000000	103.472309 
1487.000000	103.468106 
1486.000000	103.436690 
1485.000000	103.397518 
1484.000000	103.362188 
1483.000000	103.332627 
1482.000000	103.301850 
1481.000000	103.267632 
1480.000000	103.235552 
1479.000000	103.207497 
1478.000000	103.180115 
1477.000000	103.148338 
1476.000000	103.105603 
1475.000000	103.036257 
1474.000000	102.940787 
1473.000000	102.867575 
1472.000000	102.868370 
1471.000000	102.901808 
1470.000000	102.915322 
1469.000000	102.908682 
1468.000000	102.896946 
1467.000000	102.879031 
1466.000000	102.844769 
1465.000000	102.800270 
1464.000000	102.763942 
1463.000000	102.737083 
1462.000000	102.711746 
1461.000000	102.692202 
1460.000000	102.682521 
1459.000000	102.664140 
1458.000000	102.588230 
1457.000000	102.473366 
1456.000000	102.413372 
1455.000000	102.416320 
1454.000000	102.433969 
1453.000000	102.450276 
1452.000000	102.465609 
1451.000000	102.476730 
1450.000000	102.477203 
1449.000000	102.473479 
1448.000000	102.480323 
1447.000000	102.493058 
1446.000000	102.492623 
1445.000000	102.480340 
1444.000000	102.466841 
1443.000000	102.454830 
1442.000000	102.442286 
1441.000000	102.430479 
1440.000000	102.424620 
1439.000000	102.423611 
1438.000000	102.411474 
1437.000000	102.380031 
1436.000000	102.364096 
1435.000000	102.385641 
1434.000000	102.423520 
1433.000000	102.466923 
1432.000000	102.518366 
1431.000000	102.571946 
1430.000000	102.604681 
1429.000000	102.605203 
1428.000000	102.598622 
1427.000000	102.611157 
1426.000000	102.636521 
1425.000000	102.643365 
1424.000000	102.623149 
1423.000000	102.606891 
1422.000000	102.607799 
1421.000000	102.614601 
1420.000000	102.615388 
1419.000000	102.599684 
1418.000000	102.539671 
1417.000000	102.432187 
1416.000000	102.322170 
1415.000000	102.231740 
1414.000000	102.138997 
1413.000000	102.014562 
1412.000000	101.868917 
1411.000000	101.744355 
1410.000000	101.658093 
1409.000000	101.607839 
1408.000000	101.611113 
1407.000000	101.679925 
1406.000000	101.783838 
1405.000000	101.877102 
1404.000000	101.958882 
1403.000000	102.052178 
1402.000000	102.148647 
1401.000000	102.225287 
1400.000000	102.269998 
1399.000000	102.294601 
1398.000000	102.306324 
1397.000000	102.300019 
1396.000000	102.288118 
1395.000000	102.288414 
1394.000000	102.273369 
1393.000000	102.200663 
1392.000000	102.095453 
1391.000000	101.997624 
1390.000000	101.903504 
1389.000000	101.771564 
1388.000000	101.569676 
1387.000000	101.320160 
1386.000000	101.064588 
1385.000000	100.812060 
1384.000000	100.555951 
1383.000000	100.299831 
1382.000000	100.052624 
1381.000000	99.817114  
1380.000000	99.589609  
1379.000000	99.380040  
1378.000000	99.211814  
1377.000000	99.090026  
1376.000000	98.994672  
1375.000000	98.906451  
1374.000000	98.821079  
1373.000000	98.730196  
1372.000000	98.634573  
1371.000000	98.564518  
1370.000000	98.541074  
1369.000000	98.522839  
1368.000000	98.451134  
1367.000000	98.345487  
1366.000000	98.305563  
1365.000000	98.415649  
1364.000000	98.665324  
1363.000000	98.954831  
1362.000000	99.192106  
1361.000000	99.364995  
1360.000000	99.503120  
1359.000000	99.613767  
1358.000000	99.681338  
1357.000000	99.700641  
1356.000000	99.691038  
1355.000000	99.678047  
1354.000000	99.678553  
1353.000000	99.705365  
1352.000000	99.762806  
1351.000000	99.841558  
1350.000000	99.937459  
1349.000000	100.045472 
1348.000000	100.157806 
1347.000000	100.265862 
1346.000000	100.364060 
1345.000000	100.447947 
1344.000000	100.515433 
1343.000000	100.568399 
1342.000000	100.612139 
1341.000000	100.653626 
1340.000000	100.711506 
1339.000000	100.815821 
1338.000000	100.974506 
1337.000000	101.168658 
1336.000000	101.382387 
1335.000000	101.610560 
1334.000000	101.851010 
1333.000000	102.097562 
1332.000000	102.335540 
1331.000000	102.548374 
1330.000000	102.730594 
1329.000000	102.886207 
1328.000000	103.017522 
1327.000000	103.122921 
1326.000000	103.204237 
1325.000000	103.261930 
1324.000000	103.302003 
1323.000000	103.335876 
1322.000000	103.368821 
1321.000000	103.394942 
1320.000000	103.408912 
1319.000000	103.416503 
1318.000000	103.426582 
1317.000000	103.439161 
1316.000000	103.449419 
1315.000000	103.457526 
1314.000000	103.466713 
1313.000000	103.477500 
1312.000000	103.484954 
1311.000000	103.480838 
1310.000000	103.459578 
1309.000000	103.424045 
1308.000000	103.384908 
1307.000000	103.351198 
1306.000000	103.324993 
1305.000000	103.300074 
1304.000000	103.274863 
1303.000000	103.251160 
1302.000000	103.223855 
1301.000000	103.181485 
1300.000000	103.120718 
1299.000000	103.050328 
1298.000000	102.979951 
1297.000000	102.912410 
1296.000000	102.845560 
1295.000000	102.776290 
1294.000000	102.699358 
1293.000000	102.612618 
1292.000000	102.524512 
1291.000000	102.447035 
1290.000000	102.381243 
1289.000000	102.318691 
1288.000000	102.256287 
1287.000000	102.199169 
1286.000000	102.147864 
1285.000000	102.095048 
1284.000000	102.037128 
1283.000000	101.977305 
1282.000000	101.917035 
1281.000000	101.854263 
1280.000000	101.790002 
1279.000000	101.729251 
1278.000000	101.671453 
1277.000000	101.611100 
1276.000000	101.546941 
1275.000000	101.481838 
1274.000000	101.410298 
1273.000000	101.319140 
1272.000000	101.205841 
1271.000000	101.085126 
1270.000000	100.970341 
1269.000000	100.858927 
1268.000000	100.744459 
1267.000000	100.630979 
1266.000000	100.525300 
1265.000000	100.428246 
1264.000000	100.339583 
1263.000000	100.260129 
1262.000000	100.184876 
1261.000000	100.105957 
1260.000000	100.027064 
1259.000000	99.964946  
1258.000000	99.926355  
1257.000000	99.897878  
1256.000000	99.861924  
1255.000000	99.811904  
1254.000000	99.748301  
1253.000000	99.671906  
1252.000000	99.586239  
1251.000000	99.497775  
1250.000000	99.406753  
1249.000000	99.305926  
1248.000000	99.192840  
1247.000000	99.073731  
1246.000000	98.950034  
1245.000000	98.814212  
1244.000000	98.662278  
1243.000000	98.497486  
1242.000000	98.318421  
1241.000000	98.117779  
1240.000000	97.896961  
1239.000000	97.667402  
1238.000000	97.433011  
1237.000000	97.186486  
1236.000000	96.928882  
1235.000000	96.677583  
1234.000000	96.448805  
1233.000000	96.248319  
1232.000000	96.086247  
1231.000000	95.982621  
1230.000000	95.949072  
1229.000000	95.980921  
1228.000000	96.073313  
1227.000000	96.228546  
1226.000000	96.442651  
1225.000000	96.698793  
1224.000000	96.970803  
1223.000000	97.208441  
1222.000000	97.320409  
1221.000000	97.213017  
1220.000000	96.881050  
1219.000000	96.459841  
1218.000000	96.157784  
1217.000000	96.118647  
1216.000000	96.348081  
1215.000000	96.739583  
1214.000000	97.150407  
1213.000000	97.476986  
1212.000000	97.688561  
1211.000000	97.809004  
1210.000000	97.876047  
1209.000000	97.916352  
1208.000000	97.948511  
1207.000000	97.991645  
1206.000000	98.061937  
1205.000000	98.167370  
1204.000000	98.310789  
1203.000000	98.492269  
1202.000000	98.705331  
1201.000000	98.938667  
1200.000000	99.186596  
1199.000000	99.452577  
1198.000000	99.738712  
1197.000000	100.037456 
1196.000000	100.335746 
1195.000000	100.622297 
1194.000000	100.890847 
1193.000000	101.140730 
1192.000000	101.375620 
1191.000000	101.597880 
1190.000000	101.803512 
1189.000000	101.986006 
1188.000000	102.144740 
1187.000000	102.285588 
1186.000000	102.413304 
1185.000000	102.527150 
1184.000000	102.623341 
1183.000000	102.697915 
1182.000000	102.748625 
1181.000000	102.778101 
1180.000000	102.794493 
1179.000000	102.805855 
1178.000000	102.814963 
1177.000000	102.822953 
1176.000000	102.833649 
1175.000000	102.849406 
1174.000000	102.868820 
1173.000000	102.892642 
1172.000000	102.926312 
1171.000000	102.970952 
1170.000000	103.018197 
1169.000000	103.061704 
1168.000000	103.107753 
1167.000000	103.162399 
1166.000000	103.212459 
1165.000000	103.235422 
1164.000000	103.228707 
1163.000000	103.213437 
1162.000000	103.206358 
1161.000000	103.202650 
1160.000000	103.192510 
1159.000000	103.180345 
1158.000000	103.176512 
1157.000000	103.180074 
1156.000000	103.180791 
1155.000000	103.172015 
1154.000000	103.153535 
1153.000000	103.127214 
1152.000000	103.096631 
1151.000000	103.066291 
1150.000000	103.037073 
1149.000000	103.008138 
1148.000000	102.984624 
1147.000000	102.972246 
1146.000000	102.959755 
1145.000000	102.921101 
1144.000000	102.846256 
1143.000000	102.761046 
1142.000000	102.702686 
1141.000000	102.678633 
1140.000000	102.661770 
1139.000000	102.622557 
1138.000000	102.554156 
1137.000000	102.468778 
1136.000000	102.382018 
1135.000000	102.303011 
1134.000000	102.230427 
1133.000000	102.152744 
1132.000000	102.055885 
1131.000000	101.934226 
1130.000000	101.794991 
1129.000000	101.652437 
1128.000000	101.517788 
1127.000000	101.392875 
1126.000000	101.273722 
1125.000000	101.162429 
1124.000000	101.071482 
1123.000000	101.008530 
1122.000000	100.958773 
1121.000000	100.894973 
1120.000000	100.808501 
1119.000000	100.719363 
1118.000000	100.651039 
1117.000000	100.606707 
1116.000000	100.575469 
1115.000000	100.549142 
1114.000000	100.523909 
1113.000000	100.495668 
1112.000000	100.464976 
1111.000000	100.439806 
1110.000000	100.422067 
1109.000000	100.396144 
1108.000000	100.344662 
1107.000000	100.268243 
1106.000000	100.181980 
1105.000000	100.093412 
1104.000000	99.994108  
1103.000000	99.876096  
1102.000000	99.750885  
1101.000000	99.644828  
1100.000000	99.585219  
1099.000000	99.567837  
1098.000000	99.566181  
1097.000000	99.553511  
1096.000000	99.522338  
1095.000000	99.480221  
1094.000000	99.436643  
1093.000000	99.401727  
1092.000000	99.389014  
1091.000000	99.405549  
1090.000000	99.441799  
1089.000000	99.484040  
1088.000000	99.534634  
1087.000000	99.606934  
1086.000000	99.702344  
1085.000000	99.806642  
1084.000000	99.909504  
1083.000000	100.014308 
1082.000000	100.126047 
1081.000000	100.240627 
1080.000000	100.348335 
1079.000000	100.439628 
1078.000000	100.508877 
1077.000000	100.562687 
1076.000000	100.623310 
1075.000000	100.711572 
1074.000000	100.824949 
1073.000000	100.943083 
1072.000000	101.054534 
1071.000000	101.165325 
1070.000000	101.280674 
1069.000000	101.393078 
1068.000000	101.493880 
1067.000000	101.585358 
1066.000000	101.674513 
1065.000000	101.762115 
1064.000000	101.843604 
1063.000000	101.915597 
1062.000000	101.977743 
1061.000000	102.032814 
1060.000000	102.087221 
1059.000000	102.145559 
1058.000000	102.201888 
1057.000000	102.243000 
1056.000000	102.263886 
1055.000000	102.274504 
1054.000000	102.287245 
1053.000000	102.301074 
1052.000000	102.302699 
1051.000000	102.282364 
1050.000000	102.245724 
1049.000000	102.210931 
1048.000000	102.195090 
1047.000000	102.200965 
1046.000000	102.215574 
1045.000000	102.224876 
1044.000000	102.230373 
1043.000000	102.247459 
1042.000000	102.286202 
1041.000000	102.338534 
1040.000000	102.387500 
1039.000000	102.424837 
1038.000000	102.455583 
1037.000000	102.488906 
1036.000000	102.529832 
1035.000000	102.578328 
1034.000000	102.630066 
1033.000000	102.676387 
1032.000000	102.707638 
1031.000000	102.719611 
1030.000000	102.715260 
1029.000000	102.697415 
1028.000000	102.660055 
1027.000000	102.588668 
1026.000000	102.470080 
1025.000000	102.302296 
1024.000000	102.096756 
1023.000000	101.873308 
1022.000000	101.651268 
1021.000000	101.441579 
1020.000000	101.246515 
1019.000000	101.068848 
1018.000000	100.923328 
1017.000000	100.837943 
1016.000000	100.839572 
1015.000000	100.935261 
1014.000000	101.107439 
1013.000000	101.326835 
1012.000000	101.566112 
1011.000000	101.801444 
1010.000000	102.012199 
1009.000000	102.188039 
1008.000000	102.332152 
1007.000000	102.452108 
1006.000000	102.551503 
1005.000000	102.634551 
1004.000000	102.711523 
1003.000000	102.789772 
1002.000000	102.862046 
1001.000000	102.913680 
1000.000000	102.941665 
999.000000	 102.957718 
998.000000	 102.971178 
997.000000	 102.979085 
996.000000	 102.979183 
995.000000	 102.984108 
994.000000	 103.011714 
993.000000	 103.062191 
992.000000	 103.112671 
991.000000	 103.136610 
990.000000	 103.125422 
989.000000	 103.091908 
988.000000	 103.057835 
987.000000	 103.039377 
986.000000	 103.038867 
985.000000	 103.045555 
984.000000	 103.045368 
983.000000	 103.032818 
982.000000	 103.012963 
981.000000	 102.990549 
980.000000	 102.960992 
979.000000	 102.917282 
978.000000	 102.863888 
977.000000	 102.815799 
976.000000	 102.781168 
975.000000	 102.752137 
974.000000	 102.718471 
973.000000	 102.684942 
972.000000	 102.666406 
971.000000	 102.668012 
970.000000	 102.680072 
969.000000	 102.692822 
968.000000	 102.707408 
967.000000	 102.730333 
966.000000	 102.765700 
965.000000	 102.816058 
964.000000	 102.881968 
963.000000	 102.955301 
962.000000	 103.020768 
961.000000	 103.071079 
960.000000	 103.114259 
959.000000	 103.160191 
958.000000	 103.207207 
957.000000	 103.248772 
956.000000	 103.285074 
955.000000	 103.317531 
954.000000	 103.338665 
953.000000	 103.341229 
952.000000	 103.335279 
951.000000	 103.342875 
950.000000	 103.373428 
949.000000	 103.414234 
948.000000	 103.447092 
947.000000	 103.464710 
946.000000	 103.469485 
945.000000	 103.467387 
944.000000	 103.468055 
943.000000	 103.481186 
942.000000	 103.505469 
941.000000	 103.527250 
940.000000	 103.535982 
939.000000	 103.535775 
938.000000	 103.536982 
937.000000	 103.542085 
936.000000	 103.546642 
935.000000	 103.549575 
934.000000	 103.553775 
933.000000	 103.557789 
932.000000	 103.554920 
931.000000	 103.542967 
930.000000	 103.530563 
929.000000	 103.529861 
928.000000	 103.542576 
927.000000	 103.554919 
926.000000	 103.549009 
925.000000	 103.520965 
924.000000	 103.486659 
923.000000	 103.467439 
922.000000	 103.470448 
921.000000	 103.486573 
920.000000	 103.504572 
919.000000	 103.520051 
918.000000	 103.530762 
917.000000	 103.531755 
916.000000	 103.520045 
915.000000	 103.499468 
914.000000	 103.475906 
913.000000	 103.450348 
912.000000	 103.420674 
911.000000	 103.387269 
910.000000	 103.353231 
909.000000	 103.322378 
908.000000	 103.300220 
907.000000	 103.291400 
906.000000	 103.291108 
905.000000	 103.284611 
904.000000	 103.262002 
903.000000	 103.229554 
902.000000	 103.200813 
901.000000	 103.181186 
900.000000	 103.168174 
899.000000	 103.159488 
898.000000	 103.153487 
897.000000	 103.142695 
896.000000	 103.120388 
895.000000	 103.093189 
894.000000	 103.077786 
893.000000	 103.083574 
892.000000	 103.105825 
891.000000	 103.135460 
890.000000	 103.165644 
889.000000	 103.186306 
888.000000	 103.182750 
887.000000	 103.148327 
886.000000	 103.095235 
885.000000	 103.045935 
884.000000	 103.012875 
883.000000	 102.987751 
882.000000	 102.948643 
881.000000	 102.876977 
880.000000	 102.770883 
879.000000	 102.645211 
878.000000	 102.518332 
877.000000	 102.399951 
876.000000	 102.294113 
875.000000	 102.210250 
874.000000	 102.164358 
873.000000	 102.169047 
872.000000	 102.226216 
871.000000	 102.326727 
870.000000	 102.451527 
869.000000	 102.575574 
868.000000	 102.679081 
867.000000	 102.758074 
866.000000	 102.821191 
865.000000	 102.876436 
864.000000	 102.925639 
863.000000	 102.970660 
862.000000	 103.015596 
861.000000	 103.057753 
860.000000	 103.083843 
859.000000	 103.083792 
858.000000	 103.065907 
857.000000	 103.050503 
856.000000	 103.048370 
855.000000	 103.052288 
854.000000	 103.050745 
853.000000	 103.042295 
852.000000	 103.031484 
851.000000	 103.017184 
850.000000	 102.994680 
849.000000	 102.969050 
848.000000	 102.957300 
847.000000	 102.972307 
846.000000	 103.009588 
845.000000	 103.054745 
844.000000	 103.099101 
843.000000	 103.140834 
842.000000	 103.175356 
841.000000	 103.196505 
840.000000	 103.208442 
839.000000	 103.224881 
838.000000	 103.250993 
837.000000	 103.275319 
836.000000	 103.287334 
835.000000	 103.296258 
834.000000	 103.322908 
833.000000	 103.375950 
832.000000	 103.443461 
831.000000	 103.505012 
830.000000	 103.545746 
829.000000	 103.560311 
828.000000	 103.551701 
827.000000	 103.529876 
826.000000	 103.506836 
825.000000	 103.491121 
824.000000	 103.489284 
823.000000	 103.507996 
822.000000	 103.545900 
821.000000	 103.586708 
820.000000	 103.612233 
819.000000	 103.621913 
818.000000	 103.629971 
817.000000	 103.643357 
816.000000	 103.653188 
815.000000	 103.651324 
814.000000	 103.643360 
813.000000	 103.637968 
812.000000	 103.631764 
811.000000	 103.614644 
810.000000	 103.586054 
809.000000	 103.557403 
808.000000	 103.540624 
807.000000	 103.540525 
806.000000	 103.555757 
805.000000	 103.578802 
804.000000	 103.595555 
803.000000	 103.594088 
802.000000	 103.576453 
801.000000	 103.558143 
800.000000	 103.552639 
799.000000	 103.556929 
798.000000	 103.552705 
797.000000	 103.523135 
796.000000	 103.471150 
795.000000	 103.420594 
794.000000	 103.394558 
793.000000	 103.394001 
792.000000	 103.402783 
791.000000	 103.411076 
790.000000	 103.423143 
789.000000	 103.440782 
788.000000	 103.454772 
787.000000	 103.461343 
786.000000	 103.475070 
785.000000	 103.511039 
784.000000	 103.561224 
783.000000	 103.602175 
782.000000	 103.622290 
781.000000	 103.630788 
780.000000	 103.641669 
779.000000	 103.658140 
778.000000	 103.671631 
777.000000	 103.670510 
776.000000	 103.653203 
775.000000	 103.637377 
774.000000	 103.649408 
773.000000	 103.697605 
772.000000	 103.762211 
771.000000	 103.818320 
770.000000	 103.861180 
769.000000	 103.900741 
768.000000	 103.939468 
767.000000	 103.967708 
766.000000	 103.976218 
765.000000	 103.962634 
764.000000	 103.932053 
763.000000	 103.901367 
762.000000	 103.895287 
761.000000	 103.924307 
760.000000	 103.971114 
759.000000	 104.010139 
758.000000	 104.033330 
757.000000	 104.044402 
756.000000	 104.038622 
755.000000	 104.009799 
754.000000	 103.974106 
753.000000	 103.964307 
752.000000	 103.994672 
751.000000	 104.043907 
750.000000	 104.076492 
749.000000	 104.071228 
748.000000	 104.028068 
747.000000	 103.959091 
746.000000	 103.879647 
745.000000	 103.801786 
744.000000	 103.729531 
743.000000	 103.659955 
742.000000	 103.584833 
741.000000	 103.486968 
740.000000	 103.343936 
739.000000	 103.146969 
738.000000	 102.912136 
737.000000	 102.663396 
736.000000	 102.409188 
735.000000	 102.144369 
734.000000	 101.866527 
733.000000	 101.575269 
732.000000	 101.265434 
731.000000	 100.941150 
730.000000	 100.631164 
729.000000	 100.362936 
728.000000	 100.138201 
727.000000	 99.955492  
726.000000	 99.839789  
725.000000	 99.835412  
724.000000	 99.963242  
723.000000	 100.194334 
722.000000	 100.470047 
721.000000	 100.745918 
720.000000	 101.012108 
719.000000	 101.265944 
718.000000	 101.484554 
717.000000	 101.641740 
716.000000	 101.736801 
715.000000	 101.804469 
714.000000	 101.889348 
713.000000	 101.997219 
712.000000	 102.089457 
711.000000	 102.134362 
710.000000	 102.144002 
709.000000	 102.155385 
708.000000	 102.186589 
707.000000	 102.239597 
706.000000	 102.303871 
705.000000	 102.364343 
704.000000	 102.417465 
703.000000	 102.471541 
702.000000	 102.534300 
701.000000	 102.602919 
700.000000	 102.665362 
699.000000	 102.715843 
698.000000	 102.759059 
697.000000	 102.803074 
696.000000	 102.853857 
695.000000	 102.911320 
694.000000	 102.972062 
693.000000	 103.032527 
692.000000	 103.090071 
691.000000	 103.145538 
690.000000	 103.200771 
689.000000	 103.255661 
688.000000	 103.308829 
687.000000	 103.359184 
686.000000	 103.407255 
685.000000	 103.453694 
684.000000	 103.497564 
683.000000	 103.538055 
682.000000	 103.575736 
681.000000	 103.611641 
680.000000	 103.646351 
679.000000	 103.680885 
678.000000	 103.716381 
677.000000	 103.750300 
676.000000	 103.780656 
675.000000	 103.805976 
674.000000	 103.825389 
673.000000	 103.842013 
672.000000	 103.865976 
671.000000	 103.912397 
670.000000	 103.997044 
669.000000	 104.120029 
668.000000	 104.204367 
667.000000	 104.162968 
666.000000	 104.048258 
665.000000	 103.969675 
664.000000	 103.935802 
663.000000	 103.927476 
662.000000	 103.930995 
661.000000	 103.937448 
660.000000	 103.942250 
659.000000	 103.945124 
658.000000	 103.949036 
657.000000	 103.954589 
656.000000	 103.960927 
655.000000	 103.965335 
654.000000	 103.965117 
653.000000	 103.960742 
652.000000	 103.955551 
651.000000	 103.951657 
650.000000	 103.948575 
