# Supplementary material for: Characterization of Ingested Microplastics in a Regional Endemic Lizard Apathya cappadocica (Werner, 1902) from Türkiye
Source: Biology (Basel). 2025 Oct 21;14(10):1457. doi: 10.3390/biology14101457 (PMC12561676; doi:10.3390/biology14101457)
Supplement: Supplementary file 1 [file biology-14-01457-s001.zip › biology-3832026-Supplementary materials/Supplementary material Figure S1-27/FTIR SPECTRA/Figure S18-k60-1.asc]

PE IR                   SPECTRUM    ASCII       PEDS        1.60        
  -1
~SP.SP
25/07/17
10:53:49.00
25/07/17
10:53:53.00
Administrator

650.000000
4


SPECTRUM 100,CPU32 MAIN 00.02.8200 12-DECEMBER-2006 10:00:00
MIR TGS
MIR
OPTKBR
79161
0.200000

4.000000
STRONG
RATIO
SPECTRUM
MAGNITUDE
UNIVERSAL ATR
DOUBLE

COMBINED


0


#HDR
-1
-1
#GR
CM-1
%T
0.00002384185791015625
0.0
4000.000000
-1.000000
3351
8
99.702687
87.505928
#DATA
4000.000000	99.476133 
3999.000000	99.471487 
3998.000000	99.467795 
3997.000000	99.464227 
3996.000000	99.461540 
3995.000000	99.460014 
3994.000000	99.459743 
3993.000000	99.459976 
3992.000000	99.459645 
3991.000000	99.457656 
3990.000000	99.453442 
3989.000000	99.447754 
3988.000000	99.442732 
3987.000000	99.440288 
3986.000000	99.440597 
3985.000000	99.442458 
3984.000000	99.444662 
3983.000000	99.446574 
3982.000000	99.447741 
3981.000000	99.447817 
3980.000000	99.446897 
3979.000000	99.445694 
3978.000000	99.445188 
3977.000000	99.445656 
3976.000000	99.446052 
3975.000000	99.444590 
3974.000000	99.440551 
3973.000000	99.435612 
3972.000000	99.432860 
3971.000000	99.434267 
3970.000000	99.438918 
3969.000000	99.443503 
3968.000000	99.445216 
3967.000000	99.443581 
3966.000000	99.440077 
3965.000000	99.436558 
3964.000000	99.433769 
3963.000000	99.431098 
3962.000000	99.427739 
3961.000000	99.423745 
3960.000000	99.419838 
3959.000000	99.417119 
3958.000000	99.416354 
3957.000000	99.417511 
3956.000000	99.420201 
3955.000000	99.423545 
3954.000000	99.425982 
3953.000000	99.425530 
3952.000000	99.420767 
3951.000000	99.412107 
3950.000000	99.401303 
3949.000000	99.390597 
3948.000000	99.382582 
3947.000000	99.379268 
3946.000000	99.382095 
3945.000000	99.391848 
3944.000000	99.406315 
3943.000000	99.419041 
3942.000000	99.423866 
3941.000000	99.420204 
3940.000000	99.412126 
3939.000000	99.403968 
3938.000000	99.396967 
3937.000000	99.389626 
3936.000000	99.380845 
3935.000000	99.371297 
3934.000000	99.363832 
3933.000000	99.362110 
3932.000000	99.367539 
3931.000000	99.376932 
3930.000000	99.383249 
3929.000000	99.383529 
3928.000000	99.381810 
3927.000000	99.383245 
3926.000000	99.387366 
3925.000000	99.387834 
3924.000000	99.379919 
3923.000000	99.365548 
3922.000000	99.349851 
3921.000000	99.336014 
3920.000000	99.324486 
3919.000000	99.314745 
3918.000000	99.307357 
3917.000000	99.303213 
3916.000000	99.302645 
3915.000000	99.305454 
3914.000000	99.311141 
3913.000000	99.318225 
3912.000000	99.323906 
3911.000000	99.325968 
3910.000000	99.323993 
3909.000000	99.318555 
3908.000000	99.310216 
3907.000000	99.298677 
3906.000000	99.282808 
3905.000000	99.261545 
3904.000000	99.237015 
3903.000000	99.217916 
3902.000000	99.212781 
3901.000000	99.221594 
3900.000000	99.235901 
3899.000000	99.245268 
3898.000000	99.245831 
3897.000000	99.239953 
3896.000000	99.231301 
3895.000000	99.223670 
3894.000000	99.220546 
3893.000000	99.222616 
3892.000000	99.225300 
3891.000000	99.222973 
3890.000000	99.214796 
3889.000000	99.204184 
3888.000000	99.196084 
3887.000000	99.194939 
3886.000000	99.199540 
3885.000000	99.204347 
3884.000000	99.206540 
3883.000000	99.208384 
3882.000000	99.212465 
3881.000000	99.216117 
3880.000000	99.214143 
3879.000000	99.206750 
3878.000000	99.199417 
3877.000000	99.197367 
3876.000000	99.202646 
3875.000000	99.210227 
3874.000000	99.210122 
3873.000000	99.198134 
3872.000000	99.180219 
3871.000000	99.165786 
3870.000000	99.157271 
3869.000000	99.151530 
3868.000000	99.146519 
3867.000000	99.142790 
3866.000000	99.142983 
3865.000000	99.147708 
3864.000000	99.152822 
3863.000000	99.154612 
3862.000000	99.152952 
3861.000000	99.150509 
3860.000000	99.150242 
3859.000000	99.152683 
3858.000000	99.154543 
3857.000000	99.152348 
3856.000000	99.147039 
3855.000000	99.146479 
3854.000000	99.147998 
3853.000000	99.145363 
3852.000000	99.144679 
3851.000000	99.148404 
3850.000000	99.151752 
3849.000000	99.153823 
3848.000000	99.156029 
3847.000000	99.159916 
3846.000000	99.165367 
3845.000000	99.170088 
3844.000000	99.171339 
3843.000000	99.169079 
3842.000000	99.165477 
3841.000000	99.162364 
3840.000000	99.160319 
3839.000000	99.159318 
3838.000000	99.159347 
3837.000000	99.160071 
3836.000000	99.160976 
3835.000000	99.162014 
3834.000000	99.163334 
3833.000000	99.164968 
3832.000000	99.166843 
3831.000000	99.168969 
3830.000000	99.171506 
3829.000000	99.174590 
3828.000000	99.178014 
3827.000000	99.181096 
3826.000000	99.183115 
3825.000000	99.183711 
3824.000000	99.183502 
3823.000000	99.184549 
3822.000000	99.188232 
3821.000000	99.192447 
3820.000000	99.193914 
3819.000000	99.193251 
3818.000000	99.193536 
3817.000000	99.197942 
3816.000000	99.206431 
3815.000000	99.215429 
3814.000000	99.222243 
3813.000000	99.226399 
3812.000000	99.228488 
3811.000000	99.228302 
3810.000000	99.225273 
3809.000000	99.221123 
3808.000000	99.218068 
3807.000000	99.214720 
3806.000000	99.209102 
3805.000000	99.202963 
3804.000000	99.202585 
3803.000000	99.217217 
3802.000000	99.241491 
3801.000000	99.255136 
3800.000000	99.250830 
3799.000000	99.239249 
3798.000000	99.233344 
3797.000000	99.240821 
3796.000000	99.258746 
3795.000000	99.280359 
3794.000000	99.301484 
3793.000000	99.321455 
3792.000000	99.340691 
3791.000000	99.358310 
3790.000000	99.371087 
3789.000000	99.377619 
3788.000000	99.381101 
3787.000000	99.385515 
3786.000000	99.388974 
3785.000000	99.383929 
3784.000000	99.366458 
3783.000000	99.344788 
3782.000000	99.335617 
3781.000000	99.347888 
3780.000000	99.366811 
3779.000000	99.368224 
3778.000000	99.351099 
3777.000000	99.332540 
3776.000000	99.322516 
3775.000000	99.317179 
3774.000000	99.305195 
3773.000000	99.278579 
3772.000000	99.240810 
3771.000000	99.205305 
3770.000000	99.181553 
3769.000000	99.173946 
3768.000000	99.183982 
3767.000000	99.201206 
3766.000000	99.208106 
3765.000000	99.195495 
3764.000000	99.168244 
3763.000000	99.141943 
3762.000000	99.135118 
3761.000000	99.155702 
3760.000000	99.183994 
3759.000000	99.184400 
3758.000000	99.142591 
3757.000000	99.070272 
3756.000000	98.983038 
3755.000000	98.894784 
3754.000000	98.815078 
3753.000000	98.740430 
3752.000000	98.650109 
3751.000000	98.543656 
3750.000000	98.472762 
3749.000000	98.468246 
3748.000000	98.500999 
3747.000000	98.529622 
3746.000000	98.549946 
3745.000000	98.568089 
3744.000000	98.588827 
3743.000000	98.622652 
3742.000000	98.653871 
3741.000000	98.658077 
3740.000000	98.639327 
3739.000000	98.613172 
3738.000000	98.598048 
3737.000000	98.601550 
3736.000000	98.609714 
3735.000000	98.611497 
3734.000000	98.612310 
3733.000000	98.621061 
3732.000000	98.642433 
3731.000000	98.671197 
3730.000000	98.690040 
3729.000000	98.689228 
3728.000000	98.682745 
3727.000000	98.693514 
3726.000000	98.728053 
3725.000000	98.773204 
3724.000000	98.816082 
3723.000000	98.855026 
3722.000000	98.893753 
3721.000000	98.938614 
3720.000000	98.990944 
3719.000000	99.038770 
3718.000000	99.063923 
3717.000000	99.054590 
3716.000000	99.012001 
3715.000000	98.951921 
3714.000000	98.896860 
3713.000000	98.859982 
3712.000000	98.834384 
3711.000000	98.816961 
3710.000000	98.820761 
3709.000000	98.850302 
3708.000000	98.894457 
3707.000000	98.937206 
3706.000000	98.968525 
3705.000000	98.993687 
3704.000000	99.024735 
3703.000000	99.061864 
3702.000000	99.087136 
3701.000000	99.087406 
3700.000000	99.072580 
3699.000000	99.060362 
3698.000000	99.058231 
3697.000000	99.062190 
3696.000000	99.061952 
3695.000000	99.051674 
3694.000000	99.038016 
3693.000000	99.036487 
3692.000000	99.055282 
3691.000000	99.084661 
3690.000000	99.101341 
3689.000000	99.094354 
3688.000000	99.079483 
3687.000000	99.072674 
3686.000000	99.072095 
3685.000000	99.072402 
3684.000000	99.073795 
3683.000000	99.079805 
3682.000000	99.092086 
3681.000000	99.104133 
3680.000000	99.100413 
3679.000000	99.069525 
3678.000000	99.019528 
3677.000000	98.982419 
3676.000000	98.967964 
3675.000000	98.954179 
3674.000000	98.930326 
3673.000000	98.907601 
3672.000000	98.901597 
3671.000000	98.932457 
3670.000000	98.988417 
3669.000000	99.032871 
3668.000000	99.055766 
3667.000000	99.069788 
3666.000000	99.084906 
3665.000000	99.106551 
3664.000000	99.133551 
3663.000000	99.158935 
3662.000000	99.172558 
3661.000000	99.166296 
3660.000000	99.139683 
3659.000000	99.102246 
3658.000000	99.068799 
3657.000000	99.045651 
3656.000000	99.025803 
3655.000000	99.002348 
3654.000000	98.973812 
3653.000000	98.949001 
3652.000000	98.944627 
3651.000000	98.957504 
3650.000000	98.957807 
3649.000000	98.948395 
3648.000000	98.964977 
3647.000000	99.004049 
3646.000000	99.036974 
3645.000000	99.052423 
3644.000000	99.056906 
3643.000000	99.060589 
3642.000000	99.068930 
3641.000000	99.078426 
3640.000000	99.081633 
3639.000000	99.072364 
3638.000000	99.048270 
3637.000000	99.013845 
3636.000000	98.978262 
3635.000000	98.949188 
3634.000000	98.923327 
3633.000000	98.887715 
3632.000000	98.834974 
3631.000000	98.777874 
3630.000000	98.734457 
3629.000000	98.703902 
3628.000000	98.696247 
3627.000000	98.725315 
3626.000000	98.774884 
3625.000000	98.825368 
3624.000000	98.873084 
3623.000000	98.920771 
3622.000000	98.971857 
3621.000000	99.026672 
3620.000000	99.068652 
3619.000000	99.072117 
3618.000000	99.038190 
3617.000000	98.991324 
3616.000000	98.949479 
3615.000000	98.915445 
3614.000000	98.879595 
3613.000000	98.831608 
3612.000000	98.779723 
3611.000000	98.746996 
3610.000000	98.749926 
3609.000000	98.788324 
3608.000000	98.844160 
3607.000000	98.897932 
3606.000000	98.942805 
3605.000000	98.981703 
3604.000000	99.019195 
3603.000000	99.053749 
3602.000000	99.076588 
3601.000000	99.081361 
3600.000000	99.070576 
3599.000000	99.052857 
3598.000000	99.037448 
3597.000000	99.027631 
3596.000000	99.021124 
3595.000000	99.014866 
3594.000000	99.006680 
3593.000000	98.996419 
3592.000000	98.986997 
3591.000000	98.985629 
3590.000000	99.002329 
3589.000000	99.037874 
3588.000000	99.071301 
3587.000000	99.081497 
3586.000000	99.071715 
3585.000000	99.059190 
3584.000000	99.055494 
3583.000000	99.063388 
3582.000000	99.081689 
3581.000000	99.106941 
3580.000000	99.133023 
3579.000000	99.153665 
3578.000000	99.164719 
3577.000000	99.165829 
3576.000000	99.159099 
3575.000000	99.149311 
3574.000000	99.141396 
3573.000000	99.136500 
3572.000000	99.131835 
3571.000000	99.124792 
3570.000000	99.116485 
3569.000000	99.110499 
3568.000000	99.107012 
3567.000000	99.103901 
3566.000000	99.099708 
3565.000000	99.095228 
3564.000000	99.094357 
3563.000000	99.103989 
3562.000000	99.125047 
3561.000000	99.148771 
3560.000000	99.163343 
3559.000000	99.164839 
3558.000000	99.159511 
3557.000000	99.156291 
3556.000000	99.158451 
3555.000000	99.162982 
3554.000000	99.165313 
3553.000000	99.162521 
3552.000000	99.154692 
3551.000000	99.145015 
3550.000000	99.136776 
3549.000000	99.130918 
3548.000000	99.126480 
3547.000000	99.123666 
3546.000000	99.126513 
3545.000000	99.138944 
3544.000000	99.158731 
3543.000000	99.179041 
3542.000000	99.195549 
3541.000000	99.208231 
3540.000000	99.219623 
3539.000000	99.230393 
3538.000000	99.238373 
3537.000000	99.239612 
3536.000000	99.232691 
3535.000000	99.221845 
3534.000000	99.213401 
3533.000000	99.210287 
3532.000000	99.209710 
3531.000000	99.207770 
3530.000000	99.202830 
3529.000000	99.195619 
3528.000000	99.187606 
3527.000000	99.181375 
3526.000000	99.181184 
3525.000000	99.190501 
3524.000000	99.207807 
3523.000000	99.226185 
3522.000000	99.239160 
3521.000000	99.245393 
3520.000000	99.247852 
3519.000000	99.249248 
3518.000000	99.250662 
3517.000000	99.252303 
3516.000000	99.254576 
3515.000000	99.257986 
3514.000000	99.261966 
3513.000000	99.265052 
3512.000000	99.265970 
3511.000000	99.264264 
3510.000000	99.259709 
3509.000000	99.252672 
3508.000000	99.244559 
3507.000000	99.237927 
3506.000000	99.234469 
3505.000000	99.233153 
3504.000000	99.230856 
3503.000000	99.226307 
3502.000000	99.222164 
3501.000000	99.221764 
3500.000000	99.225406 
3499.000000	99.230152 
3498.000000	99.232449 
3497.000000	99.230837 
3496.000000	99.226331 
3495.000000	99.221437 
3494.000000	99.218582 
3493.000000	99.218567 
3492.000000	99.220201 
3491.000000	99.221277 
3490.000000	99.220404 
3489.000000	99.217862 
3488.000000	99.214686 
3487.000000	99.211452 
3486.000000	99.208349 
3485.000000	99.205781 
3484.000000	99.204092 
3483.000000	99.202795 
3482.000000	99.200619 
3481.000000	99.196970 
3480.000000	99.192698 
3479.000000	99.189199 
3478.000000	99.186954 
3477.000000	99.185210 
3476.000000	99.182759 
3475.000000	99.178831 
3474.000000	99.173590 
3473.000000	99.168071 
3472.000000	99.163568 
3471.000000	99.160802 
3470.000000	99.159525 
3469.000000	99.158915 
3468.000000	99.158369 
3467.000000	99.157861 
3466.000000	99.157681 
3465.000000	99.157778 
3464.000000	99.157271 
3463.000000	99.154736 
3462.000000	99.149428 
3461.000000	99.142738 
3460.000000	99.137903 
3459.000000	99.137362 
3458.000000	99.140603 
3457.000000	99.143938 
3456.000000	99.143844 
3455.000000	99.140384 
3454.000000	99.136869 
3453.000000	99.136294 
3452.000000	99.138107 
3451.000000	99.139419 
3450.000000	99.138533 
3449.000000	99.136331 
3448.000000	99.134171 
3447.000000	99.131872 
3446.000000	99.128803 
3445.000000	99.126301 
3444.000000	99.127188 
3443.000000	99.133002 
3442.000000	99.142249 
3441.000000	99.151338 
3440.000000	99.157198 
3439.000000	99.159041 
3438.000000	99.158581 
3437.000000	99.158847 
3436.000000	99.162431 
3435.000000	99.169917 
3434.000000	99.179763 
3433.000000	99.189971 
3432.000000	99.199161 
3431.000000	99.206381 
3430.000000	99.210160 
3429.000000	99.209361 
3428.000000	99.205373 
3427.000000	99.202293 
3426.000000	99.203765 
3425.000000	99.209798 
3424.000000	99.217371 
3423.000000	99.223650 
3422.000000	99.228045 
3421.000000	99.231309 
3420.000000	99.233898 
3419.000000	99.235470 
3418.000000	99.235682 
3417.000000	99.235434 
3416.000000	99.237312 
3415.000000	99.243918 
3414.000000	99.255269 
3413.000000	99.268088 
3412.000000	99.278681 
3411.000000	99.286073 
3410.000000	99.291289 
3409.000000	99.295087 
3408.000000	99.297689 
3407.000000	99.299768 
3406.000000	99.301901 
3405.000000	99.303062 
3404.000000	99.301659 
3403.000000	99.298037 
3402.000000	99.294875 
3401.000000	99.295083 
3400.000000	99.299755 
3399.000000	99.307935 
3398.000000	99.317116 
3397.000000	99.324407 
3396.000000	99.328517 
3395.000000	99.330596 
3394.000000	99.332318 
3393.000000	99.333316 
3392.000000	99.331537 
3391.000000	99.326051 
3390.000000	99.318705 
3389.000000	99.312843 
3388.000000	99.310858 
3387.000000	99.313062 
3386.000000	99.318076 
3385.000000	99.323559 
3384.000000	99.327399 
3383.000000	99.328820 
3382.000000	99.328635 
3381.000000	99.328624 
3380.000000	99.330219 
3379.000000	99.333572 
3378.000000	99.337478 
3377.000000	99.340374 
3376.000000	99.341518 
3375.000000	99.341190 
3374.000000	99.339919 
3373.000000	99.337919 
3372.000000	99.335429 
3371.000000	99.333302 
3370.000000	99.332727 
3369.000000	99.334205 
3368.000000	99.337022 
3367.000000	99.339725 
3366.000000	99.341290 
3365.000000	99.341791 
3364.000000	99.341965 
3363.000000	99.342274 
3362.000000	99.342426 
3361.000000	99.341916 
3360.000000	99.340878 
3359.000000	99.340209 
3358.000000	99.340672 
3357.000000	99.342132 
3356.000000	99.343775 
3355.000000	99.344959 
3354.000000	99.345659 
3353.000000	99.346114 
3352.000000	99.346412 
3351.000000	99.346458 
3350.000000	99.346183 
3349.000000	99.345693 
3348.000000	99.345348 
3347.000000	99.345599 
3346.000000	99.346677 
3345.000000	99.348297 
3344.000000	99.349660 
3343.000000	99.350090 
3342.000000	99.349555 
3341.000000	99.348625 
3340.000000	99.347895 
3339.000000	99.347553 
3338.000000	99.347569 
3337.000000	99.347976 
3336.000000	99.348660 
3335.000000	99.348966 
3334.000000	99.348008 
3333.000000	99.345616 
3332.000000	99.342880 
3331.000000	99.341271 
3330.000000	99.341066 
3329.000000	99.341076 
3328.000000	99.340170 
3327.000000	99.338716 
3326.000000	99.337899 
3325.000000	99.338160 
3324.000000	99.339233 
3323.000000	99.341218 
3322.000000	99.344297 
3321.000000	99.347632 
3320.000000	99.349747 
3319.000000	99.350209 
3318.000000	99.349909 
3317.000000	99.349403 
3316.000000	99.347978 
3315.000000	99.345075 
3314.000000	99.341497 
3313.000000	99.338382 
3312.000000	99.336001 
3311.000000	99.334350 
3310.000000	99.334055 
3309.000000	99.335766 
3308.000000	99.339037 
3307.000000	99.342558 
3306.000000	99.345201 
3305.000000	99.346381 
3304.000000	99.346058 
3303.000000	99.344797 
3302.000000	99.343102 
3301.000000	99.340277 
3300.000000	99.335232 
3299.000000	99.329067 
3298.000000	99.325378 
3297.000000	99.326687 
3296.000000	99.331352 
3295.000000	99.335512 
3294.000000	99.337793 
3293.000000	99.340095 
3292.000000	99.343885 
3291.000000	99.347813 
3290.000000	99.349972 
3289.000000	99.351020 
3288.000000	99.353386 
3287.000000	99.357789 
3286.000000	99.361588 
3285.000000	99.361059 
3284.000000	99.354652 
3283.000000	99.344091 
3282.000000	99.333308 
3281.000000	99.325868 
3280.000000	99.323122 
3279.000000	99.324002 
3278.000000	99.326020 
3277.000000	99.327133 
3276.000000	99.327143 
3275.000000	99.327459 
3274.000000	99.329545 
3273.000000	99.333749 
3272.000000	99.339459 
3271.000000	99.345634 
3270.000000	99.350756 
3269.000000	99.353119 
3268.000000	99.352048 
3267.000000	99.348904 
3266.000000	99.346093 
3265.000000	99.344657 
3264.000000	99.343565 
3263.000000	99.341712 
3262.000000	99.339667 
3261.000000	99.338764 
3260.000000	99.339359 
3259.000000	99.340524 
3258.000000	99.341399 
3257.000000	99.341994 
3256.000000	99.342532 
3255.000000	99.342609 
3254.000000	99.341695 
3253.000000	99.340246 
3252.000000	99.339670 
3251.000000	99.341059 
3250.000000	99.343999 
3249.000000	99.346933 
3248.000000	99.348539 
3247.000000	99.348617 
3246.000000	99.347768 
3245.000000	99.346658 
3244.000000	99.345728 
3243.000000	99.345370 
3242.000000	99.345916 
3241.000000	99.347403 
3240.000000	99.349506 
3239.000000	99.351808 
3238.000000	99.353986 
3237.000000	99.355664 
3236.000000	99.356459 
3235.000000	99.356335 
3234.000000	99.355838 
3233.000000	99.355713 
3232.000000	99.356188 
3231.000000	99.356821 
3230.000000	99.356918 
3229.000000	99.355977 
3228.000000	99.353889 
3227.000000	99.351065 
3226.000000	99.348621 
3225.000000	99.347924 
3224.000000	99.349535 
3223.000000	99.352809 
3222.000000	99.356256 
3221.000000	99.358648 
3220.000000	99.359715 
3219.000000	99.359845 
3218.000000	99.359634 
3217.000000	99.359512 
3216.000000	99.359574 
3215.000000	99.359682 
3214.000000	99.359774 
3213.000000	99.360068 
3212.000000	99.360842 
3211.000000	99.361988 
3210.000000	99.362914 
3209.000000	99.363079 
3208.000000	99.362555 
3207.000000	99.361919 
3206.000000	99.361565 
3205.000000	99.361270 
3204.000000	99.360621 
3203.000000	99.359730 
3202.000000	99.359291 
3201.000000	99.359790 
3200.000000	99.361037 
3199.000000	99.362291 
3198.000000	99.362901 
3197.000000	99.362777 
3196.000000	99.362253 
3195.000000	99.361707 
3194.000000	99.361250 
3193.000000	99.360770 
3192.000000	99.360177 
3191.000000	99.359598 
3190.000000	99.359324 
3189.000000	99.359546 
3188.000000	99.360139 
3187.000000	99.360723 
3186.000000	99.360997 
3185.000000	99.360976 
3184.000000	99.360962 
3183.000000	99.361272 
3182.000000	99.362007 
3181.000000	99.362854 
3180.000000	99.363149 
3179.000000	99.362368 
3178.000000	99.360702 
3177.000000	99.359062 
3176.000000	99.358197 
3175.000000	99.358165 
3174.000000	99.358667 
3173.000000	99.359409 
3172.000000	99.359955 
3171.000000	99.359569 
3170.000000	99.357610 
3169.000000	99.354156 
3168.000000	99.349986 
3167.000000	99.346046 
3166.000000	99.343171 
3165.000000	99.342100 
3164.000000	99.343383 
3163.000000	99.346881 
3162.000000	99.351342 
3161.000000	99.354746 
3160.000000	99.355567 
3159.000000	99.353761 
3158.000000	99.350473 
3157.000000	99.346770 
3156.000000	99.342892 
3155.000000	99.339058 
3154.000000	99.336156 
3153.000000	99.334993 
3152.000000	99.335581 
3151.000000	99.337634 
3150.000000	99.340981 
3149.000000	99.344644 
3148.000000	99.346319 
3147.000000	99.344172 
3146.000000	99.338844 
3145.000000	99.332459 
3144.000000	99.326349 
3143.000000	99.321176 
3142.000000	99.318408 
3141.000000	99.319328 
3140.000000	99.322375 
3139.000000	99.323455 
3138.000000	99.319865 
3137.000000	99.312802 
3136.000000	99.305745 
3135.000000	99.301215 
3134.000000	99.299412 
3133.000000	99.298741 
3132.000000	99.296736 
3131.000000	99.291641 
3130.000000	99.283727 
3129.000000	99.274688 
3128.000000	99.265626 
3127.000000	99.256628 
3126.000000	99.248165 
3125.000000	99.241436 
3124.000000	99.236748 
3123.000000	99.232785 
3122.000000	99.228266 
3121.000000	99.223517 
3120.000000	99.220063 
3119.000000	99.219253 
3118.000000	99.221101 
3117.000000	99.223631 
3116.000000	99.223592 
3115.000000	99.218989 
3114.000000	99.211018 
3113.000000	99.202758 
3112.000000	99.195893 
3111.000000	99.189840 
3110.000000	99.183479 
3109.000000	99.175948 
3108.000000	99.166070 
3107.000000	99.153421 
3106.000000	99.140014 
3105.000000	99.129537 
3104.000000	99.124136 
3103.000000	99.122697 
3102.000000	99.121884 
3101.000000	99.118238 
3100.000000	99.110042 
3099.000000	99.098155 
3098.000000	99.085716 
3097.000000	99.075699 
3096.000000	99.068382 
3095.000000	99.061748 
3094.000000	99.054342 
3093.000000	99.046992 
3092.000000	99.041089 
3091.000000	99.036094 
3090.000000	99.029674 
3089.000000	99.020185 
3088.000000	99.008521 
3087.000000	98.997994 
3086.000000	98.992343 
3085.000000	98.992668 
3084.000000	98.995040 
3083.000000	98.992568 
3082.000000	98.982148 
3081.000000	98.968299 
3080.000000	98.958661 
3079.000000	98.955978 
3078.000000	98.956606 
3077.000000	98.955537 
3076.000000	98.950446 
3075.000000	98.941338 
3074.000000	98.929472 
3073.000000	98.918330 
3072.000000	98.912880 
3071.000000	98.915568 
3070.000000	98.922742 
3069.000000	98.926526 
3068.000000	98.921734 
3067.000000	98.910972 
3066.000000	98.902229 
3065.000000	98.900821 
3064.000000	98.904255 
3063.000000	98.905271 
3062.000000	98.899427 
3061.000000	98.888514 
3060.000000	98.877396 
3059.000000	98.869020 
3058.000000	98.863966 
3057.000000	98.863377 
3056.000000	98.869217 
3055.000000	98.880314 
3054.000000	98.889775 
3053.000000	98.890390 
3052.000000	98.882388 
3051.000000	98.873768 
3050.000000	98.870923 
3049.000000	98.870433 
3048.000000	98.863422 
3047.000000	98.846897 
3046.000000	98.827295 
3045.000000	98.812325 
3044.000000	98.801747 
3043.000000	98.788367 
3042.000000	98.766479 
3041.000000	98.736181 
3040.000000	98.700730 
3039.000000	98.662106 
3038.000000	98.620891 
3037.000000	98.578775 
3036.000000	98.538919 
3035.000000	98.503438 
3034.000000	98.471565 
3033.000000	98.440972 
3032.000000	98.410752 
3031.000000	98.382999 
3030.000000	98.361894 
3029.000000	98.350919 
3028.000000	98.350035 
3027.000000	98.354557 
3026.000000	98.356787 
3025.000000	98.350225 
3024.000000	98.333938 
3023.000000	98.313389 
3022.000000	98.295866 
3021.000000	98.284046 
3020.000000	98.274204 
3019.000000	98.260543 
3018.000000	98.241582 
3017.000000	98.222288 
3016.000000	98.210038 
3015.000000	98.207886 
3014.000000	98.212265 
3013.000000	98.216196 
3012.000000	98.215927 
3011.000000	98.214002 
3010.000000	98.213596 
3009.000000	98.212866 
3008.000000	98.208602 
3007.000000	98.203329 
3006.000000	98.203526 
3005.000000	98.209938 
3004.000000	98.214719 
3003.000000	98.210574 
3002.000000	98.199143 
3001.000000	98.187636 
3000.000000	98.180415 
2999.000000	98.177875 
2998.000000	98.180964 
2997.000000	98.190986 
2996.000000	98.204880 
2995.000000	98.215327 
2994.000000	98.218122 
2993.000000	98.216838 
2992.000000	98.218369 
2991.000000	98.225741 
2990.000000	98.236624 
2989.000000	98.246879 
2988.000000	98.253479 
2987.000000	98.255433 
2986.000000	98.254503 
2985.000000	98.254606 
2984.000000	98.258379 
2983.000000	98.263868 
2982.000000	98.265851 
2981.000000	98.260552 
2980.000000	98.248120 
2979.000000	98.230780 
2978.000000	98.209691 
2977.000000	98.182724 
2976.000000	98.142572 
2975.000000	98.076822 
2974.000000	97.975409 
2973.000000	97.845186 
2972.000000	97.718718 
2971.000000	97.640991 
2970.000000	97.641149 
2969.000000	97.715461 
2968.000000	97.832809 
2967.000000	97.955946 
2966.000000	98.060539 
2965.000000	98.137081 
2964.000000	98.184238 
2963.000000	98.206101 
2962.000000	98.211978 
2961.000000	98.212110 
2960.000000	98.211454 
2959.000000	98.209333 
2958.000000	98.205041 
2957.000000	98.201627 
2956.000000	98.203420 
2955.000000	98.211608 
2954.000000	98.223399 
2953.000000	98.234954 
2952.000000	98.244756 
2951.000000	98.254429 
2950.000000	98.266182 
2949.000000	98.279039 
2948.000000	98.288536 
2947.000000	98.291473 
2946.000000	98.290701 
2945.000000	98.293509 
2944.000000	98.305047 
2943.000000	98.324318 
2942.000000	98.346738 
2941.000000	98.369113 
2940.000000	98.391391 
2939.000000	98.414770 
2938.000000	98.439329 
2937.000000	98.463364 
2936.000000	98.484177 
2935.000000	98.499348 
2934.000000	98.507758 
2933.000000	98.510165 
2932.000000	98.509565 
2931.000000	98.510791 
2930.000000	98.518265 
2929.000000	98.533063 
2928.000000	98.552552 
2927.000000	98.572508 
2926.000000	98.589579 
2925.000000	98.601981 
2924.000000	98.608691 
2923.000000	98.610645 
2922.000000	98.611812 
2921.000000	98.616830 
2920.000000	98.628005 
2919.000000	98.645428 
2918.000000	98.668599 
2917.000000	98.696164 
2916.000000	98.724482 
2915.000000	98.748320 
2914.000000	98.763785 
2913.000000	98.770169 
2912.000000	98.769789 
2911.000000	98.767154 
2910.000000	98.768305 
2909.000000	98.779078 
2908.000000	98.802000 
2907.000000	98.834375 
2906.000000	98.869325 
2905.000000	98.900231 
2904.000000	98.924473 
2903.000000	98.943340 
2902.000000	98.957970 
2901.000000	98.969291 
2900.000000	98.975364 
2899.000000	98.977346 
2898.000000	98.978855 
2897.000000	98.982497 
2896.000000	98.988258 
2895.000000	98.996409 
2894.000000	99.009792 
2893.000000	99.030762 
2892.000000	99.056769 
2891.000000	99.081365 
2890.000000	99.099609 
2889.000000	99.110447 
2888.000000	99.114456 
2887.000000	99.111956 
2886.000000	99.104242 
2885.000000	99.094824 
2884.000000	99.087980 
2883.000000	99.086395 
2882.000000	99.089962 
2881.000000	99.095914 
2880.000000	99.100270 
2879.000000	99.100795 
2878.000000	99.099022 
2877.000000	99.098542 
2876.000000	99.101072 
2875.000000	99.105229 
2874.000000	99.109077 
2873.000000	99.112480 
2872.000000	99.116642 
2871.000000	99.122709 
2870.000000	99.131391 
2869.000000	99.142595 
2868.000000	99.154387 
2867.000000	99.163233 
2866.000000	99.166504 
2865.000000	99.164568 
2864.000000	99.159867 
2863.000000	99.154560 
2862.000000	99.150228 
2861.000000	99.149109 
2860.000000	99.153311 
2859.000000	99.162045 
2858.000000	99.171213 
2857.000000	99.177516 
2856.000000	99.182726 
2855.000000	99.191690 
2854.000000	99.205745 
2853.000000	99.219954 
2852.000000	99.228230 
2851.000000	99.229999 
2850.000000	99.229910 
2849.000000	99.232207 
2848.000000	99.237173 
2847.000000	99.243030 
2846.000000	99.248634 
2845.000000	99.253630 
2844.000000	99.257788 
2843.000000	99.261440 
2842.000000	99.265812 
2841.000000	99.271777 
2840.000000	99.278572 
2839.000000	99.284708 
2838.000000	99.289924 
2837.000000	99.295051 
2836.000000	99.300082 
2835.000000	99.303741 
2834.000000	99.305390 
2833.000000	99.306242 
2832.000000	99.308030 
2831.000000	99.311201 
2830.000000	99.315053 
2829.000000	99.319032 
2828.000000	99.323305 
2827.000000	99.328354 
2826.000000	99.334639 
2825.000000	99.342426 
2824.000000	99.351175 
2823.000000	99.358970 
2822.000000	99.363465 
2821.000000	99.363883 
2820.000000	99.361997 
2819.000000	99.361056 
2818.000000	99.362992 
2817.000000	99.367270 
2816.000000	99.372142 
2815.000000	99.376534 
2814.000000	99.380555 
2813.000000	99.384429 
2812.000000	99.387698 
2811.000000	99.389794 
2810.000000	99.390796 
2809.000000	99.391163 
2808.000000	99.391201 
2807.000000	99.391097 
2806.000000	99.391238 
2805.000000	99.392096 
2804.000000	99.393961 
2803.000000	99.396974 
2802.000000	99.401027 
2801.000000	99.405336 
2800.000000	99.408559 
2799.000000	99.409921 
2798.000000	99.409910 
2797.000000	99.409477 
2796.000000	99.408801 
2795.000000	99.407459 
2794.000000	99.405638 
2793.000000	99.404557 
2792.000000	99.405487 
2791.000000	99.408677 
2790.000000	99.413172 
2789.000000	99.417292 
2788.000000	99.419601 
2787.000000	99.419732 
2786.000000	99.418507 
2785.000000	99.417267 
2784.000000	99.416792 
2783.000000	99.417051 
2782.000000	99.417953 
2781.000000	99.419808 
2780.000000	99.422657 
2779.000000	99.425525 
2778.000000	99.426943 
2777.000000	99.426357 
2776.000000	99.424777 
2775.000000	99.423800 
2774.000000	99.423866 
2773.000000	99.423933 
2772.000000	99.423008 
2771.000000	99.421579 
2770.000000	99.421162 
2769.000000	99.422596 
2768.000000	99.425427 
2767.000000	99.428935 
2766.000000	99.432965 
2765.000000	99.437233 
2764.000000	99.440731 
2763.000000	99.442622 
2762.000000	99.443181 
2761.000000	99.443192 
2760.000000	99.442830 
2759.000000	99.442066 
2758.000000	99.441698 
2757.000000	99.442811 
2756.000000	99.445233 
2755.000000	99.447570 
2754.000000	99.448930 
2753.000000	99.449717 
2752.000000	99.450437 
2751.000000	99.450596 
2750.000000	99.449387 
2749.000000	99.446972 
2748.000000	99.444418 
2747.000000	99.442476 
2746.000000	99.440918 
2745.000000	99.439170 
2744.000000	99.437408 
2743.000000	99.436905 
2742.000000	99.439086 
2741.000000	99.444044 
2740.000000	99.449944 
2739.000000	99.454109 
2738.000000	99.454981 
2737.000000	99.453025 
2736.000000	99.450314 
2735.000000	99.449191 
2734.000000	99.450837 
2733.000000	99.454817 
2732.000000	99.459687 
2731.000000	99.464134 
2730.000000	99.467630 
2729.000000	99.470008 
2728.000000	99.470812 
2727.000000	99.469393 
2726.000000	99.465697 
2725.000000	99.460890 
2724.000000	99.457098 
2723.000000	99.456143 
2722.000000	99.458232 
2721.000000	99.461702 
2720.000000	99.464391 
2719.000000	99.465611 
2718.000000	99.466246 
2717.000000	99.466981 
2716.000000	99.467197 
2715.000000	99.466056 
2714.000000	99.463843 
2713.000000	99.461540 
2712.000000	99.459605 
2711.000000	99.458009 
2710.000000	99.457071 
2709.000000	99.457375 
2708.000000	99.458934 
2707.000000	99.461118 
2706.000000	99.463362 
2705.000000	99.465398 
2704.000000	99.466940 
2703.000000	99.467791 
2702.000000	99.468181 
2701.000000	99.468498 
2700.000000	99.468896 
2699.000000	99.469692 
2698.000000	99.471686 
2697.000000	99.475033 
2696.000000	99.477873 
2695.000000	99.477512 
2694.000000	99.473253 
2693.000000	99.467158 
2692.000000	99.462098 
2691.000000	99.459259 
2690.000000	99.458052 
2689.000000	99.457616 
2688.000000	99.457795 
2687.000000	99.458887 
2686.000000	99.460931 
2685.000000	99.463378 
2684.000000	99.465318 
2683.000000	99.466110 
2682.000000	99.465913 
2681.000000	99.465522 
2680.000000	99.465698 
2679.000000	99.466544 
2678.000000	99.467293 
2677.000000	99.466740 
2676.000000	99.464334 
2675.000000	99.461014 
2674.000000	99.458622 
2673.000000	99.458168 
2672.000000	99.458976 
2671.000000	99.459608 
2670.000000	99.459266 
2669.000000	99.457997 
2668.000000	99.456014 
2667.000000	99.453492 
2666.000000	99.450861 
2665.000000	99.448724 
2664.000000	99.447391 
2663.000000	99.446788 
2662.000000	99.446695 
2661.000000	99.446788 
2660.000000	99.446499 
2659.000000	99.445292 
2658.000000	99.443275 
2657.000000	99.441263 
2656.000000	99.439980 
2655.000000	99.439366 
2654.000000	99.438860 
2653.000000	99.438101 
2652.000000	99.437152 
2651.000000	99.436278 
2650.000000	99.435666 
2649.000000	99.435126 
2648.000000	99.433930 
2647.000000	99.431375 
2646.000000	99.427798 
2645.000000	99.424812 
2644.000000	99.423960 
2643.000000	99.425163 
2642.000000	99.426625 
2641.000000	99.426395 
2640.000000	99.424088 
2639.000000	99.420922 
2638.000000	99.418185 
2637.000000	99.415887 
2636.000000	99.413421 
2635.000000	99.411390 
2634.000000	99.411643 
2633.000000	99.414885 
2632.000000	99.419012 
2631.000000	99.420894 
2630.000000	99.419753 
2629.000000	99.417686 
2628.000000	99.417056 
2627.000000	99.418260 
2626.000000	99.420224 
2625.000000	99.421983 
2624.000000	99.423241 
2623.000000	99.423927 
2622.000000	99.423718 
2621.000000	99.422040 
2620.000000	99.418630 
2619.000000	99.414327 
2618.000000	99.410892 
2617.000000	99.409352 
2616.000000	99.408719 
2615.000000	99.406943 
2614.000000	99.402845 
2613.000000	99.396721 
2612.000000	99.389738 
2611.000000	99.383619 
2610.000000	99.380305 
2609.000000	99.380668 
2608.000000	99.383455 
2607.000000	99.386069 
2606.000000	99.386682 
2605.000000	99.385194 
2604.000000	99.382743 
2603.000000	99.381136 
2602.000000	99.382012 
2601.000000	99.385142 
2600.000000	99.387659 
2599.000000	99.386463 
2598.000000	99.381413 
2597.000000	99.375279 
2596.000000	99.370423 
2595.000000	99.366783 
2594.000000	99.363422 
2593.000000	99.360393 
2592.000000	99.358310 
2591.000000	99.357067 
2590.000000	99.355639 
2589.000000	99.352749 
2588.000000	99.347786 
2587.000000	99.341937 
2586.000000	99.338233 
2585.000000	99.339096 
2584.000000	99.343550 
2583.000000	99.347868 
2582.000000	99.349583 
2581.000000	99.349693 
2580.000000	99.350642 
2579.000000	99.353546 
2578.000000	99.357830 
2577.000000	99.362036 
2576.000000	99.363880 
2575.000000	99.360709 
2574.000000	99.351585 
2573.000000	99.339203 
2572.000000	99.328698 
2571.000000	99.323581 
2570.000000	99.323396 
2569.000000	99.324941 
2568.000000	99.325806 
2567.000000	99.326569 
2566.000000	99.329127 
2565.000000	99.333553 
2564.000000	99.337615 
2563.000000	99.339412 
2562.000000	99.339385 
2561.000000	99.339068 
2560.000000	99.338762 
2559.000000	99.337577 
2558.000000	99.335485 
2557.000000	99.334337 
2556.000000	99.336570 
2555.000000	99.343122 
2554.000000	99.352502 
2553.000000	99.361631 
2552.000000	99.368126 
2551.000000	99.371853 
2550.000000	99.373910 
2549.000000	99.374629 
2548.000000	99.373521 
2547.000000	99.371279 
2546.000000	99.370178 
2545.000000	99.371503 
2544.000000	99.373889 
2543.000000	99.374986 
2542.000000	99.373866 
2541.000000	99.371228 
2540.000000	99.368306 
2539.000000	99.366326 
2538.000000	99.366332 
2537.000000	99.368532 
2536.000000	99.372071 
2535.000000	99.375890 
2534.000000	99.379422 
2533.000000	99.382513 
2532.000000	99.385230 
2531.000000	99.387996 
2530.000000	99.391208 
2529.000000	99.394396 
2528.000000	99.396391 
2527.000000	99.396679 
2526.000000	99.395929 
2525.000000	99.395323 
2524.000000	99.395603 
2523.000000	99.396839 
2522.000000	99.398787 
2521.000000	99.401061 
2520.000000	99.403180 
2519.000000	99.404778 
2518.000000	99.405794 
2517.000000	99.406368 
2516.000000	99.406709 
2515.000000	99.407029 
2514.000000	99.407471 
2513.000000	99.408062 
2512.000000	99.408747 
2511.000000	99.409456 
2510.000000	99.410122 
2509.000000	99.410671 
2508.000000	99.411090 
2507.000000	99.411442 
2506.000000	99.411789 
2505.000000	99.412165 
2504.000000	99.412574 
2503.000000	99.413004 
2502.000000	99.413433 
2501.000000	99.413853 
2500.000000	99.414269 
2499.000000	99.414693 
2498.000000	99.415118 
2497.000000	99.415506 
2496.000000	99.415799 
2495.000000	99.415955 
2494.000000	99.415979 
2493.000000	99.415906 
2492.000000	99.415759 
2491.000000	99.415530 
2490.000000	99.415202 
2489.000000	99.414782 
2488.000000	99.414300 
2487.000000	99.413792 
2486.000000	99.413287 
2485.000000	99.412807 
2484.000000	99.412355 
2483.000000	99.411923 
2482.000000	99.411495 
2481.000000	99.411058 
2480.000000	99.410606 
2479.000000	99.410132 
2478.000000	99.409638 
2477.000000	99.409139 
2476.000000	99.408663 
2475.000000	99.408233 
2474.000000	99.407863 
2473.000000	99.407553 
2472.000000	99.407285 
2471.000000	99.406989 
2470.000000	99.406548 
2469.000000	99.405856 
2468.000000	99.405002 
2467.000000	99.404230 
2466.000000	99.403668 
2465.000000	99.403159 
2464.000000	99.402383 
2463.000000	99.401123 
2462.000000	99.399371 
2461.000000	99.397406 
2460.000000	99.395748 
2459.000000	99.394879 
2458.000000	99.394786 
2457.000000	99.394644 
2456.000000	99.393414 
2455.000000	99.390999 
2454.000000	99.388658 
2453.000000	99.387721 
2452.000000	99.387906 
2451.000000	99.387398 
2450.000000	99.384997 
2449.000000	99.381512 
2448.000000	99.378519 
2447.000000	99.376403 
2446.000000	99.374602 
2445.000000	99.373425 
2444.000000	99.374396 
2443.000000	99.378409 
2442.000000	99.384296 
2441.000000	99.389550 
2440.000000	99.392329 
2439.000000	99.392621 
2438.000000	99.391671 
2437.000000	99.390329 
2436.000000	99.388264 
2435.000000	99.385059 
2434.000000	99.381587 
2433.000000	99.379223 
2432.000000	99.377585 
2431.000000	99.374528 
2430.000000	99.369239 
2429.000000	99.363985 
2428.000000	99.361544 
2427.000000	99.361731 
2426.000000	99.361218 
2425.000000	99.357224 
2424.000000	99.352141 
2423.000000	99.352440 
2422.000000	99.361363 
2421.000000	99.375577 
2420.000000	99.389133 
2419.000000	99.398532 
2418.000000	99.403363 
2417.000000	99.403256 
2416.000000	99.397444 
2415.000000	99.388971 
2414.000000	99.385684 
2413.000000	99.392381 
2412.000000	99.403464 
2411.000000	99.408131 
2410.000000	99.402439 
2409.000000	99.392923 
2408.000000	99.388446 
2407.000000	99.391765 
2406.000000	99.399805 
2405.000000	99.408268 
2404.000000	99.413676 
2403.000000	99.413855 
2402.000000	99.409959 
2401.000000	99.406911 
2400.000000	99.408718 
2399.000000	99.413233 
2398.000000	99.413639 
2397.000000	99.405620 
2396.000000	99.391928 
2395.000000	99.379949 
2394.000000	99.375620 
2393.000000	99.379093 
2392.000000	99.384396 
2391.000000	99.382975 
2390.000000	99.369076 
2389.000000	99.342820 
2388.000000	99.308289 
2387.000000	99.268999 
2386.000000	99.226236 
2385.000000	99.183329 
2384.000000	99.149505 
2383.000000	99.137687 
2382.000000	99.159869 
2381.000000	99.221627 
2380.000000	99.318451 
2379.000000	99.434416 
2378.000000	99.544182 
2377.000000	99.620580 
2376.000000	99.643925 
2375.000000	99.608872 
2374.000000	99.527808 
2373.000000	99.427436 
2372.000000	99.336740 
2371.000000	99.273142 
2370.000000	99.240681 
2369.000000	99.236193 
2368.000000	99.252210 
2367.000000	99.277517 
2366.000000	99.303035 
2365.000000	99.325584 
2364.000000	99.341060 
2363.000000	99.339096 
2362.000000	99.315849 
2361.000000	99.283143 
2360.000000	99.253980 
2359.000000	99.236144 
2358.000000	99.240774 
2357.000000	99.272336 
2356.000000	99.314536 
2355.000000	99.341201 
2354.000000	99.356537 
2353.000000	99.373115 
2352.000000	99.378699 
2351.000000	99.354995 
2350.000000	99.308473 
2349.000000	99.268003 
2348.000000	99.253168 
2347.000000	99.260653 
2346.000000	99.263959 
2345.000000	99.235361 
2344.000000	99.182866 
2343.000000	99.137451 
2342.000000	99.132692 
2341.000000	99.171289 
2340.000000	99.221926 
2339.000000	99.251113 
2338.000000	99.255855 
2337.000000	99.256226 
2336.000000	99.255436 
2335.000000	99.245444 
2334.000000	99.228501 
2333.000000	99.223163 
2332.000000	99.222528 
2331.000000	99.205683 
2330.000000	99.151710 
2329.000000	99.074782 
2328.000000	98.988248 
2327.000000	98.910773 
2326.000000	98.856892 
2325.000000	98.838572 
2324.000000	98.852548 
2323.000000	98.880633 
2322.000000	98.908208 
2321.000000	98.928309 
2320.000000	98.933344 
2319.000000	98.923675 
2318.000000	98.906285 
2317.000000	98.901248 
2316.000000	98.908706 
2315.000000	98.920936 
2314.000000	98.917667 
2313.000000	98.899833 
2312.000000	98.868536 
2311.000000	98.834635 
2310.000000	98.798815 
2309.000000	98.769833 
2308.000000	98.750511 
2307.000000	98.747040 
2306.000000	98.751185 
2305.000000	98.749307 
2304.000000	98.723958 
2303.000000	98.681211 
2302.000000	98.641071 
2301.000000	98.626474 
2300.000000	98.634844 
2299.000000	98.655618 
2298.000000	98.673509 
2297.000000	98.690545 
2296.000000	98.710075 
2295.000000	98.737570 
2294.000000	98.770840 
2293.000000	98.806894 
2292.000000	98.838079 
2291.000000	98.860745 
2290.000000	98.878738 
2289.000000	98.899848 
2288.000000	98.929131 
2287.000000	98.964826 
2286.000000	99.002335 
2285.000000	99.033331 
2284.000000	99.051269 
2283.000000	99.055827 
2282.000000	99.056077 
2281.000000	99.060056 
2280.000000	99.069150 
2279.000000	99.081937 
2278.000000	99.099545 
2277.000000	99.119482 
2276.000000	99.130778 
2275.000000	99.127025 
2274.000000	99.116588 
2273.000000	99.112786 
2272.000000	99.114800 
2271.000000	99.114520 
2270.000000	99.115684 
2269.000000	99.131532 
2268.000000	99.161682 
2267.000000	99.188176 
2266.000000	99.197499 
2265.000000	99.195164 
2264.000000	99.194331 
2263.000000	99.200153 
2262.000000	99.208857 
2261.000000	99.213444 
2260.000000	99.208529 
2259.000000	99.194183 
2258.000000	99.178942 
2257.000000	99.172529 
2256.000000	99.176133 
2255.000000	99.183709 
2254.000000	99.190961 
2253.000000	99.198705 
2252.000000	99.207563 
2251.000000	99.215671 
2250.000000	99.220999 
2249.000000	99.223591 
2248.000000	99.223727 
2247.000000	99.223254 
2246.000000	99.225738 
2245.000000	99.233574 
2244.000000	99.243880 
2243.000000	99.250539 
2242.000000	99.250924 
2241.000000	99.247767 
2240.000000	99.245231 
2239.000000	99.244868 
2238.000000	99.246020 
2237.000000	99.247847 
2236.000000	99.249875 
2235.000000	99.251844 
2234.000000	99.254007 
2233.000000	99.256854 
2232.000000	99.260176 
2231.000000	99.263011 
2230.000000	99.264552 
2229.000000	99.264753 
2228.000000	99.263956 
2227.000000	99.262656 
2226.000000	99.261741 
2225.000000	99.262045 
2224.000000	99.263497 
2223.000000	99.265026 
2222.000000	99.265630 
2221.000000	99.265414 
2220.000000	99.265035 
2219.000000	99.264526 
2218.000000	99.263298 
2217.000000	99.261227 
2216.000000	99.258925 
2215.000000	99.257150 
2214.000000	99.256150 
2213.000000	99.255661 
2212.000000	99.255203 
2211.000000	99.254424 
2210.000000	99.253274 
2209.000000	99.251853 
2208.000000	99.250243 
2207.000000	99.248516 
2206.000000	99.246862 
2205.000000	99.245527 
2204.000000	99.244409 
2203.000000	99.242689 
2202.000000	99.239275 
2201.000000	99.233952 
2200.000000	99.227883 
2199.000000	99.222757 
2198.000000	99.219260 
2197.000000	99.216722 
2196.000000	99.214064 
2195.000000	99.211346 
2194.000000	99.210057 
2193.000000	99.211082 
2192.000000	99.212476 
2191.000000	99.210493 
2190.000000	99.203516 
2189.000000	99.194352 
2188.000000	99.188010 
2187.000000	99.187047 
2186.000000	99.190230 
2185.000000	99.194783 
2184.000000	99.199310 
2183.000000	99.203927 
2182.000000	99.207788 
2181.000000	99.207767 
2180.000000	99.201073 
2179.000000	99.189421 
2178.000000	99.179528 
2177.000000	99.177779 
2176.000000	99.185352 
2175.000000	99.198977 
2174.000000	99.214427 
2173.000000	99.227131 
2172.000000	99.231400 
2171.000000	99.223745 
2170.000000	99.207144 
2169.000000	99.188650 
2168.000000	99.172221 
2167.000000	99.158160 
2166.000000	99.149307 
2165.000000	99.150348 
2164.000000	99.158360 
2163.000000	99.161641 
2162.000000	99.154496 
2161.000000	99.148332 
2160.000000	99.159900 
2159.000000	99.191213 
2158.000000	99.226253 
2157.000000	99.247818 
2156.000000	99.253739 
2155.000000	99.254450 
2154.000000	99.260495 
2153.000000	99.272304 
2152.000000	99.280951 
2151.000000	99.279388 
2150.000000	99.271741 
2149.000000	99.269411 
2148.000000	99.278189 
2147.000000	99.292953 
2146.000000	99.305333 
2145.000000	99.312300 
2144.000000	99.315895 
2143.000000	99.318262 
2142.000000	99.319512 
2141.000000	99.319076 
2140.000000	99.316988 
2139.000000	99.314079 
2138.000000	99.311594 
2137.000000	99.310235 
2136.000000	99.309622 
2135.000000	99.309095 
2134.000000	99.308181 
2133.000000	99.305728 
2132.000000	99.300564 
2131.000000	99.294343 
2130.000000	99.291604 
2129.000000	99.294766 
2128.000000	99.300516 
2127.000000	99.303709 
2126.000000	99.303759 
2125.000000	99.304481 
2124.000000	99.308611 
2123.000000	99.315200 
2122.000000	99.321845 
2121.000000	99.326961 
2120.000000	99.329716 
2119.000000	99.329470 
2118.000000	99.326092 
2117.000000	99.320390 
2116.000000	99.314540 
2115.000000	99.311321 
2114.000000	99.312439 
2113.000000	99.316719 
2112.000000	99.320739 
2111.000000	99.322060 
2110.000000	99.321181 
2109.000000	99.320383 
2108.000000	99.321220 
2107.000000	99.323255 
2106.000000	99.325025 
2105.000000	99.325650 
2104.000000	99.325505 
2103.000000	99.325545 
2102.000000	99.326355 
2101.000000	99.327816 
2100.000000	99.329384 
2099.000000	99.330469 
2098.000000	99.330879 
2097.000000	99.330840 
2096.000000	99.330694 
2095.000000	99.330713 
2094.000000	99.331009 
2093.000000	99.331514 
2092.000000	99.332060 
2091.000000	99.332521 
2090.000000	99.332889 
2089.000000	99.333153 
2088.000000	99.333229 
2087.000000	99.333057 
2086.000000	99.332676 
2085.000000	99.332176 
2084.000000	99.331635 
2083.000000	99.331065 
2082.000000	99.330417 
2081.000000	99.329612 
2080.000000	99.328552 
2079.000000	99.327081 
2078.000000	99.325060 
2077.000000	99.322667 
2076.000000	99.320403 
2075.000000	99.318642 
2074.000000	99.317377 
2073.000000	99.316318 
2072.000000	99.315265 
2071.000000	99.314534 
2070.000000	99.314624 
2069.000000	99.315039 
2068.000000	99.314017 
2067.000000	99.310803 
2066.000000	99.306987 
2065.000000	99.304575 
2064.000000	99.303198 
2063.000000	99.301034 
2062.000000	99.297840 
2061.000000	99.294996 
2060.000000	99.292760 
2059.000000	99.289735 
2058.000000	99.285726 
2057.000000	99.283044 
2056.000000	99.283761 
2055.000000	99.286880 
2054.000000	99.288673 
2053.000000	99.285823 
2052.000000	99.277798 
2051.000000	99.267378 
2050.000000	99.259319 
2049.000000	99.256376 
2048.000000	99.256759 
2047.000000	99.256595 
2046.000000	99.254964 
2045.000000	99.253753 
2044.000000	99.252644 
2043.000000	99.248357 
2042.000000	99.239539 
2041.000000	99.229014 
2040.000000	99.219967 
2039.000000	99.212936 
2038.000000	99.208482 
2037.000000	99.208943 
2036.000000	99.214838 
2035.000000	99.222709 
2034.000000	99.228713 
2033.000000	99.232039 
2032.000000	99.233237 
2031.000000	99.232220 
2030.000000	99.229671 
2029.000000	99.228052 
2028.000000	99.228721 
2027.000000	99.229325 
2026.000000	99.226290 
2025.000000	99.219145 
2024.000000	99.211199 
2023.000000	99.206291 
2022.000000	99.205300 
2021.000000	99.206324 
2020.000000	99.206950 
2019.000000	99.206657 
2018.000000	99.206865 
2017.000000	99.208763 
2016.000000	99.211461 
2015.000000	99.212987 
2014.000000	99.212694 
2013.000000	99.211689 
2012.000000	99.211463 
2011.000000	99.212531 
2010.000000	99.214373 
2009.000000	99.215896 
2008.000000	99.216002 
2007.000000	99.214336 
2006.000000	99.211754 
2005.000000	99.209975 
2004.000000	99.210111 
2003.000000	99.212089 
2002.000000	99.215050 
2001.000000	99.217673 
2000.000000	99.218951 
1999.000000	99.218697 
1998.000000	99.217438 
1997.000000	99.215865 
1996.000000	99.214465 
1995.000000	99.213521 
1994.000000	99.213166 
1993.000000	99.213263 
1992.000000	99.213350 
1991.000000	99.213105 
1990.000000	99.212813 
1989.000000	99.212892 
1988.000000	99.213197 
1987.000000	99.213288 
1986.000000	99.213260 
1985.000000	99.213818 
1984.000000	99.215353 
1983.000000	99.217537 
1982.000000	99.219817 
1981.000000	99.222072 
1980.000000	99.224411 
1979.000000	99.226666 
1978.000000	99.228435 
1977.000000	99.229553 
1976.000000	99.230263 
1975.000000	99.231004 
1974.000000	99.232050 
1973.000000	99.233397 
1972.000000	99.234918 
1971.000000	99.236480 
1970.000000	99.238053 
1969.000000	99.239686 
1968.000000	99.241464 
1967.000000	99.243437 
1966.000000	99.245605 
1965.000000	99.247940 
1964.000000	99.250379 
1963.000000	99.252848 
1962.000000	99.255281 
1961.000000	99.257663 
1960.000000	99.260058 
1959.000000	99.262568 
1958.000000	99.265267 
1957.000000	99.268160 
1956.000000	99.271189 
1955.000000	99.274277 
1954.000000	99.277370 
1953.000000	99.280450 
1952.000000	99.283528 
1951.000000	99.286630 
1950.000000	99.289763 
1949.000000	99.292916 
1948.000000	99.296067 
1947.000000	99.299219 
1946.000000	99.302410 
1945.000000	99.305687 
1944.000000	99.309069 
1943.000000	99.312521 
1942.000000	99.315972 
1941.000000	99.319351 
1940.000000	99.322632 
1939.000000	99.325839 
1938.000000	99.329018 
1937.000000	99.332212 
1936.000000	99.335464 
1935.000000	99.338834 
1934.000000	99.342368 
1933.000000	99.346068 
1932.000000	99.349886 
1931.000000	99.353755 
1930.000000	99.357620 
1929.000000	99.361446 
1928.000000	99.365218 
1927.000000	99.368953 
1926.000000	99.372671 
1925.000000	99.376360 
1924.000000	99.379967 
1923.000000	99.383456 
1922.000000	99.386850 
1921.000000	99.390214 
1920.000000	99.393597 
1919.000000	99.397011 
1918.000000	99.400443 
1917.000000	99.403866 
1916.000000	99.407254 
1915.000000	99.410599 
1914.000000	99.413917 
1913.000000	99.417217 
1912.000000	99.420486 
1911.000000	99.423705 
1910.000000	99.426847 
1909.000000	99.429882 
1908.000000	99.432789 
1907.000000	99.435564 
1906.000000	99.438240 
1905.000000	99.440837 
1904.000000	99.443317 
1903.000000	99.445653 
1902.000000	99.447885 
1901.000000	99.450055 
1900.000000	99.452146 
1899.000000	99.454134 
1898.000000	99.456082 
1897.000000	99.458119 
1896.000000	99.460207 
1895.000000	99.462071 
1894.000000	99.463584 
1893.000000	99.465072 
1892.000000	99.466814 
1891.000000	99.468661 
1890.000000	99.470401 
1889.000000	99.471955 
1888.000000	99.472842 
1887.000000	99.472820 
1886.000000	99.472567 
1885.000000	99.472718 
1884.000000	99.472712 
1883.000000	99.471778 
1882.000000	99.470710 
1881.000000	99.470921 
1880.000000	99.472272 
1879.000000	99.473188 
1878.000000	99.473067 
1877.000000	99.472860 
1876.000000	99.473079 
1875.000000	99.472815 
1874.000000	99.471314 
1873.000000	99.469037 
1872.000000	99.466659 
1871.000000	99.464364 
1870.000000	99.462959 
1869.000000	99.464213 
1868.000000	99.466954 
1867.000000	99.466464 
1866.000000	99.462048 
1865.000000	99.457467 
1864.000000	99.455457 
1863.000000	99.455991 
1862.000000	99.459049 
1861.000000	99.465337 
1860.000000	99.472514 
1859.000000	99.475583 
1858.000000	99.474228 
1857.000000	99.473499 
1856.000000	99.474970 
1855.000000	99.474997 
1854.000000	99.471339 
1853.000000	99.465343 
1852.000000	99.458434 
1851.000000	99.450163 
1850.000000	99.443335 
1849.000000	99.442235 
1848.000000	99.444474 
1847.000000	99.438925 
1846.000000	99.417260 
1845.000000	99.385349 
1844.000000	99.360206 
1843.000000	99.352069 
1842.000000	99.359996 
1841.000000	99.374227 
1840.000000	99.386085 
1839.000000	99.394749 
1838.000000	99.402525 
1837.000000	99.406099 
1836.000000	99.400019 
1835.000000	99.387882 
1834.000000	99.380617 
1833.000000	99.383220 
1832.000000	99.393803 
1831.000000	99.405372 
1830.000000	99.411970 
1829.000000	99.410272 
1828.000000	99.400245 
1827.000000	99.386363 
1826.000000	99.371853 
1825.000000	99.360343 
1824.000000	99.349111 
1823.000000	99.331136 
1822.000000	99.312236 
1821.000000	99.306084 
1820.000000	99.312745 
1819.000000	99.313047 
1818.000000	99.298167 
1817.000000	99.283624 
1816.000000	99.277772 
1815.000000	99.263969 
1814.000000	99.233124 
1813.000000	99.205070 
1812.000000	99.198600 
1811.000000	99.193370 
1810.000000	99.165440 
1809.000000	99.136133 
1808.000000	99.124412 
1807.000000	99.112490 
1806.000000	99.089978 
1805.000000	99.075132 
1804.000000	99.075344 
1803.000000	99.062829 
1802.000000	99.012475 
1801.000000	98.947110 
1800.000000	98.888353 
1799.000000	98.815757 
1798.000000	98.727557 
1797.000000	98.657411 
1796.000000	98.614233 
1795.000000	98.568860 
1794.000000	98.503266 
1793.000000	98.447182 
1792.000000	98.431870 
1791.000000	98.416490 
1790.000000	98.362403 
1789.000000	98.296947 
1788.000000	98.248626 
1787.000000	98.210317 
1786.000000	98.165644 
1785.000000	98.119339 
1784.000000	98.082452 
1783.000000	98.051739 
1782.000000	98.011428 
1781.000000	97.951604 
1780.000000	97.867479 
1779.000000	97.762690 
1778.000000	97.656477 
1777.000000	97.563222 
1776.000000	97.472025 
1775.000000	97.354391 
1774.000000	97.187699 
1773.000000	96.976855 
1772.000000	96.768145 
1771.000000	96.580107 
1770.000000	96.384359 
1769.000000	96.167219 
1768.000000	95.946737 
1767.000000	95.738413 
1766.000000	95.538710 
1765.000000	95.338942 
1764.000000	95.127973 
1763.000000	94.892060 
1762.000000	94.625238 
1761.000000	94.356978 
1760.000000	94.125484 
1759.000000	93.920317 
1758.000000	93.683721 
1757.000000	93.375513 
1756.000000	93.028423 
1755.000000	92.703899 
1754.000000	92.407085 
1753.000000	92.097799 
1752.000000	91.763066 
1751.000000	91.446894 
1750.000000	91.178168 
1749.000000	90.919210 
1748.000000	90.650666 
1747.000000	90.391165 
1746.000000	90.142417 
1745.000000	89.886403 
1744.000000	89.621027 
1743.000000	89.356695 
1742.000000	89.074368 
1741.000000	88.747540 
1740.000000	88.410550 
1739.000000	88.149983 
1738.000000	87.995639 
1737.000000	87.907847 
1736.000000	87.855465 
1735.000000	87.866992 
1734.000000	88.001730 
1733.000000	88.191884 
1732.000000	88.300727 
1731.000000	88.290190 
1730.000000	88.186796 
1729.000000	88.031727 
1728.000000	87.877479 
1727.000000	87.757850 
1726.000000	87.670773 
1725.000000	87.601504 
1724.000000	87.544466 
1723.000000	87.509179 
1722.000000	87.505928 
1721.000000	87.544244 
1720.000000	87.614951 
1719.000000	87.656354 
1718.000000	87.601944 
1717.000000	87.571897 
1716.000000	87.691580 
1715.000000	87.902341 
1714.000000	88.152072 
1713.000000	88.442371 
1712.000000	88.766010 
1711.000000	89.113453 
1710.000000	89.487773 
1709.000000	89.907238 
1708.000000	90.383838 
1707.000000	90.905259 
1706.000000	91.448527 
1705.000000	91.969467 
1704.000000	92.402272 
1703.000000	92.717056 
1702.000000	92.963533 
1701.000000	93.271460 
1700.000000	93.700215 
1699.000000	94.076070 
1698.000000	94.356851 
1697.000000	94.655969 
1696.000000	95.029429 
1695.000000	95.339909 
1694.000000	95.516202 
1693.000000	95.643379 
1692.000000	95.774342 
1691.000000	95.911090 
1690.000000	96.039104 
1689.000000	96.165695 
1688.000000	96.316361 
1687.000000	96.485300 
1686.000000	96.651693 
1685.000000	96.792033 
1684.000000	96.911539 
1683.000000	96.956821 
1682.000000	96.956171 
1681.000000	96.973368 
1680.000000	97.037797 
1679.000000	97.136467 
1678.000000	97.245985 
1677.000000	97.341719 
1676.000000	97.409883 
1675.000000	97.465487 
1674.000000	97.526701 
1673.000000	97.597639 
1672.000000	97.658990 
1671.000000	97.704910 
1670.000000	97.765201 
1669.000000	97.861998 
1668.000000	97.965571 
1667.000000	98.059973 
1666.000000	98.138440 
1665.000000	98.197354 
1664.000000	98.239039 
1663.000000	98.273152 
1662.000000	98.308572 
1661.000000	98.339999 
1660.000000	98.359494 
1659.000000	98.387798 
1658.000000	98.453348 
1657.000000	98.572561 
1656.000000	98.713142 
1655.000000	98.842557 
1654.000000	98.907063 
1653.000000	98.912839 
1652.000000	98.813992 
1651.000000	98.747175 
1650.000000	98.714808 
1649.000000	98.698675 
1648.000000	98.659416 
1647.000000	98.624899 
1646.000000	98.638954 
1645.000000	98.668833 
1644.000000	98.692119 
1643.000000	98.701991 
1642.000000	98.703449 
1641.000000	98.716222 
1640.000000	98.750046 
1639.000000	98.793929 
1638.000000	98.828324 
1637.000000	98.842141 
1636.000000	98.846461 
1635.000000	98.856671 
1634.000000	98.860768 
1633.000000	98.865747 
1632.000000	98.869745 
1631.000000	98.877726 
1630.000000	98.899603 
1629.000000	98.931890 
1628.000000	98.954059 
1627.000000	98.958996 
1626.000000	98.956033 
1625.000000	98.949143 
1624.000000	98.932569 
1623.000000	98.917680 
1622.000000	98.923583 
1621.000000	98.945726 
1620.000000	98.969003 
1619.000000	98.982876 
1618.000000	98.984393 
1617.000000	98.978728 
1616.000000	98.970965 
1615.000000	98.965441 
1614.000000	98.968171 
1613.000000	98.972200 
1612.000000	98.971261 
1611.000000	98.967941 
1610.000000	98.970273 
1609.000000	98.976659 
1608.000000	98.979081 
1607.000000	98.980768 
1606.000000	98.989505 
1605.000000	99.001658 
1604.000000	99.006845 
1603.000000	99.006908 
1602.000000	99.013079 
1601.000000	99.024501 
1600.000000	99.033365 
1599.000000	99.040434 
1598.000000	99.050324 
1597.000000	99.060847 
1596.000000	99.065634 
1595.000000	99.064810 
1594.000000	99.065090 
1593.000000	99.067656 
1592.000000	99.068164 
1591.000000	99.067692 
1590.000000	99.071964 
1589.000000	99.079408 
1588.000000	99.082031 
1587.000000	99.078023 
1586.000000	99.071913 
1585.000000	99.064495 
1584.000000	99.053501 
1583.000000	99.040568 
1582.000000	99.032135 
1581.000000	99.029394 
1580.000000	99.028308 
1579.000000	99.026580 
1578.000000	99.025197 
1577.000000	99.022788 
1576.000000	99.019366 
1575.000000	99.018533 
1574.000000	99.022062 
1573.000000	99.026448 
1572.000000	99.028550 
1571.000000	99.027825 
1570.000000	99.026960 
1569.000000	99.026598 
1568.000000	99.024425 
1567.000000	99.022653 
1566.000000	99.022698 
1565.000000	99.023541 
1564.000000	99.025214 
1563.000000	99.030309 
1562.000000	99.041200 
1561.000000	99.051820 
1560.000000	99.047276 
1559.000000	99.020844 
1558.000000	99.002382 
1557.000000	98.987385 
1556.000000	98.974050 
1555.000000	98.964337 
1554.000000	98.957706 
1553.000000	98.953177 
1552.000000	98.949185 
1551.000000	98.943997 
1550.000000	98.937230 
1549.000000	98.929228 
1548.000000	98.921006 
1547.000000	98.913203 
1546.000000	98.905607 
1545.000000	98.897622 
1544.000000	98.889174 
1543.000000	98.879882 
1542.000000	98.869040 
1541.000000	98.859059 
1540.000000	98.856683 
1539.000000	98.857042 
1538.000000	98.850295 
1537.000000	98.840020 
1536.000000	98.830231 
1535.000000	98.821438 
1534.000000	98.813568 
1533.000000	98.809230 
1532.000000	98.805406 
1531.000000	98.797107 
1530.000000	98.786868 
1529.000000	98.779954 
1528.000000	98.775141 
1527.000000	98.765211 
1526.000000	98.748014 
1525.000000	98.735072 
1524.000000	98.730734 
1523.000000	98.720651 
1522.000000	98.701872 
1521.000000	98.712441 
1520.000000	98.753974 
1519.000000	98.789895 
1518.000000	98.798612 
1517.000000	98.783771 
1516.000000	98.761027 
1515.000000	98.732918 
1514.000000	98.698478 
1513.000000	98.667206 
1512.000000	98.652918 
1511.000000	98.656022 
1510.000000	98.655849 
1509.000000	98.619223 
1508.000000	98.531495 
1507.000000	98.458219 
1506.000000	98.431771 
1505.000000	98.388263 
1504.000000	98.384474 
1503.000000	98.422425 
1502.000000	98.482741 
1501.000000	98.556093 
1500.000000	98.640230 
1499.000000	98.716202 
1498.000000	98.748431 
1497.000000	98.745050 
1496.000000	98.758912 
1495.000000	98.787388 
1494.000000	98.796063 
1493.000000	98.783454 
1492.000000	98.767651 
1491.000000	98.758463 
1490.000000	98.756118 
1489.000000	98.772334 
1488.000000	98.789619 
1487.000000	98.771929 
1486.000000	98.726226 
1485.000000	98.676132 
1484.000000	98.631451 
1483.000000	98.588514 
1482.000000	98.540846 
1481.000000	98.493999 
1480.000000	98.458532 
1479.000000	98.431175 
1478.000000	98.400262 
1477.000000	98.357666 
1476.000000	98.300022 
1475.000000	98.214783 
1474.000000	98.102920 
1473.000000	98.019608 
1472.000000	98.022115 
1471.000000	98.062884 
1470.000000	98.085776 
1469.000000	98.093627 
1468.000000	98.102073 
1467.000000	98.105604 
1466.000000	98.085997 
1465.000000	98.045788 
1464.000000	98.007699 
1463.000000	97.980641 
1462.000000	97.962326 
1461.000000	97.955605 
1460.000000	97.956253 
1459.000000	97.934827 
1458.000000	97.843535 
1457.000000	97.720101 
1456.000000	97.663697 
1455.000000	97.671284 
1454.000000	97.689397 
1453.000000	97.700262 
1452.000000	97.708782 
1451.000000	97.716177 
1450.000000	97.713422 
1449.000000	97.703405 
1448.000000	97.705237 
1447.000000	97.719450 
1446.000000	97.721500 
1445.000000	97.708462 
1444.000000	97.692260 
1443.000000	97.678217 
1442.000000	97.666831 
1441.000000	97.663274 
1440.000000	97.675825 
1439.000000	97.698915 
1438.000000	97.703776 
1437.000000	97.670360 
1436.000000	97.637641 
1435.000000	97.642644 
1434.000000	97.674240 
1433.000000	97.721545 
1432.000000	97.784589 
1431.000000	97.855102 
1430.000000	97.905012 
1429.000000	97.916404 
1428.000000	97.913019 
1427.000000	97.924471 
1426.000000	97.943477 
1425.000000	97.939509 
1424.000000	97.912106 
1423.000000	97.897302 
1422.000000	97.899452 
1421.000000	97.889761 
1420.000000	97.844011 
1419.000000	97.763294 
1418.000000	97.646452 
1417.000000	97.494165 
1416.000000	97.337793 
1415.000000	97.191811 
1414.000000	97.036430 
1413.000000	96.848933 
1412.000000	96.646638 
1411.000000	96.477114 
1410.000000	96.359305 
1409.000000	96.288235 
1408.000000	96.280237 
1407.000000	96.352946 
1406.000000	96.483000 
1405.000000	96.627707 
1404.000000	96.777673 
1403.000000	96.939408 
1402.000000	97.093672 
1401.000000	97.213818 
1400.000000	97.290649 
1399.000000	97.343661 
1398.000000	97.382903 
1397.000000	97.397049 
1396.000000	97.393736 
1395.000000	97.396187 
1394.000000	97.386643 
1393.000000	97.325420 
1392.000000	97.231197 
1391.000000	97.134925 
1390.000000	97.027819 
1389.000000	96.872948 
1388.000000	96.654166 
1387.000000	96.410876 
1386.000000	96.182867 
1385.000000	95.961808 
1384.000000	95.727216 
1383.000000	95.478639 
1382.000000	95.228643 
1381.000000	94.986328 
1380.000000	94.754907 
1379.000000	94.549081 
1378.000000	94.390775 
1377.000000	94.277605 
1376.000000	94.183247 
1375.000000	94.090037 
1374.000000	94.000610 
1373.000000	93.909170 
1372.000000	93.814038 
1371.000000	93.745121 
1370.000000	93.724099 
1369.000000	93.710737 
1368.000000	93.646150 
1367.000000	93.547271 
1366.000000	93.511027 
1365.000000	93.621285 
1364.000000	93.871901 
1363.000000	94.170698 
1362.000000	94.424997 
1361.000000	94.610471 
1360.000000	94.748027 
1359.000000	94.846578 
1358.000000	94.896035 
1357.000000	94.896159 
1356.000000	94.870583 
1355.000000	94.848253 
1354.000000	94.845765 
1353.000000	94.870039 
1352.000000	94.917809 
1351.000000	94.976173 
1350.000000	95.040163 
1349.000000	95.105843 
1348.000000	95.166528 
1347.000000	95.214294 
1346.000000	95.244080 
1345.000000	95.253582 
1344.000000	95.245428 
1343.000000	95.227419 
1342.000000	95.210446 
1341.000000	95.208291 
1340.000000	95.246834 
1339.000000	95.355569 
1338.000000	95.532411 
1337.000000	95.752258 
1336.000000	96.004685 
1335.000000	96.291969 
1334.000000	96.608407 
1333.000000	96.934105 
1332.000000	97.242897 
1331.000000	97.516579 
1330.000000	97.752880 
1329.000000	97.955859 
1328.000000	98.124339 
1327.000000	98.255136 
1326.000000	98.352633 
1325.000000	98.421769 
1324.000000	98.470550 
1323.000000	98.508729 
1322.000000	98.538055 
1321.000000	98.550417 
1320.000000	98.543058 
1319.000000	98.529899 
1318.000000	98.528349 
1317.000000	98.539856 
1316.000000	98.552628 
1315.000000	98.557387 
1314.000000	98.552476 
1313.000000	98.540855 
1312.000000	98.524863 
1311.000000	98.503240 
1310.000000	98.473694 
1309.000000	98.438491 
1308.000000	98.404687 
1307.000000	98.375180 
1306.000000	98.344342 
1305.000000	98.301245 
1304.000000	98.246626 
1303.000000	98.190862 
1302.000000	98.136723 
1301.000000	98.073424 
1300.000000	97.991832 
1299.000000	97.894569 
1298.000000	97.789292 
1297.000000	97.681490 
1296.000000	97.575109 
1295.000000	97.473733 
1294.000000	97.374914 
1293.000000	97.272985 
1292.000000	97.169810 
1291.000000	97.073102 
1290.000000	96.982953 
1289.000000	96.890482 
1288.000000	96.792626 
1287.000000	96.698458 
1286.000000	96.615886 
1285.000000	96.541432 
1284.000000	96.466657 
1283.000000	96.385377 
1282.000000	96.294206 
1281.000000	96.194553 
1280.000000	96.094354 
1279.000000	96.001926 
1278.000000	95.914409 
1277.000000	95.821392 
1276.000000	95.718137 
1275.000000	95.607893 
1274.000000	95.490528 
1273.000000	95.361264 
1272.000000	95.222848 
1271.000000	95.086224 
1270.000000	94.954487 
1269.000000	94.818634 
1268.000000	94.674608 
1267.000000	94.531062 
1266.000000	94.394039 
1265.000000	94.261014 
1264.000000	94.134573 
1263.000000	94.024425 
1262.000000	93.930383 
1261.000000	93.839805 
1260.000000	93.747288 
1259.000000	93.664865 
1258.000000	93.602617 
1257.000000	93.554619 
1256.000000	93.508602 
1255.000000	93.456751 
1254.000000	93.392169 
1253.000000	93.308100 
1252.000000	93.207180 
1251.000000	93.102152 
1250.000000	93.000178 
1249.000000	92.895198 
1248.000000	92.780444 
1247.000000	92.657594 
1246.000000	92.527734 
1245.000000	92.386829 
1244.000000	92.234287 
1243.000000	92.073731 
1242.000000	91.902597 
1241.000000	91.714402 
1240.000000	91.512972 
1239.000000	91.309780 
1238.000000	91.105802 
1237.000000	90.892394 
1236.000000	90.672313 
1235.000000	90.462239 
1234.000000	90.272647 
1233.000000	90.105747 
1232.000000	89.977184 
1231.000000	89.916017 
1230.000000	89.934923 
1229.000000	90.020709 
1228.000000	90.159665 
1227.000000	90.351687 
1226.000000	90.594869 
1225.000000	90.874783 
1224.000000	91.167481 
1223.000000	91.425929 
1222.000000	91.563027 
1221.000000	91.489319 
1220.000000	91.201476 
1219.000000	90.830202 
1218.000000	90.572984 
1217.000000	90.565322 
1216.000000	90.815012 
1215.000000	91.226118 
1214.000000	91.665656 
1213.000000	92.032514 
1212.000000	92.292305 
1211.000000	92.461990 
1210.000000	92.570859 
1209.000000	92.640475 
1208.000000	92.693321 
1207.000000	92.759055 
1206.000000	92.860561 
1205.000000	93.002400 
1204.000000	93.179260 
1203.000000	93.387164 
1202.000000	93.621325 
1201.000000	93.873349 
1200.000000	94.138835 
1199.000000	94.422094 
1198.000000	94.726917 
1197.000000	95.046862 
1196.000000	95.366760 
1195.000000	95.669618 
1194.000000	95.943971 
1193.000000	96.190747 
1192.000000	96.423011 
1191.000000	96.652119 
1190.000000	96.873042 
1189.000000	97.069318 
1188.000000	97.232362 
1187.000000	97.368765 
1186.000000	97.488316 
1185.000000	97.593159 
1184.000000	97.680694 
1183.000000	97.749206 
1182.000000	97.797597 
1181.000000	97.825612 
1180.000000	97.838116 
1179.000000	97.845455 
1178.000000	97.856846 
1177.000000	97.876340 
1176.000000	97.904030 
1175.000000	97.936077 
1174.000000	97.966530 
1173.000000	97.994307 
1172.000000	98.026134 
1171.000000	98.066794 
1170.000000	98.111081 
1169.000000	98.153675 
1168.000000	98.201896 
1167.000000	98.264532 
1166.000000	98.329644 
1165.000000	98.370952 
1164.000000	98.379347 
1163.000000	98.371828 
1162.000000	98.365240 
1161.000000	98.358001 
1160.000000	98.345948 
1159.000000	98.338557 
1158.000000	98.343732 
1157.000000	98.348888 
1156.000000	98.334319 
1155.000000	98.298436 
1154.000000	98.255830 
1153.000000	98.215975 
1152.000000	98.177263 
1151.000000	98.137605 
1150.000000	98.097583 
1149.000000	98.054560 
1148.000000	98.004444 
1147.000000	97.948106 
1146.000000	97.887413 
1145.000000	97.817244 
1144.000000	97.730252 
1143.000000	97.628783 
1142.000000	97.524087 
1141.000000	97.424319 
1140.000000	97.329329 
1139.000000	97.234690 
1138.000000	97.134043 
1137.000000	97.019649 
1136.000000	96.886798 
1135.000000	96.737018 
1134.000000	96.573907 
1133.000000	96.399272 
1132.000000	96.216929 
1131.000000	96.034868 
1130.000000	95.857432 
1129.000000	95.679452 
1128.000000	95.494794 
1127.000000	95.308403 
1126.000000	95.135964 
1125.000000	94.993706 
1124.000000	94.889191 
1123.000000	94.815617 
1122.000000	94.751886 
1121.000000	94.675684 
1120.000000	94.581867 
1119.000000	94.485947 
1118.000000	94.410450 
1117.000000	94.371500 
1116.000000	94.372111 
1115.000000	94.396098 
1114.000000	94.412060 
1113.000000	94.398326 
1112.000000	94.363182 
1111.000000	94.327270 
1110.000000	94.287571 
1109.000000	94.216203 
1108.000000	94.100295 
1107.000000	93.960894 
1106.000000	93.828257 
1105.000000	93.713785 
1104.000000	93.612606 
1103.000000	93.516925 
1102.000000	93.417902 
1101.000000	93.307263 
1100.000000	93.198245 
1099.000000	93.111858 
1098.000000	93.061493 
1097.000000	93.038493 
1096.000000	93.024515 
1095.000000	93.006746 
1094.000000	92.981638 
1093.000000	92.958421 
1092.000000	92.960595 
1091.000000	93.008070 
1090.000000	93.093423 
1089.000000	93.188836 
1088.000000	93.278082 
1087.000000	93.366934 
1086.000000	93.463154 
1085.000000	93.565838 
1084.000000	93.677042 
1083.000000	93.804214 
1082.000000	93.944914 
1081.000000	94.085381 
1080.000000	94.219628 
1079.000000	94.355426 
1078.000000	94.498379 
1077.000000	94.645845 
1076.000000	94.799199 
1075.000000	94.964322 
1074.000000	95.135877 
1073.000000	95.299714 
1072.000000	95.456736 
1071.000000	95.625276 
1070.000000	95.810441 
1069.000000	95.988155 
1068.000000	96.132740 
1067.000000	96.248878 
1066.000000	96.363862 
1065.000000	96.493628 
1064.000000	96.626033 
1063.000000	96.735696 
1062.000000	96.810416 
1061.000000	96.864394 
1060.000000	96.925066 
1059.000000	97.002034 
1058.000000	97.072376 
1057.000000	97.106821 
1056.000000	97.107005 
1055.000000	97.103944 
1054.000000	97.119279 
1053.000000	97.142563 
1052.000000	97.153108 
1051.000000	97.149077 
1050.000000	97.143523 
1049.000000	97.144722 
1048.000000	97.154626 
1047.000000	97.174957 
1046.000000	97.200285 
1045.000000	97.214636 
1044.000000	97.209109 
1043.000000	97.198347 
1042.000000	97.208176 
1041.000000	97.248346 
1040.000000	97.306118 
1039.000000	97.364619 
1038.000000	97.418494 
1037.000000	97.470996 
1036.000000	97.523131 
1035.000000	97.569774 
1034.000000	97.605296 
1033.000000	97.631871 
1032.000000	97.659733 
1031.000000	97.693387 
1030.000000	97.715329 
1029.000000	97.689680 
1028.000000	97.587656 
1027.000000	97.407751 
1026.000000	97.169550 
1025.000000	96.893753 
1024.000000	96.594949 
1023.000000	96.288684 
1022.000000	95.993309 
1021.000000	95.722239 
1020.000000	95.481516 
1019.000000	95.278413 
1018.000000	95.131420 
1017.000000	95.072061 
1016.000000	95.133678 
1015.000000	95.328860 
1014.000000	95.631833 
1013.000000	95.986727 
1012.000000	96.337485 
1011.000000	96.650174 
1010.000000	96.913543 
1009.000000	97.130792 
1008.000000	97.313288 
1007.000000	97.472361 
1006.000000	97.609748 
1005.000000	97.718912 
1004.000000	97.798748 
1003.000000	97.860848 
1002.000000	97.918696 
1001.000000	97.974365 
1000.000000	98.021535 
999.000000	 98.057599 
998.000000	 98.086124 
997.000000	 98.109962 
996.000000	 98.129086 
995.000000	 98.144760 
994.000000	 98.159934 
993.000000	 98.174872 
992.000000	 98.186747 
991.000000	 98.193885 
990.000000	 98.196949 
989.000000	 98.196598 
988.000000	 98.193869 
987.000000	 98.192206 
986.000000	 98.194280 
985.000000	 98.195504 
984.000000	 98.184205 
983.000000	 98.150648 
982.000000	 98.095846 
981.000000	 98.032070 
980.000000	 97.975446 
979.000000	 97.935691 
978.000000	 97.909190 
977.000000	 97.881540 
976.000000	 97.838850 
975.000000	 97.777879 
974.000000	 97.706874 
973.000000	 97.639127 
972.000000	 97.585778 
971.000000	 97.551485 
970.000000	 97.535034 
969.000000	 97.535256 
968.000000	 97.556227 
967.000000	 97.603665 
966.000000	 97.675304 
965.000000	 97.758253 
964.000000	 97.837996 
963.000000	 97.908227 
962.000000	 97.971772 
961.000000	 98.035417 
960.000000	 98.104538 
959.000000	 98.178754 
958.000000	 98.251465 
957.000000	 98.316848 
956.000000	 98.376613 
955.000000	 98.434566 
954.000000	 98.485310 
953.000000	 98.517183 
952.000000	 98.529498 
951.000000	 98.538656 
950.000000	 98.561341 
949.000000	 98.597444 
948.000000	 98.635244 
947.000000	 98.666995 
946.000000	 98.692595 
945.000000	 98.713654 
944.000000	 98.732627 
943.000000	 98.754149 
942.000000	 98.778688 
941.000000	 98.798013 
940.000000	 98.805579 
939.000000	 98.808379 
938.000000	 98.819020 
937.000000	 98.838071 
936.000000	 98.855501 
935.000000	 98.869238 
934.000000	 98.888723 
933.000000	 98.915459 
932.000000	 98.932145 
931.000000	 98.920993 
930.000000	 98.886924 
929.000000	 98.854463 
928.000000	 98.842724 
927.000000	 98.849091 
926.000000	 98.857598 
925.000000	 98.857807 
924.000000	 98.853162 
923.000000	 98.853359 
922.000000	 98.861503 
921.000000	 98.870262 
920.000000	 98.870164 
919.000000	 98.858983 
918.000000	 98.841513 
917.000000	 98.822330 
916.000000	 98.801634 
915.000000	 98.777939 
914.000000	 98.752161 
913.000000	 98.727698 
912.000000	 98.707062 
911.000000	 98.688304 
910.000000	 98.666117 
909.000000	 98.640275 
908.000000	 98.621610 
907.000000	 98.621621 
906.000000	 98.633318 
905.000000	 98.631294 
904.000000	 98.597860 
903.000000	 98.542530 
902.000000	 98.488558 
901.000000	 98.447533 
900.000000	 98.418200 
899.000000	 98.401015 
898.000000	 98.398969 
897.000000	 98.402324 
896.000000	 98.392289 
895.000000	 98.364828 
894.000000	 98.337992 
893.000000	 98.328876 
892.000000	 98.334538 
891.000000	 98.343304 
890.000000	 98.353842 
889.000000	 98.371016 
888.000000	 98.388231 
887.000000	 98.386248 
886.000000	 98.350414 
885.000000	 98.282245 
884.000000	 98.194120 
883.000000	 98.097512 
882.000000	 97.995521 
881.000000	 97.882702 
880.000000	 97.752501 
879.000000	 97.606374 
878.000000	 97.452416 
877.000000	 97.293596 
876.000000	 97.125375 
875.000000	 96.953099 
874.000000	 96.808269 
873.000000	 96.737790 
872.000000	 96.773387 
871.000000	 96.909412 
870.000000	 97.104502 
869.000000	 97.304587 
868.000000	 97.470664 
867.000000	 97.591471 
866.000000	 97.676396 
865.000000	 97.740073 
864.000000	 97.793164 
863.000000	 97.842428 
862.000000	 97.890586 
861.000000	 97.932421 
860.000000	 97.957837 
859.000000	 97.965219 
858.000000	 97.967920 
857.000000	 97.979762 
856.000000	 97.995991 
855.000000	 97.997776 
854.000000	 97.976922 
853.000000	 97.947218 
852.000000	 97.926574 
851.000000	 97.915460 
850.000000	 97.901519 
849.000000	 97.881570 
848.000000	 97.868881 
847.000000	 97.877069 
846.000000	 97.904635 
845.000000	 97.940102 
844.000000	 97.977009 
843.000000	 98.017583 
842.000000	 98.064858 
841.000000	 98.118007 
840.000000	 98.175174 
839.000000	 98.235113 
838.000000	 98.294631 
837.000000	 98.348785 
836.000000	 98.395785 
835.000000	 98.439894 
834.000000	 98.488976 
833.000000	 98.550286 
832.000000	 98.625887 
831.000000	 98.707141 
830.000000	 98.774771 
829.000000	 98.812045 
828.000000	 98.820301 
827.000000	 98.815159 
826.000000	 98.807244 
825.000000	 98.797200 
824.000000	 98.791362 
823.000000	 98.805902 
822.000000	 98.845318 
821.000000	 98.889917 
820.000000	 98.916829 
819.000000	 98.924478 
818.000000	 98.927336 
817.000000	 98.934738 
816.000000	 98.944280 
815.000000	 98.949711 
814.000000	 98.944098 
813.000000	 98.920375 
812.000000	 98.881584 
811.000000	 98.848284 
810.000000	 98.842138 
809.000000	 98.861824 
808.000000	 98.887008 
807.000000	 98.904642 
806.000000	 98.918252 
805.000000	 98.930513 
804.000000	 98.933927 
803.000000	 98.926705 
802.000000	 98.922162 
801.000000	 98.930416 
800.000000	 98.939865 
799.000000	 98.928287 
798.000000	 98.886667 
797.000000	 98.823983 
796.000000	 98.755372 
795.000000	 98.695515 
794.000000	 98.656643 
793.000000	 98.640974 
792.000000	 98.638197 
791.000000	 98.639940 
790.000000	 98.655232 
789.000000	 98.701791 
788.000000	 98.780712 
787.000000	 98.865889 
786.000000	 98.922117 
785.000000	 98.933323 
784.000000	 98.915692 
783.000000	 98.905976 
782.000000	 98.930702 
781.000000	 98.983174 
780.000000	 99.034682 
779.000000	 99.068073 
778.000000	 99.091127 
777.000000	 99.115902 
776.000000	 99.140005 
775.000000	 99.157774 
774.000000	 99.177130 
773.000000	 99.210307 
772.000000	 99.253833 
771.000000	 99.290756 
770.000000	 99.310567 
769.000000	 99.317975 
768.000000	 99.324784 
767.000000	 99.341613 
766.000000	 99.373455 
765.000000	 99.413589 
764.000000	 99.444766 
763.000000	 99.454420 
762.000000	 99.447399 
761.000000	 99.438111 
760.000000	 99.435766 
759.000000	 99.444261 
758.000000	 99.466522 
757.000000	 99.495447 
756.000000	 99.506624 
755.000000	 99.478584 
754.000000	 99.424535 
753.000000	 99.391264 
752.000000	 99.417876 
751.000000	 99.496400 
750.000000	 99.575976 
749.000000	 99.606589 
748.000000	 99.577556 
747.000000	 99.512000 
746.000000	 99.429889 
745.000000	 99.329457 
744.000000	 99.208889 
743.000000	 99.087471 
742.000000	 98.981664 
741.000000	 98.865526 
740.000000	 98.683696 
739.000000	 98.410754 
738.000000	 98.074315 
737.000000	 97.711556 
736.000000	 97.329403 
735.000000	 96.923026 
734.000000	 96.507105 
733.000000	 96.100510 
732.000000	 95.698313 
731.000000	 95.288934 
730.000000	 94.888279 
729.000000	 94.522518 
728.000000	 94.199104 
727.000000	 93.925750 
726.000000	 93.739415 
725.000000	 93.692492 
724.000000	 93.803216 
723.000000	 94.036750 
722.000000	 94.341603 
721.000000	 94.692756 
720.000000	 95.085578 
719.000000	 95.487526 
718.000000	 95.828313 
717.000000	 96.053231 
716.000000	 96.167192 
715.000000	 96.231097 
714.000000	 96.312789 
713.000000	 96.428019 
712.000000	 96.540583 
711.000000	 96.619537 
710.000000	 96.675773 
709.000000	 96.729350 
708.000000	 96.786661 
707.000000	 96.851389 
706.000000	 96.923849 
705.000000	 96.996662 
704.000000	 97.065361 
703.000000	 97.133938 
702.000000	 97.209043 
701.000000	 97.291152 
700.000000	 97.372122 
699.000000	 97.450026 
698.000000	 97.529841 
697.000000	 97.614173 
696.000000	 97.703332 
695.000000	 97.794713 
694.000000	 97.884996 
693.000000	 97.970428 
692.000000	 98.048258 
691.000000	 98.123234 
690.000000	 98.200577 
689.000000	 98.277096 
688.000000	 98.345586 
687.000000	 98.404571 
686.000000	 98.460988 
685.000000	 98.520859 
684.000000	 98.582984 
683.000000	 98.644740 
682.000000	 98.706804 
681.000000	 98.770263 
680.000000	 98.832911 
679.000000	 98.891770 
678.000000	 98.946316 
677.000000	 98.994817 
676.000000	 99.038404 
675.000000	 99.078968 
674.000000	 99.118023 
673.000000	 99.160058 
672.000000	 99.214987 
671.000000	 99.297277 
670.000000	 99.424008 
669.000000	 99.592662 
668.000000	 99.702687 
667.000000	 99.645626 
666.000000	 99.505105 
665.000000	 99.418208 
664.000000	 99.384836 
663.000000	 99.378730 
662.000000	 99.384910 
661.000000	 99.395119 
660.000000	 99.405073 
659.000000	 99.413343 
658.000000	 99.420537 
657.000000	 99.424945 
656.000000	 99.427187 
655.000000	 99.428884 
654.000000	 99.430570 
653.000000	 99.432326 
652.000000	 99.435053 
651.000000	 99.438915 
650.000000	 99.442789 
