# Supplementary material for: Characterization of Ingested Microplastics in a Regional Endemic Lizard Apathya cappadocica (Werner, 1902) from Türkiye
Source: Biology (Basel). 2025 Oct 21;14(10):1457. doi: 10.3390/biology14101457 (PMC12561676; doi:10.3390/biology14101457)
Supplement: Supplementary file 1 [file biology-14-01457-s001.zip › biology-3832026-Supplementary materials/Supplementary material Figure S1-27/FTIR SPECTRA/Figure S19-k63-2.asc]

PE IR                   SPECTRUM    ASCII       PEDS        1.60        
  -1
~SP.SP
25/07/17
10:57:10.00
25/07/17
10:57:14.00
Administrator

650.000000
4


SPECTRUM 100,CPU32 MAIN 00.02.8200 12-DECEMBER-2006 10:00:00
MIR TGS
MIR
OPTKBR
79161
0.200000

4.000000
STRONG
RATIO
SPECTRUM
MAGNITUDE
UNIVERSAL ATR
DOUBLE

COMBINED


0


#HDR
-1
-1
#GR
CM-1
%T
0.00002384185791015625
0.0
4000.000000
-1.000000
3351
8
100.229157
85.980953
#DATA
4000.000000	99.719691  
3999.000000	99.718862  
3998.000000	99.717594  
3997.000000	99.715670  
3996.000000	99.713506  
3995.000000	99.711043  
3994.000000	99.708524  
3993.000000	99.706323  
3992.000000	99.704777  
3991.000000	99.703744  
3990.000000	99.702718  
3989.000000	99.701431  
3988.000000	99.700168  
3987.000000	99.699333  
3986.000000	99.699086  
3985.000000	99.699395  
3984.000000	99.700040  
3983.000000	99.700572  
3982.000000	99.700439  
3981.000000	99.699417  
3980.000000	99.697880  
3979.000000	99.696571  
3978.000000	99.696032  
3977.000000	99.696149  
3976.000000	99.696260  
3975.000000	99.695590  
3974.000000	99.693883  
3973.000000	99.691682  
3972.000000	99.690014  
3971.000000	99.689517  
3970.000000	99.689943  
3969.000000	99.690323  
3968.000000	99.689937  
3967.000000	99.688726  
3966.000000	99.687115  
3965.000000	99.685771  
3964.000000	99.685128  
3963.000000	99.685073  
3962.000000	99.685135  
3961.000000	99.684927  
3960.000000	99.684304  
3959.000000	99.683492  
3958.000000	99.682787  
3957.000000	99.682134  
3956.000000	99.681247  
3955.000000	99.679859  
3954.000000	99.677957  
3953.000000	99.675766  
3952.000000	99.673478  
3951.000000	99.671107  
3950.000000	99.668144  
3949.000000	99.663971  
3948.000000	99.659084  
3947.000000	99.655138  
3946.000000	99.653880  
3945.000000	99.656009  
3944.000000	99.660234  
3943.000000	99.663066  
3942.000000	99.661297  
3941.000000	99.655296  
3940.000000	99.648555  
3939.000000	99.644209  
3938.000000	99.642340  
3937.000000	99.640186  
3936.000000	99.635002  
3935.000000	99.626375  
3934.000000	99.617225  
3933.000000	99.612272  
3932.000000	99.614098  
3931.000000	99.620355  
3930.000000	99.624968  
3929.000000	99.625344  
3928.000000	99.625029  
3927.000000	99.628864  
3926.000000	99.636965  
3925.000000	99.643095  
3924.000000	99.640559  
3923.000000	99.628564  
3922.000000	99.611189  
3921.000000	99.593219  
3920.000000	99.578072  
3919.000000	99.568208  
3918.000000	99.565722  
3917.000000	99.570321  
3916.000000	99.578559  
3915.000000	99.586236  
3914.000000	99.591521  
3913.000000	99.594507  
3912.000000	99.595115  
3911.000000	99.593377  
3910.000000	99.590084  
3909.000000	99.586156  
3908.000000	99.581564  
3907.000000	99.574527  
3906.000000	99.562394  
3905.000000	99.543439  
3904.000000	99.519611  
3903.000000	99.499797  
3902.000000	99.493308  
3901.000000	99.500554  
3900.000000	99.512997  
3899.000000	99.520278  
3898.000000	99.519390  
3897.000000	99.514173  
3896.000000	99.508358  
3895.000000	99.504449  
3894.000000	99.505052  
3893.000000	99.511288  
3892.000000	99.518496  
3891.000000	99.519506  
3890.000000	99.512299  
3889.000000	99.500270  
3888.000000	99.488571  
3887.000000	99.483785  
3886.000000	99.486218  
3885.000000	99.488810  
3884.000000	99.487271  
3883.000000	99.486629  
3882.000000	99.494427  
3881.000000	99.508595  
3880.000000	99.517055  
3879.000000	99.513988  
3878.000000	99.506142  
3877.000000	99.503095  
3876.000000	99.510440  
3875.000000	99.522517  
3874.000000	99.522932  
3873.000000	99.501793  
3872.000000	99.467747  
3871.000000	99.439460  
3870.000000	99.424391  
3869.000000	99.415478  
3868.000000	99.404925  
3867.000000	99.391528  
3866.000000	99.382206  
3865.000000	99.383621  
3864.000000	99.391403  
3863.000000	99.396239  
3862.000000	99.394246  
3861.000000	99.390140  
3860.000000	99.391916  
3859.000000	99.402989  
3858.000000	99.416674  
3857.000000	99.422119  
3856.000000	99.415120  
3855.000000	99.410629  
3854.000000	99.412153  
3853.000000	99.408446  
3852.000000	99.404405  
3851.000000	99.406186  
3850.000000	99.407528  
3849.000000	99.407546  
3848.000000	99.408680  
3847.000000	99.414004  
3846.000000	99.423754  
3845.000000	99.433360  
3844.000000	99.436812  
3843.000000	99.433759  
3842.000000	99.428080  
3841.000000	99.422706  
3840.000000	99.418260  
3839.000000	99.414522  
3838.000000	99.411629  
3837.000000	99.409321  
3836.000000	99.407451  
3835.000000	99.407127  
3834.000000	99.408834  
3833.000000	99.411834  
3832.000000	99.414983  
3831.000000	99.417821  
3830.000000	99.421255  
3829.000000	99.426293  
3828.000000	99.432249  
3827.000000	99.436556  
3826.000000	99.436108  
3825.000000	99.429016  
3824.000000	99.417182  
3823.000000	99.409380  
3822.000000	99.412355  
3821.000000	99.420291  
3820.000000	99.422623  
3819.000000	99.419412  
3818.000000	99.416307  
3817.000000	99.420849  
3816.000000	99.435959  
3815.000000	99.455441  
3814.000000	99.470938  
3813.000000	99.478745  
3812.000000	99.480256  
3811.000000	99.477422  
3810.000000	99.470546  
3809.000000	99.461405  
3808.000000	99.453831  
3807.000000	99.448428  
3806.000000	99.442725  
3805.000000	99.435417  
3804.000000	99.429445  
3803.000000	99.437471  
3802.000000	99.463907  
3801.000000	99.490547  
3800.000000	99.500449  
3799.000000	99.496813  
3798.000000	99.490390  
3797.000000	99.491499  
3796.000000	99.502388  
3795.000000	99.520472  
3794.000000	99.543262  
3793.000000	99.569263  
3792.000000	99.595157  
3791.000000	99.614391  
3790.000000	99.619489  
3789.000000	99.609969  
3788.000000	99.596759  
3787.000000	99.594600  
3786.000000	99.607563  
3785.000000	99.623031  
3784.000000	99.623969  
3783.000000	99.608159  
3782.000000	99.592092  
3781.000000	99.594414  
3780.000000	99.612478  
3779.000000	99.623542  
3778.000000	99.615858  
3777.000000	99.598017  
3776.000000	99.582002  
3775.000000	99.572883  
3774.000000	99.566402  
3773.000000	99.553220  
3772.000000	99.528222  
3771.000000	99.495552  
3770.000000	99.458847  
3769.000000	99.421025  
3768.000000	99.390168  
3767.000000	99.371159  
3766.000000	99.362777  
3765.000000	99.360534  
3764.000000	99.357349  
3763.000000	99.349778  
3762.000000	99.344439  
3761.000000	99.352540  
3760.000000	99.368935  
3759.000000	99.368685  
3758.000000	99.336311  
3757.000000	99.280606  
3756.000000	99.218744  
3755.000000	99.164209  
3754.000000	99.120722  
3753.000000	99.077020  
3752.000000	99.007922  
3751.000000	98.909352  
3750.000000	98.830071  
3749.000000	98.813585  
3748.000000	98.847550  
3747.000000	98.887545  
3746.000000	98.909670  
3745.000000	98.912473  
3744.000000	98.907914  
3743.000000	98.915366  
3742.000000	98.929660  
3741.000000	98.930777  
3740.000000	98.917121  
3739.000000	98.895426  
3738.000000	98.877863  
3737.000000	98.875983  
3736.000000	98.886957  
3735.000000	98.898298  
3734.000000	98.902231  
3733.000000	98.903814  
3732.000000	98.914568  
3731.000000	98.934905  
3730.000000	98.946390  
3729.000000	98.933436  
3728.000000	98.906376  
3727.000000	98.892308  
3726.000000	98.905870  
3725.000000	98.938529  
3724.000000	98.978990  
3723.000000	99.026388  
3722.000000	99.080821  
3721.000000	99.138461  
3720.000000	99.190806  
3719.000000	99.226617  
3718.000000	99.239524  
3717.000000	99.230059  
3716.000000	99.201018  
3715.000000	99.155854  
3714.000000	99.100405  
3713.000000	99.044128  
3712.000000	98.996859  
3711.000000	98.972086  
3710.000000	98.981406  
3709.000000	99.020420  
3708.000000	99.074337  
3707.000000	99.128343  
3706.000000	99.172858  
3705.000000	99.211831  
3704.000000	99.256856  
3703.000000	99.309622  
3702.000000	99.350445  
3701.000000	99.358956  
3700.000000	99.339691  
3699.000000	99.313290  
3698.000000	99.295093  
3697.000000	99.287274  
3696.000000	99.280072  
3695.000000	99.263510  
3694.000000	99.241403  
3693.000000	99.231389  
3692.000000	99.247961  
3691.000000	99.287331  
3690.000000	99.325192  
3689.000000	99.338588  
3688.000000	99.332128  
3687.000000	99.323435  
3686.000000	99.316950  
3685.000000	99.310053  
3684.000000	99.303521  
3683.000000	99.301527  
3682.000000	99.306489  
3681.000000	99.313898  
3680.000000	99.311121  
3679.000000	99.286243  
3678.000000	99.242075  
3677.000000	99.207827  
3676.000000	99.201359  
3675.000000	99.201291  
3674.000000	99.185867  
3673.000000	99.162396  
3672.000000	99.147907  
3671.000000	99.166667  
3670.000000	99.216503  
3669.000000	99.261580  
3668.000000	99.284086  
3667.000000	99.294935  
3666.000000	99.305982  
3665.000000	99.323275  
3664.000000	99.345353  
3663.000000	99.365405  
3662.000000	99.374858  
3661.000000	99.367518  
3660.000000	99.342702  
3659.000000	99.306451  
3658.000000	99.270892  
3657.000000	99.246585  
3656.000000	99.233613  
3655.000000	99.225714  
3654.000000	99.214647  
3653.000000	99.196441  
3652.000000	99.176158  
3651.000000	99.158223  
3650.000000	99.143491  
3649.000000	99.147260  
3648.000000	99.179364  
3647.000000	99.214629  
3646.000000	99.228411  
3645.000000	99.221962  
3644.000000	99.210033  
3643.000000	99.206150  
3642.000000	99.216128  
3641.000000	99.234037  
3640.000000	99.247859  
3639.000000	99.248333  
3638.000000	99.232497  
3637.000000	99.203276  
3636.000000	99.166444  
3635.000000	99.129275  
3634.000000	99.095302  
3633.000000	99.059971  
3632.000000	99.015744  
3631.000000	98.967228  
3630.000000	98.933230  
3629.000000	98.923080  
3628.000000	98.933040  
3627.000000	98.959056  
3626.000000	98.991351  
3625.000000	99.023854  
3624.000000	99.060723  
3623.000000	99.105106  
3622.000000	99.153260  
3621.000000	99.197295  
3620.000000	99.222074  
3619.000000	99.211041  
3618.000000	99.168999  
3617.000000	99.120085  
3616.000000	99.084555  
3615.000000	99.069835  
3614.000000	99.068042  
3613.000000	99.059360  
3612.000000	99.033085  
3611.000000	99.000657  
3610.000000	98.984782  
3609.000000	99.002263  
3608.000000	99.047128  
3607.000000	99.095627  
3606.000000	99.129983  
3605.000000	99.150004  
3604.000000	99.164996  
3603.000000	99.180988  
3602.000000	99.195592  
3601.000000	99.204132  
3600.000000	99.204553  
3599.000000	99.197840  
3598.000000	99.187984  
3597.000000	99.178494  
3596.000000	99.171536  
3595.000000	99.168559  
3594.000000	99.167913  
3593.000000	99.165709  
3592.000000	99.160477  
3591.000000	99.156231  
3590.000000	99.162701  
3589.000000	99.187333  
3588.000000	99.221193  
3587.000000	99.244367  
3586.000000	99.248836  
3585.000000	99.244396  
3584.000000	99.243428  
3583.000000	99.250715  
3582.000000	99.264405  
3581.000000	99.279792  
3580.000000	99.292114  
3579.000000	99.299360  
3578.000000	99.302380  
3577.000000	99.303695  
3576.000000	99.304842  
3575.000000	99.306332  
3574.000000	99.307552  
3573.000000	99.305881  
3572.000000	99.298361  
3571.000000	99.284224  
3570.000000	99.266671  
3569.000000	99.252847  
3568.000000	99.248614  
3567.000000	99.253688  
3566.000000	99.260214  
3565.000000	99.262049  
3564.000000	99.261272  
3563.000000	99.265837  
3562.000000	99.279146  
3561.000000	99.297042  
3560.000000	99.311874  
3559.000000	99.318730  
3558.000000	99.318095  
3557.000000	99.314235  
3556.000000	99.312043  
3555.000000	99.314582  
3554.000000	99.321147  
3553.000000	99.325926  
3552.000000	99.321979  
3551.000000	99.308607  
3550.000000	99.291841  
3549.000000	99.279029  
3548.000000	99.274659  
3547.000000	99.279960  
3546.000000	99.293539  
3545.000000	99.310650  
3544.000000	99.325199  
3543.000000	99.334914  
3542.000000	99.343064  
3541.000000	99.353852  
3540.000000	99.369052  
3539.000000	99.386037  
3538.000000	99.399612  
3537.000000	99.404303  
3536.000000	99.398170  
3535.000000	99.385566  
3534.000000	99.373607  
3533.000000	99.366480  
3532.000000	99.362478  
3531.000000	99.358468  
3530.000000	99.353165  
3529.000000	99.346801  
3528.000000	99.339257  
3527.000000	99.331434  
3526.000000	99.327723  
3525.000000	99.334118  
3524.000000	99.352357  
3523.000000	99.376810  
3522.000000	99.398456  
3521.000000	99.411524  
3520.000000	99.416116  
3519.000000	99.415242  
3518.000000	99.412517  
3517.000000	99.410389  
3516.000000	99.409496  
3515.000000	99.409421  
3514.000000	99.409259  
3513.000000	99.408452  
3512.000000	99.407385  
3511.000000	99.406898  
3510.000000	99.406017  
3509.000000	99.402009  
3508.000000	99.393354  
3507.000000	99.383083  
3506.000000	99.376780  
3505.000000	99.377493  
3504.000000	99.382285  
3503.000000	99.385389  
3502.000000	99.384758  
3501.000000	99.383646  
3500.000000	99.385892  
3499.000000	99.390909  
3498.000000	99.394668  
3497.000000	99.394425  
3496.000000	99.391330  
3495.000000	99.388463  
3494.000000	99.387016  
3493.000000	99.385296  
3492.000000	99.381280  
3491.000000	99.375344  
3490.000000	99.370032  
3489.000000	99.367270  
3488.000000	99.366083  
3487.000000	99.363508  
3486.000000	99.358143  
3485.000000	99.351615  
3484.000000	99.346513  
3483.000000	99.343645  
3482.000000	99.341426  
3481.000000	99.338192  
3480.000000	99.334235  
3479.000000	99.331265  
3478.000000	99.330111  
3477.000000	99.329512  
3476.000000	99.327109  
3475.000000	99.321307  
3474.000000	99.312563  
3473.000000	99.303191  
3472.000000	99.295756  
3471.000000	99.291644  
3470.000000	99.290891  
3469.000000	99.292563  
3468.000000	99.294836  
3467.000000	99.295152  
3466.000000	99.291607  
3465.000000	99.284654  
3464.000000	99.277466  
3463.000000	99.273513  
3462.000000	99.273401  
3461.000000	99.274589  
3460.000000	99.274220  
3459.000000	99.272108  
3458.000000	99.270236  
3457.000000	99.269396  
3456.000000	99.268017  
3455.000000	99.264554  
3454.000000	99.259826  
3453.000000	99.256388  
3452.000000	99.255461  
3451.000000	99.256562  
3450.000000	99.258982  
3449.000000	99.261977  
3448.000000	99.263433  
3447.000000	99.260730  
3446.000000	99.254266  
3445.000000	99.248703  
3444.000000	99.248659  
3443.000000	99.254614  
3442.000000	99.263274  
3441.000000	99.270766  
3440.000000	99.275119  
3439.000000	99.276207  
3438.000000	99.274938  
3437.000000	99.272443  
3436.000000	99.270014  
3435.000000	99.269284  
3434.000000	99.272174  
3433.000000	99.280494  
3432.000000	99.293669  
3431.000000	99.307977  
3430.000000	99.318395  
3429.000000	99.322651  
3428.000000	99.323465  
3427.000000	99.326018  
3426.000000	99.333045  
3425.000000	99.342735  
3424.000000	99.351792  
3423.000000	99.359131  
3422.000000	99.365555  
3421.000000	99.370897  
3420.000000	99.373769  
3419.000000	99.373935  
3418.000000	99.373120  
3417.000000	99.373404  
3416.000000	99.376036  
3415.000000	99.381622  
3414.000000	99.390083  
3413.000000	99.400168  
3412.000000	99.410208  
3411.000000	99.419302  
3410.000000	99.427033  
3409.000000	99.432868  
3408.000000	99.437178  
3407.000000	99.442053  
3406.000000	99.449446  
3405.000000	99.457937  
3404.000000	99.463125  
3403.000000	99.461637  
3402.000000	99.453833  
3401.000000	99.443720  
3400.000000	99.436550  
3399.000000	99.435659  
3398.000000	99.440467  
3397.000000	99.447204  
3396.000000	99.452784  
3395.000000	99.457839  
3394.000000	99.464530  
3393.000000	99.472227  
3392.000000	99.477232  
3391.000000	99.476955  
3390.000000	99.472799  
3389.000000	99.468455  
3388.000000	99.466509  
3387.000000	99.467350  
3386.000000	99.470469  
3385.000000	99.475342  
3384.000000	99.481331  
3383.000000	99.487641  
3382.000000	99.493674  
3381.000000	99.499124  
3380.000000	99.503367  
3379.000000	99.505548  
3378.000000	99.505365  
3377.000000	99.503731  
3376.000000	99.502201  
3375.000000	99.501465  
3374.000000	99.500685  
3373.000000	99.498619  
3372.000000	99.495420  
3371.000000	99.492951  
3370.000000	99.493119  
3369.000000	99.496046  
3368.000000	99.500107  
3367.000000	99.503461  
3366.000000	99.505361  
3365.000000	99.505948  
3364.000000	99.505268  
3363.000000	99.502927  
3362.000000	99.498696  
3361.000000	99.493356  
3360.000000	99.488958  
3359.000000	99.487720  
3358.000000	99.490141  
3357.000000	99.494102  
3356.000000	99.496287  
3355.000000	99.495388  
3354.000000	99.493217  
3353.000000	99.492401  
3352.000000	99.493555  
3351.000000	99.495310  
3350.000000	99.496683  
3349.000000	99.498349  
3348.000000	99.501501  
3347.000000	99.505870  
3346.000000	99.509341  
3345.000000	99.509412  
3344.000000	99.504982  
3343.000000	99.497593  
3342.000000	99.490999  
3341.000000	99.488424  
3340.000000	99.490049  
3339.000000	99.493283  
3338.000000	99.495560  
3337.000000	99.496471  
3336.000000	99.496768  
3335.000000	99.496006  
3334.000000	99.492500  
3333.000000	99.485695  
3332.000000	99.477631  
3331.000000	99.471284  
3330.000000	99.467575  
3329.000000	99.464812  
3328.000000	99.461039  
3327.000000	99.456257  
3326.000000	99.452096  
3325.000000	99.450054  
3324.000000	99.450651  
3323.000000	99.453836  
3322.000000	99.459031  
3321.000000	99.464900  
3320.000000	99.469925  
3319.000000	99.473335  
3318.000000	99.475040  
3317.000000	99.474949  
3316.000000	99.473135  
3315.000000	99.470759  
3314.000000	99.469586  
3313.000000	99.470024  
3312.000000	99.470540  
3311.000000	99.469653  
3310.000000	99.467737  
3309.000000	99.466040  
3308.000000	99.464455  
3307.000000	99.461586  
3306.000000	99.457052  
3305.000000	99.452690  
3304.000000	99.450921  
3303.000000	99.452207  
3302.000000	99.454508  
3301.000000	99.455013  
3300.000000	99.452721  
3299.000000	99.449174  
3298.000000	99.446965  
3297.000000	99.447178  
3296.000000	99.448609  
3295.000000	99.449404  
3294.000000	99.449157  
3293.000000	99.448988  
3292.000000	99.449839  
3291.000000	99.451312  
3290.000000	99.452329  
3289.000000	99.452555  
3288.000000	99.452619  
3287.000000	99.453109  
3286.000000	99.453846  
3285.000000	99.454334  
3284.000000	99.454492  
3283.000000	99.454662  
3282.000000	99.455082  
3281.000000	99.455626  
3280.000000	99.456046  
3279.000000	99.456284  
3278.000000	99.456487  
3277.000000	99.456774  
3276.000000	99.457084  
3275.000000	99.457304  
3274.000000	99.457463  
3273.000000	99.457754  
3272.000000	99.458364  
3271.000000	99.459297  
3270.000000	99.460394  
3269.000000	99.461461  
3268.000000	99.462397  
3267.000000	99.463192  
3266.000000	99.463873  
3265.000000	99.464489  
3264.000000	99.465088  
3263.000000	99.465698  
3262.000000	99.466327  
3261.000000	99.466962  
3260.000000	99.467589  
3259.000000	99.468217  
3258.000000	99.468885  
3257.000000	99.469630  
3256.000000	99.470437  
3255.000000	99.471257  
3254.000000	99.472062  
3253.000000	99.472882  
3252.000000	99.473760  
3251.000000	99.474680  
3250.000000	99.475535  
3249.000000	99.476221  
3248.000000	99.476746  
3247.000000	99.477244  
3246.000000	99.477876  
3245.000000	99.478653  
3244.000000	99.479413  
3243.000000	99.480050  
3242.000000	99.480744  
3241.000000	99.481764  
3240.000000	99.483141  
3239.000000	99.484538  
3238.000000	99.485572  
3237.000000	99.486183  
3236.000000	99.486689  
3235.000000	99.487443  
3234.000000	99.488484  
3233.000000	99.489606  
3232.000000	99.490618  
3231.000000	99.491447  
3230.000000	99.491994  
3229.000000	99.492072  
3228.000000	99.491638  
3227.000000	99.491018  
3226.000000	99.490822  
3225.000000	99.491526  
3224.000000	99.493064  
3223.000000	99.494865  
3222.000000	99.496367  
3221.000000	99.497449  
3220.000000	99.498414  
3219.000000	99.499639  
3218.000000	99.501318  
3217.000000	99.503409  
3216.000000	99.505644  
3215.000000	99.507513  
3214.000000	99.508513  
3213.000000	99.508590  
3212.000000	99.508376  
3211.000000	99.508798  
3210.000000	99.510293  
3209.000000	99.512511  
3208.000000	99.514711  
3207.000000	99.516505  
3206.000000	99.518007  
3205.000000	99.519242  
3204.000000	99.519760  
3203.000000	99.519189  
3202.000000	99.518008  
3201.000000	99.517322  
3200.000000	99.517767  
3199.000000	99.518890  
3198.000000	99.519699  
3197.000000	99.519786  
3196.000000	99.519706  
3195.000000	99.520170  
3194.000000	99.521177  
3193.000000	99.522142  
3192.000000	99.522676  
3191.000000	99.523075  
3190.000000	99.524017  
3189.000000	99.525901  
3188.000000	99.528446  
3187.000000	99.530804  
3186.000000	99.532194  
3185.000000	99.532382  
3184.000000	99.531800  
3183.000000	99.531277  
3182.000000	99.531492  
3181.000000	99.532427  
3180.000000	99.533325  
3179.000000	99.533477  
3178.000000	99.533102  
3177.000000	99.533098  
3176.000000	99.533837  
3175.000000	99.534723  
3174.000000	99.535138  
3173.000000	99.535329  
3172.000000	99.535811  
3171.000000	99.536096  
3170.000000	99.534735  
3169.000000	99.531013  
3168.000000	99.526334  
3167.000000	99.523414  
3166.000000	99.523837  
3165.000000	99.526942  
3164.000000	99.530878  
3163.000000	99.534360  
3162.000000	99.536942  
3161.000000	99.537901  
3160.000000	99.536258  
3159.000000	99.532491  
3158.000000	99.529086  
3157.000000	99.528301  
3156.000000	99.529947  
3155.000000	99.532277  
3154.000000	99.534281  
3153.000000	99.535994  
3152.000000	99.537273  
3151.000000	99.537770  
3150.000000	99.537557  
3149.000000	99.536339  
3148.000000	99.532652  
3147.000000	99.525532  
3146.000000	99.516707  
3145.000000	99.509396  
3144.000000	99.504944  
3143.000000	99.502235  
3142.000000	99.500142  
3141.000000	99.498574  
3140.000000	99.496735  
3139.000000	99.492551  
3138.000000	99.484994  
3137.000000	99.476061  
3136.000000	99.469382  
3135.000000	99.467079  
3134.000000	99.468520  
3133.000000	99.471101  
3132.000000	99.471813  
3131.000000	99.469086  
3130.000000	99.463583  
3129.000000	99.457015  
3128.000000	99.450201  
3127.000000	99.443225  
3126.000000	99.436873  
3125.000000	99.432138  
3124.000000	99.428314  
3123.000000	99.423345  
3122.000000	99.416727  
3121.000000	99.410200  
3120.000000	99.404967  
3119.000000	99.399811  
3118.000000	99.392847  
3117.000000	99.383998  
3116.000000	99.374808  
3115.000000	99.366621  
3114.000000	99.359876  
3113.000000	99.354552  
3112.000000	99.350228  
3111.000000	99.346012  
3110.000000	99.341092  
3109.000000	99.335341  
3108.000000	99.328942  
3107.000000	99.321912  
3106.000000	99.314230  
3105.000000	99.306379  
3104.000000	99.299394  
3103.000000	99.294183  
3102.000000	99.290847  
3101.000000	99.288246  
3100.000000	99.284624  
3099.000000	99.279002  
3098.000000	99.271835  
3097.000000	99.264107  
3096.000000	99.255967  
3095.000000	99.246851  
3094.000000	99.236926  
3093.000000	99.227772  
3092.000000	99.221271  
3091.000000	99.217822  
3090.000000	99.215419  
3089.000000	99.210721  
3088.000000	99.201424  
3087.000000	99.188437  
3086.000000	99.175969  
3085.000000	99.168351  
3084.000000	99.165894  
3083.000000	99.164180  
3082.000000	99.158539  
3081.000000	99.148285  
3080.000000	99.135804  
3079.000000	99.122825  
3078.000000	99.109854  
3077.000000	99.098290  
3076.000000	99.090530  
3075.000000	99.087572  
3074.000000	99.087612  
3073.000000	99.088068  
3072.000000	99.087922  
3071.000000	99.088081  
3070.000000	99.089508  
3069.000000	99.091122  
3068.000000	99.090099  
3067.000000	99.084701  
3066.000000	99.076670  
3065.000000	99.069541  
3064.000000	99.064157  
3063.000000	99.056782  
3062.000000	99.043150  
3061.000000	99.023871  
3060.000000	99.004866  
3059.000000	98.991921  
3058.000000	98.986206  
3057.000000	98.985711  
3056.000000	98.989477  
3055.000000	98.998522  
3054.000000	99.012270  
3053.000000	99.027113  
3052.000000	99.038805  
3051.000000	99.045020  
3050.000000	99.044389  
3049.000000	99.034992  
3048.000000	99.016719  
3047.000000	98.993969  
3046.000000	98.973090  
3045.000000	98.956616  
3044.000000	98.941836  
3043.000000	98.925834  
3042.000000	98.909980  
3041.000000	98.897302  
3040.000000	98.887257  
3039.000000	98.874740  
3038.000000	98.854586  
3037.000000	98.825119  
3036.000000	98.787379  
3035.000000	98.743258  
3034.000000	98.695648  
3033.000000	98.649312  
3032.000000	98.609626  
3031.000000	98.580077  
3030.000000	98.561715  
3029.000000	98.553861  
3028.000000	98.553787  
3027.000000	98.555957  
3026.000000	98.553575  
3025.000000	98.542297  
3024.000000	98.522858  
3023.000000	98.500431  
3022.000000	98.481090  
3021.000000	98.467187  
3020.000000	98.455096  
3019.000000	98.438070  
3018.000000	98.413876  
3017.000000	98.389732  
3016.000000	98.377404  
3015.000000	98.381685  
3014.000000	98.395229  
3013.000000	98.404119  
3012.000000	98.400396  
3011.000000	98.388840  
3010.000000	98.380244  
3009.000000	98.380780  
3008.000000	98.388090  
3007.000000	98.395189  
3006.000000	98.395983  
3005.000000	98.387476  
3004.000000	98.369980  
3003.000000	98.347427  
3002.000000	98.326855  
3001.000000	98.315358  
3000.000000	98.315455  
2999.000000	98.322775  
2998.000000	98.328976  
2997.000000	98.327996  
2996.000000	98.320585  
2995.000000	98.312788  
2994.000000	98.310349  
2993.000000	98.314464  
2992.000000	98.322276  
2991.000000	98.330210  
2990.000000	98.336320  
2989.000000	98.340218  
2988.000000	98.342042  
2987.000000	98.342143  
2986.000000	98.341720  
2985.000000	98.342766  
2984.000000	98.346195  
2983.000000	98.349642  
2982.000000	98.348267  
2981.000000	98.338683  
2980.000000	98.321506  
2979.000000	98.299141  
2978.000000	98.271398  
2977.000000	98.233605  
2976.000000	98.177557  
2975.000000	98.093338  
2974.000000	97.974665  
2973.000000	97.830445  
2972.000000	97.693736  
2971.000000	97.610647  
2970.000000	97.611649  
2969.000000	97.690981  
2968.000000	97.810863  
2967.000000	97.927790  
2966.000000	98.018435  
2965.000000	98.081107  
2964.000000	98.121587  
2963.000000	98.144277  
2962.000000	98.153952  
2961.000000	98.158392  
2960.000000	98.164818  
2959.000000	98.174701  
2958.000000	98.183793  
2957.000000	98.187458  
2956.000000	98.185263  
2955.000000	98.180999  
2954.000000	98.179505  
2953.000000	98.183717  
2952.000000	98.193811  
2951.000000	98.207722  
2950.000000	98.222261  
2949.000000	98.234647  
2948.000000	98.244287  
2947.000000	98.253456  
2946.000000	98.265693  
2945.000000	98.282946  
2944.000000	98.304045  
2943.000000	98.325780  
2942.000000	98.345332  
2941.000000	98.361850  
2940.000000	98.376216  
2939.000000	98.389883  
2938.000000	98.404210  
2937.000000	98.420522  
2936.000000	98.439500  
2935.000000	98.459394  
2934.000000	98.475247  
2933.000000	98.481725  
2932.000000	98.477975  
2931.000000	98.469360  
2930.000000	98.463449  
2929.000000	98.464418  
2928.000000	98.471793  
2927.000000	98.482351  
2926.000000	98.491576  
2925.000000	98.496022  
2924.000000	98.495727  
2923.000000	98.493721  
2922.000000	98.493283  
2921.000000	98.496788  
2920.000000	98.507054  
2919.000000	98.527482  
2918.000000	98.559004  
2917.000000	98.597650  
2916.000000	98.636393  
2915.000000	98.669130  
2914.000000	98.692805  
2913.000000	98.708018  
2912.000000	98.719838  
2911.000000	98.735569  
2910.000000	98.759083  
2909.000000	98.788061  
2908.000000	98.817544  
2907.000000	98.844518  
2906.000000	98.866933  
2905.000000	98.882757  
2904.000000	98.893702  
2903.000000	98.907283  
2902.000000	98.928420  
2901.000000	98.955006  
2900.000000	98.976502  
2899.000000	98.991465  
2898.000000	99.008597  
2897.000000	99.034028  
2896.000000	99.062351  
2895.000000	99.084063  
2894.000000	99.096965  
2893.000000	99.106148  
2892.000000	99.116259  
2891.000000	99.128171  
2890.000000	99.141215  
2889.000000	99.154357  
2888.000000	99.165568  
2887.000000	99.172956  
2886.000000	99.176277  
2885.000000	99.176034  
2884.000000	99.172724  
2883.000000	99.168739  
2882.000000	99.168609  
2881.000000	99.174309  
2880.000000	99.181755  
2879.000000	99.185098  
2878.000000	99.183826  
2877.000000	99.183073  
2876.000000	99.187146  
2875.000000	99.194874  
2874.000000	99.201581  
2873.000000	99.204436  
2872.000000	99.205614  
2871.000000	99.210331  
2870.000000	99.220711  
2869.000000	99.231432  
2868.000000	99.233725  
2867.000000	99.224795  
2866.000000	99.211329  
2865.000000	99.202115  
2864.000000	99.199399  
2863.000000	99.199528  
2862.000000	99.199678  
2861.000000	99.200536  
2860.000000	99.203316  
2859.000000	99.207428  
2858.000000	99.211386  
2857.000000	99.214212  
2856.000000	99.216222  
2855.000000	99.219844  
2854.000000	99.228602  
2853.000000	99.243389  
2852.000000	99.260507  
2851.000000	99.274947  
2850.000000	99.285260  
2849.000000	99.294021  
2848.000000	99.304691  
2847.000000	99.319569  
2846.000000	99.339313  
2845.000000	99.362004  
2844.000000	99.383228  
2843.000000	99.399204  
2842.000000	99.409577  
2841.000000	99.416079  
2840.000000	99.419648  
2839.000000	99.420987  
2838.000000	99.423044  
2837.000000	99.429689  
2836.000000	99.440951  
2835.000000	99.451797  
2834.000000	99.457188  
2833.000000	99.457346  
2832.000000	99.457073  
2831.000000	99.460578  
2830.000000	99.467825  
2829.000000	99.475620  
2828.000000	99.481323  
2827.000000	99.485211  
2826.000000	99.489769  
2825.000000	99.497220  
2824.000000	99.507689  
2823.000000	99.518946  
2822.000000	99.527352  
2821.000000	99.529880  
2820.000000	99.526587  
2819.000000	99.521546  
2818.000000	99.520314  
2817.000000	99.525607  
2816.000000	99.535712  
2815.000000	99.546757  
2814.000000	99.555977  
2813.000000	99.562963  
2812.000000	99.568672  
2811.000000	99.573793  
2810.000000	99.577602  
2809.000000	99.578320  
2808.000000	99.575264  
2807.000000	99.570686  
2806.000000	99.568455  
2805.000000	99.570418  
2804.000000	99.575184  
2803.000000	99.580566  
2802.000000	99.585888  
2801.000000	99.591004  
2800.000000	99.594526  
2799.000000	99.594784  
2798.000000	99.591995  
2797.000000	99.588056  
2796.000000	99.584407  
2795.000000	99.581378  
2794.000000	99.579664  
2793.000000	99.580890  
2792.000000	99.586046  
2791.000000	99.594133  
2790.000000	99.602733  
2789.000000	99.609839  
2788.000000	99.614895  
2787.000000	99.618233  
2786.000000	99.619871  
2785.000000	99.619075  
2784.000000	99.615482  
2783.000000	99.610610  
2782.000000	99.607469  
2781.000000	99.607887  
2780.000000	99.610756  
2779.000000	99.613410  
2778.000000	99.614521  
2777.000000	99.615046  
2776.000000	99.616502  
2775.000000	99.619245  
2774.000000	99.622486  
2773.000000	99.625240  
2772.000000	99.626985  
2771.000000	99.627858  
2770.000000	99.628547  
2769.000000	99.629743  
2768.000000	99.631620  
2767.000000	99.633942  
2766.000000	99.636495  
2765.000000	99.639096  
2764.000000	99.641421  
2763.000000	99.643340  
2762.000000	99.645353  
2761.000000	99.648157  
2760.000000	99.651666  
2759.000000	99.654920  
2758.000000	99.657127  
2757.000000	99.658316  
2756.000000	99.658869  
2755.000000	99.658837  
2754.000000	99.658136  
2753.000000	99.657277  
2752.000000	99.657326  
2751.000000	99.658946  
2750.000000	99.661714  
2749.000000	99.664418  
2748.000000	99.666123  
2747.000000	99.666840  
2746.000000	99.667168  
2745.000000	99.667614  
2744.000000	99.668479  
2743.000000	99.670119  
2742.000000	99.672812  
2741.000000	99.676288  
2740.000000	99.679719  
2739.000000	99.682363  
2738.000000	99.683984  
2737.000000	99.684630  
2736.000000	99.684506  
2735.000000	99.684287  
2734.000000	99.685084  
2733.000000	99.687631  
2732.000000	99.691623  
2731.000000	99.695927  
2730.000000	99.699425  
2729.000000	99.701481  
2728.000000	99.701867  
2727.000000	99.700708  
2726.000000	99.698515  
2725.000000	99.696051  
2724.000000	99.694198  
2723.000000	99.693826  
2722.000000	99.695366  
2721.000000	99.698150  
2720.000000	99.700597  
2719.000000	99.701764  
2718.000000	99.702400  
2717.000000	99.703923  
2716.000000	99.706443  
2715.000000	99.708418  
2714.000000	99.708411  
2713.000000	99.706570  
2712.000000	99.704330  
2711.000000	99.702986  
2710.000000	99.702762  
2709.000000	99.703124  
2708.000000	99.703589  
2707.000000	99.704224  
2706.000000	99.705460  
2705.000000	99.707568  
2704.000000	99.710464  
2703.000000	99.713847  
2702.000000	99.717077  
2701.000000	99.718998  
2700.000000	99.718714  
2699.000000	99.717001  
2698.000000	99.716232  
2697.000000	99.717886  
2696.000000	99.720540  
2695.000000	99.721306  
2694.000000	99.719038  
2693.000000	99.715099  
2692.000000	99.711301  
2691.000000	99.708028  
2690.000000	99.704808  
2689.000000	99.701732  
2688.000000	99.699663  
2687.000000	99.699521  
2686.000000	99.701731  
2685.000000	99.705939  
2684.000000	99.710792  
2683.000000	99.714338  
2682.000000	99.715220  
2681.000000	99.713606  
2680.000000	99.711188  
2679.000000	99.709997  
2678.000000	99.710655  
2677.000000	99.711705  
2676.000000	99.711099  
2675.000000	99.708608  
2674.000000	99.706098  
2673.000000	99.705088  
2672.000000	99.704768  
2671.000000	99.703405  
2670.000000	99.700897  
2669.000000	99.698632  
2668.000000	99.697341  
2667.000000	99.696525  
2666.000000	99.695690  
2665.000000	99.694716  
2664.000000	99.693045  
2663.000000	99.690036  
2662.000000	99.686404  
2661.000000	99.683864  
2660.000000	99.682801  
2659.000000	99.681578  
2658.000000	99.678618  
2657.000000	99.674257  
2656.000000	99.670027  
2655.000000	99.666955  
2654.000000	99.665175  
2653.000000	99.664383  
2652.000000	99.664015  
2651.000000	99.663364  
2650.000000	99.662073  
2649.000000	99.660327  
2648.000000	99.658387  
2647.000000	99.656289  
2646.000000	99.654227  
2645.000000	99.652737  
2644.000000	99.651925  
2643.000000	99.650816  
2642.000000	99.648131  
2641.000000	99.643791  
2640.000000	99.639236  
2639.000000	99.635990  
2638.000000	99.634217  
2637.000000	99.633038  
2636.000000	99.631994  
2635.000000	99.631616  
2634.000000	99.632434  
2633.000000	99.633978  
2632.000000	99.635078  
2631.000000	99.634958  
2630.000000	99.633808  
2629.000000	99.632602  
2628.000000	99.632616  
2627.000000	99.634656  
2626.000000	99.637986  
2625.000000	99.640057  
2624.000000	99.638430  
2623.000000	99.632871  
2622.000000	99.625206  
2621.000000	99.617815  
2620.000000	99.612307  
2619.000000	99.609505  
2618.000000	99.609508  
2617.000000	99.611095  
2616.000000	99.611980  
2615.000000	99.610486  
2614.000000	99.606679  
2613.000000	99.601858  
2612.000000	99.597447  
2611.000000	99.594454  
2610.000000	99.593412  
2609.000000	99.594064  
2608.000000	99.595186  
2607.000000	99.595324  
2606.000000	99.593844  
2605.000000	99.591156  
2604.000000	99.588266  
2603.000000	99.586285  
2602.000000	99.585908  
2601.000000	99.586750  
2600.000000	99.587384  
2599.000000	99.586608  
2598.000000	99.584499  
2597.000000	99.581841  
2596.000000	99.578901  
2595.000000	99.575425  
2594.000000	99.571537  
2593.000000	99.567857  
2592.000000	99.564654  
2591.000000	99.561366  
2590.000000	99.557006  
2589.000000	99.550921  
2588.000000	99.543600  
2587.000000	99.537145  
2586.000000	99.534342  
2585.000000	99.536445  
2584.000000	99.541584  
2583.000000	99.545636  
2582.000000	99.545474  
2581.000000	99.541447  
2580.000000	99.537327  
2579.000000	99.537424  
2578.000000	99.542750  
2577.000000	99.549517  
2576.000000	99.552173  
2575.000000	99.548570  
2574.000000	99.541142  
2573.000000	99.533486  
2572.000000	99.527205  
2571.000000	99.522621  
2570.000000	99.520298  
2569.000000	99.520098  
2568.000000	99.520246  
2567.000000	99.519129  
2566.000000	99.517132  
2565.000000	99.515526  
2564.000000	99.515077  
2563.000000	99.517063  
2562.000000	99.523642  
2561.000000	99.534871  
2560.000000	99.546447  
2559.000000	99.552804  
2558.000000	99.552244  
2557.000000	99.547861  
2556.000000	99.544326  
2555.000000	99.544443  
2554.000000	99.547930  
2553.000000	99.552363  
2552.000000	99.555944  
2551.000000	99.559836  
2550.000000	99.566534  
2549.000000	99.575669  
2548.000000	99.583647  
2547.000000	99.588203  
2546.000000	99.590813  
2545.000000	99.593117  
2544.000000	99.593629  
2543.000000	99.590165  
2542.000000	99.583001  
2541.000000	99.573718  
2540.000000	99.563457  
2539.000000	99.554056  
2538.000000	99.548330  
2537.000000	99.547318  
2536.000000	99.549277  
2535.000000	99.552764  
2534.000000	99.558524  
2533.000000	99.566673  
2532.000000	99.574478  
2531.000000	99.579135  
2530.000000	99.580525  
2529.000000	99.579535  
2528.000000	99.576101  
2527.000000	99.570838  
2526.000000	99.566665  
2525.000000	99.566337  
2524.000000	99.569504  
2523.000000	99.573824  
2522.000000	99.577798  
2521.000000	99.581118  
2520.000000	99.583167  
2519.000000	99.583200  
2518.000000	99.581717  
2517.000000	99.580313  
2516.000000	99.580092  
2515.000000	99.581014  
2514.000000	99.582667  
2513.000000	99.584815  
2512.000000	99.587193  
2511.000000	99.589480  
2510.000000	99.591428  
2509.000000	99.592721  
2508.000000	99.593087  
2507.000000	99.592765  
2506.000000	99.592496  
2505.000000	99.592918  
2504.000000	99.593973  
2503.000000	99.595268  
2502.000000	99.596507  
2501.000000	99.597621  
2500.000000	99.598688  
2499.000000	99.599800  
2498.000000	99.601007  
2497.000000	99.602282  
2496.000000	99.603544  
2495.000000	99.604725  
2494.000000	99.605809  
2493.000000	99.606801  
2492.000000	99.607705  
2491.000000	99.608516  
2490.000000	99.609232  
2489.000000	99.609870  
2488.000000	99.610437  
2487.000000	99.610937  
2486.000000	99.611365  
2485.000000	99.611709  
2484.000000	99.611957  
2483.000000	99.612066  
2482.000000	99.611960  
2481.000000	99.611691  
2480.000000	99.611514  
2479.000000	99.611685  
2478.000000	99.612206  
2477.000000	99.612797  
2476.000000	99.613130  
2475.000000	99.613109  
2474.000000	99.612996  
2473.000000	99.613157  
2472.000000	99.613481  
2471.000000	99.613199  
2470.000000	99.611638  
2469.000000	99.609028  
2468.000000	99.606496  
2467.000000	99.605126  
2466.000000	99.605209  
2465.000000	99.606127  
2464.000000	99.606616  
2463.000000	99.605582  
2462.000000	99.602788  
2461.000000	99.599139  
2460.000000	99.596146  
2459.000000	99.594844  
2458.000000	99.595323  
2457.000000	99.596865  
2456.000000	99.598349  
2455.000000	99.598584  
2454.000000	99.596689  
2453.000000	99.592642  
2452.000000	99.587811  
2451.000000	99.584359  
2450.000000	99.583299  
2449.000000	99.583152  
2448.000000	99.580971  
2447.000000	99.575595  
2446.000000	99.569595  
2445.000000	99.567041  
2444.000000	99.569431  
2443.000000	99.574842  
2442.000000	99.580236  
2441.000000	99.584141  
2440.000000	99.586753  
2439.000000	99.588579  
2438.000000	99.589799  
2437.000000	99.590424  
2436.000000	99.590458  
2435.000000	99.589970  
2434.000000	99.589202  
2433.000000	99.588617  
2432.000000	99.588610  
2431.000000	99.589116  
2430.000000	99.589618  
2429.000000	99.589555  
2428.000000	99.588453  
2427.000000	99.585790  
2426.000000	99.582033  
2425.000000	99.578912  
2424.000000	99.576663  
2423.000000	99.574666  
2422.000000	99.574276  
2421.000000	99.577487  
2420.000000	99.584536  
2419.000000	99.593925  
2418.000000	99.602994  
2417.000000	99.607774  
2416.000000	99.604710  
2415.000000	99.595451  
2414.000000	99.588969  
2413.000000	99.594279  
2412.000000	99.610120  
2411.000000	99.625041  
2410.000000	99.628340  
2409.000000	99.619248  
2408.000000	99.605770  
2407.000000	99.597288  
2406.000000	99.598825  
2405.000000	99.609319  
2404.000000	99.622622  
2403.000000	99.631291  
2402.000000	99.632275  
2401.000000	99.629683  
2400.000000	99.630608  
2399.000000	99.637277  
2398.000000	99.644214  
2397.000000	99.644297  
2396.000000	99.637178  
2395.000000	99.630130  
2394.000000	99.630168  
2393.000000	99.636897  
2392.000000	99.643922  
2391.000000	99.645350  
2390.000000	99.638174  
2389.000000	99.619355  
2388.000000	99.584722  
2387.000000	99.532623  
2386.000000	99.467628  
2385.000000	99.401356  
2384.000000	99.350695  
2383.000000	99.334730  
2382.000000	99.372162  
2381.000000	99.473852  
2380.000000	99.633919  
2379.000000	99.827311  
2378.000000	100.015928 
2377.000000	100.160249 
2376.000000	100.229157 
2375.000000	100.209125 
2374.000000	100.114794 
2373.000000	99.987565  
2372.000000	99.872602  
2371.000000	99.791772  
2370.000000	99.744839  
2369.000000	99.727406  
2368.000000	99.736093  
2367.000000	99.761022  
2366.000000	99.790490  
2365.000000	99.821577  
2364.000000	99.853520  
2363.000000	99.874302  
2362.000000	99.877980  
2361.000000	99.873530  
2360.000000	99.855251  
2359.000000	99.814057  
2358.000000	99.778182  
2357.000000	99.792283  
2356.000000	99.856764  
2355.000000	99.916334  
2354.000000	99.951348  
2353.000000	99.974579  
2352.000000	99.980992  
2351.000000	99.950855  
2350.000000	99.886577  
2349.000000	99.826478  
2348.000000	99.800658  
2347.000000	99.810371  
2346.000000	99.819149  
2345.000000	99.782564  
2344.000000	99.712391  
2343.000000	99.648118  
2342.000000	99.644261  
2341.000000	99.711323  
2340.000000	99.802595  
2339.000000	99.859912  
2338.000000	99.869297  
2337.000000	99.863663  
2336.000000	99.858455  
2335.000000	99.853218  
2334.000000	99.845330  
2333.000000	99.845871  
2332.000000	99.827137  
2331.000000	99.767744  
2330.000000	99.650488  
2329.000000	99.513441  
2328.000000	99.371450  
2327.000000	99.252953  
2326.000000	99.178959  
2325.000000	99.163506  
2324.000000	99.190774  
2323.000000	99.222163  
2322.000000	99.240828  
2321.000000	99.248651  
2320.000000	99.241681  
2319.000000	99.219445  
2318.000000	99.187274  
2317.000000	99.178051  
2316.000000	99.190483  
2315.000000	99.211081  
2314.000000	99.195888  
2313.000000	99.142285  
2312.000000	99.054924  
2311.000000	98.969692  
2310.000000	98.898549  
2309.000000	98.856827  
2308.000000	98.836684  
2307.000000	98.841595  
2306.000000	98.858387  
2305.000000	98.872145  
2304.000000	98.853862  
2303.000000	98.802432  
2302.000000	98.732544  
2301.000000	98.676885  
2300.000000	98.642613  
2299.000000	98.632584  
2298.000000	98.633968  
2297.000000	98.649191  
2296.000000	98.676049  
2295.000000	98.720411  
2294.000000	98.778746  
2293.000000	98.847058  
2292.000000	98.911761  
2291.000000	98.962679  
2290.000000	98.997144  
2289.000000	99.017535  
2288.000000	99.028236  
2287.000000	99.035919  
2286.000000	99.053909  
2285.000000	99.089241  
2284.000000	99.136692  
2283.000000	99.179080  
2282.000000	99.204318  
2281.000000	99.211376  
2280.000000	99.211468  
2279.000000	99.219815  
2278.000000	99.245715  
2277.000000	99.282206  
2276.000000	99.309386  
2275.000000	99.316792  
2274.000000	99.312963  
2273.000000	99.311648  
2272.000000	99.309910  
2271.000000	99.297046  
2270.000000	99.275808  
2269.000000	99.261977  
2268.000000	99.262002  
2267.000000	99.267479  
2266.000000	99.271085  
2265.000000	99.276968  
2264.000000	99.290880  
2263.000000	99.310870  
2262.000000	99.330303  
2261.000000	99.342443  
2260.000000	99.343557  
2259.000000	99.335149  
2258.000000	99.326248  
2257.000000	99.325685  
2256.000000	99.333425  
2255.000000	99.342281  
2254.000000	99.346862  
2253.000000	99.347890  
2252.000000	99.348551  
2251.000000	99.350693  
2250.000000	99.353631  
2249.000000	99.355976  
2248.000000	99.357309  
2247.000000	99.359134  
2246.000000	99.362803  
2245.000000	99.367725  
2244.000000	99.371999  
2243.000000	99.374288  
2242.000000	99.374986  
2241.000000	99.375249  
2240.000000	99.375759  
2239.000000	99.376455  
2238.000000	99.377140  
2237.000000	99.377808  
2236.000000	99.378390  
2235.000000	99.378840  
2234.000000	99.379174  
2233.000000	99.379437  
2232.000000	99.379645  
2231.000000	99.379778  
2230.000000	99.379817  
2229.000000	99.379782  
2228.000000	99.379718  
2227.000000	99.379677  
2226.000000	99.379704  
2225.000000	99.379823  
2224.000000	99.380006  
2223.000000	99.380171  
2222.000000	99.380207  
2221.000000	99.380028  
2220.000000	99.379579  
2219.000000	99.378841  
2218.000000	99.377829  
2217.000000	99.376605  
2216.000000	99.375268  
2215.000000	99.373922  
2214.000000	99.372587  
2213.000000	99.371362  
2212.000000	99.370377  
2211.000000	99.369555  
2210.000000	99.368564  
2209.000000	99.367138  
2208.000000	99.365430  
2207.000000	99.363876  
2206.000000	99.362728  
2205.000000	99.361618  
2204.000000	99.359364  
2203.000000	99.354185  
2202.000000	99.345001  
2201.000000	99.333286  
2200.000000	99.323696  
2199.000000	99.321485  
2198.000000	99.326526  
2197.000000	99.331646  
2196.000000	99.329710  
2195.000000	99.322335  
2194.000000	99.318375  
2193.000000	99.321824  
2192.000000	99.325598  
2191.000000	99.320834  
2190.000000	99.309358  
2189.000000	99.302450  
2188.000000	99.308316  
2187.000000	99.324746  
2186.000000	99.342827  
2185.000000	99.354501  
2184.000000	99.357097  
2183.000000	99.352961  
2182.000000	99.344399  
2181.000000	99.328597  
2180.000000	99.301015  
2179.000000	99.265477  
2178.000000	99.235992  
2177.000000	99.224552  
2176.000000	99.231111  
2175.000000	99.248640  
2174.000000	99.272242  
2173.000000	99.297419  
2172.000000	99.315612  
2171.000000	99.320688  
2170.000000	99.316234  
2169.000000	99.308290  
2168.000000	99.293898  
2167.000000	99.266357  
2166.000000	99.230359  
2165.000000	99.200839  
2164.000000	99.184748  
2163.000000	99.175314  
2162.000000	99.168864  
2161.000000	99.177644  
2160.000000	99.217748  
2159.000000	99.288852  
2158.000000	99.367856  
2157.000000	99.422977  
2156.000000	99.437955  
2155.000000	99.421937  
2154.000000	99.401532  
2153.000000	99.398690  
2152.000000	99.412653  
2151.000000	99.426395  
2150.000000	99.427438  
2149.000000	99.418127  
2148.000000	99.408473  
2147.000000	99.404990  
2146.000000	99.406990  
2145.000000	99.409573  
2144.000000	99.409070  
2143.000000	99.407114  
2142.000000	99.408295  
2141.000000	99.413116  
2140.000000	99.416981  
2139.000000	99.418354  
2138.000000	99.423031  
2137.000000	99.435849  
2136.000000	99.451998  
2135.000000	99.462180  
2134.000000	99.463591  
2133.000000	99.460448  
2132.000000	99.456485  
2131.000000	99.452862  
2130.000000	99.451485  
2129.000000	99.453774  
2128.000000	99.456168  
2127.000000	99.452628  
2126.000000	99.442847  
2125.000000	99.434138  
2124.000000	99.433741  
2123.000000	99.441999  
2122.000000	99.453950  
2121.000000	99.464161  
2120.000000	99.469361  
2119.000000	99.468738  
2118.000000	99.463470  
2117.000000	99.456047  
2116.000000	99.448771  
2115.000000	99.442944  
2114.000000	99.440337  
2113.000000	99.442136  
2112.000000	99.446599  
2111.000000	99.451989  
2110.000000	99.459202  
2109.000000	99.469170  
2108.000000	99.479421  
2107.000000	99.485262  
2106.000000	99.484852  
2105.000000	99.481357  
2104.000000	99.479480  
2103.000000	99.481075  
2102.000000	99.483972  
2101.000000	99.484367  
2100.000000	99.481425  
2099.000000	99.479998  
2098.000000	99.486416  
2097.000000	99.500096  
2096.000000	99.512466  
2095.000000	99.517342  
2094.000000	99.518655  
2093.000000	99.523835  
2092.000000	99.532255  
2091.000000	99.535830  
2090.000000	99.529622  
2089.000000	99.517114  
2088.000000	99.505533  
2087.000000	99.498401  
2086.000000	99.492759  
2085.000000	99.482411  
2084.000000	99.464767  
2083.000000	99.445389  
2082.000000	99.433525  
2081.000000	99.432700  
2080.000000	99.438399  
2079.000000	99.444913  
2078.000000	99.450456  
2077.000000	99.454013  
2076.000000	99.452756  
2075.000000	99.446340  
2074.000000	99.438857  
2073.000000	99.433170  
2072.000000	99.427465  
2071.000000	99.420443  
2070.000000	99.414880  
2069.000000	99.412802  
2068.000000	99.412089  
2067.000000	99.412127  
2066.000000	99.416962  
2065.000000	99.426824  
2064.000000	99.432978  
2063.000000	99.428570  
2062.000000	99.418216  
2061.000000	99.411019  
2060.000000	99.408372  
2059.000000	99.405883  
2058.000000	99.403080  
2057.000000	99.403099  
2056.000000	99.405006  
2055.000000	99.403636  
2054.000000	99.396632  
2053.000000	99.386867  
2052.000000	99.378341  
2051.000000	99.373044  
2050.000000	99.371375  
2049.000000	99.372042  
2048.000000	99.371894  
2047.000000	99.368729  
2046.000000	99.363876  
2045.000000	99.359615  
2044.000000	99.355798  
2043.000000	99.351199  
2042.000000	99.346767  
2041.000000	99.344655  
2040.000000	99.344413  
2039.000000	99.343421  
2038.000000	99.341299  
2037.000000	99.340625  
2036.000000	99.342481  
2035.000000	99.344858  
2034.000000	99.345859  
2033.000000	99.346089  
2032.000000	99.346810  
2031.000000	99.348055  
2030.000000	99.349376  
2029.000000	99.350776  
2028.000000	99.352205  
2027.000000	99.353106  
2026.000000	99.353050  
2025.000000	99.352259  
2024.000000	99.351354  
2023.000000	99.350843  
2022.000000	99.350795  
2021.000000	99.350871  
2020.000000	99.350583  
2019.000000	99.349860  
2018.000000	99.349225  
2017.000000	99.349278  
2016.000000	99.349996  
2015.000000	99.350661  
2014.000000	99.350642  
2013.000000	99.349982  
2012.000000	99.349337  
2011.000000	99.349413  
2010.000000	99.350270  
2009.000000	99.350927  
2008.000000	99.350093  
2007.000000	99.347575  
2006.000000	99.345074  
2005.000000	99.344644  
2004.000000	99.346707  
2003.000000	99.350079  
2002.000000	99.353802  
2001.000000	99.357750  
2000.000000	99.360890  
1999.000000	99.361176  
1998.000000	99.357835  
1997.000000	99.352384  
1996.000000	99.347365  
1995.000000	99.344282  
1994.000000	99.343223  
1993.000000	99.343209  
1992.000000	99.342511  
1991.000000	99.340206  
1990.000000	99.337728  
1989.000000	99.337143  
1988.000000	99.337971  
1987.000000	99.337455  
1986.000000	99.334368  
1985.000000	99.330487  
1984.000000	99.327356  
1983.000000	99.324048  
1982.000000	99.320166  
1981.000000	99.318776  
1980.000000	99.323258  
1979.000000	99.332691  
1978.000000	99.342464  
1977.000000	99.348777  
1976.000000	99.351067  
1975.000000	99.350624  
1974.000000	99.349547  
1973.000000	99.350418  
1972.000000	99.354422  
1971.000000	99.359568  
1970.000000	99.362372  
1969.000000	99.361909  
1968.000000	99.361021  
1967.000000	99.362859  
1966.000000	99.367404  
1965.000000	99.372674  
1964.000000	99.377456  
1963.000000	99.381370  
1962.000000	99.383460  
1961.000000	99.383041  
1960.000000	99.381408  
1959.000000	99.381488  
1958.000000	99.385430  
1957.000000	99.393256  
1956.000000	99.403010  
1955.000000	99.411406  
1954.000000	99.415737  
1953.000000	99.415504  
1952.000000	99.413040  
1951.000000	99.411819  
1950.000000	99.413646  
1949.000000	99.418359  
1948.000000	99.424881  
1947.000000	99.432025  
1946.000000	99.438769  
1945.000000	99.444755  
1944.000000	99.450987  
1943.000000	99.458868  
1942.000000	99.467846  
1941.000000	99.475623  
1940.000000	99.481726  
1939.000000	99.488393  
1938.000000	99.497222  
1937.000000	99.506876  
1936.000000	99.514674  
1935.000000	99.519758  
1934.000000	99.523590  
1933.000000	99.528224  
1932.000000	99.534463  
1931.000000	99.542079  
1930.000000	99.550703  
1929.000000	99.559244  
1928.000000	99.565756  
1927.000000	99.569977  
1926.000000	99.575235  
1925.000000	99.584889  
1924.000000	99.597787  
1923.000000	99.608224  
1922.000000	99.612259  
1921.000000	99.610954  
1920.000000	99.607982  
1919.000000	99.606676  
1918.000000	99.609262  
1917.000000	99.615141  
1916.000000	99.621024  
1915.000000	99.625453  
1914.000000	99.630092  
1913.000000	99.636464  
1912.000000	99.643555  
1911.000000	99.649423  
1910.000000	99.653922  
1909.000000	99.657697  
1908.000000	99.660482  
1907.000000	99.662620  
1906.000000	99.665451  
1905.000000	99.669208  
1904.000000	99.672969  
1903.000000	99.676084  
1902.000000	99.678790  
1901.000000	99.681445  
1900.000000	99.684097  
1899.000000	99.686709  
1898.000000	99.689299  
1897.000000	99.691825  
1896.000000	99.694179  
1895.000000	99.696334  
1894.000000	99.698388  
1893.000000	99.700446  
1892.000000	99.702514  
1891.000000	99.704545  
1890.000000	99.706496  
1889.000000	99.708319  
1888.000000	99.709967  
1887.000000	99.711426  
1886.000000	99.712699  
1885.000000	99.713797  
1884.000000	99.714719  
1883.000000	99.715476  
1882.000000	99.716116  
1881.000000	99.716699  
1880.000000	99.717254  
1879.000000	99.717763  
1878.000000	99.718188  
1877.000000	99.718494  
1876.000000	99.718646  
1875.000000	99.718631  
1874.000000	99.718481  
1873.000000	99.718267  
1872.000000	99.718060  
1871.000000	99.717902  
1870.000000	99.717809  
1869.000000	99.717761  
1868.000000	99.717718  
1867.000000	99.717626  
1866.000000	99.717226  
1865.000000	99.716385  
1864.000000	99.715401  
1863.000000	99.714556  
1862.000000	99.714147  
1861.000000	99.714890  
1860.000000	99.717088  
1859.000000	99.719535  
1858.000000	99.720896  
1857.000000	99.721205  
1856.000000	99.720717  
1855.000000	99.719326  
1854.000000	99.717760  
1853.000000	99.716800  
1852.000000	99.715549  
1851.000000	99.712475  
1850.000000	99.709992  
1849.000000	99.712812  
1848.000000	99.719893  
1847.000000	99.721471  
1846.000000	99.708750  
1845.000000	99.685257  
1844.000000	99.665878  
1843.000000	99.658775  
1842.000000	99.660744  
1841.000000	99.663007  
1840.000000	99.660448  
1839.000000	99.656727  
1838.000000	99.658037  
1837.000000	99.661566  
1836.000000	99.658323  
1835.000000	99.648107  
1834.000000	99.641415  
1833.000000	99.645692  
1832.000000	99.661904  
1831.000000	99.686176  
1830.000000	99.711354  
1829.000000	99.724901  
1828.000000	99.721515  
1827.000000	99.709471  
1826.000000	99.696298  
1825.000000	99.683998  
1824.000000	99.664223  
1823.000000	99.630839  
1822.000000	99.599305  
1821.000000	99.592853  
1820.000000	99.612899  
1819.000000	99.631665  
1818.000000	99.628740  
1817.000000	99.613891  
1816.000000	99.597642  
1815.000000	99.569505  
1814.000000	99.526902  
1813.000000	99.495696  
1812.000000	99.497704  
1811.000000	99.507664  
1810.000000	99.490996  
1809.000000	99.463488  
1808.000000	99.446365  
1807.000000	99.425814  
1806.000000	99.394754  
1805.000000	99.374612  
1804.000000	99.373602  
1803.000000	99.361457  
1802.000000	99.310974  
1801.000000	99.247691  
1800.000000	99.196427  
1799.000000	99.135019  
1798.000000	99.058027  
1797.000000	98.996187  
1796.000000	98.955900  
1795.000000	98.907815  
1794.000000	98.839381  
1793.000000	98.791362  
1792.000000	98.796417  
1791.000000	98.795442  
1790.000000	98.738568  
1789.000000	98.661146  
1788.000000	98.602698  
1787.000000	98.562137  
1786.000000	98.525100  
1785.000000	98.493375  
1784.000000	98.469270  
1783.000000	98.443952  
1782.000000	98.405008  
1781.000000	98.349725  
1780.000000	98.272850  
1779.000000	98.168788  
1778.000000	98.052284  
1777.000000	97.942824  
1776.000000	97.835582  
1775.000000	97.701036  
1774.000000	97.513588  
1773.000000	97.292211  
1772.000000	97.105846  
1771.000000	96.963262  
1770.000000	96.806257  
1769.000000	96.603893  
1768.000000	96.372929  
1767.000000	96.140504  
1766.000000	95.916659  
1765.000000	95.697906  
1764.000000	95.471323  
1763.000000	95.223341  
1762.000000	94.949379  
1761.000000	94.673755  
1760.000000	94.431859  
1759.000000	94.219737  
1758.000000	93.986069  
1757.000000	93.687686  
1756.000000	93.345313  
1755.000000	93.016087  
1754.000000	92.712817  
1753.000000	92.399691  
1752.000000	92.061156  
1751.000000	91.736491  
1750.000000	91.446772  
1749.000000	91.146254  
1748.000000	90.816578  
1747.000000	90.487286  
1746.000000	90.172529  
1745.000000	89.859961  
1744.000000	89.543821  
1743.000000	89.222797  
1742.000000	88.863731  
1741.000000	88.436700  
1740.000000	87.995339  
1739.000000	87.656978  
1738.000000	87.459099  
1737.000000	87.341473  
1736.000000	87.243969  
1735.000000	87.183186  
1734.000000	87.242547  
1733.000000	87.370296  
1732.000000	87.418496  
1731.000000	87.344363  
1730.000000	87.177423  
1729.000000	86.958823  
1728.000000	86.739821  
1727.000000	86.557403  
1726.000000	86.413072  
1725.000000	86.291710  
1724.000000	86.185472  
1723.000000	86.105880  
1722.000000	86.068802  
1721.000000	86.083715  
1720.000000	86.131034  
1719.000000	86.136941  
1718.000000	86.040811  
1717.000000	85.980953  
1716.000000	86.076914  
1715.000000	86.249903  
1714.000000	86.450727  
1713.000000	86.699226  
1712.000000	86.997432  
1711.000000	87.332459  
1710.000000	87.701825  
1709.000000	88.118812  
1708.000000	88.587982  
1707.000000	89.091396  
1706.000000	89.616675  
1705.000000	90.141105  
1704.000000	90.599948  
1703.000000	90.939127  
1702.000000	91.179506  
1701.000000	91.460608  
1700.000000	91.899231  
1699.000000	92.327137  
1698.000000	92.668256  
1697.000000	93.027021  
1696.000000	93.452912  
1695.000000	93.785621  
1694.000000	93.952792  
1693.000000	94.066863  
1692.000000	94.201920  
1691.000000	94.366871  
1690.000000	94.543895  
1689.000000	94.729888  
1688.000000	94.938847  
1687.000000	95.155337  
1686.000000	95.345526  
1685.000000	95.494586  
1684.000000	95.633107  
1683.000000	95.693705  
1682.000000	95.707373  
1681.000000	95.750920  
1680.000000	95.842346  
1679.000000	95.951488  
1678.000000	96.047336  
1677.000000	96.111320  
1676.000000	96.151916  
1675.000000	96.215017  
1674.000000	96.318418  
1673.000000	96.437608  
1672.000000	96.534396  
1671.000000	96.603380  
1670.000000	96.688894  
1669.000000	96.817973  
1668.000000	96.949010  
1667.000000	97.060547  
1666.000000	97.148277  
1665.000000	97.211616  
1664.000000	97.258504  
1663.000000	97.308695  
1662.000000	97.372534  
1661.000000	97.434992  
1660.000000	97.479794  
1659.000000	97.525372  
1658.000000	97.606372  
1657.000000	97.747810  
1656.000000	97.916545  
1655.000000	98.058208  
1654.000000	98.124671  
1653.000000	98.165404  
1652.000000	98.101883  
1651.000000	98.047876  
1650.000000	98.017787  
1649.000000	98.007011  
1648.000000	97.985033  
1647.000000	97.978799  
1646.000000	98.015592  
1645.000000	98.056542  
1644.000000	98.092744  
1643.000000	98.122663  
1642.000000	98.146387  
1641.000000	98.176212  
1640.000000	98.218567  
1639.000000	98.264219  
1638.000000	98.295455  
1637.000000	98.304323  
1636.000000	98.314685  
1635.000000	98.343024  
1634.000000	98.367843  
1633.000000	98.395020  
1632.000000	98.417561  
1631.000000	98.435918  
1630.000000	98.463346  
1629.000000	98.505529  
1628.000000	98.544755  
1627.000000	98.566857  
1626.000000	98.575469  
1625.000000	98.576614  
1624.000000	98.571010  
1623.000000	98.574768  
1622.000000	98.602548  
1621.000000	98.643519  
1620.000000	98.681280  
1619.000000	98.702943  
1618.000000	98.702971  
1617.000000	98.694571  
1616.000000	98.689069  
1615.000000	98.686942  
1614.000000	98.695714  
1613.000000	98.706798  
1612.000000	98.710825  
1611.000000	98.715699  
1610.000000	98.742768  
1609.000000	98.789965  
1608.000000	98.832644  
1607.000000	98.867309  
1606.000000	98.906603  
1605.000000	98.948483  
1604.000000	98.980853  
1603.000000	99.008264  
1602.000000	99.043484  
1601.000000	99.077581  
1600.000000	99.093842  
1599.000000	99.099286  
1598.000000	99.111044  
1597.000000	99.127637  
1596.000000	99.133090  
1595.000000	99.125098  
1594.000000	99.120013  
1593.000000	99.123132  
1592.000000	99.123945  
1591.000000	99.121798  
1590.000000	99.127972  
1589.000000	99.139356  
1588.000000	99.139175  
1587.000000	99.124994  
1586.000000	99.107803  
1585.000000	99.086769  
1584.000000	99.052912  
1583.000000	99.010119  
1582.000000	98.978608  
1581.000000	98.967358  
1580.000000	98.968763  
1579.000000	98.974356  
1578.000000	98.980949  
1577.000000	98.982622  
1576.000000	98.980878  
1575.000000	98.983898  
1574.000000	98.996539  
1573.000000	99.012704  
1572.000000	99.025346  
1571.000000	99.033773  
1570.000000	99.046621  
1569.000000	99.061802  
1568.000000	99.068361  
1567.000000	99.071892  
1566.000000	99.078460  
1565.000000	99.087471  
1564.000000	99.099105  
1563.000000	99.117781  
1562.000000	99.145629  
1561.000000	99.168381  
1560.000000	99.162521  
1559.000000	99.127710  
1558.000000	99.109583  
1557.000000	99.091793  
1556.000000	99.077013  
1555.000000	99.069381  
1554.000000	99.067877  
1553.000000	99.071233  
1552.000000	99.077182  
1551.000000	99.082162  
1550.000000	99.083995  
1549.000000	99.082033  
1548.000000	99.078370  
1547.000000	99.075305  
1546.000000	99.073359  
1545.000000	99.072071  
1544.000000	99.070991  
1543.000000	99.068010  
1542.000000	99.061573  
1541.000000	99.059455  
1540.000000	99.076899  
1539.000000	99.096547  
1538.000000	99.095249  
1537.000000	99.083492  
1536.000000	99.072069  
1535.000000	99.063501  
1534.000000	99.059915  
1533.000000	99.066115  
1532.000000	99.072331  
1531.000000	99.068185  
1530.000000	99.059698  
1529.000000	99.057536  
1528.000000	99.060559  
1527.000000	99.055416  
1526.000000	99.036565  
1525.000000	99.023265  
1524.000000	99.027987  
1523.000000	99.034354  
1522.000000	99.034930  
1521.000000	99.064099  
1520.000000	99.111127  
1519.000000	99.138903  
1518.000000	99.138152  
1517.000000	99.124795  
1516.000000	99.112248  
1515.000000	99.088718  
1514.000000	99.048910  
1513.000000	99.007365  
1512.000000	98.983497  
1511.000000	98.978988  
1510.000000	98.968408  
1509.000000	98.911503  
1508.000000	98.789133  
1507.000000	98.674283  
1506.000000	98.590138  
1505.000000	98.488704  
1504.000000	98.462531  
1503.000000	98.506850  
1502.000000	98.586347  
1501.000000	98.680674  
1500.000000	98.785613  
1499.000000	98.885143  
1498.000000	98.943249  
1497.000000	98.971197  
1496.000000	99.025100  
1495.000000	99.087063  
1494.000000	99.107231  
1493.000000	99.086647  
1492.000000	99.056322  
1491.000000	99.041446  
1490.000000	99.049075  
1489.000000	99.081715  
1488.000000	99.106644  
1487.000000	99.081060  
1486.000000	99.016600  
1485.000000	98.943569  
1484.000000	98.876671  
1483.000000	98.814842  
1482.000000	98.750583  
1481.000000	98.687153  
1480.000000	98.634874  
1479.000000	98.591523  
1478.000000	98.546846  
1477.000000	98.494319  
1476.000000	98.429163  
1475.000000	98.328925  
1474.000000	98.187956  
1473.000000	98.078004  
1472.000000	98.076956  
1471.000000	98.122665  
1470.000000	98.144215  
1469.000000	98.148463  
1468.000000	98.156052  
1467.000000	98.157282  
1466.000000	98.125598  
1465.000000	98.066571  
1464.000000	98.014179  
1463.000000	97.978973  
1462.000000	97.954919  
1461.000000	97.947581  
1460.000000	97.957920  
1459.000000	97.949140  
1458.000000	97.848102  
1457.000000	97.688515  
1456.000000	97.600837  
1455.000000	97.599767  
1454.000000	97.624047  
1453.000000	97.647582  
1452.000000	97.670092  
1451.000000	97.688418  
1450.000000	97.691534  
1449.000000	97.687169  
1448.000000	97.701795  
1447.000000	97.732369  
1446.000000	97.743920  
1445.000000	97.736028  
1444.000000	97.727359  
1443.000000	97.722602  
1442.000000	97.717644  
1441.000000	97.717125  
1440.000000	97.734256  
1439.000000	97.767374  
1438.000000	97.787942  
1437.000000	97.779086  
1436.000000	97.776126  
1435.000000	97.800645  
1434.000000	97.840184  
1433.000000	97.895715  
1432.000000	97.974093  
1431.000000	98.063913  
1430.000000	98.126431  
1429.000000	98.137536  
1428.000000	98.128577  
1427.000000	98.141715  
1426.000000	98.172904  
1425.000000	98.184014  
1424.000000	98.164605  
1423.000000	98.149292  
1422.000000	98.149952  
1421.000000	98.143265  
1420.000000	98.103408  
1419.000000	98.020211  
1418.000000	97.868271  
1417.000000	97.643090  
1416.000000	97.393797  
1415.000000	97.148635  
1414.000000	96.893135  
1413.000000	96.606512  
1412.000000	96.309426  
1411.000000	96.057368  
1410.000000	95.877795  
1409.000000	95.770725  
1408.000000	95.754063  
1407.000000	95.842477  
1406.000000	96.002581  
1405.000000	96.178520  
1404.000000	96.354262  
1403.000000	96.540394  
1402.000000	96.725941  
1401.000000	96.891597  
1400.000000	97.031782  
1399.000000	97.157040  
1398.000000	97.257724  
1397.000000	97.314940  
1396.000000	97.344791  
1395.000000	97.376843  
1394.000000	97.387933  
1393.000000	97.335002  
1392.000000	97.246746  
1391.000000	97.165036  
1390.000000	97.082616  
1389.000000	96.955758  
1388.000000	96.758548  
1387.000000	96.522745  
1386.000000	96.286856  
1385.000000	96.049313  
1384.000000	95.798397  
1383.000000	95.539685  
1382.000000	95.289748  
1381.000000	95.058667  
1380.000000	94.844177  
1379.000000	94.650652  
1378.000000	94.493628  
1377.000000	94.374682  
1376.000000	94.278359  
1375.000000	94.196037  
1374.000000	94.128668  
1373.000000	94.057956  
1372.000000	93.973567  
1371.000000	93.908291  
1370.000000	93.892534  
1369.000000	93.892586  
1368.000000	93.848020  
1367.000000	93.768384  
1366.000000	93.747654  
1365.000000	93.875389  
1364.000000	94.151935  
1363.000000	94.480057  
1362.000000	94.750262  
1361.000000	94.930871  
1360.000000	95.054837  
1359.000000	95.145870  
1358.000000	95.198107  
1357.000000	95.206727  
1356.000000	95.188458  
1355.000000	95.165660  
1354.000000	95.149727  
1353.000000	95.147955  
1352.000000	95.164838  
1351.000000	95.196617  
1350.000000	95.241894  
1349.000000	95.291848  
1348.000000	95.332094  
1347.000000	95.350917  
1346.000000	95.343985  
1345.000000	95.311203  
1344.000000	95.257990  
1343.000000	95.195073  
1342.000000	95.134074  
1341.000000	95.086596  
1340.000000	95.078640  
1339.000000	95.147196  
1338.000000	95.299990  
1337.000000	95.516194  
1336.000000	95.784363  
1335.000000	96.104509  
1334.000000	96.469688  
1333.000000	96.858955  
1332.000000	97.242309  
1331.000000	97.593189  
1330.000000	97.899456  
1329.000000	98.159348  
1328.000000	98.372536  
1327.000000	98.540049  
1326.000000	98.668429  
1325.000000	98.759753  
1324.000000	98.818714  
1323.000000	98.856764  
1322.000000	98.880955  
1321.000000	98.886774  
1320.000000	98.872369  
1319.000000	98.852356  
1318.000000	98.844417  
1317.000000	98.848067  
1316.000000	98.849023  
1315.000000	98.838197  
1314.000000	98.815858  
1313.000000	98.785486  
1312.000000	98.748744  
1311.000000	98.705025  
1310.000000	98.652983  
1309.000000	98.593261  
1308.000000	98.531359  
1307.000000	98.474117  
1306.000000	98.423533  
1305.000000	98.369564  
1304.000000	98.303647  
1303.000000	98.225268  
1302.000000	98.134289  
1301.000000	98.024636  
1300.000000	97.893541  
1299.000000	97.749221  
1298.000000	97.604215  
1297.000000	97.465837  
1296.000000	97.334199  
1295.000000	97.206099  
1294.000000	97.074829  
1293.000000	96.934953  
1292.000000	96.790948  
1291.000000	96.653280  
1290.000000	96.524274  
1289.000000	96.396680  
1288.000000	96.268162  
1287.000000	96.146832  
1286.000000	96.037306  
1285.000000	95.932266  
1284.000000	95.823035  
1283.000000	95.708006  
1282.000000	95.587975  
1281.000000	95.462601  
1280.000000	95.334918  
1279.000000	95.213280  
1278.000000	95.100689  
1277.000000	94.990350  
1276.000000	94.873851  
1275.000000	94.747978  
1274.000000	94.608220  
1273.000000	94.445814  
1272.000000	94.259402  
1271.000000	94.062964  
1270.000000	93.873502  
1269.000000	93.695577  
1268.000000	93.524438  
1267.000000	93.356219  
1266.000000	93.187482  
1265.000000	93.016868  
1264.000000	92.852338  
1263.000000	92.705974  
1262.000000	92.579391  
1261.000000	92.465087  
1260.000000	92.360978  
1259.000000	92.274354  
1258.000000	92.207454  
1257.000000	92.152645  
1256.000000	92.101224  
1255.000000	92.045964  
1254.000000	91.974794  
1253.000000	91.876156  
1252.000000	91.753888  
1251.000000	91.626459  
1250.000000	91.506590  
1249.000000	91.391336  
1248.000000	91.274355  
1247.000000	91.154488  
1246.000000	91.027078  
1245.000000	90.883070  
1244.000000	90.721686  
1243.000000	90.551141  
1242.000000	90.374039  
1241.000000	90.185639  
1240.000000	89.987651  
1239.000000	89.788200  
1238.000000	89.586932  
1237.000000	89.377254  
1236.000000	89.165810  
1235.000000	88.972001  
1234.000000	88.805694  
1233.000000	88.664998  
1232.000000	88.560078  
1231.000000	88.517289  
1230.000000	88.552384  
1229.000000	88.658148  
1228.000000	88.822498  
1227.000000	89.040381  
1226.000000	89.305458  
1225.000000	89.605803  
1224.000000	89.922193  
1223.000000	90.205244  
1222.000000	90.359265  
1221.000000	90.290557  
1220.000000	90.001373  
1219.000000	89.632023  
1218.000000	89.384992  
1217.000000	89.393956  
1216.000000	89.660710  
1215.000000	90.081986  
1214.000000	90.520487  
1213.000000	90.878532  
1212.000000	91.131827  
1211.000000	91.306100  
1210.000000	91.430787  
1209.000000	91.519578  
1208.000000	91.585409  
1207.000000	91.652588  
1206.000000	91.745834  
1205.000000	91.877952  
1204.000000	92.053118  
1203.000000	92.271658  
1202.000000	92.525979  
1201.000000	92.801726  
1200.000000	93.090133  
1199.000000	93.394672  
1198.000000	93.722247  
1197.000000	94.072526  
1196.000000	94.434918  
1195.000000	94.790050  
1194.000000	95.118068  
1193.000000	95.413036  
1192.000000	95.687877  
1191.000000	95.958218  
1190.000000	96.222656  
1189.000000	96.465292  
1188.000000	96.674822  
1187.000000	96.852947  
1186.000000	97.006221  
1185.000000	97.139226  
1184.000000	97.255487  
1183.000000	97.355883  
1182.000000	97.434494  
1181.000000	97.483105  
1180.000000	97.502548  
1179.000000	97.505711  
1178.000000	97.508056  
1177.000000	97.519000  
1176.000000	97.541778  
1175.000000	97.576550  
1174.000000	97.623488  
1173.000000	97.684153  
1172.000000	97.760296  
1171.000000	97.850770  
1170.000000	97.952650  
1169.000000	98.066801  
1168.000000	98.195458  
1167.000000	98.328357  
1166.000000	98.438734  
1165.000000	98.504187  
1164.000000	98.528639  
1163.000000	98.534660  
1162.000000	98.537315  
1161.000000	98.534867  
1160.000000	98.522758  
1159.000000	98.504321  
1158.000000	98.484061  
1157.000000	98.460643  
1156.000000	98.432374  
1155.000000	98.403457  
1154.000000	98.379583  
1153.000000	98.360008  
1152.000000	98.336021  
1151.000000	98.295168  
1150.000000	98.229156  
1149.000000	98.142632  
1148.000000	98.052487  
1147.000000	97.971468  
1146.000000	97.892257  
1145.000000	97.794747  
1144.000000	97.669368  
1143.000000	97.527840  
1142.000000	97.390647  
1141.000000	97.269233  
1140.000000	97.159713  
1139.000000	97.046438  
1138.000000	96.911340  
1137.000000	96.747084  
1136.000000	96.562099  
1135.000000	96.368096  
1134.000000	96.164640  
1133.000000	95.942466  
1132.000000	95.699231  
1131.000000	95.443771  
1130.000000	95.187339  
1129.000000	94.939485  
1128.000000	94.708930  
1127.000000	94.496899  
1126.000000	94.293251  
1125.000000	94.092347  
1124.000000	93.908336  
1123.000000	93.759174  
1122.000000	93.639135  
1121.000000	93.526044  
1120.000000	93.414378  
1119.000000	93.320913  
1118.000000	93.257949  
1117.000000	93.222187  
1116.000000	93.210131  
1115.000000	93.220609  
1114.000000	93.238166  
1113.000000	93.236694  
1112.000000	93.205658  
1111.000000	93.152662  
1110.000000	93.075181  
1109.000000	92.953612  
1108.000000	92.786779  
1107.000000	92.607775  
1106.000000	92.449672  
1105.000000	92.310538  
1104.000000	92.167652  
1103.000000	92.013236  
1102.000000	91.861395  
1101.000000	91.727122  
1100.000000	91.623952  
1099.000000	91.552684  
1098.000000	91.508931  
1097.000000	91.479953  
1096.000000	91.448285  
1095.000000	91.400692  
1094.000000	91.341636  
1093.000000	91.300582  
1092.000000	91.312820  
1091.000000	91.381494  
1090.000000	91.468930  
1089.000000	91.541224  
1088.000000	91.609989  
1087.000000	91.709253  
1086.000000	91.843690  
1085.000000	91.985465  
1084.000000	92.115971  
1083.000000	92.243870  
1082.000000	92.381857  
1081.000000	92.529439  
1080.000000	92.681143  
1079.000000	92.832803  
1078.000000	92.979322  
1077.000000	93.122712  
1076.000000	93.279505  
1075.000000	93.462707  
1074.000000	93.659729  
1073.000000	93.845635  
1072.000000	94.013005  
1071.000000	94.169947  
1070.000000	94.315669  
1069.000000	94.440774  
1068.000000	94.548931  
1067.000000	94.656572  
1066.000000	94.771373  
1065.000000	94.889163  
1064.000000	95.008713  
1063.000000	95.128871  
1062.000000	95.234608  
1061.000000	95.309586  
1060.000000	95.362863  
1059.000000	95.419941  
1058.000000	95.484132  
1057.000000	95.530569  
1056.000000	95.545299  
1055.000000	95.548559  
1054.000000	95.569131  
1053.000000	95.611395  
1052.000000	95.659662  
1051.000000	95.701374  
1050.000000	95.731892  
1049.000000	95.747572  
1048.000000	95.749894  
1047.000000	95.750096  
1046.000000	95.758296  
1045.000000	95.772699  
1044.000000	95.786297  
1043.000000	95.799039  
1042.000000	95.817600  
1041.000000	95.846733  
1040.000000	95.885722  
1039.000000	95.931683  
1038.000000	95.984217  
1037.000000	96.047829  
1036.000000	96.128009  
1035.000000	96.221033  
1034.000000	96.309991  
1033.000000	96.377440  
1032.000000	96.420998  
1031.000000	96.450015  
1030.000000	96.466800  
1029.000000	96.456645  
1028.000000	96.396243  
1027.000000	96.266943  
1026.000000	96.062183  
1025.000000	95.790666  
1024.000000	95.475026  
1023.000000	95.141782  
1022.000000	94.808716  
1021.000000	94.484771  
1020.000000	94.182435  
1019.000000	93.924903  
1018.000000	93.741650  
1017.000000	93.662429  
1016.000000	93.710136  
1015.000000	93.885022  
1014.000000	94.153766  
1013.000000	94.465387  
1012.000000	94.780684  
1011.000000	95.080229  
1010.000000	95.351084  
1009.000000	95.582229  
1008.000000	95.772880  
1007.000000	95.931201  
1006.000000	96.061851  
1005.000000	96.164984  
1004.000000	96.248676  
1003.000000	96.329637  
1002.000000	96.416304  
1001.000000	96.501477  
1000.000000	96.577341  
999.000000	 96.647670  
998.000000	 96.717937  
997.000000	 96.782476  
996.000000	 96.831930  
995.000000	 96.869012  
994.000000	 96.907148  
993.000000	 96.954251  
992.000000	 97.004516  
991.000000	 97.045712  
990.000000	 97.069043  
989.000000	 97.072397  
988.000000	 97.060385  
987.000000	 97.044074  
986.000000	 97.036297  
985.000000	 97.041630  
984.000000	 97.050203  
983.000000	 97.044920  
982.000000	 97.018317  
981.000000	 96.981466  
980.000000	 96.952295  
979.000000	 96.934486  
978.000000	 96.912186  
977.000000	 96.867195  
976.000000	 96.796443  
975.000000	 96.710781  
974.000000	 96.624582  
973.000000	 96.552991  
972.000000	 96.511962  
971.000000	 96.508815  
970.000000	 96.532910  
969.000000	 96.563564  
968.000000	 96.588564  
967.000000	 96.610918  
966.000000	 96.640297  
965.000000	 96.685252  
964.000000	 96.750872  
963.000000	 96.833840  
962.000000	 96.919882  
961.000000	 96.995311  
960.000000	 97.061341  
959.000000	 97.129082  
958.000000	 97.201907  
957.000000	 97.272228  
956.000000	 97.334921  
955.000000	 97.392795  
954.000000	 97.447234  
953.000000	 97.494452  
952.000000	 97.534487  
951.000000	 97.574134  
950.000000	 97.616434  
949.000000	 97.655542  
948.000000	 97.686704  
947.000000	 97.714144  
946.000000	 97.745127  
945.000000	 97.783121  
944.000000	 97.830206  
943.000000	 97.887650  
942.000000	 97.948552  
941.000000	 97.998076  
940.000000	 98.028276  
939.000000	 98.047499  
938.000000	 98.069354  
937.000000	 98.097051  
936.000000	 98.125130  
935.000000	 98.151038  
934.000000	 98.175635  
933.000000	 98.194760  
932.000000	 98.200078  
931.000000	 98.191179  
930.000000	 98.181751  
929.000000	 98.188916  
928.000000	 98.216228  
927.000000	 98.249244  
926.000000	 98.269689  
925.000000	 98.274413  
924.000000	 98.277280  
923.000000	 98.290239  
922.000000	 98.307593  
921.000000	 98.315358  
920.000000	 98.311747  
919.000000	 98.308508  
918.000000	 98.312770  
917.000000	 98.318296  
916.000000	 98.317298  
915.000000	 98.310909  
914.000000	 98.302421  
913.000000	 98.287173  
912.000000	 98.256751  
911.000000	 98.210388  
910.000000	 98.157624  
909.000000	 98.112100  
908.000000	 98.084506  
907.000000	 98.075747  
906.000000	 98.073207  
905.000000	 98.058908  
904.000000	 98.024793  
903.000000	 97.976536  
902.000000	 97.923583  
901.000000	 97.874282  
900.000000	 97.841242  
899.000000	 97.835629  
898.000000	 97.851040  
897.000000	 97.861252  
896.000000	 97.846604  
895.000000	 97.814769  
894.000000	 97.787948  
893.000000	 97.778110  
892.000000	 97.784357  
891.000000	 97.804552  
890.000000	 97.833883  
889.000000	 97.855992  
888.000000	 97.851509  
887.000000	 97.817468  
886.000000	 97.767292  
885.000000	 97.709026  
884.000000	 97.632325  
883.000000	 97.519002  
882.000000	 97.358756  
881.000000	 97.153727  
880.000000	 96.917312  
879.000000	 96.671899  
878.000000	 96.437822  
877.000000	 96.217701  
876.000000	 95.998413  
875.000000	 95.776811  
874.000000	 95.583081  
873.000000	 95.472662  
872.000000	 95.490141  
871.000000	 95.635324  
870.000000	 95.859308  
869.000000	 96.097148  
868.000000	 96.308570  
867.000000	 96.486577  
866.000000	 96.634651  
865.000000	 96.748703  
864.000000	 96.823818  
863.000000	 96.868483  
862.000000	 96.902142  
861.000000	 96.939234  
860.000000	 96.981223  
859.000000	 97.023367  
858.000000	 97.063669  
857.000000	 97.102945  
856.000000	 97.138026  
855.000000	 97.157931  
854.000000	 97.150376  
853.000000	 97.114600  
852.000000	 97.065499  
851.000000	 97.020968  
850.000000	 96.986769  
849.000000	 96.959264  
848.000000	 96.940821  
847.000000	 96.943003  
846.000000	 96.972886  
845.000000	 97.025151  
844.000000	 97.090093  
843.000000	 97.160151  
842.000000	 97.226338  
841.000000	 97.280642  
840.000000	 97.329111  
839.000000	 97.391342  
838.000000	 97.476835  
837.000000	 97.570270  
836.000000	 97.650669  
835.000000	 97.718497  
834.000000	 97.791709  
833.000000	 97.879032  
832.000000	 97.969559  
831.000000	 98.047322  
830.000000	 98.104260  
829.000000	 98.138535  
828.000000	 98.151511  
827.000000	 98.149688  
826.000000	 98.143101  
825.000000	 98.140171  
824.000000	 98.148543  
823.000000	 98.178069  
822.000000	 98.231952  
821.000000	 98.294942  
820.000000	 98.342150  
819.000000	 98.362724  
818.000000	 98.368049  
817.000000	 98.375735  
816.000000	 98.391146  
815.000000	 98.406672  
814.000000	 98.414076  
813.000000	 98.414117  
812.000000	 98.415498  
811.000000	 98.425089  
810.000000	 98.438868  
809.000000	 98.446073  
808.000000	 98.445398  
807.000000	 98.451251  
806.000000	 98.477004  
805.000000	 98.514523  
804.000000	 98.539344  
803.000000	 98.537264  
802.000000	 98.517461  
801.000000	 98.499012  
800.000000	 98.490824  
799.000000	 98.484414  
798.000000	 98.458428  
797.000000	 98.391615  
796.000000	 98.283077  
795.000000	 98.163312  
794.000000	 98.074457  
793.000000	 98.035907  
792.000000	 98.037570  
791.000000	 98.065187  
790.000000	 98.118910  
789.000000	 98.201832  
788.000000	 98.304020  
787.000000	 98.408583  
786.000000	 98.506430  
785.000000	 98.594704  
784.000000	 98.667519  
783.000000	 98.719698  
782.000000	 98.755293  
781.000000	 98.783724  
780.000000	 98.809400  
779.000000	 98.831596  
778.000000	 98.851944  
777.000000	 98.876797  
776.000000	 98.913687  
775.000000	 98.967176  
774.000000	 99.033645  
773.000000	 99.098511  
772.000000	 99.146420  
771.000000	 99.178546  
770.000000	 99.213035  
769.000000	 99.264070  
768.000000	 99.326559  
767.000000	 99.385036  
766.000000	 99.430081  
765.000000	 99.461847  
764.000000	 99.486969  
763.000000	 99.517126  
762.000000	 99.560929  
761.000000	 99.609944  
760.000000	 99.643311  
759.000000	 99.655907  
758.000000	 99.669474  
757.000000	 99.701186  
756.000000	 99.732400  
755.000000	 99.729758  
754.000000	 99.694029  
753.000000	 99.667050  
752.000000	 99.686183  
751.000000	 99.745448  
750.000000	 99.807159  
749.000000	 99.840033  
748.000000	 99.836277  
747.000000	 99.798956  
746.000000	 99.729653  
745.000000	 99.633359  
744.000000	 99.523359  
743.000000	 99.407626  
742.000000	 99.267935  
741.000000	 99.060824  
740.000000	 98.749017  
739.000000	 98.332926  
738.000000	 97.847461  
737.000000	 97.331097  
736.000000	 96.805421  
735.000000	 96.281620  
734.000000	 95.771579  
733.000000	 95.281293  
732.000000	 94.801423  
731.000000	 94.316289  
730.000000	 93.823314  
729.000000	 93.333242  
728.000000	 92.869875  
727.000000	 92.473396  
726.000000	 92.183892  
725.000000	 92.026618  
724.000000	 92.008935  
723.000000	 92.122414  
722.000000	 92.350094  
721.000000	 92.686301  
720.000000	 93.140567  
719.000000	 93.686900  
718.000000	 94.225595  
717.000000	 94.638783  
716.000000	 94.883594  
715.000000	 95.026901  
714.000000	 95.173169  
713.000000	 95.350470  
712.000000	 95.502484  
711.000000	 95.591837  
710.000000	 95.658376  
709.000000	 95.741624  
708.000000	 95.835729  
707.000000	 95.921458  
706.000000	 95.992421  
705.000000	 96.058460  
704.000000	 96.141195  
703.000000	 96.256154  
702.000000	 96.396690  
701.000000	 96.537761  
700.000000	 96.655743  
699.000000	 96.753136  
698.000000	 96.847872  
697.000000	 96.950129  
696.000000	 97.062278  
695.000000	 97.183962  
694.000000	 97.314082  
693.000000	 97.445492  
692.000000	 97.566516  
691.000000	 97.675812  
690.000000	 97.780362  
689.000000	 97.883361  
688.000000	 97.982329  
687.000000	 98.076156  
686.000000	 98.170370  
685.000000	 98.270147  
684.000000	 98.373075  
683.000000	 98.473827  
682.000000	 98.569735  
681.000000	 98.660442  
680.000000	 98.746082  
679.000000	 98.828671  
678.000000	 98.911361  
677.000000	 98.991871  
676.000000	 99.068584  
675.000000	 99.139854  
674.000000	 99.204740  
673.000000	 99.268076  
672.000000	 99.344948  
671.000000	 99.457941  
670.000000	 99.631440  
669.000000	 99.859213  
668.000000	 100.005872 
667.000000	 99.934424  
666.000000	 99.754445  
665.000000	 99.642517  
664.000000	 99.601072  
663.000000	 99.595934  
662.000000	 99.605174  
661.000000	 99.617255  
660.000000	 99.628939  
659.000000	 99.640607  
658.000000	 99.652805  
657.000000	 99.662661  
656.000000	 99.670948  
655.000000	 99.678657  
654.000000	 99.683021  
653.000000	 99.681230  
652.000000	 99.676150  
651.000000	 99.673553  
650.000000	 99.675827  
