# Supplementary material for: Characterization of Ingested Microplastics in a Regional Endemic Lizard Apathya cappadocica (Werner, 1902) from Türkiye
Source: Biology (Basel). 2025 Oct 21;14(10):1457. doi: 10.3390/biology14101457 (PMC12561676; doi:10.3390/biology14101457)
Supplement: Supplementary file 1 [file biology-14-01457-s001.zip › biology-3832026-Supplementary materials/Supplementary material Figure S1-27/FTIR SPECTRA/Figure S2-k1-2.asc]

PE IR                   SPECTRUM    ASCII       PEDS        1.60        
  -1
~SP.SP
25/07/17
10:22:26.00
25/07/17
10:22:33.00
Administrator

650.000000
4


SPECTRUM 100,CPU32 MAIN 00.02.8200 12-DECEMBER-2006 10:00:00
MIR TGS
MIR
OPTKBR
79161
0.200000

4.000000
STRONG
RATIO
SPECTRUM
MAGNITUDE
UNIVERSAL ATR
DOUBLE

COMBINED


0


#HDR
-1
-1
#GR
CM-1
%T
0.00002384185791015625
0.0
4000.000000
-1.000000
3351
8
100.955153
86.724031
#DATA
4000.000000	100.585678 
3999.000000	100.583533 
3998.000000	100.576897 
3997.000000	100.568681 
3996.000000	100.562190 
3995.000000	100.556890 
3994.000000	100.550232 
3993.000000	100.540824 
3992.000000	100.530742 
3991.000000	100.523660 
3990.000000	100.521527 
3989.000000	100.523338 
3988.000000	100.526250 
3987.000000	100.527555 
3986.000000	100.526058 
3985.000000	100.522461 
3984.000000	100.518821 
3983.000000	100.516972 
3982.000000	100.517193 
3981.000000	100.518702 
3980.000000	100.521020 
3979.000000	100.524238 
3978.000000	100.527956 
3977.000000	100.530359 
3976.000000	100.529008 
3975.000000	100.523018 
3974.000000	100.514566 
3973.000000	100.507940 
3972.000000	100.506246 
3971.000000	100.509252 
3970.000000	100.513864 
3969.000000	100.516588 
3968.000000	100.516242 
3967.000000	100.514130 
3966.000000	100.512258 
3965.000000	100.511609 
3964.000000	100.511732 
3963.000000	100.511458 
3962.000000	100.509974 
3961.000000	100.507146 
3960.000000	100.503039 
3959.000000	100.497885 
3958.000000	100.492184 
3957.000000	100.486709 
3956.000000	100.482711 
3955.000000	100.481434 
3954.000000	100.483189 
3953.000000	100.486837 
3952.000000	100.490180 
3951.000000	100.491318 
3950.000000	100.489485 
3949.000000	100.485364 
3948.000000	100.481096 
3947.000000	100.478927 
3946.000000	100.480061 
3945.000000	100.484546 
3944.000000	100.491118 
3943.000000	100.496834 
3942.000000	100.498617 
3941.000000	100.496009 
3940.000000	100.491203 
3939.000000	100.486788 
3938.000000	100.483576 
3937.000000	100.480395 
3936.000000	100.475995 
3935.000000	100.470548 
3934.000000	100.465704 
3933.000000	100.463382 
3932.000000	100.464199 
3931.000000	100.467056 
3930.000000	100.469744 
3929.000000	100.471305 
3928.000000	100.472758 
3927.000000	100.475188 
3926.000000	100.477815 
3925.000000	100.477813 
3924.000000	100.472915 
3923.000000	100.463998 
3922.000000	100.454372 
3921.000000	100.447015 
3920.000000	100.442623 
3919.000000	100.440082 
3918.000000	100.438453 
3917.000000	100.437863 
3916.000000	100.438708 
3915.000000	100.440609 
3914.000000	100.442834 
3913.000000	100.444899 
3912.000000	100.446297 
3911.000000	100.446649 
3910.000000	100.445943 
3909.000000	100.444458 
3908.000000	100.442461 
3907.000000	100.439966 
3906.000000	100.436655 
3905.000000	100.432232 
3904.000000	100.427031 
3903.000000	100.422747 
3902.000000	100.421106 
3901.000000	100.421967 
3900.000000	100.423465 
3899.000000	100.423445 
3898.000000	100.421140 
3897.000000	100.417147 
3896.000000	100.412486 
3895.000000	100.408360 
3894.000000	100.406148 
3893.000000	100.406678 
3892.000000	100.408835 
3891.000000	100.409998 
3890.000000	100.408345 
3889.000000	100.403677 
3888.000000	100.397213 
3887.000000	100.391763 
3886.000000	100.388737 
3885.000000	100.386548 
3884.000000	100.383514 
3883.000000	100.381090 
3882.000000	100.382538 
3881.000000	100.387925 
3880.000000	100.392403 
3879.000000	100.392311 
3878.000000	100.389189 
3877.000000	100.387217 
3876.000000	100.389877 
3875.000000	100.395582 
3874.000000	100.396611 
3873.000000	100.386819 
3872.000000	100.368553 
3871.000000	100.350884 
3870.000000	100.339737 
3869.000000	100.333341 
3868.000000	100.327562 
3867.000000	100.321821 
3866.000000	100.321047 
3865.000000	100.328714 
3864.000000	100.339009 
3863.000000	100.342910 
3862.000000	100.338281 
3861.000000	100.330049 
3860.000000	100.324180 
3859.000000	100.322590 
3858.000000	100.320615 
3857.000000	100.312211 
3856.000000	100.297995 
3855.000000	100.290710 
3854.000000	100.292925 
3853.000000	100.293658 
3852.000000	100.294147 
3851.000000	100.299380 
3850.000000	100.306242 
3849.000000	100.313847 
3848.000000	100.322977 
3847.000000	100.333778 
3846.000000	100.344789 
3845.000000	100.352510 
3844.000000	100.353309 
3843.000000	100.347785 
3842.000000	100.339549 
3841.000000	100.331533 
3840.000000	100.325498 
3839.000000	100.322928 
3838.000000	100.324624 
3837.000000	100.329607 
3836.000000	100.335020 
3835.000000	100.338735 
3834.000000	100.340583 
3833.000000	100.342008 
3832.000000	100.344372 
3831.000000	100.347433 
3830.000000	100.350298 
3829.000000	100.352672 
3828.000000	100.354381 
3827.000000	100.354603 
3826.000000	100.352085 
3825.000000	100.346289 
3824.000000	100.339471 
3823.000000	100.337402 
3822.000000	100.342333 
3821.000000	100.347543 
3820.000000	100.345956 
3819.000000	100.338800 
3818.000000	100.331887 
3817.000000	100.331609 
3816.000000	100.339804 
3815.000000	100.351986 
3814.000000	100.362259 
3813.000000	100.368394 
3812.000000	100.371483 
3811.000000	100.372392 
3810.000000	100.370564 
3809.000000	100.366975 
3808.000000	100.365519 
3807.000000	100.368181 
3806.000000	100.371033 
3805.000000	100.367312 
3804.000000	100.355841 
3803.000000	100.347316 
3802.000000	100.353194 
3801.000000	100.370498 
3800.000000	100.386793 
3799.000000	100.396180 
3798.000000	100.401499 
3797.000000	100.408669 
3796.000000	100.418085 
3795.000000	100.425651 
3794.000000	100.429867 
3793.000000	100.434071 
3792.000000	100.441999 
3791.000000	100.452421 
3790.000000	100.459565 
3789.000000	100.460046 
3788.000000	100.457459 
3787.000000	100.459107 
3786.000000	100.468922 
3785.000000	100.483168 
3784.000000	100.493407 
3783.000000	100.494221 
3782.000000	100.488296 
3781.000000	100.483419 
3780.000000	100.482683 
3779.000000	100.481620 
3778.000000	100.478066 
3777.000000	100.475081 
3776.000000	100.476394 
3775.000000	100.484599 
3774.000000	100.497558 
3773.000000	100.507236 
3772.000000	100.505004 
3771.000000	100.487763 
3770.000000	100.456683 
3769.000000	100.418899 
3768.000000	100.387451 
3767.000000	100.371000 
3766.000000	100.368895 
3765.000000	100.374357 
3764.000000	100.378962 
3763.000000	100.380508 
3762.000000	100.387193 
3761.000000	100.407262 
3760.000000	100.429004 
3759.000000	100.424438 
3758.000000	100.382280 
3757.000000	100.316967 
3756.000000	100.245700 
3755.000000	100.179196 
3754.000000	100.125293 
3753.000000	100.085289 
3752.000000	100.043308 
3751.000000	99.984083  
3750.000000	99.931282  
3749.000000	99.916814  
3748.000000	99.930199  
3747.000000	99.937100  
3746.000000	99.929655  
3745.000000	99.925013  
3744.000000	99.937526  
3743.000000	99.967847  
3742.000000	99.998275  
3741.000000	100.012312 
3740.000000	100.013920 
3739.000000	100.011381 
3738.000000	100.010718 
3737.000000	100.017902 
3736.000000	100.031935 
3735.000000	100.045335 
3734.000000	100.051644 
3733.000000	100.053250 
3732.000000	100.060185 
3731.000000	100.075820 
3730.000000	100.088610 
3729.000000	100.086540 
3728.000000	100.074449 
3727.000000	100.068677 
3726.000000	100.077022 
3725.000000	100.093059 
3724.000000	100.111034 
3723.000000	100.133220 
3722.000000	100.161523 
3721.000000	100.192831 
3720.000000	100.220698 
3719.000000	100.238245 
3718.000000	100.243167 
3717.000000	100.237129 
3716.000000	100.219998 
3715.000000	100.191998 
3714.000000	100.158533 
3713.000000	100.129826 
3712.000000	100.113747 
3711.000000	100.114863 
3710.000000	100.135117 
3709.000000	100.168877 
3708.000000	100.205861 
3707.000000	100.236543 
3706.000000	100.254964 
3705.000000	100.263373 
3704.000000	100.269958 
3703.000000	100.279819 
3702.000000	100.287681 
3701.000000	100.285364 
3700.000000	100.274101 
3699.000000	100.262074 
3698.000000	100.255508 
3697.000000	100.254893 
3696.000000	100.254725 
3695.000000	100.249340 
3694.000000	100.240293 
3693.000000	100.235595 
3692.000000	100.240473 
3691.000000	100.251243 
3690.000000	100.257900 
3689.000000	100.255436 
3688.000000	100.250744 
3687.000000	100.250545 
3686.000000	100.251567 
3685.000000	100.249419 
3684.000000	100.245848 
3683.000000	100.246000 
3682.000000	100.252578 
3681.000000	100.262176 
3680.000000	100.265191 
3679.000000	100.251957 
3678.000000	100.222205 
3677.000000	100.192743 
3676.000000	100.179377 
3675.000000	100.176296 
3674.000000	100.169925 
3673.000000	100.158546 
3672.000000	100.151167 
3671.000000	100.162096 
3670.000000	100.188887 
3669.000000	100.210997 
3668.000000	100.219882 
3667.000000	100.223359 
3666.000000	100.229550 
3665.000000	100.241426 
3664.000000	100.255412 
3663.000000	100.263994 
3662.000000	100.260987 
3661.000000	100.245554 
3660.000000	100.221832 
3659.000000	100.196805 
3658.000000	100.177900 
3657.000000	100.168822 
3656.000000	100.166735 
3655.000000	100.165693 
3654.000000	100.160009 
3653.000000	100.148597 
3652.000000	100.138160 
3651.000000	100.133508 
3650.000000	100.128272 
3649.000000	100.120611 
3648.000000	100.122315 
3647.000000	100.136281 
3646.000000	100.152939 
3645.000000	100.163867 
3644.000000	100.168072 
3643.000000	100.170181 
3642.000000	100.176129 
3641.000000	100.186202 
3640.000000	100.193802 
3639.000000	100.191076 
3638.000000	100.174385 
3637.000000	100.147106 
3636.000000	100.118303 
3635.000000	100.098182 
3634.000000	100.089188 
3633.000000	100.081245 
3632.000000	100.061109 
3631.000000	100.028667 
3630.000000	99.998493  
3629.000000	99.981230  
3628.000000	99.979344  
3627.000000	99.991966  
3626.000000	100.011499 
3625.000000	100.033176 
3624.000000	100.059575 
3623.000000	100.092227 
3622.000000	100.127561 
3621.000000	100.160135 
3620.000000	100.180966 
3619.000000	100.180006 
3618.000000	100.159522 
3617.000000	100.132604 
3616.000000	100.109366 
3615.000000	100.094216 
3614.000000	100.085495 
3613.000000	100.074929 
3612.000000	100.057133 
3611.000000	100.037700 
3610.000000	100.029140 
3609.000000	100.041479 
3608.000000	100.071554 
3607.000000	100.105479 
3606.000000	100.132673 
3605.000000	100.152375 
3604.000000	100.168837 
3603.000000	100.183812 
3602.000000	100.193239 
3601.000000	100.192322 
3600.000000	100.180563 
3599.000000	100.163002 
3598.000000	100.148463 
3597.000000	100.143021 
3596.000000	100.145458 
3595.000000	100.150052 
3594.000000	100.152118 
3593.000000	100.151083 
3592.000000	100.148564 
3591.000000	100.145580 
3590.000000	100.144233 
3589.000000	100.147544 
3588.000000	100.153956 
3587.000000	100.158175 
3586.000000	100.158478 
3585.000000	100.158314 
3584.000000	100.161351 
3583.000000	100.168278 
3582.000000	100.176916 
3581.000000	100.183901 
3580.000000	100.187240 
3579.000000	100.187889 
3578.000000	100.187874 
3577.000000	100.187630 
3576.000000	100.185503 
3575.000000	100.180801 
3574.000000	100.175540 
3573.000000	100.172164 
3572.000000	100.170902 
3571.000000	100.169911 
3570.000000	100.168031 
3569.000000	100.167067 
3568.000000	100.169581 
3567.000000	100.174876 
3566.000000	100.178291 
3565.000000	100.176826 
3564.000000	100.172498 
3563.000000	100.170826 
3562.000000	100.175248 
3561.000000	100.184157 
3560.000000	100.192121 
3559.000000	100.194566 
3558.000000	100.191060 
3557.000000	100.184739 
3556.000000	100.179428 
3555.000000	100.176883 
3554.000000	100.176315 
3553.000000	100.175441 
3552.000000	100.172666 
3551.000000	100.168895 
3550.000000	100.166451 
3549.000000	100.166766 
3548.000000	100.169207 
3547.000000	100.171550 
3546.000000	100.172198 
3545.000000	100.171945 
3544.000000	100.173372 
3543.000000	100.178572 
3542.000000	100.187480 
3541.000000	100.198060 
3540.000000	100.208390 
3539.000000	100.217394 
3538.000000	100.224051 
3537.000000	100.226549 
3536.000000	100.223915 
3535.000000	100.218409 
3534.000000	100.214414 
3533.000000	100.214669 
3532.000000	100.218039 
3531.000000	100.221399 
3530.000000	100.222613 
3529.000000	100.221893 
3528.000000	100.220964 
3527.000000	100.221726 
3526.000000	100.225469 
3525.000000	100.232347 
3524.000000	100.240890 
3523.000000	100.248335 
3522.000000	100.252352 
3521.000000	100.252385 
3520.000000	100.249562 
3519.000000	100.245917 
3518.000000	100.243497 
3517.000000	100.243254 
3516.000000	100.244861 
3515.000000	100.247535 
3514.000000	100.250789 
3513.000000	100.254280 
3512.000000	100.257212 
3511.000000	100.258547 
3510.000000	100.257941 
3509.000000	100.256349 
3508.000000	100.255291 
3507.000000	100.255559 
3506.000000	100.256845 
3505.000000	100.258291 
3504.000000	100.259106 
3503.000000	100.259093 
3502.000000	100.258631 
3501.000000	100.258225 
3500.000000	100.258096 
3499.000000	100.258144 
3498.000000	100.258178 
3497.000000	100.258130 
3496.000000	100.258032 
3495.000000	100.257845 
3494.000000	100.257419 
3493.000000	100.256677 
3492.000000	100.255712 
3491.000000	100.254732 
3490.000000	100.253908 
3489.000000	100.253253 
3488.000000	100.252630 
3487.000000	100.251818 
3486.000000	100.250712 
3485.000000	100.249450 
3484.000000	100.248308 
3483.000000	100.247413 
3482.000000	100.246523 
3481.000000	100.245254 
3480.000000	100.243439 
3479.000000	100.241222 
3478.000000	100.238920 
3477.000000	100.236851 
3476.000000	100.235132 
3475.000000	100.233322 
3474.000000	100.230547 
3473.000000	100.226387 
3472.000000	100.221843 
3471.000000	100.219042 
3470.000000	100.219375 
3469.000000	100.221897 
3468.000000	100.223646 
3467.000000	100.222358 
3466.000000	100.218514 
3465.000000	100.214456 
3464.000000	100.211492 
3463.000000	100.208502 
3462.000000	100.203726 
3461.000000	100.197403 
3460.000000	100.191908 
3459.000000	100.189267 
3458.000000	100.189218 
3457.000000	100.189702 
3456.000000	100.189311 
3455.000000	100.188588 
3454.000000	100.188274 
3453.000000	100.186982 
3452.000000	100.181474 
3451.000000	100.170424 
3450.000000	100.157537 
3449.000000	100.149482 
3448.000000	100.149726 
3447.000000	100.155399 
3446.000000	100.160242 
3445.000000	100.161142 
3444.000000	100.159811 
3443.000000	100.159275 
3442.000000	100.160763 
3441.000000	100.163485 
3440.000000	100.165929 
3439.000000	100.166863 
3438.000000	100.165947 
3437.000000	100.163827 
3436.000000	100.161534 
3435.000000	100.159623 
3434.000000	100.158230 
3433.000000	100.158261 
3432.000000	100.161014 
3431.000000	100.166520 
3430.000000	100.172843 
3429.000000	100.178208 
3428.000000	100.183077 
3427.000000	100.188863 
3426.000000	100.195445 
3425.000000	100.201103 
3424.000000	100.204795 
3423.000000	100.207144 
3422.000000	100.208803 
3421.000000	100.209139 
3420.000000	100.207413 
3419.000000	100.204389 
3418.000000	100.202087 
3417.000000	100.202655 
3416.000000	100.207605 
3415.000000	100.216985 
3414.000000	100.228504 
3413.000000	100.238351 
3412.000000	100.244303 
3411.000000	100.247540 
3410.000000	100.250756 
3409.000000	100.254862 
3408.000000	100.258473 
3407.000000	100.260297 
3406.000000	100.260818 
3405.000000	100.261408 
3404.000000	100.262614 
3403.000000	100.263700 
3402.000000	100.263716 
3401.000000	100.262949 
3400.000000	100.263135 
3399.000000	100.266059 
3398.000000	100.271822 
3397.000000	100.278920 
3396.000000	100.286176 
3395.000000	100.293798 
3394.000000	100.301789 
3393.000000	100.308106 
3392.000000	100.309949 
3391.000000	100.306728 
3390.000000	100.301087 
3389.000000	100.296968 
3388.000000	100.296456 
3387.000000	100.298709 
3386.000000	100.301174 
3385.000000	100.301805 
3384.000000	100.300756 
3383.000000	100.300220 
3382.000000	100.302570 
3381.000000	100.308630 
3380.000000	100.317168 
3379.000000	100.325447 
3378.000000	100.330623 
3377.000000	100.331436 
3376.000000	100.329107 
3375.000000	100.326457 
3374.000000	100.325370 
3373.000000	100.325418 
3372.000000	100.325172 
3371.000000	100.324176 
3370.000000	100.323079 
3369.000000	100.322283 
3368.000000	100.321402 
3367.000000	100.320157 
3366.000000	100.319142 
3365.000000	100.319217 
3364.000000	100.320376 
3363.000000	100.321539 
3362.000000	100.321476 
3361.000000	100.319892 
3360.000000	100.317619 
3359.000000	100.315866 
3358.000000	100.315155 
3357.000000	100.315099 
3356.000000	100.315153 
3355.000000	100.315340 
3354.000000	100.316003 
3353.000000	100.317026 
3352.000000	100.317707 
3351.000000	100.317462 
3350.000000	100.316394 
3349.000000	100.315090 
3348.000000	100.314155 
3347.000000	100.313826 
3346.000000	100.313952 
3345.000000	100.314096 
3344.000000	100.313780 
3343.000000	100.312834 
3342.000000	100.311473 
3341.000000	100.310146 
3340.000000	100.309204 
3339.000000	100.308713 
3338.000000	100.308552 
3337.000000	100.308526 
3336.000000	100.308421 
3335.000000	100.308014 
3334.000000	100.307195 
3333.000000	100.306051 
3332.000000	100.304825 
3331.000000	100.303750 
3330.000000	100.302858 
3329.000000	100.302047 
3328.000000	100.301250 
3327.000000	100.300513 
3326.000000	100.299928 
3325.000000	100.299525 
3324.000000	100.299262 
3323.000000	100.299062 
3322.000000	100.298816 
3321.000000	100.298393 
3320.000000	100.297749 
3319.000000	100.296985 
3318.000000	100.296292 
3317.000000	100.295754 
3316.000000	100.295308 
3315.000000	100.294869 
3314.000000	100.294416 
3313.000000	100.293925 
3312.000000	100.293290 
3311.000000	100.292416 
3310.000000	100.291353 
3309.000000	100.290277 
3308.000000	100.289370 
3307.000000	100.288731 
3306.000000	100.288371 
3305.000000	100.288252 
3304.000000	100.288270 
3303.000000	100.288231 
3302.000000	100.287904 
3301.000000	100.287151 
3300.000000	100.286129 
3299.000000	100.285324 
3298.000000	100.285129 
3297.000000	100.285486 
3296.000000	100.285913 
3295.000000	100.286000 
3294.000000	100.285782 
3293.000000	100.285560 
3292.000000	100.285543 
3291.000000	100.285777 
3290.000000	100.286262 
3289.000000	100.287003 
3288.000000	100.287955 
3287.000000	100.289033 
3286.000000	100.290165 
3285.000000	100.291211 
3284.000000	100.291840 
3283.000000	100.291683 
3282.000000	100.290701 
3281.000000	100.289358 
3280.000000	100.288480 
3279.000000	100.288702 
3278.000000	100.289990 
3277.000000	100.291582 
3276.000000	100.292576 
3275.000000	100.292809 
3274.000000	100.293073 
3273.000000	100.294344 
3272.000000	100.296857 
3271.000000	100.299946 
3270.000000	100.302514 
3269.000000	100.303899 
3268.000000	100.304160 
3267.000000	100.303887 
3266.000000	100.303786 
3265.000000	100.304240 
3264.000000	100.305189 
3263.000000	100.306393 
3262.000000	100.307762 
3261.000000	100.309420 
3260.000000	100.311448 
3259.000000	100.313643 
3258.000000	100.315634 
3257.000000	100.317192 
3256.000000	100.318318 
3255.000000	100.319084 
3254.000000	100.319599 
3253.000000	100.320170 
3252.000000	100.321314 
3251.000000	100.323399 
3250.000000	100.326205 
3249.000000	100.328934 
3248.000000	100.330849 
3247.000000	100.331861 
3246.000000	100.332361 
3245.000000	100.332572 
3244.000000	100.332353 
3243.000000	100.331760 
3242.000000	100.331446 
3241.000000	100.332196 
3240.000000	100.334146 
3239.000000	100.336591 
3238.000000	100.338623 
3237.000000	100.339940 
3236.000000	100.340805 
3235.000000	100.341517 
3234.000000	100.342208 
3233.000000	100.343091 
3232.000000	100.344522 
3231.000000	100.346653 
3230.000000	100.349105 
3229.000000	100.351119 
3228.000000	100.352113 
3227.000000	100.351893 
3226.000000	100.350670 
3225.000000	100.349237 
3224.000000	100.348827 
3223.000000	100.350359 
3222.000000	100.353610 
3221.000000	100.357061 
3220.000000	100.359331 
3219.000000	100.360450 
3218.000000	100.361482 
3217.000000	100.363193 
3216.000000	100.365399 
3215.000000	100.367545 
3214.000000	100.369506 
3213.000000	100.371633 
3212.000000	100.374249 
3211.000000	100.377286 
3210.000000	100.380269 
3209.000000	100.382539 
3208.000000	100.383640 
3207.000000	100.383706 
3206.000000	100.383501 
3205.000000	100.383931 
3204.000000	100.385289 
3203.000000	100.386932 
3202.000000	100.387948 
3201.000000	100.388204 
3200.000000	100.388444 
3199.000000	100.388963 
3198.000000	100.388718 
3197.000000	100.386576 
3196.000000	100.383308 
3195.000000	100.381277 
3194.000000	100.381875 
3193.000000	100.384247 
3192.000000	100.386963 
3191.000000	100.390032 
3190.000000	100.394323 
3189.000000	100.399781 
3188.000000	100.405286 
3187.000000	100.410005 
3186.000000	100.414014 
3185.000000	100.417535 
3184.000000	100.420567 
3183.000000	100.422976 
3182.000000	100.424208 
3181.000000	100.423075 
3180.000000	100.418771 
3179.000000	100.412033 
3178.000000	100.404792 
3177.000000	100.399100 
3176.000000	100.396593 
3175.000000	100.398256 
3174.000000	100.403482 
3173.000000	100.409227 
3172.000000	100.411527 
3171.000000	100.408628 
3170.000000	100.402090 
3169.000000	100.395314 
3168.000000	100.390996 
3167.000000	100.389921 
3166.000000	100.391297 
3165.000000	100.393472 
3164.000000	100.395136 
3163.000000	100.396339 
3162.000000	100.398000 
3161.000000	100.400257 
3160.000000	100.401899 
3159.000000	100.401791 
3158.000000	100.400141 
3157.000000	100.397982 
3156.000000	100.396062 
3155.000000	100.394719 
3154.000000	100.394158 
3153.000000	100.394271 
3152.000000	100.394758 
3151.000000	100.395784 
3150.000000	100.397535 
3149.000000	100.398567 
3148.000000	100.396161 
3147.000000	100.389437 
3146.000000	100.381166 
3145.000000	100.375379 
3144.000000	100.373048 
3143.000000	100.371871 
3142.000000	100.369485 
3141.000000	100.365538 
3140.000000	100.360804 
3139.000000	100.355906 
3138.000000	100.351411 
3137.000000	100.348209 
3136.000000	100.346884 
3135.000000	100.346985 
3134.000000	100.347380 
3133.000000	100.347108 
3132.000000	100.345618 
3131.000000	100.342752 
3130.000000	100.338831 
3129.000000	100.334521 
3128.000000	100.330316 
3127.000000	100.326296 
3126.000000	100.322515 
3125.000000	100.319149 
3124.000000	100.316110 
3123.000000	100.313034 
3122.000000	100.309825 
3121.000000	100.306770 
3120.000000	100.303998 
3119.000000	100.301201 
3118.000000	100.298019 
3117.000000	100.294446 
3116.000000	100.290704 
3115.000000	100.286938 
3114.000000	100.283172 
3113.000000	100.279416 
3112.000000	100.275695 
3111.000000	100.272054 
3110.000000	100.268546 
3109.000000	100.265148 
3108.000000	100.261725 
3107.000000	100.258149 
3106.000000	100.254417 
3105.000000	100.250615 
3104.000000	100.246881 
3103.000000	100.243343 
3102.000000	100.240038 
3101.000000	100.236771 
3100.000000	100.233290 
3099.000000	100.229514 
3098.000000	100.225543 
3097.000000	100.221458 
3096.000000	100.217244 
3095.000000	100.212951 
3094.000000	100.208756 
3093.000000	100.204815 
3092.000000	100.201103 
3091.000000	100.197423 
3090.000000	100.193508 
3089.000000	100.189100 
3088.000000	100.184199 
3087.000000	100.179408 
3086.000000	100.175687 
3085.000000	100.173384 
3084.000000	100.171359 
3083.000000	100.167719 
3082.000000	100.161739 
3081.000000	100.154887 
3080.000000	100.149522 
3079.000000	100.146704 
3078.000000	100.145748 
3077.000000	100.145298 
3076.000000	100.144208 
3075.000000	100.141693 
3074.000000	100.137341 
3073.000000	100.131411 
3072.000000	100.124939 
3071.000000	100.119545 
3070.000000	100.116537 
3069.000000	100.115322 
3068.000000	100.113026 
3067.000000	100.106879 
3066.000000	100.097510 
3065.000000	100.088818 
3064.000000	100.083986 
3063.000000	100.082311 
3062.000000	100.080699 
3061.000000	100.077543 
3060.000000	100.074129 
3059.000000	100.072435 
3058.000000	100.072743 
3057.000000	100.073637 
3056.000000	100.073590 
3055.000000	100.072216 
3054.000000	100.070177 
3053.000000	100.069120 
3052.000000	100.071420 
3051.000000	100.078879 
3050.000000	100.090547 
3049.000000	100.101990 
3048.000000	100.107967 
3047.000000	100.106225 
3046.000000	100.098493 
3045.000000	100.088320 
3044.000000	100.078747 
3043.000000	100.071746 
3042.000000	100.068030 
3041.000000	100.065744 
3040.000000	100.060575 
3039.000000	100.048801 
3038.000000	100.030690 
3037.000000	100.010037 
3036.000000	99.990078  
3035.000000	99.971055  
3034.000000	99.952374  
3033.000000	99.935453  
3032.000000	99.922697  
3031.000000	99.914330  
3030.000000	99.908454  
3029.000000	99.904246  
3028.000000	99.903093  
3027.000000	99.905580  
3026.000000	99.908561  
3025.000000	99.906472  
3024.000000	99.895717  
3023.000000	99.877657  
3022.000000	99.857779  
3021.000000	99.841528  
3020.000000	99.829851  
3019.000000	99.818165  
3018.000000	99.800962  
3017.000000	99.778277  
3016.000000	99.756777  
3015.000000	99.743225  
3014.000000	99.738472  
3013.000000	99.738316  
3012.000000	99.738638  
3011.000000	99.737746  
3010.000000	99.733673  
3009.000000	99.723186  
3008.000000	99.706344  
3007.000000	99.689656  
3006.000000	99.681042  
3005.000000	99.681886  
3004.000000	99.686729  
3003.000000	99.690337  
3002.000000	99.692224  
3001.000000	99.693895  
3000.000000	99.694708  
2999.000000	99.692405  
2998.000000	99.685950  
2997.000000	99.675928  
2996.000000	99.663487  
2995.000000	99.650639  
2994.000000	99.640822  
2993.000000	99.636631  
2992.000000	99.636537  
2991.000000	99.635392  
2990.000000	99.628855  
2989.000000	99.616416  
2988.000000	99.600158  
2987.000000	99.582556  
2986.000000	99.566733  
2985.000000	99.556756  
2984.000000	99.554457  
2983.000000	99.555657  
2982.000000	99.552251  
2981.000000	99.539631  
2980.000000	99.520748  
2979.000000	99.501441  
2978.000000	99.482752  
2977.000000	99.459054  
2976.000000	99.422663  
2975.000000	99.368782  
2974.000000	99.298062  
2973.000000	99.218561  
2972.000000	99.146375  
2971.000000	99.100422  
2970.000000	99.092876  
2969.000000	99.123011  
2968.000000	99.179018  
2967.000000	99.244889  
2966.000000	99.306418  
2965.000000	99.353441  
2964.000000	99.380756  
2963.000000	99.389408  
2962.000000	99.386575  
2961.000000	99.382163  
2960.000000	99.383095  
2959.000000	99.389596  
2958.000000	99.397160  
2957.000000	99.403211  
2956.000000	99.411207  
2955.000000	99.426526  
2954.000000	99.448685  
2953.000000	99.470404  
2952.000000	99.485817  
2951.000000	99.497243  
2950.000000	99.511630  
2949.000000	99.531905  
2948.000000	99.554740  
2947.000000	99.575854  
2946.000000	99.593974  
2945.000000	99.608782  
2944.000000	99.618497  
2943.000000	99.622310  
2942.000000	99.624089  
2941.000000	99.630661  
2940.000000	99.645355  
2939.000000	99.664284  
2938.000000	99.680369  
2937.000000	99.690776  
2936.000000	99.699151  
2935.000000	99.709816  
2934.000000	99.721109  
2933.000000	99.726914  
2932.000000	99.724838  
2931.000000	99.720298  
2930.000000	99.720684  
2929.000000	99.727054  
2928.000000	99.733642  
2927.000000	99.734706  
2926.000000	99.729670  
2925.000000	99.721979  
2924.000000	99.715442  
2923.000000	99.712475  
2922.000000	99.713957  
2921.000000	99.719625  
2920.000000	99.729023  
2919.000000	99.742403  
2918.000000	99.760153  
2917.000000	99.781154  
2916.000000	99.802134  
2915.000000	99.818666  
2914.000000	99.826795  
2913.000000	99.824863  
2912.000000	99.815558  
2911.000000	99.806116  
2910.000000	99.804983  
2909.000000	99.817125  
2908.000000	99.841510  
2907.000000	99.871922  
2906.000000	99.900070  
2905.000000	99.920701  
2904.000000	99.935027  
2903.000000	99.948636  
2902.000000	99.964418  
2901.000000	99.980505  
2900.000000	99.992189  
2899.000000	99.999995  
2898.000000	100.008397 
2897.000000	100.019443 
2896.000000	100.030866 
2895.000000	100.041192 
2894.000000	100.052868 
2893.000000	100.068081 
2892.000000	100.084187 
2891.000000	100.096334 
2890.000000	100.103300 
2889.000000	100.108024 
2888.000000	100.113143 
2887.000000	100.118617 
2886.000000	100.123983 
2885.000000	100.130072 
2884.000000	100.137109 
2883.000000	100.142701 
2882.000000	100.143420 
2881.000000	100.138323 
2880.000000	100.130351 
2879.000000	100.124432 
2878.000000	100.124427 
2877.000000	100.131396 
2876.000000	100.143558 
2875.000000	100.157274 
2874.000000	100.168705 
2873.000000	100.175786 
2872.000000	100.179226 
2871.000000	100.181683 
2870.000000	100.185679 
2869.000000	100.191941 
2868.000000	100.199108 
2867.000000	100.204438 
2866.000000	100.205379 
2865.000000	100.201897 
2864.000000	100.197550 
2863.000000	100.197012 
2862.000000	100.201830 
2861.000000	100.209226 
2860.000000	100.215523 
2859.000000	100.219880 
2858.000000	100.224137 
2857.000000	100.230252 
2856.000000	100.238866 
2855.000000	100.249393 
2854.000000	100.260172 
2853.000000	100.269073 
2852.000000	100.274983 
2851.000000	100.278419 
2850.000000	100.280606 
2849.000000	100.282819 
2848.000000	100.286793 
2847.000000	100.294222 
2846.000000	100.304797 
2845.000000	100.315663 
2844.000000	100.324073 
2843.000000	100.330124 
2842.000000	100.335683 
2841.000000	100.341454 
2840.000000	100.346711 
2839.000000	100.351708 
2838.000000	100.358144 
2837.000000	100.366356 
2836.000000	100.373829 
2835.000000	100.378087 
2834.000000	100.379856 
2833.000000	100.381852 
2832.000000	100.385073 
2831.000000	100.387977 
2830.000000	100.389278 
2829.000000	100.390052 
2828.000000	100.392609 
2827.000000	100.398138 
2826.000000	100.406054 
2825.000000	100.415001 
2824.000000	100.423661 
2823.000000	100.430677 
2822.000000	100.434778 
2821.000000	100.435902 
2820.000000	100.435904 
2819.000000	100.437229 
2818.000000	100.440609 
2817.000000	100.445003 
2816.000000	100.449819 
2815.000000	100.456030 
2814.000000	100.464206 
2813.000000	100.472334 
2812.000000	100.477257 
2811.000000	100.477953 
2810.000000	100.476032 
2809.000000	100.473446 
2808.000000	100.470962 
2807.000000	100.469205 
2806.000000	100.469499 
2805.000000	100.472690 
2804.000000	100.478075 
2803.000000	100.484138 
2802.000000	100.489822 
2801.000000	100.494479 
2800.000000	100.497292 
2799.000000	100.497674 
2798.000000	100.496037 
2797.000000	100.493589 
2796.000000	100.491428 
2795.000000	100.490156 
2794.000000	100.490137 
2793.000000	100.491696 
2792.000000	100.494987 
2791.000000	100.499654 
2790.000000	100.504597 
2789.000000	100.508312 
2788.000000	100.509934 
2787.000000	100.509820 
2786.000000	100.508881 
2785.000000	100.507581 
2784.000000	100.506183 
2783.000000	100.505600 
2782.000000	100.506852 
2781.000000	100.509622 
2780.000000	100.512169 
2779.000000	100.513099 
2778.000000	100.512495 
2777.000000	100.511133 
2776.000000	100.509566 
2775.000000	100.508362 
2774.000000	100.508338 
2773.000000	100.509813 
2772.000000	100.512019 
2771.000000	100.513799 
2770.000000	100.514717 
2769.000000	100.515177 
2768.000000	100.515920 
2767.000000	100.517677 
2766.000000	100.520722 
2765.000000	100.524334 
2764.000000	100.527192 
2763.000000	100.528722 
2762.000000	100.529511 
2761.000000	100.530119 
2760.000000	100.530204 
2759.000000	100.529440 
2758.000000	100.528502 
2757.000000	100.528450 
2756.000000	100.529561 
2755.000000	100.531336 
2754.000000	100.533242 
2753.000000	100.534943 
2752.000000	100.536144 
2751.000000	100.536802 
2750.000000	100.537311 
2749.000000	100.537976 
2748.000000	100.538555 
2747.000000	100.538751 
2746.000000	100.538798 
2745.000000	100.539013 
2744.000000	100.539186 
2743.000000	100.539067 
2742.000000	100.539195 
2741.000000	100.540408 
2740.000000	100.542587 
2739.000000	100.544487 
2738.000000	100.545004 
2737.000000	100.544170 
2736.000000	100.542951 
2735.000000	100.542469 
2734.000000	100.543430 
2733.000000	100.545992 
2732.000000	100.549724 
2731.000000	100.553802 
2730.000000	100.557368 
2729.000000	100.559774 
2728.000000	100.560706 
2727.000000	100.560352 
2726.000000	100.559449 
2725.000000	100.558872 
2724.000000	100.559096 
2723.000000	100.560044 
2722.000000	100.561273 
2721.000000	100.562230 
2720.000000	100.562647 
2719.000000	100.562883 
2718.000000	100.563673 
2717.000000	100.565287 
2716.000000	100.567074 
2715.000000	100.568130 
2714.000000	100.568293 
2713.000000	100.568137 
2712.000000	100.568095 
2711.000000	100.568062 
2710.000000	100.567922 
2709.000000	100.568002 
2708.000000	100.568785 
2707.000000	100.570354 
2706.000000	100.572232 
2705.000000	100.573684 
2704.000000	100.574224 
2703.000000	100.574021 
2702.000000	100.573828 
2701.000000	100.574309 
2700.000000	100.575502 
2699.000000	100.577100 
2698.000000	100.579027 
2697.000000	100.581298 
2696.000000	100.583314 
2695.000000	100.583891 
2694.000000	100.582298 
2693.000000	100.578889 
2692.000000	100.574917 
2691.000000	100.571871 
2690.000000	100.570668 
2689.000000	100.571159 
2688.000000	100.572230 
2687.000000	100.572869 
2686.000000	100.573268 
2685.000000	100.574299 
2684.000000	100.576045 
2683.000000	100.577419 
2682.000000	100.577341 
2681.000000	100.575881 
2680.000000	100.574200 
2679.000000	100.573644 
2678.000000	100.574817 
2677.000000	100.577014 
2676.000000	100.578462 
2675.000000	100.577866 
2674.000000	100.575814 
2673.000000	100.574234 
2672.000000	100.574134 
2671.000000	100.574601 
2670.000000	100.574190 
2669.000000	100.572458 
2668.000000	100.569732 
2667.000000	100.566331 
2666.000000	100.562824 
2665.000000	100.560373 
2664.000000	100.559905 
2663.000000	100.561135 
2662.000000	100.562848 
2661.000000	100.564032 
2660.000000	100.564295 
2659.000000	100.563361 
2658.000000	100.561056 
2657.000000	100.557856 
2656.000000	100.554661 
2655.000000	100.551927 
2654.000000	100.549513 
2653.000000	100.547392 
2652.000000	100.545856 
2651.000000	100.544759 
2650.000000	100.543160 
2649.000000	100.540271 
2648.000000	100.536576 
2647.000000	100.533651 
2646.000000	100.532834 
2645.000000	100.534271 
2644.000000	100.536837 
2643.000000	100.538692 
2642.000000	100.538569 
2641.000000	100.536835 
2640.000000	100.535070 
2639.000000	100.534288 
2638.000000	100.533915 
2637.000000	100.532954 
2636.000000	100.531631 
2635.000000	100.531084 
2634.000000	100.531614 
2633.000000	100.532093 
2632.000000	100.531224 
2631.000000	100.528871 
2630.000000	100.526017 
2629.000000	100.524008 
2628.000000	100.523906 
2627.000000	100.525999 
2626.000000	100.529343 
2625.000000	100.532084 
2624.000000	100.532885 
2623.000000	100.531783 
2622.000000	100.529606 
2621.000000	100.527133 
2620.000000	100.525180 
2619.000000	100.524720 
2618.000000	100.525920 
2617.000000	100.527260 
2616.000000	100.526690 
2615.000000	100.523768 
2614.000000	100.519798 
2613.000000	100.516192 
2612.000000	100.513211 
2611.000000	100.510400 
2610.000000	100.507528 
2609.000000	100.504907 
2608.000000	100.503286 
2607.000000	100.503376 
2606.000000	100.504988 
2605.000000	100.506591 
2604.000000	100.506649 
2603.000000	100.505404 
2602.000000	100.504475 
2601.000000	100.504487 
2600.000000	100.503951 
2599.000000	100.501307 
2598.000000	100.497220 
2597.000000	100.493911 
2596.000000	100.492570 
2595.000000	100.492570 
2594.000000	100.492847 
2593.000000	100.492899 
2592.000000	100.492313 
2591.000000	100.490567 
2590.000000	100.487906 
2589.000000	100.485494 
2588.000000	100.483978 
2587.000000	100.482560 
2586.000000	100.480291 
2585.000000	100.477769 
2584.000000	100.476635 
2583.000000	100.477475 
2582.000000	100.479051 
2581.000000	100.479603 
2580.000000	100.478469 
2579.000000	100.476263 
2578.000000	100.474117 
2577.000000	100.472964 
2576.000000	100.472833 
2575.000000	100.472197 
2574.000000	100.468631 
2573.000000	100.461237 
2572.000000	100.452669 
2571.000000	100.447233 
2570.000000	100.446354 
2569.000000	100.447192 
2568.000000	100.446509 
2567.000000	100.445175 
2566.000000	100.446415 
2565.000000	100.450721 
2564.000000	100.454850 
2563.000000	100.455849 
2562.000000	100.454213 
2561.000000	100.452544 
2560.000000	100.452623 
2559.000000	100.454431 
2558.000000	100.456992 
2557.000000	100.459489 
2556.000000	100.461922 
2555.000000	100.464707 
2554.000000	100.467446 
2553.000000	100.468859 
2552.000000	100.468667 
2551.000000	100.468463 
2550.000000	100.469508 
2549.000000	100.470693 
2548.000000	100.470462 
2547.000000	100.469855 
2546.000000	100.471428 
2545.000000	100.475367 
2544.000000	100.478797 
2543.000000	100.479128 
2542.000000	100.476333 
2541.000000	100.471971 
2540.000000	100.467846 
2539.000000	100.465624 
2538.000000	100.465905 
2537.000000	100.467258 
2536.000000	100.467836 
2535.000000	100.468454 
2534.000000	100.471936 
2533.000000	100.479137 
2532.000000	100.487599 
2531.000000	100.494330 
2530.000000	100.498575 
2529.000000	100.500852 
2528.000000	100.501112 
2527.000000	100.499265 
2526.000000	100.496365 
2525.000000	100.494077 
2524.000000	100.493304 
2523.000000	100.494030 
2522.000000	100.495911 
2521.000000	100.498424 
2520.000000	100.500918 
2519.000000	100.503036 
2518.000000	100.504813 
2517.000000	100.506179 
2516.000000	100.506801 
2515.000000	100.506614 
2514.000000	100.506180 
2513.000000	100.506205 
2512.000000	100.507001 
2511.000000	100.508497 
2510.000000	100.510427 
2509.000000	100.512295 
2508.000000	100.513529 
2507.000000	100.513981 
2506.000000	100.514001 
2505.000000	100.514131 
2504.000000	100.514676 
2503.000000	100.515578 
2502.000000	100.516606 
2501.000000	100.517513 
2500.000000	100.518212 
2499.000000	100.518822 
2498.000000	100.519498 
2497.000000	100.520235 
2496.000000	100.520929 
2495.000000	100.521526 
2494.000000	100.522043 
2493.000000	100.522508 
2492.000000	100.522925 
2491.000000	100.523297 
2490.000000	100.523635 
2489.000000	100.523961 
2488.000000	100.524291 
2487.000000	100.524632 
2486.000000	100.524984 
2485.000000	100.525354 
2484.000000	100.525741 
2483.000000	100.526132 
2482.000000	100.526511 
2481.000000	100.526877 
2480.000000	100.527242 
2479.000000	100.527605 
2478.000000	100.527968 
2477.000000	100.528336 
2476.000000	100.528673 
2475.000000	100.528906 
2474.000000	100.529025 
2473.000000	100.529150 
2472.000000	100.529396 
2471.000000	100.529701 
2470.000000	100.529865 
2469.000000	100.529780 
2468.000000	100.529536 
2467.000000	100.529346 
2466.000000	100.529366 
2465.000000	100.529643 
2464.000000	100.530078 
2463.000000	100.530437 
2462.000000	100.530509 
2461.000000	100.530213 
2460.000000	100.529690 
2459.000000	100.529300 
2458.000000	100.529442 
2457.000000	100.530249 
2456.000000	100.531320 
2455.000000	100.531953 
2454.000000	100.531896 
2453.000000	100.531568 
2452.000000	100.531473 
2451.000000	100.531479 
2450.000000	100.531117 
2449.000000	100.530356 
2448.000000	100.529601 
2447.000000	100.529052 
2446.000000	100.528687 
2445.000000	100.528851 
2444.000000	100.530107 
2443.000000	100.532401 
2442.000000	100.534796 
2441.000000	100.536289 
2440.000000	100.536722 
2439.000000	100.536710 
2438.000000	100.537028 
2437.000000	100.537953 
2436.000000	100.539184 
2435.000000	100.540243 
2434.000000	100.540912 
2433.000000	100.541293 
2432.000000	100.541497 
2431.000000	100.541398 
2430.000000	100.540814 
2429.000000	100.539885 
2428.000000	100.539206 
2427.000000	100.539424 
2426.000000	100.540367 
2425.000000	100.540238 
2424.000000	100.536785 
2423.000000	100.531189 
2422.000000	100.527592 
2421.000000	100.528377 
2420.000000	100.533164 
2419.000000	100.540502 
2418.000000	100.548335 
2417.000000	100.553419 
2416.000000	100.552542 
2415.000000	100.546082 
2414.000000	100.539602 
2413.000000	100.539283 
2412.000000	100.545482 
2411.000000	100.552416 
2410.000000	100.554444 
2409.000000	100.551542 
2408.000000	100.548738 
2407.000000	100.551423 
2406.000000	100.561243 
2405.000000	100.575009 
2404.000000	100.586547 
2403.000000	100.590548 
2402.000000	100.586289 
2401.000000	100.578309 
2400.000000	100.573096 
2399.000000	100.574154 
2398.000000	100.579712 
2397.000000	100.584999 
2396.000000	100.586786 
2395.000000	100.586026 
2394.000000	100.586168 
2393.000000	100.589048 
2392.000000	100.592479 
2391.000000	100.592003 
2390.000000	100.585110 
2389.000000	100.574026 
2388.000000	100.563960 
2387.000000	100.557398 
2386.000000	100.550271 
2385.000000	100.535810 
2384.000000	100.513944 
2383.000000	100.496986 
2382.000000	100.504458 
2381.000000	100.550163 
2380.000000	100.633116 
2379.000000	100.737550 
2378.000000	100.840043 
2377.000000	100.918102 
2376.000000	100.955153 
2375.000000	100.944569 
2374.000000	100.894353 
2373.000000	100.824923 
2372.000000	100.757178 
2371.000000	100.702519 
2370.000000	100.666370 
2369.000000	100.653668 
2368.000000	100.663364 
2367.000000	100.682437 
2366.000000	100.696446 
2365.000000	100.704370 
2364.000000	100.714195 
2363.000000	100.725886 
2362.000000	100.731772 
2361.000000	100.727211 
2360.000000	100.709747 
2359.000000	100.683546 
2358.000000	100.666263 
2357.000000	100.673170 
2356.000000	100.697557 
2355.000000	100.715929 
2354.000000	100.725177 
2353.000000	100.731998 
2352.000000	100.730455 
2351.000000	100.711620 
2350.000000	100.681474 
2349.000000	100.659531 
2348.000000	100.656491 
2347.000000	100.666935 
2346.000000	100.670988 
2345.000000	100.651706 
2344.000000	100.618450 
2343.000000	100.589997 
2342.000000	100.584920 
2341.000000	100.603061 
2340.000000	100.625390 
2339.000000	100.632984 
2338.000000	100.627125 
2337.000000	100.626510 
2336.000000	100.637763 
2335.000000	100.652950 
2334.000000	100.660599 
2333.000000	100.659094 
2332.000000	100.641850 
2331.000000	100.608663 
2330.000000	100.559984 
2329.000000	100.510375 
2328.000000	100.462864 
2327.000000	100.424185 
2326.000000	100.399678 
2325.000000	100.392896 
2324.000000	100.397263 
2323.000000	100.401148 
2322.000000	100.402752 
2321.000000	100.405783 
2320.000000	100.407460 
2319.000000	100.404467 
2318.000000	100.396657 
2317.000000	100.395774 
2316.000000	100.401636 
2315.000000	100.409617 
2314.000000	100.403888 
2313.000000	100.382976 
2312.000000	100.347534 
2311.000000	100.311763 
2310.000000	100.284418 
2309.000000	100.274048 
2308.000000	100.274429 
2307.000000	100.279212 
2306.000000	100.279344 
2305.000000	100.272260 
2304.000000	100.253480 
2303.000000	100.226281 
2302.000000	100.195742 
2301.000000	100.172491 
2300.000000	100.158642 
2299.000000	100.154709 
2298.000000	100.152953 
2297.000000	100.151702 
2296.000000	100.151643 
2295.000000	100.160911 
2294.000000	100.181707 
2293.000000	100.208094 
2292.000000	100.226649 
2291.000000	100.232341 
2290.000000	100.233010 
2289.000000	100.239169 
2288.000000	100.252064 
2287.000000	100.264265 
2286.000000	100.271818 
2285.000000	100.276916 
2284.000000	100.284287 
2283.000000	100.295164 
2282.000000	100.308362 
2281.000000	100.320496 
2280.000000	100.328491 
2279.000000	100.332151 
2278.000000	100.335532 
2277.000000	100.342230 
2276.000000	100.349650 
2275.000000	100.351952 
2274.000000	100.347086 
2273.000000	100.339677 
2272.000000	100.335476 
2271.000000	100.337016 
2270.000000	100.343303 
2269.000000	100.351656 
2268.000000	100.358500 
2267.000000	100.360960 
2266.000000	100.358641 
2265.000000	100.353792 
2264.000000	100.349609 
2263.000000	100.348333 
2262.000000	100.350063 
2261.000000	100.353239 
2260.000000	100.356855 
2259.000000	100.361241 
2258.000000	100.366600 
2257.000000	100.371781 
2256.000000	100.375471 
2255.000000	100.377647 
2254.000000	100.379166 
2253.000000	100.380730 
2252.000000	100.382507 
2251.000000	100.384370 
2250.000000	100.386108 
2249.000000	100.387514 
2248.000000	100.388504 
2247.000000	100.389245 
2246.000000	100.390119 
2245.000000	100.391384 
2244.000000	100.393004 
2243.000000	100.394502 
2242.000000	100.395398 
2241.000000	100.395622 
2240.000000	100.395616 
2239.000000	100.395953 
2238.000000	100.397043 
2237.000000	100.398945 
2236.000000	100.401063 
2235.000000	100.402423 
2234.000000	100.402459 
2233.000000	100.401318 
2232.000000	100.399172 
2231.000000	100.396209 
2230.000000	100.393441 
2229.000000	100.392133 
2228.000000	100.391924 
2227.000000	100.391126 
2226.000000	100.389937 
2225.000000	100.391224 
2224.000000	100.396714 
2223.000000	100.403801 
2222.000000	100.407916 
2221.000000	100.407974 
2220.000000	100.406409 
2219.000000	100.404732 
2218.000000	100.401627 
2217.000000	100.395891 
2216.000000	100.388727 
2215.000000	100.382427 
2214.000000	100.377928 
2213.000000	100.374832 
2212.000000	100.372977 
2211.000000	100.372562 
2210.000000	100.372826 
2209.000000	100.371837 
2208.000000	100.368295 
2207.000000	100.363041 
2206.000000	100.358237 
2205.000000	100.355142 
2204.000000	100.353092 
2203.000000	100.350695 
2202.000000	100.347340 
2201.000000	100.342581 
2200.000000	100.334965 
2199.000000	100.323795 
2198.000000	100.310758 
2197.000000	100.298338 
2196.000000	100.288380 
2195.000000	100.282740 
2194.000000	100.282975 
2193.000000	100.287003 
2192.000000	100.288165 
2191.000000	100.281825 
2190.000000	100.271775 
2189.000000	100.266401 
2188.000000	100.268210 
2187.000000	100.271138 
2186.000000	100.268974 
2185.000000	100.262749 
2184.000000	100.257958 
2183.000000	100.257350 
2182.000000	100.258510 
2181.000000	100.256343 
2180.000000	100.246572 
2179.000000	100.228988 
2178.000000	100.209678 
2177.000000	100.198437 
2176.000000	100.201436 
2175.000000	100.216758 
2174.000000	100.236158 
2173.000000	100.250947 
2172.000000	100.256882 
2171.000000	100.254724 
2170.000000	100.247261 
2169.000000	100.235303 
2168.000000	100.217443 
2167.000000	100.195490 
2166.000000	100.178146 
2165.000000	100.173910 
2164.000000	100.180498 
2163.000000	100.186898 
2162.000000	100.188586 
2161.000000	100.194959 
2160.000000	100.216890 
2159.000000	100.252151 
2158.000000	100.285875 
2157.000000	100.304807 
2156.000000	100.307643 
2155.000000	100.302407 
2154.000000	100.298900 
2153.000000	100.301230 
2152.000000	100.306079 
2151.000000	100.308554 
2150.000000	100.309233 
2149.000000	100.313342 
2148.000000	100.322609 
2147.000000	100.331116 
2146.000000	100.331817 
2145.000000	100.325416 
2144.000000	100.320514 
2143.000000	100.324609 
2142.000000	100.336982 
2141.000000	100.350327 
2140.000000	100.358240 
2139.000000	100.360906 
2138.000000	100.363436 
2137.000000	100.370109 
2136.000000	100.380522 
2135.000000	100.390871 
2134.000000	100.397721 
2133.000000	100.400340 
2132.000000	100.400576 
2131.000000	100.401160 
2130.000000	100.403789 
2129.000000	100.408007 
2128.000000	100.411766 
2127.000000	100.413529 
2126.000000	100.413797 
2125.000000	100.414547 
2124.000000	100.417236 
2123.000000	100.421629 
2122.000000	100.426492 
2121.000000	100.430696 
2120.000000	100.433720 
2119.000000	100.435473 
2118.000000	100.435983 
2117.000000	100.435414 
2116.000000	100.434430 
2115.000000	100.434015 
2114.000000	100.434769 
2113.000000	100.436001 
2112.000000	100.436469 
2111.000000	100.436281 
2110.000000	100.437278 
2109.000000	100.441030 
2108.000000	100.446829 
2107.000000	100.451960 
2106.000000	100.453824 
2105.000000	100.451608 
2104.000000	100.446741 
2103.000000	100.442617 
2102.000000	100.442482 
2101.000000	100.446835 
2100.000000	100.453456 
2099.000000	100.460150 
2098.000000	100.466613 
2097.000000	100.472188 
2096.000000	100.474908 
2095.000000	100.474642 
2094.000000	100.475038 
2093.000000	100.479659 
2092.000000	100.486922 
2091.000000	100.491740 
2090.000000	100.491070 
2089.000000	100.485335 
2088.000000	100.476252 
2087.000000	100.466193 
2086.000000	100.458272 
2085.000000	100.454317 
2084.000000	100.453255 
2083.000000	100.453072 
2082.000000	100.453011 
2081.000000	100.451984 
2080.000000	100.447372 
2079.000000	100.438585 
2078.000000	100.429946 
2077.000000	100.426471 
2076.000000	100.427908 
2075.000000	100.430006 
2074.000000	100.430820 
2073.000000	100.431879 
2072.000000	100.434005 
2071.000000	100.435599 
2070.000000	100.434884 
2069.000000	100.432175 
2068.000000	100.430323 
2067.000000	100.433386 
2066.000000	100.442600 
2065.000000	100.452261 
2064.000000	100.453281 
2063.000000	100.443188 
2062.000000	100.429550 
2061.000000	100.421328 
2060.000000	100.419780 
2059.000000	100.420637 
2058.000000	100.421575 
2057.000000	100.423174 
2056.000000	100.425459 
2055.000000	100.427375 
2054.000000	100.427896 
2053.000000	100.425339 
2052.000000	100.417481 
2051.000000	100.404936 
2050.000000	100.392683 
2049.000000	100.384860 
2048.000000	100.380305 
2047.000000	100.375836 
2046.000000	100.371219 
2045.000000	100.367999 
2044.000000	100.365571 
2043.000000	100.361595 
2042.000000	100.355261 
2041.000000	100.347676 
2040.000000	100.339841 
2039.000000	100.332278 
2038.000000	100.326403 
2037.000000	100.323871 
2036.000000	100.324248 
2035.000000	100.325058 
2034.000000	100.324324 
2033.000000	100.322127 
2032.000000	100.319368 
2031.000000	100.316629 
2030.000000	100.314166 
2029.000000	100.312070 
2028.000000	100.310144 
2027.000000	100.308000 
2026.000000	100.305426 
2025.000000	100.302537 
2024.000000	100.299556 
2023.000000	100.296621 
2022.000000	100.293754 
2021.000000	100.290949 
2020.000000	100.288243 
2019.000000	100.285729 
2018.000000	100.283460 
2017.000000	100.281381 
2016.000000	100.279367 
2015.000000	100.277288 
2014.000000	100.275104 
2013.000000	100.272869 
2012.000000	100.270660 
2011.000000	100.268512 
2010.000000	100.266415 
2009.000000	100.264351 
2008.000000	100.262317 
2007.000000	100.260343 
2006.000000	100.258591 
2005.000000	100.257279 
2004.000000	100.256524 
2003.000000	100.256166 
2002.000000	100.255919 
2001.000000	100.255592 
2000.000000	100.255029 
1999.000000	100.254127 
1998.000000	100.252981 
1997.000000	100.251834 
1996.000000	100.250770 
1995.000000	100.249671 
1994.000000	100.248530 
1993.000000	100.247582 
1992.000000	100.246998 
1991.000000	100.246645 
1990.000000	100.246404 
1989.000000	100.246325 
1988.000000	100.246057 
1987.000000	100.244810 
1986.000000	100.242326 
1985.000000	100.239397 
1984.000000	100.236847 
1983.000000	100.234709 
1982.000000	100.233211 
1981.000000	100.233612 
1980.000000	100.236825 
1979.000000	100.241772 
1978.000000	100.246055 
1977.000000	100.248233 
1976.000000	100.248563 
1975.000000	100.248388 
1974.000000	100.249297 
1973.000000	100.251943 
1972.000000	100.255334 
1971.000000	100.257595 
1970.000000	100.258192 
1969.000000	100.258878 
1968.000000	100.261799 
1967.000000	100.266912 
1966.000000	100.272529 
1965.000000	100.277695 
1964.000000	100.282775 
1963.000000	100.288048 
1962.000000	100.293124 
1961.000000	100.297714 
1960.000000	100.302210 
1959.000000	100.307244 
1958.000000	100.313017 
1957.000000	100.319197 
1956.000000	100.325212 
1955.000000	100.330669 
1954.000000	100.335630 
1953.000000	100.340490 
1952.000000	100.345647 
1951.000000	100.351156 
1950.000000	100.356864 
1949.000000	100.362636 
1948.000000	100.368447 
1947.000000	100.374338 
1946.000000	100.380361 
1945.000000	100.386567 
1944.000000	100.392955 
1943.000000	100.399447 
1942.000000	100.405909 
1941.000000	100.412212 
1940.000000	100.418276 
1939.000000	100.424090 
1938.000000	100.429696 
1937.000000	100.435153 
1936.000000	100.440513 
1935.000000	100.445824 
1934.000000	100.451101 
1933.000000	100.456347 
1932.000000	100.461549 
1931.000000	100.466661 
1930.000000	100.471624 
1929.000000	100.476412 
1928.000000	100.481045 
1927.000000	100.485585 
1926.000000	100.490099 
1925.000000	100.494621 
1924.000000	100.499145 
1923.000000	100.503508 
1922.000000	100.507477 
1921.000000	100.511015 
1920.000000	100.514356 
1919.000000	100.517742 
1918.000000	100.521149 
1917.000000	100.524214 
1916.000000	100.526534 
1915.000000	100.528097 
1914.000000	100.529488 
1913.000000	100.531489 
1912.000000	100.534518 
1911.000000	100.538291 
1910.000000	100.542267 
1909.000000	100.546025 
1908.000000	100.549161 
1907.000000	100.551460 
1906.000000	100.553232 
1905.000000	100.554894 
1904.000000	100.556530 
1903.000000	100.557995 
1902.000000	100.559232 
1901.000000	100.560231 
1900.000000	100.561016 
1899.000000	100.561836 
1898.000000	100.563098 
1897.000000	100.564826 
1896.000000	100.566568 
1895.000000	100.567965 
1894.000000	100.569164 
1893.000000	100.570468 
1892.000000	100.571918 
1891.000000	100.573377 
1890.000000	100.574708 
1889.000000	100.575840 
1888.000000	100.576742 
1887.000000	100.577479 
1886.000000	100.578202 
1885.000000	100.578961 
1884.000000	100.579599 
1883.000000	100.579943 
1882.000000	100.580051 
1881.000000	100.580142 
1880.000000	100.580319 
1879.000000	100.580510 
1878.000000	100.580602 
1877.000000	100.580555 
1876.000000	100.580385 
1875.000000	100.580152 
1874.000000	100.579944 
1873.000000	100.579827 
1872.000000	100.579776 
1871.000000	100.579743 
1870.000000	100.579772 
1869.000000	100.579907 
1868.000000	100.579979 
1867.000000	100.579697 
1866.000000	100.578968 
1865.000000	100.578081 
1864.000000	100.577493 
1863.000000	100.577461 
1862.000000	100.577944 
1861.000000	100.578732 
1860.000000	100.579413 
1859.000000	100.579196 
1858.000000	100.577574 
1857.000000	100.575156 
1856.000000	100.573065 
1855.000000	100.571860 
1854.000000	100.571497 
1853.000000	100.571720 
1852.000000	100.572191 
1851.000000	100.572116 
1850.000000	100.571567 
1849.000000	100.571392 
1848.000000	100.571104 
1847.000000	100.567875 
1846.000000	100.559662 
1845.000000	100.548951 
1844.000000	100.540805 
1843.000000	100.536057 
1842.000000	100.531851 
1841.000000	100.525868 
1840.000000	100.518798 
1839.000000	100.513522 
1838.000000	100.511224 
1837.000000	100.508086 
1836.000000	100.499957 
1835.000000	100.488317 
1834.000000	100.478757 
1833.000000	100.474974 
1832.000000	100.478303 
1831.000000	100.488683 
1830.000000	100.503803 
1829.000000	100.514413 
1828.000000	100.513437 
1827.000000	100.503381 
1826.000000	100.492647 
1825.000000	100.490074 
1824.000000	100.492728 
1823.000000	100.489615 
1822.000000	100.479531 
1821.000000	100.471592 
1820.000000	100.469828 
1819.000000	100.465330 
1818.000000	100.452050 
1817.000000	100.436989 
1816.000000	100.427009 
1815.000000	100.415634 
1814.000000	100.396781 
1813.000000	100.379067 
1812.000000	100.371694 
1811.000000	100.366588 
1810.000000	100.353834 
1809.000000	100.345652 
1808.000000	100.351159 
1807.000000	100.356040 
1806.000000	100.348723 
1805.000000	100.337843 
1804.000000	100.333019 
1803.000000	100.327010 
1802.000000	100.309469 
1801.000000	100.290471 
1800.000000	100.272449 
1799.000000	100.237792 
1798.000000	100.185676 
1797.000000	100.139489 
1796.000000	100.109024 
1795.000000	100.081670 
1794.000000	100.053659 
1793.000000	100.049362 
1792.000000	100.075167 
1791.000000	100.082637 
1790.000000	100.042961 
1789.000000	99.985795  
1788.000000	99.941874  
1787.000000	99.913369  
1786.000000	99.890473  
1785.000000	99.871494  
1784.000000	99.856151  
1783.000000	99.837495  
1782.000000	99.808581  
1781.000000	99.774798  
1780.000000	99.732862  
1779.000000	99.674525  
1778.000000	99.607440  
1777.000000	99.550484  
1776.000000	99.504601  
1775.000000	99.444922  
1774.000000	99.352642  
1773.000000	99.247029  
1772.000000	99.165841  
1771.000000	99.097561  
1770.000000	99.003857  
1769.000000	98.876032  
1768.000000	98.735454  
1767.000000	98.601601  
1766.000000	98.474514  
1765.000000	98.347788  
1764.000000	98.216105  
1763.000000	98.077911  
1762.000000	97.931450  
1761.000000	97.784716  
1760.000000	97.651251  
1759.000000	97.527548  
1758.000000	97.385158  
1757.000000	97.203111  
1756.000000	96.992110  
1755.000000	96.779904  
1754.000000	96.573298  
1753.000000	96.356186  
1752.000000	96.123781  
1751.000000	95.896978  
1750.000000	95.685633  
1749.000000	95.460171  
1748.000000	95.204380  
1747.000000	94.928130  
1746.000000	94.637200  
1745.000000	94.324907  
1744.000000	93.989222  
1743.000000	93.641392  
1742.000000	93.274410  
1741.000000	92.860874  
1740.000000	92.411078  
1739.000000	92.008075  
1738.000000	91.715707  
1737.000000	91.504048  
1736.000000	91.288829  
1735.000000	91.008751  
1734.000000	90.710378  
1733.000000	90.495554  
1732.000000	90.339972  
1731.000000	90.148012  
1730.000000	89.880087  
1729.000000	89.564323  
1728.000000	89.254678  
1727.000000	88.975596  
1726.000000	88.717194  
1725.000000	88.463542  
1724.000000	88.206270  
1723.000000	87.961767  
1722.000000	87.764126  
1721.000000	87.635983  
1720.000000	87.548232  
1719.000000	87.406032  
1718.000000	87.134649  
1717.000000	86.857953  
1716.000000	86.733420  
1715.000000	86.724031  
1714.000000	86.775594  
1713.000000	86.906037  
1712.000000	87.126759  
1711.000000	87.415991  
1710.000000	87.756269  
1709.000000	88.159475  
1708.000000	88.638550  
1707.000000	89.181059  
1706.000000	89.769613  
1705.000000	90.370979  
1704.000000	90.925204  
1703.000000	91.390671  
1702.000000	91.790905  
1701.000000	92.233371  
1700.000000	92.775911  
1699.000000	93.275285  
1698.000000	93.668571  
1697.000000	94.031363  
1696.000000	94.417533  
1695.000000	94.759277  
1694.000000	95.011194  
1693.000000	95.218515  
1692.000000	95.419032  
1691.000000	95.625331  
1690.000000	95.830352  
1689.000000	96.029090  
1688.000000	96.226268  
1687.000000	96.412846  
1686.000000	96.578287  
1685.000000	96.733827  
1684.000000	96.903953  
1683.000000	97.036025  
1682.000000	97.127716  
1681.000000	97.213822  
1680.000000	97.310697  
1679.000000	97.415049  
1678.000000	97.515142  
1677.000000	97.601423  
1676.000000	97.681360  
1675.000000	97.781848  
1674.000000	97.906194  
1673.000000	98.031899  
1672.000000	98.132716  
1671.000000	98.213473  
1670.000000	98.307500  
1669.000000	98.427719  
1668.000000	98.544489  
1667.000000	98.643865  
1666.000000	98.726315  
1665.000000	98.796173  
1664.000000	98.862611  
1663.000000	98.935689  
1662.000000	99.007351  
1661.000000	99.063142  
1660.000000	99.097657  
1659.000000	99.128497  
1658.000000	99.185183  
1657.000000	99.281892  
1656.000000	99.387805  
1655.000000	99.461609  
1654.000000	99.502345  
1653.000000	99.548808  
1652.000000	99.546313  
1651.000000	99.543932  
1650.000000	99.535823  
1649.000000	99.517603  
1648.000000	99.489873  
1647.000000	99.479921  
1646.000000	99.505492  
1645.000000	99.541668  
1644.000000	99.572770  
1643.000000	99.589865  
1642.000000	99.594561  
1641.000000	99.607013  
1640.000000	99.638661  
1639.000000	99.677183  
1638.000000	99.701126  
1637.000000	99.702583  
1636.000000	99.702230  
1635.000000	99.713043  
1634.000000	99.728151  
1633.000000	99.743409  
1632.000000	99.749353  
1631.000000	99.749379  
1630.000000	99.757129  
1629.000000	99.780854  
1628.000000	99.813406  
1627.000000	99.845024  
1626.000000	99.871268  
1625.000000	99.889421  
1624.000000	99.895922  
1623.000000	99.900469  
1622.000000	99.916893  
1621.000000	99.944052  
1620.000000	99.967802  
1619.000000	99.974112  
1618.000000	99.960438  
1617.000000	99.940935  
1616.000000	99.926707  
1615.000000	99.918151  
1614.000000	99.916370  
1613.000000	99.916883  
1612.000000	99.919982  
1611.000000	99.932833  
1610.000000	99.962677  
1609.000000	100.003496 
1608.000000	100.039887 
1607.000000	100.068318 
1606.000000	100.092756 
1605.000000	100.112512 
1604.000000	100.122433 
1603.000000	100.128535 
1602.000000	100.144708 
1601.000000	100.170803 
1600.000000	100.195035 
1599.000000	100.213938 
1598.000000	100.232422 
1597.000000	100.250087 
1596.000000	100.259948 
1595.000000	100.261771 
1594.000000	100.265378 
1593.000000	100.274149 
1592.000000	100.280647 
1591.000000	100.282613 
1590.000000	100.287503 
1589.000000	100.296815 
1588.000000	100.301305 
1587.000000	100.295307 
1586.000000	100.278291 
1585.000000	100.244149 
1584.000000	100.186959 
1583.000000	100.111368 
1582.000000	100.039669 
1581.000000	99.989904  
1580.000000	99.962350  
1579.000000	99.948659  
1578.000000	99.948018  
1577.000000	99.963887  
1576.000000	99.997523  
1575.000000	100.042337 
1574.000000	100.090269 
1573.000000	100.130920 
1572.000000	100.158872 
1571.000000	100.180621 
1570.000000	100.211742 
1569.000000	100.247394 
1568.000000	100.268055 
1567.000000	100.274549 
1566.000000	100.277585 
1565.000000	100.285045 
1564.000000	100.303511 
1563.000000	100.334120 
1562.000000	100.372303 
1561.000000	100.399083 
1560.000000	100.393229 
1559.000000	100.366121 
1558.000000	100.359185 
1557.000000	100.335955 
1556.000000	100.305342 
1555.000000	100.280374 
1554.000000	100.267379 
1553.000000	100.267855 
1552.000000	100.275914 
1551.000000	100.283870 
1550.000000	100.288184 
1549.000000	100.284959 
1548.000000	100.276697 
1547.000000	100.268963 
1546.000000	100.265695 
1545.000000	100.267448 
1544.000000	100.269919 
1543.000000	100.264490 
1542.000000	100.251282 
1541.000000	100.250954 
1540.000000	100.284431 
1539.000000	100.310005 
1538.000000	100.296674 
1537.000000	100.266183 
1536.000000	100.234587 
1535.000000	100.208916 
1534.000000	100.198539 
1533.000000	100.208232 
1532.000000	100.217947 
1531.000000	100.212843 
1530.000000	100.200773 
1529.000000	100.193592 
1528.000000	100.192329 
1527.000000	100.188392 
1526.000000	100.178032 
1525.000000	100.171294 
1524.000000	100.168990 
1523.000000	100.157367 
1522.000000	100.141695 
1521.000000	100.154665 
1520.000000	100.188274 
1519.000000	100.210832 
1518.000000	100.215742 
1517.000000	100.216253 
1516.000000	100.214513 
1515.000000	100.195535 
1514.000000	100.155399 
1513.000000	100.107637 
1512.000000	100.068818 
1511.000000	100.042251 
1510.000000	100.008355 
1509.000000	99.938744  
1508.000000	99.815940  
1507.000000	99.672468  
1506.000000	99.547380  
1505.000000	99.469666  
1504.000000	99.480414  
1503.000000	99.550564  
1502.000000	99.650404  
1501.000000	99.767036  
1500.000000	99.894271  
1499.000000	100.013569 
1498.000000	100.093752 
1497.000000	100.134415 
1496.000000	100.172961 
1495.000000	100.213756 
1494.000000	100.230506 
1493.000000	100.220567 
1492.000000	100.207145 
1491.000000	100.215773 
1490.000000	100.243448 
1489.000000	100.264006 
1488.000000	100.248841 
1487.000000	100.188901 
1486.000000	100.107039 
1485.000000	100.029654 
1484.000000	99.966324  
1483.000000	99.907172  
1482.000000	99.839317  
1481.000000	99.764007  
1480.000000	99.697014  
1479.000000	99.644394  
1478.000000	99.600110  
1477.000000	99.557002  
1476.000000	99.508895  
1475.000000	99.438239  
1474.000000	99.337974  
1473.000000	99.256284  
1472.000000	99.247850  
1471.000000	99.276251  
1470.000000	99.290370  
1469.000000	99.288397  
1468.000000	99.284369  
1467.000000	99.277112  
1466.000000	99.251004  
1465.000000	99.207235  
1464.000000	99.161554  
1463.000000	99.119274  
1462.000000	99.081966  
1461.000000	99.058667  
1460.000000	99.054129  
1459.000000	99.043105  
1458.000000	98.972171  
1457.000000	98.850923  
1456.000000	98.772480  
1455.000000	98.763957  
1454.000000	98.781392  
1453.000000	98.803604  
1452.000000	98.832193  
1451.000000	98.864993  
1450.000000	98.891696  
1449.000000	98.914528  
1448.000000	98.947527  
1447.000000	98.984655  
1446.000000	99.001823  
1445.000000	99.004011  
1444.000000	99.003203  
1443.000000	98.999734  
1442.000000	98.991880  
1441.000000	98.987264  
1440.000000	98.996207  
1439.000000	99.016579  
1438.000000	99.035498  
1437.000000	99.052519  
1436.000000	99.089577  
1435.000000	99.145324  
1434.000000	99.199037  
1433.000000	99.248186  
1432.000000	99.301090  
1431.000000	99.356848  
1430.000000	99.397225  
1429.000000	99.408055  
1428.000000	99.404695  
1427.000000	99.409347  
1426.000000	99.419436  
1425.000000	99.419250  
1424.000000	99.403859  
1423.000000	99.385385  
1422.000000	99.362128  
1421.000000	99.316187  
1420.000000	99.232489  
1419.000000	99.106737  
1418.000000	98.925469  
1417.000000	98.681716  
1416.000000	98.396312  
1415.000000	98.085606  
1414.000000	97.748282  
1413.000000	97.379793  
1412.000000	97.002386  
1411.000000	96.669543  
1410.000000	96.424400  
1409.000000	96.285394  
1408.000000	96.270861  
1407.000000	96.390685  
1406.000000	96.616056  
1405.000000	96.894488  
1404.000000	97.186876  
1403.000000	97.471619  
1402.000000	97.729503  
1401.000000	97.951948  
1400.000000	98.144504  
1399.000000	98.314117  
1398.000000	98.451303  
1397.000000	98.548802  
1396.000000	98.624938  
1395.000000	98.697959  
1394.000000	98.748265  
1393.000000	98.751296  
1392.000000	98.729255  
1391.000000	98.712677  
1390.000000	98.699755  
1389.000000	98.662248  
1388.000000	98.578003  
1387.000000	98.458011  
1386.000000	98.325477  
1385.000000	98.189988  
1384.000000	98.053938  
1383.000000	97.922132  
1382.000000	97.796799  
1381.000000	97.672352  
1380.000000	97.544841  
1379.000000	97.424625  
1378.000000	97.328556  
1377.000000	97.257482  
1376.000000	97.198103  
1375.000000	97.142874  
1374.000000	97.092605  
1373.000000	97.039656  
1372.000000	96.980143  
1371.000000	96.933698  
1370.000000	96.922053  
1369.000000	96.935294  
1368.000000	96.942807  
1367.000000	96.941915  
1366.000000	96.972245  
1365.000000	97.075271  
1364.000000	97.248774  
1363.000000	97.440968  
1362.000000	97.596407  
1361.000000	97.700964  
1360.000000	97.770003  
1359.000000	97.810633  
1358.000000	97.817097  
1357.000000	97.790352  
1356.000000	97.745765  
1355.000000	97.699568  
1354.000000	97.657783  
1353.000000	97.620532  
1352.000000	97.583872  
1351.000000	97.537813  
1350.000000	97.474192  
1349.000000	97.387920  
1348.000000	97.276637  
1347.000000	97.139671  
1346.000000	96.977613  
1345.000000	96.795494  
1344.000000	96.606654  
1343.000000	96.427458  
1342.000000	96.268309  
1341.000000	96.135822  
1340.000000	96.049012  
1339.000000	96.040940  
1338.000000	96.130521  
1337.000000	96.313170  
1336.000000	96.579344  
1335.000000	96.917983  
1334.000000	97.307004  
1333.000000	97.712021  
1332.000000	98.094714  
1331.000000	98.425335  
1330.000000	98.692700  
1329.000000	98.901340  
1328.000000	99.059728  
1327.000000	99.174026  
1326.000000	99.250793  
1325.000000	99.295722  
1324.000000	99.316321  
1323.000000	99.321790  
1322.000000	99.317850  
1321.000000	99.304829  
1320.000000	99.283184  
1319.000000	99.256506  
1318.000000	99.225943  
1317.000000	99.187880  
1316.000000	99.140801  
1315.000000	99.089168  
1314.000000	99.037059  
1313.000000	98.982294  
1312.000000	98.918369  
1311.000000	98.840722  
1310.000000	98.751140  
1309.000000	98.658176  
1308.000000	98.572182  
1307.000000	98.495245  
1306.000000	98.418057  
1305.000000	98.328427  
1304.000000	98.226921  
1303.000000	98.123306  
1302.000000	98.017983  
1301.000000	97.896344  
1300.000000	97.745382  
1299.000000	97.567387  
1298.000000	97.374925  
1297.000000	97.180340  
1296.000000	96.991908  
1295.000000	96.812622  
1294.000000	96.636738  
1293.000000	96.455350  
1292.000000	96.268720  
1291.000000	96.085371  
1290.000000	95.908348  
1289.000000	95.732949  
1288.000000	95.560037  
1287.000000	95.399065  
1286.000000	95.252453  
1285.000000	95.109270  
1284.000000	94.960312  
1283.000000	94.808258  
1282.000000	94.658780  
1281.000000	94.512155  
1280.000000	94.368154  
1279.000000	94.229758  
1278.000000	94.094567  
1277.000000	93.952509  
1276.000000	93.796951  
1275.000000	93.629727  
1274.000000	93.449624  
1273.000000	93.247087  
1272.000000	93.018185  
1271.000000	92.774011  
1270.000000	92.527151  
1269.000000	92.278015  
1268.000000	92.023702  
1267.000000	91.769963  
1266.000000	91.524255  
1265.000000	91.287991  
1264.000000	91.063634  
1263.000000	90.858794  
1262.000000	90.677347  
1261.000000	90.518232  
1260.000000	90.387110  
1259.000000	90.295394  
1258.000000	90.239753  
1257.000000	90.197555  
1256.000000	90.148272  
1255.000000	90.088065  
1254.000000	90.019212  
1253.000000	89.938875  
1252.000000	89.845344  
1251.000000	89.744205  
1250.000000	89.640008  
1249.000000	89.531355  
1248.000000	89.419841  
1247.000000	89.312539  
1246.000000	89.209913  
1245.000000	89.105530  
1244.000000	89.003114  
1243.000000	88.919494  
1242.000000	88.865023  
1241.000000	88.835264  
1240.000000	88.826154  
1239.000000	88.841800  
1238.000000	88.883130  
1237.000000	88.944710  
1236.000000	89.027240  
1235.000000	89.137551  
1234.000000	89.272779  
1233.000000	89.421520  
1232.000000	89.585142  
1231.000000	89.780303  
1230.000000	90.014492  
1229.000000	90.275376  
1228.000000	90.550152  
1227.000000	90.840755  
1226.000000	91.154077  
1225.000000	91.488156  
1224.000000	91.829246  
1223.000000	92.147358  
1222.000000	92.392445  
1221.000000	92.516564  
1220.000000	92.519894  
1219.000000	92.475792  
1218.000000	92.496987  
1217.000000	92.665011  
1216.000000	92.984296  
1215.000000	93.389288  
1214.000000	93.791474  
1213.000000	94.133089  
1212.000000	94.407038  
1211.000000	94.633434  
1210.000000	94.827073  
1209.000000	94.991183  
1208.000000	95.132325  
1207.000000	95.266722  
1206.000000	95.410624  
1205.000000	95.572928  
1204.000000	95.757632  
1203.000000	95.964736  
1202.000000	96.186708  
1201.000000	96.412095  
1200.000000	96.636460  
1199.000000	96.865352  
1198.000000	97.103761  
1197.000000	97.345876  
1196.000000	97.576456  
1195.000000	97.780838  
1194.000000	97.956087  
1193.000000	98.114813  
1192.000000	98.275485  
1191.000000	98.444462  
1190.000000	98.608050  
1189.000000	98.745498  
1188.000000	98.848262  
1187.000000	98.923514  
1186.000000	98.981267  
1185.000000	99.023197  
1184.000000	99.044038  
1183.000000	99.039154  
1182.000000	99.009341  
1181.000000	98.960763  
1180.000000	98.901869  
1179.000000	98.840158  
1178.000000	98.781593  
1177.000000	98.732540  
1176.000000	98.699506  
1175.000000	98.685720  
1174.000000	98.691733  
1173.000000	98.721094  
1172.000000	98.780574  
1171.000000	98.869853  
1170.000000	98.976225  
1169.000000	99.086054  
1168.000000	99.194645  
1167.000000	99.294974  
1166.000000	99.364289  
1165.000000	99.379173  
1164.000000	99.345136  
1163.000000	99.296705  
1162.000000	99.261932  
1161.000000	99.236766  
1160.000000	99.201220  
1159.000000	99.149286  
1158.000000	99.091027  
1157.000000	99.032610  
1156.000000	98.968810  
1155.000000	98.894802  
1154.000000	98.813804  
1153.000000	98.730090  
1152.000000	98.642153  
1151.000000	98.546383  
1150.000000	98.442838  
1149.000000	98.334006  
1148.000000	98.219670  
1147.000000	98.094252  
1146.000000	97.948916  
1145.000000	97.778460  
1144.000000	97.589600  
1143.000000	97.402576  
1142.000000	97.240151  
1141.000000	97.110734  
1140.000000	96.999845  
1139.000000	96.877308  
1138.000000	96.716956  
1137.000000	96.515206  
1136.000000	96.291089  
1135.000000	96.065635  
1134.000000	95.842211  
1133.000000	95.609949  
1132.000000	95.361358  
1131.000000	95.098013  
1130.000000	94.822655  
1129.000000	94.538072  
1128.000000	94.254070  
1127.000000	93.982633  
1126.000000	93.723799  
1125.000000	93.469378  
1124.000000	93.223323  
1123.000000	93.003450  
1122.000000	92.817253  
1121.000000	92.651261  
1120.000000	92.493123  
1119.000000	92.351342  
1118.000000	92.244247  
1117.000000	92.180476  
1116.000000	92.157286  
1115.000000	92.165800  
1114.000000	92.189188  
1113.000000	92.204487  
1112.000000	92.193333  
1111.000000	92.145382  
1110.000000	92.050148  
1109.000000	91.896949  
1108.000000	91.690094  
1107.000000	91.452579  
1106.000000	91.209016  
1105.000000	90.971317  
1104.000000	90.743284  
1103.000000	90.527804  
1102.000000	90.325642  
1101.000000	90.138328  
1100.000000	89.982098  
1099.000000	89.873323  
1098.000000	89.810292  
1097.000000	89.771158  
1096.000000	89.739503  
1095.000000	89.719204  
1094.000000	89.721722  
1093.000000	89.752141  
1092.000000	89.810200  
1091.000000	89.891514  
1090.000000	89.985886  
1089.000000	90.087681  
1088.000000	90.207810  
1087.000000	90.360283  
1086.000000	90.536666  
1085.000000	90.710471  
1084.000000	90.869770  
1083.000000	91.030828  
1082.000000	91.216733  
1081.000000	91.436585  
1080.000000	91.688184  
1079.000000	91.966249  
1078.000000	92.262381  
1077.000000	92.567796  
1076.000000	92.881231  
1075.000000	93.207694  
1074.000000	93.547715  
1073.000000	93.892565  
1072.000000	94.228821  
1071.000000	94.543900  
1070.000000	94.832094  
1069.000000	95.100564  
1068.000000	95.363698  
1067.000000	95.625391  
1066.000000	95.872068  
1065.000000	96.088579  
1064.000000	96.274079  
1063.000000	96.436219  
1062.000000	96.577780  
1061.000000	96.698561  
1060.000000	96.804435  
1059.000000	96.901654  
1058.000000	96.983049  
1057.000000	97.031627  
1056.000000	97.040833  
1055.000000	97.023893  
1054.000000	97.000142  
1053.000000	96.977683  
1052.000000	96.954155  
1051.000000	96.929920  
1050.000000	96.911626  
1049.000000	96.901422  
1048.000000	96.890374  
1047.000000	96.868601  
1046.000000	96.839747  
1045.000000	96.820149  
1044.000000	96.823441  
1043.000000	96.850074  
1042.000000	96.893379  
1041.000000	96.950256  
1040.000000	97.019157  
1039.000000	97.091751  
1038.000000	97.157870  
1037.000000	97.218798  
1036.000000	97.284273  
1035.000000	97.354073  
1034.000000	97.414106  
1033.000000	97.454912  
1032.000000	97.481255  
1031.000000	97.495171  
1030.000000	97.480348  
1029.000000	97.414381  
1028.000000	97.288403  
1027.000000	97.101799  
1026.000000	96.842663  
1025.000000	96.489240  
1024.000000	96.034836  
1023.000000	95.503184  
1022.000000	94.936330  
1021.000000	94.375199  
1020.000000	93.856887  
1019.000000	93.423032  
1018.000000	93.122539  
1017.000000	93.006130  
1016.000000	93.113701  
1015.000000	93.452931  
1014.000000	93.983858  
1013.000000	94.630269  
1012.000000	95.308521  
1011.000000	95.947574  
1010.000000	96.499150  
1009.000000	96.947652  
1008.000000	97.308421  
1007.000000	97.604962  
1006.000000	97.847154  
1005.000000	98.036050  
1004.000000	98.182002  
1003.000000	98.303349  
1002.000000	98.407102  
1001.000000	98.485015  
1000.000000	98.533888  
999.000000	 98.568457  
998.000000	 98.606394  
997.000000	 98.649112  
996.000000	 98.687433  
995.000000	 98.720848  
994.000000	 98.759662  
993.000000	 98.808088  
992.000000	 98.854690  
991.000000	 98.883501  
990.000000	 98.889894  
989.000000	 98.881996  
988.000000	 98.869489  
987.000000	 98.854860  
986.000000	 98.834540  
985.000000	 98.804580  
984.000000	 98.763048  
983.000000	 98.708291  
982.000000	 98.637900  
981.000000	 98.551548  
980.000000	 98.454692  
979.000000	 98.357721  
978.000000	 98.269658  
977.000000	 98.191612  
976.000000	 98.116423  
975.000000	 98.036679  
974.000000	 97.956434  
973.000000	 97.895042  
972.000000	 97.873834  
971.000000	 97.895228  
970.000000	 97.938893  
969.000000	 97.982862  
968.000000	 98.026326  
967.000000	 98.087464  
966.000000	 98.181018  
965.000000	 98.303805  
964.000000	 98.441047  
963.000000	 98.579541  
962.000000	 98.712350  
961.000000	 98.835785  
960.000000	 98.946962  
959.000000	 99.045625  
958.000000	 99.137543  
957.000000	 99.233408  
956.000000	 99.340047  
955.000000	 99.450782  
954.000000	 99.547230  
953.000000	 99.613679  
952.000000	 99.649033  
951.000000	 99.665179  
950.000000	 99.678018  
949.000000	 99.701268  
948.000000	 99.742182  
947.000000	 99.795875  
946.000000	 99.846144  
945.000000	 99.879602  
944.000000	 99.899770  
943.000000	 99.922490  
942.000000	 99.957761  
941.000000	 100.001895 
940.000000	 100.047776 
939.000000	 100.094376 
938.000000	 100.141542 
937.000000	 100.181553 
936.000000	 100.203798 
935.000000	 100.207438 
934.000000	 100.203450 
933.000000	 100.202030 
932.000000	 100.201947 
931.000000	 100.196092 
930.000000	 100.185303 
929.000000	 100.180617 
928.000000	 100.189021 
927.000000	 100.201246 
926.000000	 100.200103 
925.000000	 100.180740 
924.000000	 100.156610 
923.000000	 100.143857 
922.000000	 100.145536 
921.000000	 100.154593 
920.000000	 100.165855 
919.000000	 100.177610 
918.000000	 100.184855 
917.000000	 100.179633 
916.000000	 100.158656 
915.000000	 100.125680 
914.000000	 100.085901 
913.000000	 100.041984 
912.000000	 99.996027  
911.000000	 99.950009  
910.000000	 99.902700  
909.000000	 99.850983  
908.000000	 99.795372  
907.000000	 99.740023  
906.000000	 99.686919  
905.000000	 99.634277  
904.000000	 99.579909  
903.000000	 99.520985  
902.000000	 99.452947  
901.000000	 99.377919  
900.000000	 99.314012  
899.000000	 99.283211  
898.000000	 99.285975  
897.000000	 99.296003  
896.000000	 99.288722  
895.000000	 99.266890  
894.000000	 99.250501  
893.000000	 99.248028  
892.000000	 99.247734  
891.000000	 99.234396  
890.000000	 99.204361  
889.000000	 99.162722  
888.000000	 99.111862  
887.000000	 99.045001  
886.000000	 98.949026  
885.000000	 98.814540  
884.000000	 98.644672  
883.000000	 98.450232  
882.000000	 98.233169  
881.000000	 97.982169  
880.000000	 97.693531  
879.000000	 97.390271  
878.000000	 97.106077  
877.000000	 96.851174  
876.000000	 96.610805  
875.000000	 96.384210  
874.000000	 96.213208  
873.000000	 96.160058  
872.000000	 96.259105  
871.000000	 96.491876  
870.000000	 96.801670  
869.000000	 97.127588  
868.000000	 97.426924  
867.000000	 97.676307  
866.000000	 97.866906  
865.000000	 98.003457  
864.000000	 98.101150  
863.000000	 98.175795  
862.000000	 98.233996  
861.000000	 98.273037  
860.000000	 98.291026  
859.000000	 98.296613  
858.000000	 98.307050  
857.000000	 98.333872  
856.000000	 98.369621  
855.000000	 98.392593  
854.000000	 98.389881  
853.000000	 98.373816  
852.000000	 98.367610  
851.000000	 98.373459  
850.000000	 98.365793  
849.000000	 98.325046  
848.000000	 98.270557  
847.000000	 98.246540  
846.000000	 98.276391  
845.000000	 98.343649  
844.000000	 98.418977  
843.000000	 98.490942  
842.000000	 98.563455  
841.000000	 98.637096  
840.000000	 98.707729  
839.000000	 98.777432  
838.000000	 98.851747  
837.000000	 98.926585  
836.000000	 98.991253  
835.000000	 99.047954  
834.000000	 99.116344  
833.000000	 99.210117  
832.000000	 99.315264  
831.000000	 99.400276  
830.000000	 99.446846  
829.000000	 99.464978  
828.000000	 99.478197  
827.000000	 99.499898  
826.000000	 99.527982  
825.000000	 99.557123  
824.000000	 99.588610  
823.000000	 99.627533  
822.000000	 99.674771  
821.000000	 99.724319  
820.000000	 99.767648  
819.000000	 99.799235  
818.000000	 99.817646  
817.000000	 99.822586  
816.000000	 99.813269  
815.000000	 99.791910  
814.000000	 99.767197  
813.000000	 99.749296  
812.000000	 99.739312  
811.000000	 99.727808  
810.000000	 99.707687  
809.000000	 99.685974  
808.000000	 99.677947  
807.000000	 99.689971  
806.000000	 99.713596  
805.000000	 99.736979  
804.000000	 99.755996  
803.000000	 99.771946  
802.000000	 99.783964  
801.000000	 99.788652  
800.000000	 99.781824  
799.000000	 99.752894  
798.000000	 99.681179  
797.000000	 99.551238  
796.000000	 99.379109  
795.000000	 99.216474  
794.000000	 99.117975  
793.000000	 99.104634  
792.000000	 99.160643  
791.000000	 99.257224  
790.000000	 99.373455  
789.000000	 99.497521  
788.000000	 99.619163  
787.000000	 99.728412  
786.000000	 99.819564  
785.000000	 99.891544  
784.000000	 99.945714  
783.000000	 99.987093  
782.000000	 100.025481 
781.000000	 100.070403 
780.000000	 100.122680 
779.000000	 100.171947 
778.000000	 100.204211 
777.000000	 100.214079 
776.000000	 100.211745 
775.000000	 100.217454 
774.000000	 100.245225 
773.000000	 100.289630 
772.000000	 100.330852 
771.000000	 100.355096 
770.000000	 100.368358 
769.000000	 100.387839 
768.000000	 100.421881 
767.000000	 100.462735 
766.000000	 100.498715 
765.000000	 100.527146 
764.000000	 100.552387 
763.000000	 100.576003 
762.000000	 100.594156 
761.000000	 100.603058 
760.000000	 100.603794 
759.000000	 100.603014 
758.000000	 100.609182 
757.000000	 100.623102 
756.000000	 100.629512 
755.000000	 100.606980 
754.000000	 100.557080 
753.000000	 100.518410 
752.000000	 100.534394 
751.000000	 100.600723 
750.000000	 100.658427 
749.000000	 100.650061 
748.000000	 100.571830 
747.000000	 100.457750 
746.000000	 100.327105 
745.000000	 100.171811 
744.000000	 99.988908  
743.000000	 99.791856  
742.000000	 99.576058  
741.000000	 99.296753  
740.000000	 98.903858  
739.000000	 98.390745  
738.000000	 97.793951  
737.000000	 97.154288  
736.000000	 96.495264  
735.000000	 95.832270  
734.000000	 95.179357  
733.000000	 94.538565  
732.000000	 93.895361  
731.000000	 93.234752  
730.000000	 92.560362  
729.000000	 91.893129  
728.000000	 91.266264  
727.000000	 90.728797  
726.000000	 90.348109  
725.000000	 90.208074  
724.000000	 90.384204  
723.000000	 90.895414  
722.000000	 91.667936  
721.000000	 92.548654  
720.000000	 93.371869  
719.000000	 94.032070  
718.000000	 94.502120  
717.000000	 94.804960  
716.000000	 94.994416  
715.000000	 95.150612  
714.000000	 95.342343  
713.000000	 95.570318  
712.000000	 95.775262  
711.000000	 95.912225  
710.000000	 95.996551  
709.000000	 96.070233  
708.000000	 96.156412  
707.000000	 96.261952  
706.000000	 96.386859  
705.000000	 96.524995  
704.000000	 96.674294  
703.000000	 96.842782  
702.000000	 97.037320  
701.000000	 97.246971  
700.000000	 97.446110  
699.000000	 97.626635  
698.000000	 97.800869  
697.000000	 97.974890  
696.000000	 98.142924  
695.000000	 98.299684  
694.000000	 98.449968  
693.000000	 98.593696  
692.000000	 98.715397  
691.000000	 98.808783  
690.000000	 98.883985  
689.000000	 98.947628  
688.000000	 98.994425  
687.000000	 99.023820  
686.000000	 99.055618  
685.000000	 99.109646  
684.000000	 99.182028  
683.000000	 99.257724  
682.000000	 99.330072  
681.000000	 99.400816  
680.000000	 99.472196  
679.000000	 99.546543  
678.000000	 99.626171  
677.000000	 99.706408  
676.000000	 99.783608  
675.000000	 99.855527  
674.000000	 99.921881  
673.000000	 99.986029  
672.000000	 100.060718 
671.000000	 100.167513 
670.000000	 100.329779 
669.000000	 100.544171 
668.000000	 100.693858 
667.000000	 100.644639 
666.000000	 100.496601 
665.000000	 100.404836 
664.000000	 100.374974 
663.000000	 100.376872 
662.000000	 100.392573 
661.000000	 100.415933 
660.000000	 100.445049 
659.000000	 100.475321 
658.000000	 100.500963 
657.000000	 100.517583 
656.000000	 100.529342 
655.000000	 100.540982 
654.000000	 100.550194 
653.000000	 100.552020 
652.000000	 100.548616 
651.000000	 100.549829 
650.000000	 100.564547 
