# Supplementary material for: Characterization of Ingested Microplastics in a Regional Endemic Lizard Apathya cappadocica (Werner, 1902) from Türkiye
Source: Biology (Basel). 2025 Oct 21;14(10):1457. doi: 10.3390/biology14101457 (PMC12561676; doi:10.3390/biology14101457)
Supplement: Supplementary file 1 [file biology-14-01457-s001.zip › biology-3832026-Supplementary materials/Supplementary material Figure S1-27/FTIR SPECTRA/Figure S20-k70-1.asc]

PE IR                   SPECTRUM    ASCII       PEDS        1.60        
  -1
~SP.SP
25/07/17
10:58:18.00
25/07/17
10:58:22.00
Administrator

650.000000
4


SPECTRUM 100,CPU32 MAIN 00.02.8200 12-DECEMBER-2006 10:00:00
MIR TGS
MIR
OPTKBR
79161
0.200000

4.000000
STRONG
RATIO
SPECTRUM
MAGNITUDE
UNIVERSAL ATR
DOUBLE

COMBINED


0


#HDR
-1
-1
#GR
CM-1
%T
0.00002384185791015625
0.0
4000.000000
-1.000000
3351
8
101.401865
88.445343
#DATA
4000.000000	101.027000 
3999.000000	101.027991 
3998.000000	101.028712 
3997.000000	101.027671 
3996.000000	101.024285 
3995.000000	101.017485 
3994.000000	101.008390 
3993.000000	101.000009 
3992.000000	100.995073 
3991.000000	100.994185 
3990.000000	100.995919 
3989.000000	100.998037 
3988.000000	100.999321 
3987.000000	100.999732 
3986.000000	100.999348 
3985.000000	100.998059 
3984.000000	100.996285 
3983.000000	100.994950 
3982.000000	100.994499 
3981.000000	100.994589 
3980.000000	100.994618 
3979.000000	100.994325 
3978.000000	100.994011 
3977.000000	100.993912 
3976.000000	100.993561 
3975.000000	100.992039 
3974.000000	100.989130 
3973.000000	100.986024 
3972.000000	100.984376 
3971.000000	100.984884 
3970.000000	100.986453 
3969.000000	100.986909 
3968.000000	100.984952 
3967.000000	100.980813 
3966.000000	100.975897 
3965.000000	100.971744 
3964.000000	100.969118 
3963.000000	100.967774 
3962.000000	100.967027 
3961.000000	100.966338 
3960.000000	100.965290 
3959.000000	100.963854 
3958.000000	100.962330 
3957.000000	100.961109 
3956.000000	100.960702 
3955.000000	100.961210 
3954.000000	100.961900 
3953.000000	100.961308 
3952.000000	100.957974 
3951.000000	100.951508 
3950.000000	100.942521 
3949.000000	100.932514 
3948.000000	100.924201 
3947.000000	100.920199 
3946.000000	100.921640 
3945.000000	100.927838 
3944.000000	100.935417 
3943.000000	100.939368 
3942.000000	100.937567 
3941.000000	100.933341 
3940.000000	100.931621 
3939.000000	100.933742 
3938.000000	100.936564 
3937.000000	100.935721 
3936.000000	100.929569 
3935.000000	100.919341 
3934.000000	100.907967 
3933.000000	100.898871 
3932.000000	100.894384 
3931.000000	100.894028 
3930.000000	100.894009 
3929.000000	100.892958 
3928.000000	100.894371 
3927.000000	100.901665 
3926.000000	100.912399 
3925.000000	100.918332 
3924.000000	100.913378 
3923.000000	100.899134 
3922.000000	100.881316 
3921.000000	100.864013 
3920.000000	100.848844 
3919.000000	100.837101 
3918.000000	100.831219 
3917.000000	100.832287 
3916.000000	100.838406 
3915.000000	100.846487 
3914.000000	100.854548 
3913.000000	100.861251 
3912.000000	100.864796 
3911.000000	100.864413 
3910.000000	100.861203 
3909.000000	100.856592 
3908.000000	100.850755 
3907.000000	100.841547 
3906.000000	100.825169 
3905.000000	100.798217 
3904.000000	100.762610 
3903.000000	100.731251 
3902.000000	100.718965 
3901.000000	100.728952 
3900.000000	100.751362 
3899.000000	100.770977 
3898.000000	100.780273 
3897.000000	100.781096 
3896.000000	100.777283 
3895.000000	100.772574 
3894.000000	100.770686 
3893.000000	100.772830 
3892.000000	100.774332 
3891.000000	100.769693 
3890.000000	100.759596 
3889.000000	100.749016 
3888.000000	100.742425 
3887.000000	100.742542 
3886.000000	100.745387 
3885.000000	100.744936 
3884.000000	100.742156 
3883.000000	100.743973 
3882.000000	100.754137 
3881.000000	100.765919 
3880.000000	100.768307 
3879.000000	100.760832 
3878.000000	100.753351 
3877.000000	100.754259 
3876.000000	100.764716 
3875.000000	100.774722 
3874.000000	100.769184 
3873.000000	100.744065 
3872.000000	100.711834 
3871.000000	100.688500 
3870.000000	100.676968 
3869.000000	100.671235 
3868.000000	100.668183 
3867.000000	100.668149 
3866.000000	100.673212 
3865.000000	100.682740 
3864.000000	100.690616 
3863.000000	100.691949 
3862.000000	100.686419 
3861.000000	100.677688 
3860.000000	100.670820 
3859.000000	100.667767 
3858.000000	100.663576 
3857.000000	100.652402 
3856.000000	100.636982 
3855.000000	100.634291 
3854.000000	100.639640 
3853.000000	100.637177 
3852.000000	100.637647 
3851.000000	100.649020 
3850.000000	100.661513 
3849.000000	100.671378 
3848.000000	100.680571 
3847.000000	100.692593 
3846.000000	100.706959 
3845.000000	100.717350 
3844.000000	100.716833 
3843.000000	100.706435 
3842.000000	100.692950 
3841.000000	100.681139 
3840.000000	100.671772 
3839.000000	100.665310 
3838.000000	100.664285 
3837.000000	100.669351 
3836.000000	100.677174 
3835.000000	100.684043 
3834.000000	100.687485 
3833.000000	100.686843 
3832.000000	100.683337 
3831.000000	100.679693 
3830.000000	100.679395 
3829.000000	100.684154 
3828.000000	100.691739 
3827.000000	100.696671 
3826.000000	100.694015 
3825.000000	100.683127 
3824.000000	100.670101 
3823.000000	100.666870 
3822.000000	100.676199 
3821.000000	100.683050 
3820.000000	100.676299 
3819.000000	100.663739 
3818.000000	100.657327 
3817.000000	100.665545 
3816.000000	100.687535 
3815.000000	100.713972 
3814.000000	100.736881 
3813.000000	100.752832 
3812.000000	100.761706 
3811.000000	100.764478 
3810.000000	100.762725 
3809.000000	100.759455 
3808.000000	100.754957 
3807.000000	100.744691 
3806.000000	100.728422 
3805.000000	100.713150 
3804.000000	100.707157 
3803.000000	100.719297 
3802.000000	100.741895 
3801.000000	100.753071 
3800.000000	100.749225 
3799.000000	100.745431 
3798.000000	100.751560 
3797.000000	100.768353 
3796.000000	100.788471 
3795.000000	100.808022 
3794.000000	100.829820 
3793.000000	100.857053 
3792.000000	100.887322 
3791.000000	100.912567 
3790.000000	100.923142 
3789.000000	100.917602 
3788.000000	100.907316 
3787.000000	100.907747 
3786.000000	100.922409 
3785.000000	100.937394 
3784.000000	100.936209 
3783.000000	100.920299 
3782.000000	100.909947 
3781.000000	100.922632 
3780.000000	100.948759 
3779.000000	100.960887 
3778.000000	100.950234 
3777.000000	100.929632 
3776.000000	100.910526 
3775.000000	100.895100 
3774.000000	100.880009 
3773.000000	100.861780 
3772.000000	100.839473 
3771.000000	100.813507 
3770.000000	100.780584 
3769.000000	100.745078 
3768.000000	100.722777 
3767.000000	100.719015 
3766.000000	100.723611 
3765.000000	100.724727 
3764.000000	100.717713 
3763.000000	100.706809 
3762.000000	100.701069 
3761.000000	100.706349 
3760.000000	100.713117 
3759.000000	100.701053 
3758.000000	100.660542 
3757.000000	100.594808 
3756.000000	100.508973 
3755.000000	100.412318 
3754.000000	100.314415 
3753.000000	100.212689 
3752.000000	100.089560 
3751.000000	99.953071  
3750.000000	99.863727  
3749.000000	99.857705  
3748.000000	99.907466  
3747.000000	99.965472  
3746.000000	100.015193 
3745.000000	100.048543 
3744.000000	100.066101 
3743.000000	100.094086 
3742.000000	100.131298 
3741.000000	100.148047 
3740.000000	100.137259 
3739.000000	100.110734 
3738.000000	100.090393 
3737.000000	100.088482 
3736.000000	100.092469 
3735.000000	100.086999 
3734.000000	100.071725 
3733.000000	100.057422 
3732.000000	100.058010 
3731.000000	100.076788 
3730.000000	100.096824 
3729.000000	100.100348 
3728.000000	100.092733 
3727.000000	100.096386 
3726.000000	100.126213 
3725.000000	100.177460 
3724.000000	100.237087 
3723.000000	100.294907 
3722.000000	100.344020 
3721.000000	100.385443 
3720.000000	100.423028 
3719.000000	100.453361 
3718.000000	100.468665 
3717.000000	100.463899 
3716.000000	100.439312 
3715.000000	100.400021 
3714.000000	100.352151 
3713.000000	100.299700 
3712.000000	100.246617 
3711.000000	100.212659 
3710.000000	100.220381 
3709.000000	100.265536 
3708.000000	100.326256 
3707.000000	100.382984 
3706.000000	100.427080 
3705.000000	100.465318 
3704.000000	100.509175 
3703.000000	100.556765 
3702.000000	100.588159 
3701.000000	100.589769 
3700.000000	100.573227 
3699.000000	100.558310 
3698.000000	100.552634 
3697.000000	100.551673 
3696.000000	100.546150 
3695.000000	100.532358 
3694.000000	100.517969 
3693.000000	100.517448 
3692.000000	100.537124 
3691.000000	100.566624 
3690.000000	100.583067 
3689.000000	100.574620 
3688.000000	100.556970 
3687.000000	100.549251 
3686.000000	100.551398 
3685.000000	100.556380 
3684.000000	100.563113 
3683.000000	100.575647 
3682.000000	100.595486 
3681.000000	100.613637 
3680.000000	100.612661 
3679.000000	100.583131 
3678.000000	100.537427 
3677.000000	100.508645 
3676.000000	100.500512 
3675.000000	100.481010 
3674.000000	100.439586 
3673.000000	100.398253 
3672.000000	100.378896 
3671.000000	100.402106 
3670.000000	100.456455 
3669.000000	100.503902 
3668.000000	100.532900 
3667.000000	100.557004 
3666.000000	100.584822 
3665.000000	100.616656 
3664.000000	100.645487 
3663.000000	100.662841 
3662.000000	100.663675 
3661.000000	100.647799 
3660.000000	100.618948 
3659.000000	100.584310 
3658.000000	100.553446 
3657.000000	100.530602 
3656.000000	100.511659 
3655.000000	100.493614 
3654.000000	100.474074 
3653.000000	100.452752 
3652.000000	100.433007 
3651.000000	100.407162 
3650.000000	100.362788 
3649.000000	100.327282 
3648.000000	100.338190 
3647.000000	100.378646 
3646.000000	100.414033 
3645.000000	100.435760 
3644.000000	100.452762 
3643.000000	100.472576 
3642.000000	100.495725 
3641.000000	100.516034 
3640.000000	100.526926 
3639.000000	100.523993 
3638.000000	100.505114 
3637.000000	100.473309 
3636.000000	100.435471 
3635.000000	100.397298 
3634.000000	100.355676 
3633.000000	100.300545 
3632.000000	100.227599 
3631.000000	100.151593 
3630.000000	100.096419 
3629.000000	100.070998 
3628.000000	100.080389 
3627.000000	100.125283 
3626.000000	100.185081 
3625.000000	100.240107 
3624.000000	100.288495 
3623.000000	100.336663 
3622.000000	100.389433 
3621.000000	100.443320 
3620.000000	100.476619 
3619.000000	100.463516 
3618.000000	100.410793 
3617.000000	100.351133 
3616.000000	100.307911 
3615.000000	100.284534 
3614.000000	100.267787 
3613.000000	100.238730 
3612.000000	100.194517 
3611.000000	100.152982 
3610.000000	100.136351 
3609.000000	100.158514 
3608.000000	100.213183 
3607.000000	100.277964 
3606.000000	100.332305 
3605.000000	100.369350 
3604.000000	100.394177 
3603.000000	100.413226 
3602.000000	100.427095 
3601.000000	100.433850 
3600.000000	100.432388 
3599.000000	100.423026 
3598.000000	100.409283 
3597.000000	100.395387 
3596.000000	100.385259 
3595.000000	100.382066 
3594.000000	100.383540 
3593.000000	100.382725 
3592.000000	100.374776 
3591.000000	100.363198 
3590.000000	100.360706 
3589.000000	100.377552 
3588.000000	100.403667 
3587.000000	100.420090 
3586.000000	100.423114 
3585.000000	100.424861 
3584.000000	100.435924 
3583.000000	100.457925 
3582.000000	100.487336 
3581.000000	100.519031 
3580.000000	100.547255 
3579.000000	100.567655 
3578.000000	100.577619 
3577.000000	100.577778 
3576.000000	100.570890 
3575.000000	100.562172 
3574.000000	100.554802 
3573.000000	100.545535 
3572.000000	100.527995 
3571.000000	100.500293 
3570.000000	100.468778 
3569.000000	100.444512 
3568.000000	100.433247 
3567.000000	100.433989 
3566.000000	100.440088 
3565.000000	100.446024 
3564.000000	100.452991 
3563.000000	100.469420 
3562.000000	100.497873 
3561.000000	100.531401 
3560.000000	100.560134 
3559.000000	100.579219 
3558.000000	100.589137 
3557.000000	100.591325 
3556.000000	100.586692 
3555.000000	100.578230 
3554.000000	100.570539 
3553.000000	100.563275 
3552.000000	100.549486 
3551.000000	100.524224 
3550.000000	100.490731 
3549.000000	100.458943 
3548.000000	100.439459 
3547.000000	100.438343 
3546.000000	100.454659 
3545.000000	100.480054 
3544.000000	100.504072 
3543.000000	100.522486 
3542.000000	100.538169 
3541.000000	100.554438 
3540.000000	100.572312 
3539.000000	100.589877 
3538.000000	100.603982 
3537.000000	100.609963 
3536.000000	100.604393 
3535.000000	100.589862 
3534.000000	100.574026 
3533.000000	100.564103 
3532.000000	100.561215 
3531.000000	100.562302 
3530.000000	100.562688 
3529.000000	100.558041 
3528.000000	100.546142 
3527.000000	100.529858 
3526.000000	100.517321 
3525.000000	100.516829 
3524.000000	100.530506 
3523.000000	100.553095 
3522.000000	100.576674 
3521.000000	100.595277 
3520.000000	100.606318 
3519.000000	100.609231 
3518.000000	100.606493 
3517.000000	100.603128 
3516.000000	100.603603 
3515.000000	100.609099 
3514.000000	100.617208 
3513.000000	100.624192 
3512.000000	100.627128 
3511.000000	100.624774 
3510.000000	100.616940 
3509.000000	100.604831 
3508.000000	100.591168 
3507.000000	100.580181 
3506.000000	100.575262 
3505.000000	100.576312 
3504.000000	100.578796 
3503.000000	100.577985 
3502.000000	100.574333 
3501.000000	100.572577 
3500.000000	100.576075 
3499.000000	100.582835 
3498.000000	100.588322 
3497.000000	100.590603 
3496.000000	100.591289 
3495.000000	100.592200 
3494.000000	100.593106 
3493.000000	100.593454 
3492.000000	100.594057 
3491.000000	100.595674 
3490.000000	100.596695 
3489.000000	100.594521 
3488.000000	100.588815 
3487.000000	100.581610 
3486.000000	100.574951 
3485.000000	100.568957 
3484.000000	100.562192 
3483.000000	100.553737 
3482.000000	100.544046 
3481.000000	100.535228 
3480.000000	100.529520 
3479.000000	100.528099 
3478.000000	100.530245 
3477.000000	100.533003 
3476.000000	100.532092 
3475.000000	100.524021 
3474.000000	100.509221 
3473.000000	100.492621 
3472.000000	100.480080 
3471.000000	100.473957 
3470.000000	100.472298 
3469.000000	100.471984 
3468.000000	100.472058 
3467.000000	100.473763 
3466.000000	100.478631 
3465.000000	100.486440 
3464.000000	100.494643 
3463.000000	100.499493 
3462.000000	100.498437 
3461.000000	100.492164 
3460.000000	100.483684 
3459.000000	100.475814 
3458.000000	100.469632 
3457.000000	100.464468 
3456.000000	100.459982 
3455.000000	100.456980 
3454.000000	100.455604 
3453.000000	100.453870 
3452.000000	100.448589 
3451.000000	100.440117 
3450.000000	100.433760 
3449.000000	100.434711 
3448.000000	100.442204 
3447.000000	100.450411 
3446.000000	100.455499 
3445.000000	100.459425 
3444.000000	100.465295 
3443.000000	100.472515 
3442.000000	100.477798 
3441.000000	100.479111 
3440.000000	100.477027 
3439.000000	100.473053 
3438.000000	100.468617 
3437.000000	100.465064 
3436.000000	100.463802 
3435.000000	100.465876 
3434.000000	100.471944 
3433.000000	100.482391 
3432.000000	100.495677 
3431.000000	100.507737 
3430.000000	100.514044 
3429.000000	100.513777 
3428.000000	100.510958 
3427.000000	100.510727 
3426.000000	100.514714 
3425.000000	100.520722 
3424.000000	100.526266 
3423.000000	100.530756 
3422.000000	100.534349 
3421.000000	100.536558 
3420.000000	100.537269 
3419.000000	100.537848 
3418.000000	100.540017 
3417.000000	100.544231 
3416.000000	100.549759 
3415.000000	100.555619 
3414.000000	100.560830 
3413.000000	100.564562 
3412.000000	100.567078 
3411.000000	100.570098 
3410.000000	100.575259 
3409.000000	100.582387 
3408.000000	100.589660 
3407.000000	100.595176 
3406.000000	100.598049 
3405.000000	100.598392 
3404.000000	100.597008 
3403.000000	100.594944 
3402.000000	100.593040 
3401.000000	100.591987 
3400.000000	100.592475 
3399.000000	100.594679 
3398.000000	100.597519 
3397.000000	100.599409 
3396.000000	100.600128 
3395.000000	100.601126 
3394.000000	100.603571 
3393.000000	100.606759 
3392.000000	100.608796 
3391.000000	100.608682 
3390.000000	100.607062 
3389.000000	100.605562 
3388.000000	100.605428 
3387.000000	100.606765 
3386.000000	100.608696 
3385.000000	100.610004 
3384.000000	100.610170 
3383.000000	100.609718 
3382.000000	100.609663 
3381.000000	100.610567 
3380.000000	100.612178 
3379.000000	100.613722 
3378.000000	100.614445 
3377.000000	100.614063 
3376.000000	100.612886 
3375.000000	100.611518 
3374.000000	100.610263 
3373.000000	100.608921 
3372.000000	100.607250 
3371.000000	100.605426 
3370.000000	100.603894 
3369.000000	100.602834 
3368.000000	100.601977 
3367.000000	100.600916 
3366.000000	100.599523 
3365.000000	100.598019 
3364.000000	100.596686 
3363.000000	100.595613 
3362.000000	100.594686 
3361.000000	100.593697 
3360.000000	100.592529 
3359.000000	100.591289 
3358.000000	100.590236 
3357.000000	100.589471 
3356.000000	100.588783 
3355.000000	100.587951 
3354.000000	100.587031 
3353.000000	100.586066 
3352.000000	100.584729 
3351.000000	100.582728 
3350.000000	100.580435 
3349.000000	100.578568 
3348.000000	100.577504 
3347.000000	100.577190 
3346.000000	100.577544 
3345.000000	100.578072 
3344.000000	100.577288 
3343.000000	100.573667 
3342.000000	100.567333 
3341.000000	100.560803 
3340.000000	100.556884 
3339.000000	100.556154 
3338.000000	100.556875 
3337.000000	100.556919 
3336.000000	100.555629 
3335.000000	100.553231 
3334.000000	100.549480 
3333.000000	100.544043 
3332.000000	100.538125 
3331.000000	100.534257 
3330.000000	100.533547 
3329.000000	100.534038 
3328.000000	100.532937 
3327.000000	100.530154 
3326.000000	100.528040 
3325.000000	100.527971 
3324.000000	100.528943 
3323.000000	100.529689 
3322.000000	100.530377 
3321.000000	100.531762 
3320.000000	100.534118 
3319.000000	100.537576 
3318.000000	100.541960 
3317.000000	100.545526 
3316.000000	100.545307 
3315.000000	100.540015 
3314.000000	100.531587 
3313.000000	100.522833 
3312.000000	100.514456 
3311.000000	100.505590 
3310.000000	100.496317 
3309.000000	100.488199 
3308.000000	100.482686 
3307.000000	100.480216 
3306.000000	100.480484 
3305.000000	100.482437 
3304.000000	100.484494 
3303.000000	100.485666 
3302.000000	100.486181 
3301.000000	100.486244 
3300.000000	100.485020 
3299.000000	100.481998 
3298.000000	100.478515 
3297.000000	100.476546 
3296.000000	100.475894 
3295.000000	100.474537 
3294.000000	100.471939 
3293.000000	100.470281 
3292.000000	100.471513 
3291.000000	100.474111 
3290.000000	100.474204 
3289.000000	100.470196 
3288.000000	100.465123 
3287.000000	100.463653 
3286.000000	100.466772 
3285.000000	100.470424 
3284.000000	100.469674 
3283.000000	100.464104 
3282.000000	100.458201 
3281.000000	100.456251 
3280.000000	100.458078 
3279.000000	100.460165 
3278.000000	100.460201 
3277.000000	100.459527 
3276.000000	100.460687 
3275.000000	100.463959 
3274.000000	100.467143 
3273.000000	100.468372 
3272.000000	100.468405 
3271.000000	100.469639 
3270.000000	100.473194 
3269.000000	100.477842 
3268.000000	100.481739 
3267.000000	100.484603 
3266.000000	100.487540 
3265.000000	100.491161 
3264.000000	100.494636 
3263.000000	100.496774 
3262.000000	100.497327 
3261.000000	100.496913 
3260.000000	100.496401 
3259.000000	100.496385 
3258.000000	100.497070 
3257.000000	100.498306 
3256.000000	100.499859 
3255.000000	100.501736 
3254.000000	100.504156 
3253.000000	100.507117 
3252.000000	100.510236 
3251.000000	100.513188 
3250.000000	100.515900 
3249.000000	100.518366 
3248.000000	100.520545 
3247.000000	100.522511 
3246.000000	100.524481 
3245.000000	100.526449 
3244.000000	100.528029 
3243.000000	100.529075 
3242.000000	100.530185 
3241.000000	100.532171 
3240.000000	100.535097 
3239.000000	100.538173 
3238.000000	100.540625 
3237.000000	100.542402 
3236.000000	100.544016 
3235.000000	100.545928 
3234.000000	100.548227 
3233.000000	100.550783 
3232.000000	100.553440 
3231.000000	100.556022 
3230.000000	100.558246 
3229.000000	100.559816 
3228.000000	100.560690 
3227.000000	100.561352 
3226.000000	100.562670 
3225.000000	100.565238 
3224.000000	100.568882 
3223.000000	100.572785 
3222.000000	100.576200 
3221.000000	100.578964 
3220.000000	100.581346 
3219.000000	100.583691 
3218.000000	100.586214 
3217.000000	100.588908 
3216.000000	100.591506 
3215.000000	100.593579 
3214.000000	100.594965 
3213.000000	100.596160 
3212.000000	100.598075 
3211.000000	100.601238 
3210.000000	100.605443 
3209.000000	100.609936 
3208.000000	100.614025 
3207.000000	100.617528 
3206.000000	100.620555 
3205.000000	100.623068 
3204.000000	100.624808 
3203.000000	100.625803 
3202.000000	100.626722 
3201.000000	100.628382 
3200.000000	100.630879 
3199.000000	100.633482 
3198.000000	100.635459 
3197.000000	100.636830 
3196.000000	100.638193 
3195.000000	100.640004 
3194.000000	100.642239 
3193.000000	100.644593 
3192.000000	100.646788 
3191.000000	100.648736 
3190.000000	100.650585 
3189.000000	100.652647 
3188.000000	100.655107 
3187.000000	100.657753 
3186.000000	100.660064 
3185.000000	100.661744 
3184.000000	100.663034 
3183.000000	100.664460 
3182.000000	100.666295 
3181.000000	100.668289 
3180.000000	100.669889 
3179.000000	100.670779 
3178.000000	100.671213 
3177.000000	100.671746 
3176.000000	100.672669 
3175.000000	100.673894 
3174.000000	100.675279 
3173.000000	100.676852 
3172.000000	100.678505 
3171.000000	100.679643 
3170.000000	100.679502 
3169.000000	100.678013 
3168.000000	100.676368 
3167.000000	100.676165 
3166.000000	100.678054 
3165.000000	100.681335 
3164.000000	100.684567 
3163.000000	100.686726 
3162.000000	100.687551 
3161.000000	100.687220 
3160.000000	100.686189 
3159.000000	100.685312 
3158.000000	100.685590 
3157.000000	100.687234 
3156.000000	100.689119 
3155.000000	100.689710 
3154.000000	100.688645 
3153.000000	100.687011 
3152.000000	100.686210 
3151.000000	100.687022 
3150.000000	100.689456 
3149.000000	100.692595 
3148.000000	100.694611 
3147.000000	100.694049 
3146.000000	100.691389 
3145.000000	100.688580 
3144.000000	100.686877 
3143.000000	100.685924 
3142.000000	100.685130 
3141.000000	100.684361 
3140.000000	100.682656 
3139.000000	100.678302 
3138.000000	100.671388 
3137.000000	100.665022 
3136.000000	100.662194 
3135.000000	100.662200 
3134.000000	100.662007 
3133.000000	100.660459 
3132.000000	100.658913 
3131.000000	100.658222 
3130.000000	100.657044 
3129.000000	100.653177 
3128.000000	100.645306 
3127.000000	100.634071 
3126.000000	100.622082 
3125.000000	100.612554 
3124.000000	100.606801 
3123.000000	100.603052 
3122.000000	100.598752 
3121.000000	100.593141 
3120.000000	100.587051 
3119.000000	100.581304 
3118.000000	100.576227 
3117.000000	100.572246 
3116.000000	100.569728 
3115.000000	100.568138 
3114.000000	100.566127 
3113.000000	100.562488 
3112.000000	100.556774 
3111.000000	100.549438 
3110.000000	100.541488 
3109.000000	100.533772 
3108.000000	100.526353 
3107.000000	100.518988 
3106.000000	100.511667 
3105.000000	100.504597 
3104.000000	100.498015 
3103.000000	100.492297 
3102.000000	100.487833 
3101.000000	100.484108 
3100.000000	100.479646 
3099.000000	100.473390 
3098.000000	100.465790 
3097.000000	100.457835 
3096.000000	100.449467 
3095.000000	100.439696 
3094.000000	100.428312 
3093.000000	100.416981 
3092.000000	100.408212 
3091.000000	100.403105 
3090.000000	100.399870 
3089.000000	100.394794 
3088.000000	100.385791 
3087.000000	100.375644 
3086.000000	100.370608 
3085.000000	100.374161 
3084.000000	100.381892 
3083.000000	100.384196 
3082.000000	100.375451 
3081.000000	100.358481 
3080.000000	100.340132 
3079.000000	100.324044 
3078.000000	100.310078 
3077.000000	100.298493 
3076.000000	100.291140 
3075.000000	100.288600 
3074.000000	100.288384 
3073.000000	100.287361 
3072.000000	100.284523 
3071.000000	100.280979 
3070.000000	100.277487 
3069.000000	100.273014 
3068.000000	100.266505 
3067.000000	100.259352 
3066.000000	100.254594 
3065.000000	100.253011 
3064.000000	100.251468 
3063.000000	100.246256 
3062.000000	100.237494 
3061.000000	100.228669 
3060.000000	100.222555 
3059.000000	100.218796 
3058.000000	100.216189 
3057.000000	100.216139 
3056.000000	100.222356 
3055.000000	100.236604 
3054.000000	100.254399 
3053.000000	100.266943 
3052.000000	100.268090 
3051.000000	100.259769 
3050.000000	100.249262 
3049.000000	100.240669 
3048.000000	100.231171 
3047.000000	100.216658 
3046.000000	100.199005 
3045.000000	100.184978 
3044.000000	100.177667 
3043.000000	100.171554 
3042.000000	100.157748 
3041.000000	100.132377 
3040.000000	100.099358 
3039.000000	100.065261 
3038.000000	100.032507 
3037.000000	99.997725  
3036.000000	99.956462  
3035.000000	99.909256  
3034.000000	99.862398  
3033.000000	99.822516  
3032.000000	99.791489  
3031.000000	99.768076  
3030.000000	99.753168  
3029.000000	99.749350  
3028.000000	99.754574  
3027.000000	99.760247  
3026.000000	99.758609  
3025.000000	99.750180  
3024.000000	99.741041  
3023.000000	99.734636  
3022.000000	99.729047  
3021.000000	99.720724  
3020.000000	99.707359  
3019.000000	99.687353  
3018.000000	99.660907  
3017.000000	99.633017  
3016.000000	99.612127  
3015.000000	99.602926  
3014.000000	99.603276  
3013.000000	99.607461  
3012.000000	99.610755  
3011.000000	99.611566  
3010.000000	99.609364  
3009.000000	99.603648  
3008.000000	99.596414  
3007.000000	99.592314  
3006.000000	99.593746  
3005.000000	99.596724  
3004.000000	99.594240  
3003.000000	99.584069  
3002.000000	99.571797  
3001.000000	99.565516  
3000.000000	99.568122  
2999.000000	99.575253  
2998.000000	99.579985  
2997.000000	99.578776  
2996.000000	99.573768  
2995.000000	99.570347  
2994.000000	99.572824  
2993.000000	99.581245  
2992.000000	99.591538  
2991.000000	99.598915  
2990.000000	99.601608  
2989.000000	99.601406  
2988.000000	99.600969  
2987.000000	99.601616  
2986.000000	99.603938  
2985.000000	99.608491  
2984.000000	99.614017  
2983.000000	99.616054  
2982.000000	99.610164  
2981.000000	99.596538  
2980.000000	99.579047  
2979.000000	99.559330  
2978.000000	99.534283  
2977.000000	99.499252  
2976.000000	99.449372  
2975.000000	99.376009  
2974.000000	99.268896  
2973.000000	99.131704  
2972.000000	98.996754  
2971.000000	98.913339  
2970.000000	98.913704  
2969.000000	98.991349  
2968.000000	99.108281  
2967.000000	99.223001  
2966.000000	99.314004  
2965.000000	99.378456  
2964.000000	99.419337  
2963.000000	99.439486  
2962.000000	99.443285  
2961.000000	99.437136  
2960.000000	99.426415  
2959.000000	99.414147  
2958.000000	99.403180  
2957.000000	99.397713  
2956.000000	99.400901  
2955.000000	99.411438  
2954.000000	99.423709  
2953.000000	99.432002  
2952.000000	99.434876  
2951.000000	99.435741  
2950.000000	99.439349  
2949.000000	99.447541  
2948.000000	99.458138  
2947.000000	99.467497  
2946.000000	99.473698  
2945.000000	99.477380  
2944.000000	99.480472  
2943.000000	99.484895  
2942.000000	99.492036  
2941.000000	99.502346  
2940.000000	99.515026  
2939.000000	99.528450  
2938.000000	99.541265  
2937.000000	99.553101  
2936.000000	99.564494  
2935.000000	99.576427  
2934.000000	99.589627  
2933.000000	99.603601  
2932.000000	99.616311  
2931.000000	99.625645  
2930.000000	99.631661  
2929.000000	99.636972  
2928.000000	99.644554  
2927.000000	99.654307  
2926.000000	99.661285  
2925.000000	99.658983  
2924.000000	99.644823  
2923.000000	99.622904  
2922.000000	99.602279  
2921.000000	99.592394  
2920.000000	99.599397  
2919.000000	99.625042  
2918.000000	99.666693  
2917.000000	99.717542  
2916.000000	99.768336  
2915.000000	99.811521  
2914.000000	99.844757  
2913.000000	99.870393  
2912.000000	99.892623  
2911.000000	99.915414  
2910.000000	99.942174  
2909.000000	99.974937  
2908.000000	100.012196 
2907.000000	100.049149 
2906.000000	100.081450 
2905.000000	100.109560 
2904.000000	100.137397 
2903.000000	100.166494 
2902.000000	100.191906 
2901.000000	100.210636 
2900.000000	100.221819 
2899.000000	100.231682 
2898.000000	100.245820 
2897.000000	100.263235 
2896.000000	100.278328 
2895.000000	100.288252 
2894.000000	100.296524 
2893.000000	100.308872 
2892.000000	100.326825 
2891.000000	100.346790 
2890.000000	100.364992 
2889.000000	100.381498 
2888.000000	100.398735 
2887.000000	100.417081 
2886.000000	100.433471 
2885.000000	100.444612 
2884.000000	100.450646 
2883.000000	100.454640 
2882.000000	100.458363 
2881.000000	100.459332 
2880.000000	100.452983 
2879.000000	100.438086 
2878.000000	100.419651 
2877.000000	100.405597 
2876.000000	100.399730 
2875.000000	100.398917 
2874.000000	100.397807 
2873.000000	100.395734 
2872.000000	100.397518 
2871.000000	100.407224 
2870.000000	100.422745 
2869.000000	100.437543 
2868.000000	100.446852 
2867.000000	100.450919 
2866.000000	100.453102 
2865.000000	100.456525 
2864.000000	100.462104 
2863.000000	100.467607 
2862.000000	100.468645 
2861.000000	100.462994 
2860.000000	100.454664 
2859.000000	100.451438 
2858.000000	100.456971 
2857.000000	100.467186 
2856.000000	100.475546 
2855.000000	100.480003 
2854.000000	100.482781 
2853.000000	100.485206 
2852.000000	100.486140 
2851.000000	100.485551 
2850.000000	100.487024 
2849.000000	100.495534 
2848.000000	100.513640 
2847.000000	100.539794 
2846.000000	100.568833 
2845.000000	100.594313 
2844.000000	100.612131 
2843.000000	100.622827 
2842.000000	100.630119 
2841.000000	100.637669 
2840.000000	100.647947 
2839.000000	100.663013 
2838.000000	100.683385 
2837.000000	100.705113 
2836.000000	100.720704 
2835.000000	100.725704 
2834.000000	100.723677 
2833.000000	100.722923 
2832.000000	100.727577 
2831.000000	100.733858 
2830.000000	100.736197 
2829.000000	100.735072 
2828.000000	100.736928 
2827.000000	100.746861 
2826.000000	100.763584 
2825.000000	100.781952 
2824.000000	100.798197 
2823.000000	100.810934 
2822.000000	100.818603 
2821.000000	100.819549 
2820.000000	100.815229 
2819.000000	100.810727 
2818.000000	100.810402 
2817.000000	100.814598 
2816.000000	100.821649 
2815.000000	100.830898 
2814.000000	100.841798 
2813.000000	100.851803 
2812.000000	100.857964 
2811.000000	100.860091 
2810.000000	100.860362 
2809.000000	100.860374 
2808.000000	100.860453 
2807.000000	100.861176 
2806.000000	100.863101 
2805.000000	100.865174 
2804.000000	100.865807 
2803.000000	100.865898 
2802.000000	100.868475 
2801.000000	100.874443 
2800.000000	100.880672 
2799.000000	100.883777 
2798.000000	100.884129 
2797.000000	100.884697 
2796.000000	100.886999 
2795.000000	100.889747 
2794.000000	100.891195 
2793.000000	100.891429 
2792.000000	100.892179 
2791.000000	100.894914 
2790.000000	100.899417 
2789.000000	100.903925 
2788.000000	100.906779 
2787.000000	100.907894 
2786.000000	100.908346 
2785.000000	100.908927 
2784.000000	100.909633 
2783.000000	100.910432 
2782.000000	100.911652 
2781.000000	100.913406 
2780.000000	100.915253 
2779.000000	100.916685 
2778.000000	100.917610 
2777.000000	100.918306 
2776.000000	100.919149 
2775.000000	100.920371 
2774.000000	100.921931 
2773.000000	100.923567 
2772.000000	100.925002 
2771.000000	100.926154 
2770.000000	100.927123 
2769.000000	100.928048 
2768.000000	100.929055 
2767.000000	100.930311 
2766.000000	100.932030 
2765.000000	100.934267 
2764.000000	100.936666 
2763.000000	100.938630 
2762.000000	100.939817 
2761.000000	100.940338 
2760.000000	100.940592 
2759.000000	100.941000 
2758.000000	100.941899 
2757.000000	100.943344 
2756.000000	100.944917 
2755.000000	100.945988 
2754.000000	100.946301 
2753.000000	100.946130 
2752.000000	100.945946 
2751.000000	100.946072 
2750.000000	100.946678 
2749.000000	100.947791 
2748.000000	100.949171 
2747.000000	100.950389 
2746.000000	100.951195 
2745.000000	100.951710 
2744.000000	100.952245 
2743.000000	100.953107 
2742.000000	100.954562 
2741.000000	100.956699 
2740.000000	100.959229 
2739.000000	100.961581 
2738.000000	100.963358 
2737.000000	100.964579 
2736.000000	100.965438 
2735.000000	100.966016 
2734.000000	100.966402 
2733.000000	100.967045 
2732.000000	100.968592 
2731.000000	100.971236 
2730.000000	100.974388 
2729.000000	100.977115 
2728.000000	100.978844 
2727.000000	100.979447 
2726.000000	100.978920 
2725.000000	100.977425 
2724.000000	100.975777 
2723.000000	100.975441 
2722.000000	100.977409 
2721.000000	100.981221 
2720.000000	100.985273 
2719.000000	100.988326 
2718.000000	100.990446 
2717.000000	100.992260 
2716.000000	100.993781 
2715.000000	100.994422 
2714.000000	100.994056 
2713.000000	100.993521 
2712.000000	100.993818 
2711.000000	100.995031 
2710.000000	100.996345 
2709.000000	100.997182 
2708.000000	100.998106 
2707.000000	101.000226 
2706.000000	101.003591 
2705.000000	101.006642 
2704.000000	101.007853 
2703.000000	101.007785 
2702.000000	101.008727 
2701.000000	101.012059 
2700.000000	101.016813 
2699.000000	101.021201 
2698.000000	101.024809 
2697.000000	101.028263 
2696.000000	101.031247 
2695.000000	101.032232 
2694.000000	101.030253 
2693.000000	101.025918 
2692.000000	101.020733 
2691.000000	101.016206 
2690.000000	101.013565 
2689.000000	101.013491 
2688.000000	101.015804 
2687.000000	101.019610 
2686.000000	101.023777 
2685.000000	101.026957 
2684.000000	101.027675 
2683.000000	101.025366 
2682.000000	101.021311 
2681.000000	101.017980 
2680.000000	101.016945 
2679.000000	101.017780 
2678.000000	101.018971 
2677.000000	101.019455 
2676.000000	101.019207 
2675.000000	101.018702 
2674.000000	101.018130 
2673.000000	101.017112 
2672.000000	101.015204 
2671.000000	101.012667 
2670.000000	101.010445 
2669.000000	101.009076 
2668.000000	101.007966 
2667.000000	101.006203 
2666.000000	101.003916 
2665.000000	101.002290 
2664.000000	101.002139 
2663.000000	101.002997 
2662.000000	101.003718 
2661.000000	101.003632 
2660.000000	101.002804 
2659.000000	101.001482 
2658.000000	100.999832 
2657.000000	100.998100 
2656.000000	100.996522 
2655.000000	100.995030 
2654.000000	100.993297 
2653.000000	100.991205 
2652.000000	100.989105 
2651.000000	100.987463 
2650.000000	100.986181 
2649.000000	100.984434 
2648.000000	100.981492 
2647.000000	100.977809 
2646.000000	100.974986 
2645.000000	100.974244 
2644.000000	100.975247 
2643.000000	100.976291 
2642.000000	100.975817 
2641.000000	100.973632 
2640.000000	100.970679 
2639.000000	100.968015 
2638.000000	100.965994 
2637.000000	100.964450 
2636.000000	100.963393 
2635.000000	100.963189 
2634.000000	100.963958 
2633.000000	100.965024 
2632.000000	100.965241 
2631.000000	100.964094 
2630.000000	100.962251 
2629.000000	100.960941 
2628.000000	100.960854 
2627.000000	100.961574 
2626.000000	100.961910 
2625.000000	100.960784 
2624.000000	100.958072 
2623.000000	100.954702 
2622.000000	100.951754 
2621.000000	100.949567 
2620.000000	100.947898 
2619.000000	100.946598 
2618.000000	100.945644 
2617.000000	100.944567 
2616.000000	100.942604 
2615.000000	100.939570 
2614.000000	100.936053 
2613.000000	100.932619 
2612.000000	100.929239 
2611.000000	100.925951 
2610.000000	100.923569 
2609.000000	100.922895 
2608.000000	100.923484 
2607.000000	100.923738 
2606.000000	100.922404 
2605.000000	100.919643 
2604.000000	100.916688 
2603.000000	100.914728 
2602.000000	100.914065 
2601.000000	100.914070 
2600.000000	100.913866 
2599.000000	100.913134 
2598.000000	100.912196 
2597.000000	100.911265 
2596.000000	100.909971 
2595.000000	100.908018 
2594.000000	100.906001 
2593.000000	100.904921 
2592.000000	100.904873 
2591.000000	100.904644 
2590.000000	100.902858 
2589.000000	100.899170 
2588.000000	100.894402 
2587.000000	100.889988 
2586.000000	100.887225 
2585.000000	100.886729 
2584.000000	100.888054 
2583.000000	100.889816 
2582.000000	100.890703 
2581.000000	100.890494 
2580.000000	100.889992 
2579.000000	100.890100 
2578.000000	100.890992 
2577.000000	100.891982 
2576.000000	100.891935 
2575.000000	100.889872 
2574.000000	100.885532 
2573.000000	100.879983 
2572.000000	100.875582 
2571.000000	100.874391 
2570.000000	100.876615 
2569.000000	100.880408 
2568.000000	100.883471 
2567.000000	100.884926 
2566.000000	100.885223 
2565.000000	100.885063 
2564.000000	100.884893 
2563.000000	100.885044 
2562.000000	100.885710 
2561.000000	100.886807 
2560.000000	100.888235 
2559.000000	100.890121 
2558.000000	100.892433 
2557.000000	100.894487 
2556.000000	100.895453 
2555.000000	100.895406 
2554.000000	100.895475 
2553.000000	100.896828 
2552.000000	100.899781 
2551.000000	100.903666 
2550.000000	100.907011 
2549.000000	100.908313 
2548.000000	100.907245 
2547.000000	100.905224 
2546.000000	100.904365 
2545.000000	100.905313 
2544.000000	100.906970 
2543.000000	100.908095 
2542.000000	100.908493 
2541.000000	100.908551 
2540.000000	100.908404 
2539.000000	100.908065 
2538.000000	100.907778 
2537.000000	100.907742 
2536.000000	100.907991 
2535.000000	100.908888 
2534.000000	100.911066 
2533.000000	100.914457 
2532.000000	100.917910 
2531.000000	100.920382 
2530.000000	100.921944 
2529.000000	100.922997 
2528.000000	100.923303 
2527.000000	100.922549 
2526.000000	100.921347 
2525.000000	100.920964 
2524.000000	100.922032 
2523.000000	100.924053 
2522.000000	100.926048 
2521.000000	100.927314 
2520.000000	100.927595 
2519.000000	100.927052 
2518.000000	100.926213 
2517.000000	100.925591 
2516.000000	100.925286 
2515.000000	100.925225 
2514.000000	100.925677 
2513.000000	100.927089 
2512.000000	100.929459 
2511.000000	100.932285 
2510.000000	100.934879 
2509.000000	100.936424 
2508.000000	100.936230 
2507.000000	100.934262 
2506.000000	100.931401 
2505.000000	100.929022 
2504.000000	100.927983 
2503.000000	100.928415 
2502.000000	100.930042 
2501.000000	100.932208 
2500.000000	100.934077 
2499.000000	100.935224 
2498.000000	100.935851 
2497.000000	100.936275 
2496.000000	100.936468 
2495.000000	100.936352 
2494.000000	100.936181 
2493.000000	100.936247 
2492.000000	100.936458 
2491.000000	100.936534 
2490.000000	100.936430 
2489.000000	100.936315 
2488.000000	100.936265 
2487.000000	100.936222 
2486.000000	100.936149 
2485.000000	100.936070 
2484.000000	100.936001 
2483.000000	100.935926 
2482.000000	100.935829 
2481.000000	100.935714 
2480.000000	100.935587 
2479.000000	100.935465 
2478.000000	100.935372 
2477.000000	100.935326 
2476.000000	100.935331 
2475.000000	100.935374 
2474.000000	100.935435 
2473.000000	100.935487 
2472.000000	100.935491 
2471.000000	100.935401 
2470.000000	100.935200 
2469.000000	100.934912 
2468.000000	100.934593 
2467.000000	100.934295 
2466.000000	100.934043 
2465.000000	100.933826 
2464.000000	100.933611 
2463.000000	100.933356 
2462.000000	100.933031 
2461.000000	100.932642 
2460.000000	100.932224 
2459.000000	100.931821 
2458.000000	100.931461 
2457.000000	100.931150 
2456.000000	100.930873 
2455.000000	100.930615 
2454.000000	100.930378 
2453.000000	100.930152 
2452.000000	100.929935 
2451.000000	100.929774 
2450.000000	100.929709 
2449.000000	100.929677 
2448.000000	100.929513 
2447.000000	100.929044 
2446.000000	100.928321 
2445.000000	100.927845 
2444.000000	100.928302 
2443.000000	100.930040 
2442.000000	100.932638 
2441.000000	100.935147 
2440.000000	100.936773 
2439.000000	100.937164 
2438.000000	100.936606 
2437.000000	100.935983 
2436.000000	100.936215 
2435.000000	100.937523 
2434.000000	100.939224 
2433.000000	100.940256 
2432.000000	100.939909 
2431.000000	100.938224 
2430.000000	100.935942 
2429.000000	100.933896 
2428.000000	100.932161 
2427.000000	100.929896 
2426.000000	100.926056 
2425.000000	100.921002 
2424.000000	100.917246 
2423.000000	100.916510 
2422.000000	100.917741 
2421.000000	100.919642 
2420.000000	100.922903 
2419.000000	100.928978 
2418.000000	100.937418 
2417.000000	100.945549 
2416.000000	100.950924 
2415.000000	100.953348 
2414.000000	100.955020 
2413.000000	100.958365 
2412.000000	100.963145 
2411.000000	100.966404 
2410.000000	100.966122 
2409.000000	100.964695 
2408.000000	100.967613 
2407.000000	100.978116 
2406.000000	100.993583 
2405.000000	101.006857 
2404.000000	101.010511 
2403.000000	101.000922 
2402.000000	100.981055 
2401.000000	100.960589 
2400.000000	100.950593 
2399.000000	100.954475 
2398.000000	100.964525 
2397.000000	100.969614 
2396.000000	100.966573 
2395.000000	100.962538 
2394.000000	100.965798 
2393.000000	100.976275 
2392.000000	100.985674 
2391.000000	100.984879 
2390.000000	100.969419 
2389.000000	100.939198 
2388.000000	100.896063 
2387.000000	100.842832 
2386.000000	100.783913 
2385.000000	100.727297 
2384.000000	100.685377 
2383.000000	100.673119 
2382.000000	100.705131 
2381.000000	100.789961 
2380.000000	100.923950 
2379.000000	101.087470 
2378.000000	101.246682 
2377.000000	101.362338 
2376.000000	101.401865 
2375.000000	101.352393 
2374.000000	101.231725 
2373.000000	101.085029 
2372.000000	100.958506 
2371.000000	100.872079 
2370.000000	100.822745 
2369.000000	100.803295 
2368.000000	100.805444 
2367.000000	100.813528 
2366.000000	100.816598 
2365.000000	100.822893 
2364.000000	100.841477 
2363.000000	100.854216 
2362.000000	100.834612 
2361.000000	100.782873 
2360.000000	100.716081 
2359.000000	100.650494 
2358.000000	100.609979 
2357.000000	100.616647 
2356.000000	100.661752 
2355.000000	100.705960 
2354.000000	100.740621 
2353.000000	100.774451 
2352.000000	100.791383 
2351.000000	100.766989 
2350.000000	100.708676 
2349.000000	100.655884 
2348.000000	100.636446 
2347.000000	100.645451 
2346.000000	100.644947 
2345.000000	100.601167 
2344.000000	100.532669 
2343.000000	100.480323 
2342.000000	100.482046 
2341.000000	100.537165 
2340.000000	100.605559 
2339.000000	100.645440 
2338.000000	100.653657 
2337.000000	100.658454 
2336.000000	100.670642 
2335.000000	100.684565 
2334.000000	100.696352 
2333.000000	100.712115 
2332.000000	100.711745 
2331.000000	100.675554 
2330.000000	100.594998 
2329.000000	100.499266 
2328.000000	100.403045 
2327.000000	100.321266 
2326.000000	100.265385 
2325.000000	100.248677 
2324.000000	100.267831 
2323.000000	100.301713 
2322.000000	100.333072 
2321.000000	100.354715 
2320.000000	100.360958 
2319.000000	100.354453 
2318.000000	100.343644 
2317.000000	100.352203 
2316.000000	100.381165 
2315.000000	100.417500 
2314.000000	100.425383 
2313.000000	100.395430 
2312.000000	100.334632 
2311.000000	100.276812 
2310.000000	100.238840 
2309.000000	100.225937 
2308.000000	100.222166 
2307.000000	100.221339 
2306.000000	100.216570 
2305.000000	100.204655 
2304.000000	100.175319 
2303.000000	100.133731 
2302.000000	100.090702 
2301.000000	100.060490 
2300.000000	100.039186 
2299.000000	100.025633 
2298.000000	100.017434 
2297.000000	100.025301 
2296.000000	100.052082 
2295.000000	100.097113 
2294.000000	100.149947 
2293.000000	100.203651 
2292.000000	100.251170 
2291.000000	100.289944 
2290.000000	100.319148 
2289.000000	100.338713 
2288.000000	100.352278 
2287.000000	100.369049 
2286.000000	100.401367 
2285.000000	100.450870 
2284.000000	100.506685 
2283.000000	100.552910 
2282.000000	100.583443 
2281.000000	100.601222 
2280.000000	100.611452 
2279.000000	100.615252 
2278.000000	100.613251 
2277.000000	100.608895 
2276.000000	100.605584 
2275.000000	100.604962 
2274.000000	100.606957 
2273.000000	100.612421 
2272.000000	100.620528 
2271.000000	100.629595 
2270.000000	100.638679 
2269.000000	100.647521 
2268.000000	100.652169 
2267.000000	100.645615 
2266.000000	100.624293 
2265.000000	100.594646 
2264.000000	100.571246 
2263.000000	100.567334 
2262.000000	100.585118 
2261.000000	100.613209 
2260.000000	100.635556 
2259.000000	100.643648 
2258.000000	100.641753 
2257.000000	100.639525 
2256.000000	100.642881 
2255.000000	100.651356 
2254.000000	100.661733 
2253.000000	100.672003 
2252.000000	100.681298 
2251.000000	100.688571 
2250.000000	100.691782 
2249.000000	100.690129 
2248.000000	100.685513 
2247.000000	100.682735 
2246.000000	100.685429 
2245.000000	100.693416 
2244.000000	100.703393 
2243.000000	100.711229 
2242.000000	100.714581 
2241.000000	100.713933 
2240.000000	100.711760 
2239.000000	100.710782 
2238.000000	100.711968 
2237.000000	100.714453 
2236.000000	100.716802 
2235.000000	100.718179 
2234.000000	100.718748 
2233.000000	100.719211 
2232.000000	100.720062 
2231.000000	100.721189 
2230.000000	100.722147 
2229.000000	100.722632 
2228.000000	100.722669 
2227.000000	100.722562 
2226.000000	100.722789 
2225.000000	100.723775 
2224.000000	100.725510 
2223.000000	100.727463 
2222.000000	100.729177 
2221.000000	100.730942 
2220.000000	100.733324 
2219.000000	100.735826 
2218.000000	100.736616 
2217.000000	100.734327 
2216.000000	100.730267 
2215.000000	100.727830 
2214.000000	100.728953 
2213.000000	100.732155 
2212.000000	100.734588 
2211.000000	100.734952 
2210.000000	100.733702 
2209.000000	100.732036 
2208.000000	100.732040 
2207.000000	100.736002 
2206.000000	100.743131 
2205.000000	100.748212 
2204.000000	100.745786 
2203.000000	100.734923 
2202.000000	100.718677 
2201.000000	100.699196 
2200.000000	100.678744 
2199.000000	100.663953 
2198.000000	100.659969 
2197.000000	100.663306 
2196.000000	100.665705 
2195.000000	100.664379 
2194.000000	100.663462 
2193.000000	100.664911 
2192.000000	100.664627 
2191.000000	100.658909 
2190.000000	100.649586 
2189.000000	100.640901 
2188.000000	100.635073 
2187.000000	100.632477 
2186.000000	100.632662 
2185.000000	100.633144 
2184.000000	100.630555 
2183.000000	100.624745 
2182.000000	100.618438 
2181.000000	100.611642 
2180.000000	100.600923 
2179.000000	100.586603 
2178.000000	100.576018 
2177.000000	100.575784 
2176.000000	100.584440 
2175.000000	100.595548 
2174.000000	100.604972 
2173.000000	100.611286 
2172.000000	100.612029 
2171.000000	100.605085 
2170.000000	100.592998 
2169.000000	100.582088 
2168.000000	100.576528 
2167.000000	100.575447 
2166.000000	100.575261 
2165.000000	100.572475 
2164.000000	100.565250 
2163.000000	100.555560 
2162.000000	100.550257 
2161.000000	100.556983 
2160.000000	100.577913 
2159.000000	100.607437 
2158.000000	100.633938 
2157.000000	100.647300 
2156.000000	100.646369 
2155.000000	100.639621 
2154.000000	100.638854 
2153.000000	100.647883 
2152.000000	100.660451 
2151.000000	100.669021 
2150.000000	100.673546 
2149.000000	100.679140 
2148.000000	100.687594 
2147.000000	100.694914 
2146.000000	100.697056 
2145.000000	100.694674 
2144.000000	100.691902 
2143.000000	100.692243 
2142.000000	100.696075 
2141.000000	100.701164 
2140.000000	100.705241 
2139.000000	100.708520 
2138.000000	100.713183 
2137.000000	100.720343 
2136.000000	100.728695 
2135.000000	100.736480 
2134.000000	100.743193 
2133.000000	100.748674 
2132.000000	100.752213 
2131.000000	100.753784 
2130.000000	100.755063 
2129.000000	100.757877 
2128.000000	100.762220 
2127.000000	100.766809 
2126.000000	100.771084 
2125.000000	100.775634 
2124.000000	100.780967 
2123.000000	100.786787 
2122.000000	100.792257 
2121.000000	100.796492 
2120.000000	100.799024 
2119.000000	100.799853 
2118.000000	100.799251 
2117.000000	100.798090 
2116.000000	100.797889 
2115.000000	100.800293 
2114.000000	100.805531 
2113.000000	100.810500 
2112.000000	100.811223 
2111.000000	100.806876 
2110.000000	100.801525 
2109.000000	100.799707 
2108.000000	100.801773 
2107.000000	100.805291 
2106.000000	100.809091 
2105.000000	100.813673 
2104.000000	100.818569 
2103.000000	100.822589 
2102.000000	100.826486 
2101.000000	100.832352 
2100.000000	100.839673 
2099.000000	100.844827 
2098.000000	100.845328 
2097.000000	100.841934 
2096.000000	100.836789 
2095.000000	100.832151 
2094.000000	100.831016 
2093.000000	100.835373 
2092.000000	100.842835 
2091.000000	100.847982 
2090.000000	100.848369 
2089.000000	100.846564 
2088.000000	100.845337 
2087.000000	100.843517 
2086.000000	100.838222 
2085.000000	100.828691 
2084.000000	100.816386 
2083.000000	100.803580 
2082.000000	100.793008 
2081.000000	100.786709 
2080.000000	100.784029 
2079.000000	100.782442 
2078.000000	100.781482 
2077.000000	100.784199 
2076.000000	100.792622 
2075.000000	100.803204 
2074.000000	100.808179 
2073.000000	100.802215 
2072.000000	100.788835 
2071.000000	100.779365 
2070.000000	100.781912 
2069.000000	100.791532 
2068.000000	100.795365 
2067.000000	100.789123 
2066.000000	100.781468 
2065.000000	100.780458 
2064.000000	100.781367 
2063.000000	100.775403 
2062.000000	100.763735 
2061.000000	100.754680 
2060.000000	100.751272 
2059.000000	100.749173 
2058.000000	100.745218 
2057.000000	100.741033 
2056.000000	100.738830 
2055.000000	100.739162 
2054.000000	100.742271 
2053.000000	100.747211 
2052.000000	100.750123 
2051.000000	100.746723 
2050.000000	100.736172 
2049.000000	100.720782 
2048.000000	100.702786 
2047.000000	100.685192 
2046.000000	100.672665 
2045.000000	100.666134 
2044.000000	100.659923 
2043.000000	100.648902 
2042.000000	100.635952 
2041.000000	100.626476 
2040.000000	100.618767 
2039.000000	100.607769 
2038.000000	100.596434 
2037.000000	100.594158 
2036.000000	100.603589 
2035.000000	100.616601 
2034.000000	100.624486 
2033.000000	100.626716 
2032.000000	100.627224 
2031.000000	100.628091 
2030.000000	100.629434 
2029.000000	100.630880 
2028.000000	100.630109 
2027.000000	100.623059 
2026.000000	100.608381 
2025.000000	100.590864 
2024.000000	100.578579 
2023.000000	100.576188 
2022.000000	100.582565 
2021.000000	100.593090 
2020.000000	100.603184 
2019.000000	100.610394 
2018.000000	100.613702 
2017.000000	100.612307 
2016.000000	100.606229 
2015.000000	100.597952 
2014.000000	100.591419 
2013.000000	100.588347 
2012.000000	100.587246 
2011.000000	100.586345 
2010.000000	100.585463 
2009.000000	100.583900 
2008.000000	100.578907 
2007.000000	100.569072 
2006.000000	100.558533 
2005.000000	100.554614 
2004.000000	100.560460 
2003.000000	100.573349 
2002.000000	100.587341 
2001.000000	100.597053 
2000.000000	100.600145 
1999.000000	100.597685 
1998.000000	100.593083 
1997.000000	100.589035 
1996.000000	100.585783 
1995.000000	100.582844 
1994.000000	100.580716 
1993.000000	100.580117 
1992.000000	100.580476 
1991.000000	100.580851 
1990.000000	100.582069 
1989.000000	100.585342 
1988.000000	100.589430 
1987.000000	100.591541 
1986.000000	100.590901 
1985.000000	100.589678 
1984.000000	100.590287 
1983.000000	100.593018 
1982.000000	100.596940 
1981.000000	100.601612 
1980.000000	100.606938 
1979.000000	100.612176 
1978.000000	100.616163 
1977.000000	100.618447 
1976.000000	100.619729 
1975.000000	100.621082 
1974.000000	100.623119 
1973.000000	100.625942 
1972.000000	100.629347 
1971.000000	100.632923 
1970.000000	100.636306 
1969.000000	100.639533 
1968.000000	100.643022 
1967.000000	100.647126 
1966.000000	100.651817 
1965.000000	100.656850 
1964.000000	100.661937 
1963.000000	100.666908 
1962.000000	100.671744 
1961.000000	100.676448 
1960.000000	100.681103 
1959.000000	100.685874 
1958.000000	100.690890 
1957.000000	100.696173 
1956.000000	100.701646 
1955.000000	100.707200 
1954.000000	100.712758 
1953.000000	100.718292 
1952.000000	100.723824 
1951.000000	100.729399 
1950.000000	100.735054 
1949.000000	100.740785 
1948.000000	100.746543 
1947.000000	100.752273 
1946.000000	100.757962 
1945.000000	100.763644 
1944.000000	100.769364 
1943.000000	100.775129 
1942.000000	100.780893 
1941.000000	100.786596 
1940.000000	100.792207 
1939.000000	100.797741 
1938.000000	100.803221 
1937.000000	100.808656 
1936.000000	100.814056 
1935.000000	100.819460 
1934.000000	100.824922 
1933.000000	100.830472 
1932.000000	100.836108 
1931.000000	100.841807 
1930.000000	100.847539 
1929.000000	100.853256 
1928.000000	100.858910 
1927.000000	100.864475 
1926.000000	100.869956 
1925.000000	100.875352 
1924.000000	100.880617 
1923.000000	100.885684 
1922.000000	100.890514 
1921.000000	100.895128 
1920.000000	100.899588 
1919.000000	100.903971 
1918.000000	100.908332 
1917.000000	100.912679 
1916.000000	100.916988 
1915.000000	100.921249 
1914.000000	100.925479 
1913.000000	100.929691 
1912.000000	100.933883 
1911.000000	100.938052 
1910.000000	100.942199 
1909.000000	100.946292 
1908.000000	100.950259 
1907.000000	100.954036 
1906.000000	100.957616 
1905.000000	100.961025 
1904.000000	100.964283 
1903.000000	100.967405 
1902.000000	100.970413 
1901.000000	100.973335 
1900.000000	100.976190 
1899.000000	100.979004 
1898.000000	100.981808 
1897.000000	100.984614 
1896.000000	100.987391 
1895.000000	100.990104 
1894.000000	100.992769 
1893.000000	100.995434 
1892.000000	100.998122 
1891.000000	101.000798 
1890.000000	101.003390 
1889.000000	101.005812 
1888.000000	101.007988 
1887.000000	101.009889 
1886.000000	101.011546 
1885.000000	101.013009 
1884.000000	101.014301 
1883.000000	101.015425 
1882.000000	101.016398 
1881.000000	101.017256 
1880.000000	101.018040 
1879.000000	101.018768 
1878.000000	101.019431 
1877.000000	101.020013 
1876.000000	101.020486 
1875.000000	101.020774 
1874.000000	101.020798 
1873.000000	101.020573 
1872.000000	101.020164 
1871.000000	101.019601 
1870.000000	101.019125 
1869.000000	101.019391 
1868.000000	101.020213 
1867.000000	101.019661 
1866.000000	101.016822 
1865.000000	101.013536 
1864.000000	101.011745 
1863.000000	101.011266 
1862.000000	101.011589 
1861.000000	101.014024 
1860.000000	101.019018 
1859.000000	101.023702 
1858.000000	101.026209 
1857.000000	101.028357 
1856.000000	101.030983 
1855.000000	101.032413 
1854.000000	101.031940 
1853.000000	101.029994 
1852.000000	101.026071 
1851.000000	101.019804 
1850.000000	101.015297 
1849.000000	101.016571 
1848.000000	101.018336 
1847.000000	101.007308 
1846.000000	100.977476 
1845.000000	100.940926 
1844.000000	100.916767 
1843.000000	100.910137 
1842.000000	100.917739 
1841.000000	100.932097 
1840.000000	100.947065 
1839.000000	100.962571 
1838.000000	100.977926 
1837.000000	100.984610 
1836.000000	100.974537 
1835.000000	100.954747 
1834.000000	100.942879 
1833.000000	100.948080 
1832.000000	100.968674 
1831.000000	100.995859 
1830.000000	101.018185 
1829.000000	101.025573 
1828.000000	101.019677 
1827.000000	101.011339 
1826.000000	101.004022 
1825.000000	100.995529 
1824.000000	100.978173 
1823.000000	100.947551 
1822.000000	100.917163 
1821.000000	100.907481 
1820.000000	100.921868 
1819.000000	100.937090 
1818.000000	100.934200 
1817.000000	100.922398 
1816.000000	100.912803 
1815.000000	100.896373 
1814.000000	100.869140 
1813.000000	100.851298 
1812.000000	100.858934 
1811.000000	100.864437 
1810.000000	100.837508 
1809.000000	100.803018 
1808.000000	100.787414 
1807.000000	100.772941 
1806.000000	100.742754 
1805.000000	100.711492 
1804.000000	100.690764 
1803.000000	100.662193 
1802.000000	100.607905 
1801.000000	100.548645 
1800.000000	100.494997 
1799.000000	100.417419 
1798.000000	100.319390 
1797.000000	100.246379 
1796.000000	100.210869 
1795.000000	100.178214 
1794.000000	100.125276 
1793.000000	100.081585 
1792.000000	100.077538 
1791.000000	100.066194 
1790.000000	100.009713 
1789.000000	99.941358  
1788.000000	99.890989  
1787.000000	99.851089  
1786.000000	99.807180  
1785.000000	99.765112  
1784.000000	99.731632  
1783.000000	99.700109  
1782.000000	99.657322  
1781.000000	99.596832  
1780.000000	99.513548  
1779.000000	99.405490  
1778.000000	99.289789  
1777.000000	99.182427  
1776.000000	99.073846  
1775.000000	98.938164  
1774.000000	98.760611  
1773.000000	98.559398  
1772.000000	98.381719  
1771.000000	98.222495  
1770.000000	98.035935  
1769.000000	97.810637  
1768.000000	97.574998  
1767.000000	97.354451  
1766.000000	97.147236  
1765.000000	96.938774  
1764.000000	96.713024  
1763.000000	96.459249  
1762.000000	96.177076  
1761.000000	95.894929  
1760.000000	95.651917  
1759.000000	95.442729  
1758.000000	95.213119  
1757.000000	94.917087  
1756.000000	94.573346  
1755.000000	94.237208  
1754.000000	93.918778  
1753.000000	93.584624  
1752.000000	93.232623  
1751.000000	92.920406  
1750.000000	92.675913  
1749.000000	92.442232  
1748.000000	92.179472  
1747.000000	91.901278  
1746.000000	91.619351  
1745.000000	91.329511  
1744.000000	91.039154  
1743.000000	90.757526  
1742.000000	90.455074  
1741.000000	90.096602  
1740.000000	89.718173  
1739.000000	89.414935  
1738.000000	89.222915  
1737.000000	89.101910  
1736.000000	89.022011  
1735.000000	89.025688  
1734.000000	89.176082  
1733.000000	89.372662  
1732.000000	89.471391  
1731.000000	89.449561  
1730.000000	89.335930  
1729.000000	89.164545  
1728.000000	88.984401  
1727.000000	88.836537  
1726.000000	88.727146  
1725.000000	88.642842  
1724.000000	88.573513  
1723.000000	88.522572  
1722.000000	88.499705  
1721.000000	88.518044  
1720.000000	88.570924  
1719.000000	88.594306  
1718.000000	88.512934  
1717.000000	88.445343  
1716.000000	88.531414  
1715.000000	88.720643  
1714.000000	88.958228  
1713.000000	89.242740  
1712.000000	89.564927  
1711.000000	89.912561  
1710.000000	90.285101  
1709.000000	90.696853  
1708.000000	91.158211  
1707.000000	91.659417  
1706.000000	92.187198  
1705.000000	92.708169  
1704.000000	93.151912  
1703.000000	93.472263  
1702.000000	93.706308  
1701.000000	93.991918  
1700.000000	94.408462  
1699.000000	94.785927  
1698.000000	95.082044  
1697.000000	95.404285  
1696.000000	95.796602  
1695.000000	96.105276  
1694.000000	96.270788  
1693.000000	96.397437  
1692.000000	96.536308  
1691.000000	96.685613  
1690.000000	96.828964  
1689.000000	96.965499  
1688.000000	97.112514  
1687.000000	97.265850  
1686.000000	97.413319  
1685.000000	97.550103  
1684.000000	97.677375  
1683.000000	97.709572  
1682.000000	97.696105  
1681.000000	97.714155  
1680.000000	97.773376  
1679.000000	97.848443  
1678.000000	97.921497  
1677.000000	97.982642  
1676.000000	98.033098  
1675.000000	98.091577  
1674.000000	98.162104  
1673.000000	98.236366  
1672.000000	98.290672  
1671.000000	98.320696  
1670.000000	98.366504  
1669.000000	98.451403  
1668.000000	98.539568  
1667.000000	98.618063  
1666.000000	98.681293  
1665.000000	98.724447  
1664.000000	98.753874  
1663.000000	98.784099  
1662.000000	98.819093  
1661.000000	98.844218  
1660.000000	98.849843  
1659.000000	98.859468  
1658.000000	98.906967  
1657.000000	99.011055  
1656.000000	99.136989  
1655.000000	99.247453  
1654.000000	99.298867  
1653.000000	99.290534  
1652.000000	99.161613  
1651.000000	99.095021  
1650.000000	99.084971  
1649.000000	99.080965  
1648.000000	99.039884  
1647.000000	99.000595  
1646.000000	99.008684  
1645.000000	99.033778  
1644.000000	99.061914  
1643.000000	99.083772  
1642.000000	99.097332  
1641.000000	99.116107  
1640.000000	99.146742  
1639.000000	99.179745  
1638.000000	99.201809  
1637.000000	99.211824  
1636.000000	99.224828  
1635.000000	99.240461  
1634.000000	99.243031  
1633.000000	99.250298  
1632.000000	99.258539  
1631.000000	99.267787  
1630.000000	99.290355  
1629.000000	99.327963  
1628.000000	99.358242  
1627.000000	99.366265  
1626.000000	99.360869  
1625.000000	99.354365  
1624.000000	99.348566  
1623.000000	99.351823  
1622.000000	99.374003  
1621.000000	99.408762  
1620.000000	99.444282  
1619.000000	99.469984  
1618.000000	99.481892  
1617.000000	99.486891  
1616.000000	99.488213  
1615.000000	99.493470  
1614.000000	99.516892  
1613.000000	99.545815  
1612.000000	99.567043  
1611.000000	99.589172  
1610.000000	99.634091  
1609.000000	99.695462  
1608.000000	99.743504  
1607.000000	99.774693  
1606.000000	99.806275  
1605.000000	99.840153  
1604.000000	99.866978  
1603.000000	99.893826  
1602.000000	99.933760  
1601.000000	99.975853  
1600.000000	100.002550 
1599.000000	100.022084 
1598.000000	100.051567 
1597.000000	100.087355 
1596.000000	100.111323 
1595.000000	100.119589 
1594.000000	100.127025 
1593.000000	100.138322 
1592.000000	100.145050 
1591.000000	100.150070 
1590.000000	100.166098 
1589.000000	100.188124 
1588.000000	100.197648 
1587.000000	100.192771 
1586.000000	100.185185 
1585.000000	100.173596 
1584.000000	100.149239 
1583.000000	100.117295 
1582.000000	100.096887 
1581.000000	100.091311 
1580.000000	100.088620 
1579.000000	100.081649 
1578.000000	100.072303 
1577.000000	100.058724 
1576.000000	100.042411 
1575.000000	100.034523 
1574.000000	100.043250 
1573.000000	100.057299 
1572.000000	100.063728 
1571.000000	100.060123 
1570.000000	100.055270 
1569.000000	100.050224 
1568.000000	100.039045 
1567.000000	100.029805 
1566.000000	100.026750 
1565.000000	100.025906 
1564.000000	100.025019 
1563.000000	100.028863 
1562.000000	100.042076 
1561.000000	100.052830 
1560.000000	100.033135 
1559.000000	99.973967  
1558.000000	99.935515  
1557.000000	99.904265  
1556.000000	99.880231  
1555.000000	99.863834  
1554.000000	99.852024  
1553.000000	99.844149  
1552.000000	99.838990  
1551.000000	99.832245  
1550.000000	99.820839  
1549.000000	99.803908  
1548.000000	99.784649  
1547.000000	99.766574  
1546.000000	99.749888  
1545.000000	99.732912  
1544.000000	99.714960  
1543.000000	99.694303  
1542.000000	99.670323  
1541.000000	99.654757  
1540.000000	99.666275  
1539.000000	99.681097  
1538.000000	99.672574  
1537.000000	99.657188  
1536.000000	99.645341  
1535.000000	99.637380  
1534.000000	99.633794  
1533.000000	99.637374  
1532.000000	99.639373  
1531.000000	99.632469  
1530.000000	99.622860  
1529.000000	99.618634  
1528.000000	99.616669  
1527.000000	99.604949  
1526.000000	99.580178  
1525.000000	99.560626  
1524.000000	99.556073  
1523.000000	99.549950  
1522.000000	99.537775  
1521.000000	99.558609  
1520.000000	99.607896  
1519.000000	99.649223  
1518.000000	99.665082  
1517.000000	99.663422  
1516.000000	99.657529  
1515.000000	99.641592  
1514.000000	99.614053  
1513.000000	99.589035  
1512.000000	99.585114  
1511.000000	99.600970  
1510.000000	99.605725  
1509.000000	99.556681  
1508.000000	99.446084  
1507.000000	99.370176  
1506.000000	99.348668  
1505.000000	99.300382  
1504.000000	99.312592  
1503.000000	99.382184  
1502.000000	99.475691  
1501.000000	99.578890  
1500.000000	99.690265  
1499.000000	99.790230  
1498.000000	99.838863  
1497.000000	99.848955  
1496.000000	99.884681  
1495.000000	99.939438  
1494.000000	99.967679  
1493.000000	99.964616  
1492.000000	99.954157  
1491.000000	99.955500  
1490.000000	99.970526  
1489.000000	100.003649 
1488.000000	100.031075 
1487.000000	100.015778 
1486.000000	99.970777  
1485.000000	99.924499  
1484.000000	99.886550  
1483.000000	99.851092  
1482.000000	99.807179  
1481.000000	99.758108  
1480.000000	99.717373  
1479.000000	99.685886  
1478.000000	99.652730  
1477.000000	99.607518  
1476.000000	99.542829  
1475.000000	99.439625  
1474.000000	99.297386  
1473.000000	99.184672  
1472.000000	99.176919  
1471.000000	99.221893  
1470.000000	99.252958  
1469.000000	99.268900  
1468.000000	99.283946  
1467.000000	99.290367  
1466.000000	99.266992  
1465.000000	99.217395  
1464.000000	99.169751  
1463.000000	99.137118  
1462.000000	99.116751  
1461.000000	99.108880  
1460.000000	99.106606  
1459.000000	99.076706  
1458.000000	98.964297  
1457.000000	98.808971  
1456.000000	98.729527  
1455.000000	98.740005  
1454.000000	98.779103  
1453.000000	98.810506  
1452.000000	98.829245  
1451.000000	98.837456  
1450.000000	98.832411  
1449.000000	98.822114  
1448.000000	98.826027  
1447.000000	98.841101  
1446.000000	98.841956  
1445.000000	98.828899  
1444.000000	98.814892  
1443.000000	98.802138  
1442.000000	98.788869  
1441.000000	98.781033  
1440.000000	98.788377  
1439.000000	98.806744  
1438.000000	98.811278  
1437.000000	98.789601  
1436.000000	98.778544  
1435.000000	98.804881  
1434.000000	98.853518  
1433.000000	98.914670  
1432.000000	98.990978  
1431.000000	99.075902  
1430.000000	99.135509  
1429.000000	99.143834  
1428.000000	99.127711  
1427.000000	99.129920  
1426.000000	99.152771  
1425.000000	99.163188  
1424.000000	99.149427  
1423.000000	99.136871  
1422.000000	99.128584  
1421.000000	99.103139  
1420.000000	99.049779  
1419.000000	98.980452  
1418.000000	98.882610  
1417.000000	98.742802  
1416.000000	98.592115  
1415.000000	98.445788  
1414.000000	98.281147  
1413.000000	98.071276  
1412.000000	97.834855  
1411.000000	97.631586  
1410.000000	97.494958  
1409.000000	97.425143  
1408.000000	97.433164  
1407.000000	97.527488  
1406.000000	97.677417  
1405.000000	97.834538  
1404.000000	97.986573  
1403.000000	98.142310  
1402.000000	98.287332  
1401.000000	98.398744  
1400.000000	98.469401  
1399.000000	98.518877  
1398.000000	98.555324  
1397.000000	98.569114  
1396.000000	98.572417  
1395.000000	98.586751  
1394.000000	98.582302  
1393.000000	98.513055  
1392.000000	98.408275  
1391.000000	98.309513  
1390.000000	98.209123  
1389.000000	98.065389  
1388.000000	97.856539  
1387.000000	97.618242  
1386.000000	97.389765  
1385.000000	97.165172  
1384.000000	96.926547  
1383.000000	96.675276  
1382.000000	96.425920  
1381.000000	96.188792  
1380.000000	95.964749  
1379.000000	95.763972  
1378.000000	95.606384  
1377.000000	95.492296  
1376.000000	95.400073  
1375.000000	95.314292  
1374.000000	95.233507  
1373.000000	95.144596  
1372.000000	95.046560  
1371.000000	94.977313  
1370.000000	94.964379  
1369.000000	94.964491  
1368.000000	94.909857  
1367.000000	94.812886  
1366.000000	94.775833  
1365.000000	94.891924  
1364.000000	95.159861  
1363.000000	95.482259  
1362.000000	95.754785  
1361.000000	95.948769  
1360.000000	96.091212  
1359.000000	96.195921  
1358.000000	96.251604  
1357.000000	96.256173  
1356.000000	96.235558  
1355.000000	96.221761  
1354.000000	96.229249  
1353.000000	96.259348  
1352.000000	96.306244  
1351.000000	96.359103  
1350.000000	96.417943  
1349.000000	96.481105  
1348.000000	96.540969  
1347.000000	96.587089  
1346.000000	96.611427  
1345.000000	96.609467  
1344.000000	96.585945  
1343.000000	96.555374  
1342.000000	96.534409  
1341.000000	96.536485  
1340.000000	96.584025  
1339.000000	96.707460  
1338.000000	96.909397  
1337.000000	97.164849  
1336.000000	97.455616  
1335.000000	97.773717  
1334.000000	98.108669  
1333.000000	98.443094  
1332.000000	98.755084  
1331.000000	99.027230  
1330.000000	99.255395  
1329.000000	99.442818  
1328.000000	99.591072  
1327.000000	99.702635  
1326.000000	99.787493  
1325.000000	99.851067  
1324.000000	99.897174  
1323.000000	99.931227  
1322.000000	99.954204  
1321.000000	99.961072  
1320.000000	99.953065  
1319.000000	99.944269  
1318.000000	99.946231  
1317.000000	99.953748  
1316.000000	99.954804  
1315.000000	99.946016  
1314.000000	99.930930  
1313.000000	99.913259  
1312.000000	99.894188  
1311.000000	99.871803  
1310.000000	99.841254  
1309.000000	99.798790  
1308.000000	99.747432  
1307.000000	99.694608  
1306.000000	99.646420  
1305.000000	99.600204  
1304.000000	99.555104  
1303.000000	99.512494  
1302.000000	99.465824  
1301.000000	99.399781  
1300.000000	99.305933  
1299.000000	99.190223  
1298.000000	99.064274  
1297.000000	98.938152  
1296.000000	98.819919  
1295.000000	98.713715  
1294.000000	98.612819  
1293.000000	98.506951  
1292.000000	98.397764  
1291.000000	98.294552  
1290.000000	98.195225  
1289.000000	98.087014  
1288.000000	97.968601  
1287.000000	97.855787  
1286.000000	97.758572  
1285.000000	97.668299  
1284.000000	97.573822  
1283.000000	97.474731  
1282.000000	97.374088  
1281.000000	97.271356  
1280.000000	97.167637  
1279.000000	97.068704  
1278.000000	96.973420  
1277.000000	96.871087  
1276.000000	96.753994  
1275.000000	96.624554  
1274.000000	96.484652  
1273.000000	96.331433  
1272.000000	96.170434  
1271.000000	96.018428  
1270.000000	95.882341  
1269.000000	95.748621  
1268.000000	95.604974  
1267.000000	95.458492  
1266.000000	95.319567  
1265.000000	95.185285  
1264.000000	95.050460  
1263.000000	94.920502  
1262.000000	94.802208  
1261.000000	94.694825  
1260.000000	94.598771  
1259.000000	94.522661  
1258.000000	94.468679  
1257.000000	94.424015  
1256.000000	94.373130  
1255.000000	94.309513  
1254.000000	94.230163  
1253.000000	94.130480  
1252.000000	94.012321  
1251.000000	93.889000  
1250.000000	93.772906  
1249.000000	93.663981  
1248.000000	93.554597  
1247.000000	93.436505  
1246.000000	93.299033  
1245.000000	93.136036  
1244.000000	92.958373  
1243.000000	92.784542  
1242.000000	92.614982  
1241.000000	92.431983  
1240.000000	92.228498  
1239.000000	92.018765  
1238.000000	91.815562  
1237.000000	91.616525  
1236.000000	91.420804  
1235.000000	91.239820  
1234.000000	91.082205  
1233.000000	90.947242  
1232.000000	90.844005  
1231.000000	90.797990  
1230.000000	90.826881  
1229.000000	90.925448  
1228.000000	91.081687  
1227.000000	91.291172  
1226.000000	91.549502  
1225.000000	91.844555  
1224.000000	92.154486  
1223.000000	92.430012  
1222.000000	92.579590  
1221.000000	92.511383  
1220.000000	92.223389  
1219.000000	91.851224  
1218.000000	91.598407  
1217.000000	91.601886  
1216.000000	91.863330  
1215.000000	92.277642  
1214.000000	92.708449  
1213.000000	93.059727  
1212.000000	93.303909  
1211.000000	93.460437  
1210.000000	93.558045  
1209.000000	93.618091  
1208.000000	93.662681  
1207.000000	93.719587  
1206.000000	93.810920  
1205.000000	93.944594  
1204.000000	94.120284  
1203.000000	94.335069  
1202.000000	94.579736  
1201.000000	94.839782  
1200.000000	95.107120  
1199.000000	95.386239  
1198.000000	95.684517  
1197.000000	96.000606  
1196.000000	96.323156  
1195.000000	96.636625  
1194.000000	96.930016  
1193.000000	97.203567  
1192.000000	97.465173  
1191.000000	97.716352  
1190.000000	97.945429  
1189.000000	98.140128  
1188.000000	98.302938  
1187.000000	98.447150  
1186.000000	98.580672  
1185.000000	98.701320  
1184.000000	98.804752  
1183.000000	98.887852  
1182.000000	98.946487  
1181.000000	98.979070  
1180.000000	98.992570  
1179.000000	98.998790  
1178.000000	99.005543  
1177.000000	99.017764  
1176.000000	99.042864  
1175.000000	99.085394  
1174.000000	99.139663  
1173.000000	99.195534  
1172.000000	99.250510  
1171.000000	99.309306  
1170.000000	99.376202  
1169.000000	99.454979  
1168.000000	99.548536  
1167.000000	99.645793  
1166.000000	99.716233  
1165.000000	99.735882  
1164.000000	99.716504  
1163.000000	99.692378  
1162.000000	99.679836  
1161.000000	99.668134  
1160.000000	99.649810  
1159.000000	99.636575  
1158.000000	99.637043  
1157.000000	99.639853  
1156.000000	99.631441  
1155.000000	99.614467  
1154.000000	99.596522  
1153.000000	99.574023  
1152.000000	99.539844  
1151.000000	99.496626  
1150.000000	99.452480  
1149.000000	99.412024  
1148.000000	99.378742  
1147.000000	99.353910  
1146.000000	99.323506  
1145.000000	99.259103  
1144.000000	99.145592  
1143.000000	99.002528  
1142.000000	98.866800  
1141.000000	98.757034  
1140.000000	98.662762  
1139.000000	98.561520  
1138.000000	98.437173  
1137.000000	98.287610  
1136.000000	98.123440  
1135.000000	97.956355  
1134.000000	97.784942  
1133.000000	97.598300  
1132.000000	97.395788  
1131.000000	97.192307  
1130.000000	96.999001  
1129.000000	96.810731  
1128.000000	96.620605  
1127.000000	96.435725  
1126.000000	96.270171  
1125.000000	96.131690  
1124.000000	96.021147  
1123.000000	95.933330  
1122.000000	95.851117  
1121.000000	95.753024  
1120.000000	95.638358  
1119.000000	95.536300  
1118.000000	95.481025  
1117.000000	95.482890  
1116.000000	95.523857  
1115.000000	95.568334  
1114.000000	95.579085  
1113.000000	95.540785  
1112.000000	95.474358  
1111.000000	95.414461  
1110.000000	95.366382  
1109.000000	95.299663  
1108.000000	95.193117  
1107.000000	95.062218  
1106.000000	94.934009  
1105.000000	94.813689  
1104.000000	94.691224  
1103.000000	94.565656  
1102.000000	94.445852  
1101.000000	94.334606  
1100.000000	94.238432  
1099.000000	94.162271  
1098.000000	94.112156  
1097.000000	94.084195  
1096.000000	94.066253  
1095.000000	94.045130  
1094.000000	94.014555  
1093.000000	93.986501  
1092.000000	93.991044  
1091.000000	94.048736  
1090.000000	94.142538  
1089.000000	94.234118  
1088.000000	94.310339  
1087.000000	94.394664  
1086.000000	94.509553  
1085.000000	94.648356  
1084.000000	94.790613  
1083.000000	94.926927  
1082.000000	95.060420  
1081.000000	95.197872  
1080.000000	95.346755  
1079.000000	95.509473  
1078.000000	95.676739  
1077.000000	95.838629  
1076.000000	96.001849  
1075.000000	96.179802  
1074.000000	96.365885  
1073.000000	96.536730  
1072.000000	96.684756  
1071.000000	96.826198  
1070.000000	96.970215  
1069.000000	97.101228  
1068.000000	97.204230  
1067.000000	97.290578  
1066.000000	97.383690  
1065.000000	97.489540  
1064.000000	97.594986  
1063.000000	97.687676  
1062.000000	97.766167  
1061.000000	97.836258  
1060.000000	97.906787  
1059.000000	97.984412  
1058.000000	98.064784  
1057.000000	98.133298  
1056.000000	98.180387  
1055.000000	98.211208  
1054.000000	98.235239  
1053.000000	98.252454  
1052.000000	98.258050  
1051.000000	98.256020  
1050.000000	98.256381  
1049.000000	98.259663  
1048.000000	98.255252  
1047.000000	98.236472  
1046.000000	98.209497  
1045.000000	98.186461  
1044.000000	98.175724  
1043.000000	98.180031  
1042.000000	98.199165  
1041.000000	98.231030  
1040.000000	98.271414  
1039.000000	98.316337  
1038.000000	98.366982  
1037.000000	98.430187  
1036.000000	98.509795  
1035.000000	98.597662  
1034.000000	98.678272  
1033.000000	98.742938  
1032.000000	98.792819  
1031.000000	98.825647  
1030.000000	98.826849  
1029.000000	98.779015  
1028.000000	98.674869  
1027.000000	98.516308  
1026.000000	98.306809  
1025.000000	98.052404  
1024.000000	97.767668  
1023.000000	97.473402  
1022.000000	97.187676  
1021.000000	96.922672  
1020.000000	96.688168  
1019.000000	96.493945  
1018.000000	96.353864  
1017.000000	96.293593  
1016.000000	96.345061  
1015.000000	96.519573  
1014.000000	96.788800  
1013.000000	97.102602  
1012.000000	97.421579  
1011.000000	97.722766  
1010.000000	97.986370  
1009.000000	98.199234  
1008.000000	98.369032  
1007.000000	98.516350  
1006.000000	98.650623  
1005.000000	98.766737  
1004.000000	98.863725  
1003.000000	98.949588  
1002.000000	99.025522  
1001.000000	99.082701  
1000.000000	99.120600  
999.000000	 99.153096  
998.000000	 99.188587  
997.000000	 99.218230  
996.000000	 99.234427  
995.000000	 99.249395  
994.000000	 99.282776  
993.000000	 99.336866  
992.000000	 99.394220  
991.000000	 99.435578  
990.000000	 99.453111  
989.000000	 99.451574  
988.000000	 99.444653  
987.000000	 99.446484  
986.000000	 99.459044  
985.000000	 99.469311  
984.000000	 99.462800  
983.000000	 99.436716  
982.000000	 99.397572  
981.000000	 99.352380  
980.000000	 99.307119  
979.000000	 99.267264  
978.000000	 99.232211  
977.000000	 99.192945  
976.000000	 99.141903  
975.000000	 99.083238  
974.000000	 99.029307  
973.000000	 98.989766  
972.000000	 98.966924  
971.000000	 98.957519  
970.000000	 98.956069  
969.000000	 98.961059  
968.000000	 98.980723  
967.000000	 99.026664  
966.000000	 99.097542  
965.000000	 99.175337  
964.000000	 99.242667  
963.000000	 99.297715  
962.000000	 99.347939  
961.000000	 99.397556  
960.000000	 99.448619  
959.000000	 99.507098  
958.000000	 99.577607  
957.000000	 99.654950  
956.000000	 99.728396  
955.000000	 99.791093  
954.000000	 99.838445  
953.000000	 99.862466  
952.000000	 99.859441  
951.000000	 99.843449  
950.000000	 99.841484  
949.000000	 99.869645  
948.000000	 99.919309  
947.000000	 99.969090  
946.000000	 100.005758 
945.000000	 100.030663 
944.000000	 100.050407 
943.000000	 100.067260 
942.000000	 100.079452 
941.000000	 100.088341 
940.000000	 100.101964 
939.000000	 100.128135 
938.000000	 100.163872 
937.000000	 100.195978 
936.000000	 100.215209 
935.000000	 100.226759 
934.000000	 100.242216 
933.000000	 100.262638 
932.000000	 100.275836 
931.000000	 100.271870 
930.000000	 100.255905 
929.000000	 100.241696 
928.000000	 100.234629 
927.000000	 100.226970 
926.000000	 100.211625 
925.000000	 100.195681 
924.000000	 100.194056 
923.000000	 100.209865 
922.000000	 100.228493 
921.000000	 100.235701 
920.000000	 100.235557 
919.000000	 100.242612 
918.000000	 100.259323 
917.000000	 100.270758 
916.000000	 100.262023 
915.000000	 100.232964 
914.000000	 100.194393 
913.000000	 100.156744 
912.000000	 100.127054 
911.000000	 100.109786 
910.000000	 100.103341 
909.000000	 100.100369 
908.000000	 100.096216 
907.000000	 100.091649 
906.000000	 100.083458 
905.000000	 100.059997 
904.000000	 100.013022 
903.000000	 99.948739  
902.000000	 99.881122  
901.000000	 99.820435  
900.000000	 99.775666  
899.000000	 99.758403  
898.000000	 99.773784  
897.000000	 99.806969  
896.000000	 99.832677  
895.000000	 99.839166  
894.000000	 99.835585  
893.000000	 99.836289  
892.000000	 99.846699  
891.000000	 99.865067  
890.000000	 99.887743  
889.000000	 99.907643  
888.000000	 99.913954  
887.000000	 99.899334  
886.000000	 99.865207  
885.000000	 99.816738  
884.000000	 99.754775  
883.000000	 99.674958  
882.000000	 99.573182  
881.000000	 99.451549  
880.000000	 99.320684  
879.000000	 99.193599  
878.000000	 99.070877  
877.000000	 98.932555  
876.000000	 98.754986  
875.000000	 98.543206  
874.000000	 98.343393  
873.000000	 98.216871  
872.000000	 98.201694  
871.000000	 98.295830  
870.000000	 98.465578  
869.000000	 98.665254  
868.000000	 98.854513  
867.000000	 99.007884  
866.000000	 99.119213  
865.000000	 99.200128  
864.000000	 99.268928  
863.000000	 99.334966  
862.000000	 99.391476  
861.000000	 99.424072  
860.000000	 99.427154  
859.000000	 99.412415  
858.000000	 99.401708  
857.000000	 99.409990  
856.000000	 99.432449  
855.000000	 99.447456  
854.000000	 99.434909  
853.000000	 99.394481  
852.000000	 99.344888  
851.000000	 99.304295  
850.000000	 99.274392  
849.000000	 99.245993  
848.000000	 99.215817  
847.000000	 99.192610  
846.000000	 99.189684  
845.000000	 99.217336  
844.000000	 99.279050  
843.000000	 99.365468  
842.000000	 99.452723  
841.000000	 99.518095  
840.000000	 99.561734  
839.000000	 99.605215  
838.000000	 99.664707  
837.000000	 99.732867  
836.000000	 99.792258  
835.000000	 99.839681  
834.000000	 99.889077  
833.000000	 99.952466  
832.000000	 100.024640 
831.000000	 100.087342 
830.000000	 100.125345 
829.000000	 100.139499 
828.000000	 100.145821 
827.000000	 100.160199 
826.000000	 100.184144 
825.000000	 100.208064 
824.000000	 100.226540 
823.000000	 100.243817 
822.000000	 100.264699 
821.000000	 100.289141 
820.000000	 100.317008 
819.000000	 100.348367 
818.000000	 100.376045 
817.000000	 100.386976 
816.000000	 100.375604 
815.000000	 100.350368 
814.000000	 100.323917 
813.000000	 100.302509 
812.000000	 100.287024 
811.000000	 100.275424 
810.000000	 100.259656 
809.000000	 100.231061 
808.000000	 100.197661 
807.000000	 100.185571 
806.000000	 100.210777 
805.000000	 100.255201 
804.000000	 100.284136 
803.000000	 100.286163 
802.000000	 100.281081 
801.000000	 100.288049 
800.000000	 100.299598 
799.000000	 100.292062 
798.000000	 100.250944 
797.000000	 100.181008 
796.000000	 100.100754 
795.000000	 100.033110 
794.000000	 99.994206  
793.000000	 99.985203  
792.000000	 99.997961  
791.000000	 100.029112 
790.000000	 100.080503 
789.000000	 100.144115 
788.000000	 100.198978 
787.000000	 100.232116 
786.000000	 100.256026 
785.000000	 100.294541 
784.000000	 100.355301 
783.000000	 100.424641 
782.000000	 100.485146 
781.000000	 100.529927 
780.000000	 100.559624 
779.000000	 100.573469 
778.000000	 100.568577 
777.000000	 100.548451 
776.000000	 100.530041 
775.000000	 100.536568 
774.000000	 100.577115 
773.000000	 100.635556 
772.000000	 100.687880 
771.000000	 100.729306 
770.000000	 100.774106 
769.000000	 100.828455 
768.000000	 100.877143 
767.000000	 100.903979 
766.000000	 100.913090 
765.000000	 100.918941 
764.000000	 100.925341 
763.000000	 100.927989 
762.000000	 100.932044 
761.000000	 100.949497 
760.000000	 100.976751 
759.000000	 100.989285 
758.000000	 100.966564 
757.000000	 100.916214 
756.000000	 100.868371 
755.000000	 100.850782 
754.000000	 100.872522 
753.000000	 100.924854 
752.000000	 100.990304 
751.000000	 101.051025 
750.000000	 101.096628 
749.000000	 101.128665 
748.000000	 101.151731 
747.000000	 101.154640 
746.000000	 101.109540 
745.000000	 101.002137 
744.000000	 100.858122 
743.000000	 100.722054 
742.000000	 100.603575 
741.000000	 100.457926 
740.000000	 100.231085 
739.000000	 99.915006  
738.000000	 99.547078  
737.000000	 99.164828  
736.000000	 98.777706  
735.000000	 98.378939  
734.000000	 97.965579  
733.000000	 97.540203  
732.000000	 97.106932  
731.000000	 96.672674  
730.000000	 96.244080  
729.000000	 95.814890  
728.000000	 95.384375  
727.000000	 94.990766  
726.000000	 94.695745  
725.000000	 94.542996  
724.000000	 94.540067  
723.000000	 94.670878  
722.000000	 94.910597  
721.000000	 95.233609  
720.000000	 95.615980  
719.000000	 96.019873  
718.000000	 96.386138  
717.000000	 96.663855  
716.000000	 96.845645  
715.000000	 96.975483  
714.000000	 97.106778  
713.000000	 97.244740  
712.000000	 97.358515  
711.000000	 97.447158  
710.000000	 97.552565  
709.000000	 97.673824  
708.000000	 97.782970  
707.000000	 97.875583  
706.000000	 97.967424  
705.000000	 98.064934  
704.000000	 98.161984  
703.000000	 98.252685  
702.000000	 98.337271  
701.000000	 98.417336  
700.000000	 98.492512  
699.000000	 98.571512  
698.000000	 98.663585  
697.000000	 98.764355  
696.000000	 98.864343  
695.000000	 98.960803  
694.000000	 99.060381  
693.000000	 99.166718  
692.000000	 99.273223  
691.000000	 99.375660  
690.000000	 99.475744  
689.000000	 99.573913  
688.000000	 99.666547  
687.000000	 99.750786  
686.000000	 99.830288  
685.000000	 99.910289  
684.000000	 99.990911  
683.000000	 100.070037 
682.000000	 100.146845 
681.000000	 100.220560 
680.000000	 100.289382 
679.000000	 100.353851 
678.000000	 100.417752 
677.000000	 100.481138 
676.000000	 100.542097 
675.000000	 100.596370 
674.000000	 100.642010 
673.000000	 100.685777 
672.000000	 100.743030 
671.000000	 100.830681 
670.000000	 100.964312 
669.000000	 101.137343 
668.000000	 101.249148 
667.000000	 101.197749 
666.000000	 101.063588 
665.000000	 100.979744 
664.000000	 100.947573 
663.000000	 100.942795 
662.000000	 100.950852 
661.000000	 100.962991 
660.000000	 100.974246 
659.000000	 100.982285 
658.000000	 100.987390 
657.000000	 100.989631 
656.000000	 100.991715 
655.000000	 100.994019 
654.000000	 100.992460 
653.000000	 100.985008 
652.000000	 100.977401 
651.000000	 100.977566 
650.000000	 100.986795 
