# Supplementary material for: Characterization of Ingested Microplastics in a Regional Endemic Lizard Apathya cappadocica (Werner, 1902) from Türkiye
Source: Biology (Basel). 2025 Oct 21;14(10):1457. doi: 10.3390/biology14101457 (PMC12561676; doi:10.3390/biology14101457)
Supplement: Supplementary file 1 [file biology-14-01457-s001.zip › biology-3832026-Supplementary materials/Supplementary material Figure S1-27/FTIR SPECTRA/Figure S21-k70-2.asc]

PE IR                   SPECTRUM    ASCII       PEDS        1.60        
  -1
~SP.SP
25/07/17
11:00:01.00
25/07/17
11:00:07.00
Administrator

650.000000
4


SPECTRUM 100,CPU32 MAIN 00.02.8200 12-DECEMBER-2006 10:00:00
MIR TGS
MIR
OPTKBR
79161
0.200000

4.000000
STRONG
RATIO
SPECTRUM
MAGNITUDE
UNIVERSAL ATR
DOUBLE

COMBINED


0


#HDR
-1
-1
#GR
CM-1
%T
0.00002384185791015625
0.0
4000.000000
-1.000000
3351
8
100.161274
90.573131
#DATA
4000.000000	99.896498  
3999.000000	99.887696  
3998.000000	99.876282  
3997.000000	99.864122  
3996.000000	99.855881  
3995.000000	99.852058  
3994.000000	99.850030  
3993.000000	99.846341  
3992.000000	99.841124  
3991.000000	99.838073  
3990.000000	99.840588  
3989.000000	99.848410  
3988.000000	99.857417  
3987.000000	99.862449  
3986.000000	99.861090  
3985.000000	99.854807  
3984.000000	99.847385  
3983.000000	99.841301  
3982.000000	99.836142  
3981.000000	99.830938  
3980.000000	99.826459  
3979.000000	99.824757  
3978.000000	99.826977  
3977.000000	99.831929  
3976.000000	99.836843  
3975.000000	99.839113  
3974.000000	99.838147  
3973.000000	99.835732  
3972.000000	99.834376  
3971.000000	99.835766  
3970.000000	99.839782  
3969.000000	99.844389  
3968.000000	99.846969  
3967.000000	99.845644  
3966.000000	99.840248  
3965.000000	99.832722  
3964.000000	99.825954  
3963.000000	99.821578  
3962.000000	99.819235  
3961.000000	99.817596  
3960.000000	99.815819  
3959.000000	99.814464  
3958.000000	99.814247  
3957.000000	99.814474  
3956.000000	99.813812  
3955.000000	99.811720  
3954.000000	99.808656  
3953.000000	99.804947  
3952.000000	99.799963  
3951.000000	99.792907  
3950.000000	99.783634  
3949.000000	99.773325  
3948.000000	99.764666  
3947.000000	99.760153  
3946.000000	99.761180  
3945.000000	99.768087  
3944.000000	99.779098  
3943.000000	99.788791  
3942.000000	99.791197  
3941.000000	99.785996  
3940.000000	99.778904  
3939.000000	99.775730  
3938.000000	99.776279  
3937.000000	99.774354  
3936.000000	99.764169  
3935.000000	99.745850  
3934.000000	99.726436  
3933.000000	99.715111  
3932.000000	99.715711  
3931.000000	99.723560  
3930.000000	99.728971  
3929.000000	99.727697  
3928.000000	99.724115  
3927.000000	99.724591  
3926.000000	99.730373  
3925.000000	99.735394  
3924.000000	99.731783  
3923.000000	99.718020  
3922.000000	99.699104  
3921.000000	99.680476  
3920.000000	99.664120  
3919.000000	99.649955  
3918.000000	99.640977  
3917.000000	99.641943  
3916.000000	99.653479  
3915.000000	99.670378  
3914.000000	99.686795  
3913.000000	99.699701  
3912.000000	99.707609  
3911.000000	99.710402  
3910.000000	99.708975  
3909.000000	99.703570  
3908.000000	99.691867  
3907.000000	99.669775  
3906.000000	99.634804  
3905.000000	99.589557  
3904.000000	99.542297  
3903.000000	99.506659  
3902.000000	99.493982  
3901.000000	99.504984  
3900.000000	99.530217  
3899.000000	99.554963  
3898.000000	99.569169  
3897.000000	99.572110  
3896.000000	99.567435  
3895.000000	99.560288  
3894.000000	99.556002  
3893.000000	99.557222  
3892.000000	99.560175  
3891.000000	99.558378  
3890.000000	99.548982  
3889.000000	99.533407  
3888.000000	99.516233  
3887.000000	99.506304  
3886.000000	99.507293  
3885.000000	99.512397  
3884.000000	99.513262  
3883.000000	99.510574  
3882.000000	99.510928  
3881.000000	99.515558  
3880.000000	99.517623  
3879.000000	99.513040  
3878.000000	99.505448  
3877.000000	99.500449  
3876.000000	99.501429  
3875.000000	99.504939  
3874.000000	99.500805  
3873.000000	99.483028  
3872.000000	99.457543  
3871.000000	99.437572  
3870.000000	99.429167  
3869.000000	99.426825  
3868.000000	99.422755  
3867.000000	99.415843  
3866.000000	99.412446  
3865.000000	99.417471  
3864.000000	99.426504  
3863.000000	99.431232  
3862.000000	99.429033  
3861.000000	99.423728  
3860.000000	99.420559  
3859.000000	99.422120  
3858.000000	99.425960  
3857.000000	99.426193  
3856.000000	99.417679  
3855.000000	99.404475  
3854.000000	99.392230  
3853.000000	99.382692  
3852.000000	99.379952  
3851.000000	99.384003  
3850.000000	99.389124  
3849.000000	99.394453  
3848.000000	99.401537  
3847.000000	99.411583  
3846.000000	99.423701  
3845.000000	99.433596  
3844.000000	99.435878  
3843.000000	99.429884  
3842.000000	99.419480  
3841.000000	99.408641  
3840.000000	99.399822  
3839.000000	99.394714  
3838.000000	99.394036  
3837.000000	99.396462  
3836.000000	99.399276  
3835.000000	99.401281  
3834.000000	99.402757  
3833.000000	99.404819  
3832.000000	99.408586  
3831.000000	99.414212  
3830.000000	99.421622  
3829.000000	99.431039  
3828.000000	99.441907  
3827.000000	99.451395  
3826.000000	99.454003  
3825.000000	99.443908  
3824.000000	99.421271  
3823.000000	99.400416  
3822.000000	99.397303  
3821.000000	99.407334  
3820.000000	99.413336  
3819.000000	99.411330  
3818.000000	99.409252  
3817.000000	99.420513  
3816.000000	99.449678  
3815.000000	99.483736  
3814.000000	99.507352  
3813.000000	99.518415  
3812.000000	99.525587  
3811.000000	99.534389  
3810.000000	99.540734  
3809.000000	99.538639  
3808.000000	99.528866  
3807.000000	99.515791  
3806.000000	99.501413  
3805.000000	99.484849  
3804.000000	99.469869  
3803.000000	99.473345  
3802.000000	99.502212  
3801.000000	99.531764  
3800.000000	99.536365  
3799.000000	99.522295  
3798.000000	99.513609  
3797.000000	99.530134  
3796.000000	99.569099  
3795.000000	99.612830  
3794.000000	99.649419  
3793.000000	99.679631  
3792.000000	99.707202  
3791.000000	99.729595  
3790.000000	99.739304  
3789.000000	99.734065  
3788.000000	99.722161  
3787.000000	99.715551  
3786.000000	99.718652  
3785.000000	99.723046  
3784.000000	99.714866  
3783.000000	99.689885  
3782.000000	99.662283  
3781.000000	99.655481  
3780.000000	99.676069  
3779.000000	99.702791  
3778.000000	99.714152  
3777.000000	99.709174  
3776.000000	99.698681  
3775.000000	99.692735  
3774.000000	99.689367  
3773.000000	99.676208  
3772.000000	99.646763  
3771.000000	99.610737  
3770.000000	99.576753  
3769.000000	99.544101  
3768.000000	99.515003  
3767.000000	99.494954  
3766.000000	99.487122  
3765.000000	99.487471  
3764.000000	99.483042  
3763.000000	99.465832  
3762.000000	99.447885  
3761.000000	99.451060  
3760.000000	99.470533  
3759.000000	99.469187  
3758.000000	99.425946  
3757.000000	99.357214  
3756.000000	99.283784  
3755.000000	99.211610  
3754.000000	99.135350  
3753.000000	99.042883  
3752.000000	98.916912  
3751.000000	98.767007  
3750.000000	98.657496  
3749.000000	98.638113  
3748.000000	98.686545  
3747.000000	98.745058  
3746.000000	98.790053  
3745.000000	98.826907  
3744.000000	98.855306  
3743.000000	98.872153  
3742.000000	98.870165  
3741.000000	98.848630  
3740.000000	98.823167  
3739.000000	98.798527  
3738.000000	98.775106  
3737.000000	98.765681  
3736.000000	98.778627  
3735.000000	98.801643  
3734.000000	98.815550  
3733.000000	98.823831  
3732.000000	98.848703  
3731.000000	98.894881  
3730.000000	98.935361  
3729.000000	98.945379  
3728.000000	98.936524  
3727.000000	98.942823  
3726.000000	98.977900  
3725.000000	99.023131  
3724.000000	99.061808  
3723.000000	99.097778  
3722.000000	99.139206  
3721.000000	99.188733  
3720.000000	99.242236  
3719.000000	99.288138  
3718.000000	99.314589  
3717.000000	99.314296  
3716.000000	99.282323  
3715.000000	99.221426  
3714.000000	99.146140  
3713.000000	99.078049  
3712.000000	99.029518  
3711.000000	99.006082  
3710.000000	99.015817  
3709.000000	99.059246  
3708.000000	99.127118  
3707.000000	99.204476  
3706.000000	99.275164  
3705.000000	99.335221  
3704.000000	99.392972  
3703.000000	99.452273  
3702.000000	99.497910  
3701.000000	99.511592  
3700.000000	99.497079  
3699.000000	99.472413  
3698.000000	99.452875  
3697.000000	99.445055  
3696.000000	99.441035  
3695.000000	99.426809  
3694.000000	99.402138  
3693.000000	99.385575  
3692.000000	99.392165  
3691.000000	99.413953  
3690.000000	99.424009  
3689.000000	99.409759  
3688.000000	99.394344  
3687.000000	99.400632  
3686.000000	99.419906  
3685.000000	99.435081  
3684.000000	99.441486  
3683.000000	99.443776  
3682.000000	99.447304  
3681.000000	99.450401  
3680.000000	99.438483  
3679.000000	99.389617  
3678.000000	99.298789  
3677.000000	99.211003  
3676.000000	99.176168  
3675.000000	99.178848  
3674.000000	99.172656  
3673.000000	99.147204  
3672.000000	99.124631  
3671.000000	99.151054  
3670.000000	99.232017  
3669.000000	99.313294  
3668.000000	99.363356  
3667.000000	99.397234  
3666.000000	99.431783  
3665.000000	99.471641  
3664.000000	99.509407  
3663.000000	99.534200  
3662.000000	99.539398  
3661.000000	99.524542  
3660.000000	99.492548  
3659.000000	99.449969  
3658.000000	99.409700  
3657.000000	99.383902  
3656.000000	99.371087  
3655.000000	99.358670  
3654.000000	99.332664  
3653.000000	99.289153  
3652.000000	99.239151  
3651.000000	99.191287  
3650.000000	99.145548  
3649.000000	99.124388  
3648.000000	99.154319  
3647.000000	99.212726  
3646.000000	99.260608  
3645.000000	99.286721  
3644.000000	99.303347  
3643.000000	99.325634  
3642.000000	99.358061  
3641.000000	99.389906  
3640.000000	99.407052  
3639.000000	99.404149  
3638.000000	99.382628  
3637.000000	99.345554  
3636.000000	99.298213  
3635.000000	99.251879  
3634.000000	99.214218  
3633.000000	99.175934  
3632.000000	99.119262  
3631.000000	99.046235  
3630.000000	98.988574  
3629.000000	98.970398  
3628.000000	98.986742  
3627.000000	99.023466  
3626.000000	99.065199  
3625.000000	99.106149  
3624.000000	99.151776  
3623.000000	99.204345  
3622.000000	99.258280  
3621.000000	99.306060  
3620.000000	99.333213  
3619.000000	99.321522  
3618.000000	99.275498  
3617.000000	99.220281  
3616.000000	99.173724  
3615.000000	99.140907  
3614.000000	99.117001  
3613.000000	99.088922  
3612.000000	99.050757  
3611.000000	99.014835  
3610.000000	99.003494  
3609.000000	99.033961  
3608.000000	99.097815  
3607.000000	99.164570  
3606.000000	99.212203  
3605.000000	99.242215  
3604.000000	99.267668  
3603.000000	99.294311  
3602.000000	99.313950  
3601.000000	99.316822  
3600.000000	99.302047  
3599.000000	99.277392  
3598.000000	99.254503  
3597.000000	99.241129  
3596.000000	99.238905  
3595.000000	99.246090  
3594.000000	99.256244  
3593.000000	99.260487  
3592.000000	99.253781  
3591.000000	99.238826  
3590.000000	99.228166  
3589.000000	99.236612  
3588.000000	99.260932  
3587.000000	99.280475  
3586.000000	99.284147  
3585.000000	99.282348  
3584.000000	99.289672  
3583.000000	99.311372  
3582.000000	99.343732  
3581.000000	99.378449  
3580.000000	99.407144  
3579.000000	99.425993  
3578.000000	99.434936  
3577.000000	99.435410  
3576.000000	99.427671  
3575.000000	99.413448  
3574.000000	99.396366  
3573.000000	99.378241  
3572.000000	99.357861  
3571.000000	99.333580  
3570.000000	99.306764  
3569.000000	99.284081  
3568.000000	99.271824  
3567.000000	99.270594  
3566.000000	99.274150  
3565.000000	99.279278  
3564.000000	99.289931  
3563.000000	99.314799  
3562.000000	99.354673  
3561.000000	99.399372  
3560.000000	99.435373  
3559.000000	99.455953  
3558.000000	99.463196  
3557.000000	99.462554  
3556.000000	99.457778  
3555.000000	99.450978  
3554.000000	99.443356  
3553.000000	99.431710  
3552.000000	99.408796  
3551.000000	99.372634  
3550.000000	99.331277  
3549.000000	99.298102  
3548.000000	99.283273  
3547.000000	99.288545  
3546.000000	99.308303  
3545.000000	99.333408  
3544.000000	99.356382  
3543.000000	99.375628  
3542.000000	99.394526  
3541.000000	99.415532  
3540.000000	99.437661  
3539.000000	99.456014  
3538.000000	99.465971  
3537.000000	99.466183  
3536.000000	99.459632  
3535.000000	99.452678  
3534.000000	99.449558  
3533.000000	99.449470  
3532.000000	99.447290  
3531.000000	99.439839  
3530.000000	99.427600  
3529.000000	99.411789  
3528.000000	99.391977  
3527.000000	99.369689  
3526.000000	99.352696  
3525.000000	99.351289  
3524.000000	99.368383  
3523.000000	99.394656  
3522.000000	99.415994  
3521.000000	99.425556  
3520.000000	99.426653  
3519.000000	99.425336  
3518.000000	99.424622  
3517.000000	99.424442  
3516.000000	99.424735  
3515.000000	99.426461  
3514.000000	99.428775  
3513.000000	99.428472  
3512.000000	99.423733  
3511.000000	99.417039  
3510.000000	99.411710  
3509.000000	99.407353  
3508.000000	99.400605  
3507.000000	99.390910  
3506.000000	99.381853  
3505.000000	99.376934  
3504.000000	99.375048  
3503.000000	99.372268  
3502.000000	99.367373  
3501.000000	99.363273  
3500.000000	99.363290  
3499.000000	99.367518  
3498.000000	99.373264  
3497.000000	99.377323  
3496.000000	99.377806  
3495.000000	99.375039  
3494.000000	99.371332  
3493.000000	99.369245  
3492.000000	99.369335  
3491.000000	99.369641  
3490.000000	99.367554  
3489.000000	99.362174  
3488.000000	99.354595  
3487.000000	99.346600  
3486.000000	99.339753  
3485.000000	99.335381  
3484.000000	99.334120  
3483.000000	99.335027  
3482.000000	99.335291  
3481.000000	99.332459  
3480.000000	99.326791  
3479.000000	99.320911  
3478.000000	99.317115  
3477.000000	99.315262  
3476.000000	99.313549  
3475.000000	99.310601  
3474.000000	99.306768  
3473.000000	99.303339  
3472.000000	99.300892  
3471.000000	99.298884  
3470.000000	99.296429  
3469.000000	99.293171  
3468.000000	99.289445  
3467.000000	99.285798  
3466.000000	99.282932  
3465.000000	99.281658  
3464.000000	99.282148  
3463.000000	99.282940  
3462.000000	99.281440  
3461.000000	99.276513  
3460.000000	99.270194  
3459.000000	99.266215  
3458.000000	99.266316  
3457.000000	99.267974  
3456.000000	99.267024  
3455.000000	99.262587  
3454.000000	99.257793  
3453.000000	99.255491  
3452.000000	99.253528  
3451.000000	99.247441  
3450.000000	99.237506  
3449.000000	99.230641  
3448.000000	99.233155  
3447.000000	99.242991  
3446.000000	99.251013  
3445.000000	99.251151  
3444.000000	99.245710  
3443.000000	99.241017  
3442.000000	99.240759  
3441.000000	99.244339  
3440.000000	99.249962  
3439.000000	99.256829  
3438.000000	99.264125  
3437.000000	99.269832  
3436.000000	99.272819  
3435.000000	99.274705  
3434.000000	99.278036  
3433.000000	99.283857  
3432.000000	99.290752  
3431.000000	99.297278  
3430.000000	99.303616  
3429.000000	99.311196  
3428.000000	99.321129  
3427.000000	99.332248  
3426.000000	99.340578  
3425.000000	99.341665  
3424.000000	99.335323  
3423.000000	99.327364  
3422.000000	99.324616  
3421.000000	99.327851  
3420.000000	99.331807  
3419.000000	99.331849  
3418.000000	99.328423  
3417.000000	99.325088  
3416.000000	99.324869  
3415.000000	99.328953  
3414.000000	99.336725  
3413.000000	99.345719  
3412.000000	99.352890  
3411.000000	99.356659  
3410.000000	99.357223  
3409.000000	99.355329  
3408.000000	99.351618  
3407.000000	99.346682  
3406.000000	99.340988  
3405.000000	99.334637  
3404.000000	99.328087  
3403.000000	99.322318  
3402.000000	99.317672  
3401.000000	99.313770  
3400.000000	99.311083  
3399.000000	99.311517  
3398.000000	99.315621  
3397.000000	99.320462  
3396.000000	99.322426  
3395.000000	99.321730  
3394.000000	99.321835  
3393.000000	99.324389  
3392.000000	99.326623  
3391.000000	99.324658  
3390.000000	99.318228  
3389.000000	99.310992  
3388.000000	99.306842  
3387.000000	99.306369  
3386.000000	99.307051  
3385.000000	99.306027  
3384.000000	99.302936  
3383.000000	99.299946  
3382.000000	99.299209  
3381.000000	99.300731  
3380.000000	99.302610  
3379.000000	99.302999  
3378.000000	99.301400  
3377.000000	99.298614  
3376.000000	99.295949  
3375.000000	99.294157  
3374.000000	99.292647  
3373.000000	99.289907  
3372.000000	99.285249  
3371.000000	99.279892  
3370.000000	99.275894  
3369.000000	99.273994  
3368.000000	99.273094  
3367.000000	99.271626  
3366.000000	99.269086  
3365.000000	99.265976  
3364.000000	99.262678  
3363.000000	99.258913  
3362.000000	99.254241  
3361.000000	99.248763  
3360.000000	99.243448  
3359.000000	99.239920  
3358.000000	99.239412  
3357.000000	99.241534  
3356.000000	99.244171  
3355.000000	99.245200  
3354.000000	99.244259  
3353.000000	99.242294  
3352.000000	99.239858  
3351.000000	99.236540  
3350.000000	99.232118  
3349.000000	99.227551  
3348.000000	99.224627  
3347.000000	99.224626  
3346.000000	99.227312  
3345.000000	99.230621  
3344.000000	99.231328  
3343.000000	99.227150  
3342.000000	99.218469  
3341.000000	99.208613  
3340.000000	99.201856  
3339.000000	99.200515  
3338.000000	99.203853  
3337.000000	99.208776  
3336.000000	99.211787  
3335.000000	99.210730  
3334.000000	99.205111  
3333.000000	99.195652  
3332.000000	99.183987  
3331.000000	99.172256  
3330.000000	99.162161  
3329.000000	99.154223  
3328.000000	99.148090  
3327.000000	99.143264  
3326.000000	99.139280  
3325.000000	99.135735  
3324.000000	99.132889  
3323.000000	99.132049  
3322.000000	99.134101  
3321.000000	99.137739  
3320.000000	99.140219  
3319.000000	99.140136  
3318.000000	99.138156  
3317.000000	99.134875  
3316.000000	99.129519  
3315.000000	99.121847  
3314.000000	99.113941  
3313.000000	99.108345  
3312.000000	99.105021  
3311.000000	99.101554  
3310.000000	99.096160  
3309.000000	99.089317  
3308.000000	99.082607  
3307.000000	99.077366  
3306.000000	99.074577  
3305.000000	99.074603  
3304.000000	99.076145  
3303.000000	99.076267  
3302.000000	99.072414  
3301.000000	99.064226  
3300.000000	99.053809  
3299.000000	99.044578  
3298.000000	99.039134  
3297.000000	99.037724  
3296.000000	99.037934  
3295.000000	99.036957  
3294.000000	99.034457  
3293.000000	99.032342  
3292.000000	99.032060  
3291.000000	99.032913  
3290.000000	99.033227  
3289.000000	99.032365  
3288.000000	99.030790  
3287.000000	99.028725  
3286.000000	99.025507  
3285.000000	99.020544  
3284.000000	99.014637  
3283.000000	99.010100  
3282.000000	99.009141  
3281.000000	99.011913  
3280.000000	99.016367  
3279.000000	99.020101  
3278.000000	99.022156  
3277.000000	99.022678  
3276.000000	99.021537  
3275.000000	99.018472  
3274.000000	99.014562  
3273.000000	99.012247  
3272.000000	99.013163  
3271.000000	99.016542  
3270.000000	99.019933  
3269.000000	99.021478  
3268.000000	99.021241  
3267.000000	99.020818  
3266.000000	99.022160  
3265.000000	99.026341  
3264.000000	99.032636  
3263.000000	99.038782  
3262.000000	99.042744  
3261.000000	99.044194  
3260.000000	99.044525  
3259.000000	99.045654  
3258.000000	99.048849  
3257.000000	99.054114  
3256.000000	99.060116  
3255.000000	99.065040  
3254.000000	99.068426  
3253.000000	99.072001  
3252.000000	99.077882  
3251.000000	99.086030  
3250.000000	99.093722  
3249.000000	99.098128  
3248.000000	99.098938  
3247.000000	99.098281  
3246.000000	99.098676  
3245.000000	99.100916  
3244.000000	99.104235  
3243.000000	99.107900  
3242.000000	99.112161  
3241.000000	99.117557  
3240.000000	99.123799  
3239.000000	99.129743  
3238.000000	99.134569  
3237.000000	99.138538  
3236.000000	99.142420  
3235.000000	99.146430  
3234.000000	99.150281  
3233.000000	99.154195  
3232.000000	99.159075  
3231.000000	99.165428  
3230.000000	99.172279  
3229.000000	99.177667  
3228.000000	99.180489  
3227.000000	99.181343  
3226.000000	99.181985  
3225.000000	99.183819  
3224.000000	99.186906  
3223.000000	99.190461  
3222.000000	99.193843  
3221.000000	99.197081  
3220.000000	99.200565  
3219.000000	99.204426  
3218.000000	99.208472  
3217.000000	99.212474  
3216.000000	99.216217  
3215.000000	99.219319  
3214.000000	99.221478  
3213.000000	99.223004  
3212.000000	99.224750  
3211.000000	99.227358  
3210.000000	99.230759  
3209.000000	99.234440  
3208.000000	99.237897  
3207.000000	99.240782  
3206.000000	99.242867  
3205.000000	99.244265  
3204.000000	99.245554  
3203.000000	99.247469  
3202.000000	99.250432  
3201.000000	99.254382  
3200.000000	99.258970  
3199.000000	99.263558  
3198.000000	99.267457  
3197.000000	99.270338  
3196.000000	99.272414  
3195.000000	99.274169  
3194.000000	99.276086  
3193.000000	99.278617  
3192.000000	99.282036  
3191.000000	99.286117  
3190.000000	99.290098  
3189.000000	99.293401  
3188.000000	99.296181  
3187.000000	99.298881  
3186.000000	99.301484  
3185.000000	99.303602  
3184.000000	99.305385  
3183.000000	99.307529  
3182.000000	99.310271  
3181.000000	99.312775  
3180.000000	99.314047  
3179.000000	99.314328  
3178.000000	99.315099  
3177.000000	99.317559  
3176.000000	99.321545  
3175.000000	99.326047  
3174.000000	99.330279  
3173.000000	99.333838  
3172.000000	99.336190  
3171.000000	99.336734  
3170.000000	99.335475  
3169.000000	99.333473  
3168.000000	99.332314  
3167.000000	99.333208  
3166.000000	99.336669  
3165.000000	99.342632  
3164.000000	99.350618  
3163.000000	99.359520  
3162.000000	99.367440  
3161.000000	99.372163  
3160.000000	99.372436  
3159.000000	99.369211  
3158.000000	99.365451  
3157.000000	99.363920  
3156.000000	99.365104  
3155.000000	99.367511  
3154.000000	99.369578  
3153.000000	99.371100  
3152.000000	99.373227  
3151.000000	99.377592  
3150.000000	99.384927  
3149.000000	99.393555  
3148.000000	99.399585  
3147.000000	99.400030  
3146.000000	99.395780  
3145.000000	99.390942  
3144.000000	99.388799  
3143.000000	99.389291  
3142.000000	99.390795  
3141.000000	99.392684  
3140.000000	99.394904  
3139.000000	99.396237  
3138.000000	99.394659  
3137.000000	99.389723  
3136.000000	99.383680  
3135.000000	99.379870  
3134.000000	99.380223  
3133.000000	99.383937  
3132.000000	99.387876  
3131.000000	99.388899  
3130.000000	99.386308  
3129.000000	99.381879  
3128.000000	99.377313  
3127.000000	99.372409  
3126.000000	99.366213  
3125.000000	99.359131  
3124.000000	99.352788  
3123.000000	99.347884  
3122.000000	99.343286  
3121.000000	99.337388  
3120.000000	99.330298  
3119.000000	99.324774  
3118.000000	99.324210  
3117.000000	99.328993  
3116.000000	99.335063  
3115.000000	99.337379  
3114.000000	99.335020  
3113.000000	99.331682  
3112.000000	99.330973  
3111.000000	99.332568  
3110.000000	99.333109  
3109.000000	99.329472  
3108.000000	99.320422  
3107.000000	99.307145  
3106.000000	99.292815  
3105.000000	99.281011  
3104.000000	99.273730  
3103.000000	99.270425  
3102.000000	99.268493  
3101.000000	99.263965  
3100.000000	99.253706  
3099.000000	99.238488  
3098.000000	99.223514  
3097.000000	99.213721  
3096.000000	99.208557  
3095.000000	99.202807  
3094.000000	99.192940  
3093.000000	99.181128  
3092.000000	99.171920  
3091.000000	99.166505  
3090.000000	99.161603  
3089.000000	99.153875  
3088.000000	99.144265  
3087.000000	99.137757  
3086.000000	99.138573  
3085.000000	99.145390  
3084.000000	99.151434  
3083.000000	99.150118  
3082.000000	99.140590  
3081.000000	99.126861  
3080.000000	99.112890  
3079.000000	99.100382  
3078.000000	99.091012  
3077.000000	99.087091  
3076.000000	99.088668  
3075.000000	99.092571  
3074.000000	99.095822  
3073.000000	99.098885  
3072.000000	99.103411  
3071.000000	99.108325  
3070.000000	99.109824  
3069.000000	99.104878  
3068.000000	99.094194  
3067.000000	99.081692  
3066.000000	99.071066  
3065.000000	99.062333  
3064.000000	99.052332  
3063.000000	99.039319  
3062.000000	99.026609  
3061.000000	99.019973  
3060.000000	99.022045  
3059.000000	99.030411  
3058.000000	99.040792  
3057.000000	99.050099  
3056.000000	99.056234  
3055.000000	99.057932  
3054.000000	99.055543  
3053.000000	99.051008  
3052.000000	99.045208  
3051.000000	99.036989  
3050.000000	99.025746  
3049.000000	99.013353  
3048.000000	99.002678  
3047.000000	98.994854  
3046.000000	98.988866  
3045.000000	98.982233  
3044.000000	98.970889  
3043.000000	98.951141  
3042.000000	98.924623  
3041.000000	98.898857  
3040.000000	98.879757  
3039.000000	98.863126  
3038.000000	98.837811  
3037.000000	98.797793  
3036.000000	98.748303  
3035.000000	98.699471  
3034.000000	98.656877  
3033.000000	98.620308  
3032.000000	98.588902  
3031.000000	98.564029  
3030.000000	98.547870  
3029.000000	98.541261  
3028.000000	98.542991  
3027.000000	98.550003  
3026.000000	98.558575  
3025.000000	98.566258  
3024.000000	98.572703  
3023.000000	98.578068  
3022.000000	98.580620  
3021.000000	98.576321  
3020.000000	98.561517  
3019.000000	98.536594  
3018.000000	98.507943  
3017.000000	98.485283  
3016.000000	98.475516  
3015.000000	98.478249  
3014.000000	98.487983  
3013.000000	98.498846  
3012.000000	98.506864  
3011.000000	98.510067  
3010.000000	98.508348  
3009.000000	98.504217  
3008.000000	98.502853  
3007.000000	98.508874  
3006.000000	98.521998  
3005.000000	98.536483  
3004.000000	98.545836  
3003.000000	98.548215  
3002.000000	98.547334  
3001.000000	98.548608  
3000.000000	98.554357  
2999.000000	98.562101  
2998.000000	98.567121  
2997.000000	98.566813  
2996.000000	98.563304  
2995.000000	98.561744  
2994.000000	98.566065  
2993.000000	98.575953  
2992.000000	98.587507  
2991.000000	98.596695  
2990.000000	98.602625  
2989.000000	98.607687  
2988.000000	98.614307  
2987.000000	98.621857  
2986.000000	98.627842  
2985.000000	98.632002  
2984.000000	98.637424  
2983.000000	98.646270  
2982.000000	98.655686  
2981.000000	98.659648  
2980.000000	98.654228  
2979.000000	98.639648  
2978.000000	98.617489  
2977.000000	98.587148  
2976.000000	98.544241  
2975.000000	98.481031  
2974.000000	98.391061  
2973.000000	98.279496  
2972.000000	98.171709  
2971.000000	98.105440  
2970.000000	98.107587  
2969.000000	98.176634  
2968.000000	98.283322  
2967.000000	98.388628  
2966.000000	98.466502  
2965.000000	98.511515  
2964.000000	98.531690  
2963.000000	98.538363  
2962.000000	98.539579  
2961.000000	98.538152  
2960.000000	98.533594  
2959.000000	98.525788  
2958.000000	98.516925  
2957.000000	98.509907  
2956.000000	98.505499  
2955.000000	98.501911  
2954.000000	98.497276  
2953.000000	98.491733  
2952.000000	98.486647  
2951.000000	98.482360  
2950.000000	98.477806  
2949.000000	98.472526  
2948.000000	98.468056  
2947.000000	98.466307  
2946.000000	98.466791  
2945.000000	98.466708  
2944.000000	98.464179  
2943.000000	98.460772  
2942.000000	98.460423  
2941.000000	98.466435  
2940.000000	98.479625  
2939.000000	98.498041  
2938.000000	98.517626  
2937.000000	98.534232  
2936.000000	98.546477  
2935.000000	98.556020  
2934.000000	98.563800  
2933.000000	98.567215  
2932.000000	98.563556  
2931.000000	98.556154  
2930.000000	98.553657  
2929.000000	98.561797  
2928.000000	98.577907  
2927.000000	98.593810  
2926.000000	98.603263  
2925.000000	98.606372  
2924.000000	98.607451  
2923.000000	98.611197  
2922.000000	98.620721  
2921.000000	98.637611  
2920.000000	98.663038  
2919.000000	98.698389  
2918.000000	98.743474  
2917.000000	98.793493  
2916.000000	98.839725  
2915.000000	98.875284  
2914.000000	98.899391  
2913.000000	98.914985  
2912.000000	98.924407  
2911.000000	98.929280  
2910.000000	98.933461  
2909.000000	98.943288  
2908.000000	98.963630  
2907.000000	98.995229  
2906.000000	99.035107  
2905.000000	99.078684  
2904.000000	99.120864  
2903.000000	99.156669  
2902.000000	99.181020  
2901.000000	99.193412  
2900.000000	99.193650  
2899.000000	99.187581  
2898.000000	99.184403  
2897.000000	99.190521  
2896.000000	99.204874  
2895.000000	99.221986  
2894.000000	99.238635  
2893.000000	99.255357  
2892.000000	99.272308  
2891.000000	99.287420  
2890.000000	99.299475  
2889.000000	99.309384  
2888.000000	99.316636  
2887.000000	99.317883  
2886.000000	99.311980  
2885.000000	99.303940  
2884.000000	99.300249  
2883.000000	99.301479  
2882.000000	99.302877  
2881.000000	99.301784  
2880.000000	99.300631  
2879.000000	99.302050  
2878.000000	99.304596  
2877.000000	99.305341  
2876.000000	99.304435  
2875.000000	99.304844  
2874.000000	99.308797  
2873.000000	99.316297  
2872.000000	99.326203  
2871.000000	99.336992  
2870.000000	99.346902  
2869.000000	99.354917  
2868.000000	99.361316  
2867.000000	99.366012  
2866.000000	99.366887  
2865.000000	99.361525  
2864.000000	99.350633  
2863.000000	99.338244  
2862.000000	99.328262  
2861.000000	99.321998  
2860.000000	99.318973  
2859.000000	99.318331  
2858.000000	99.319003  
2857.000000	99.320095  
2856.000000	99.322370  
2855.000000	99.328459  
2854.000000	99.340253  
2853.000000	99.356109  
2852.000000	99.371315  
2851.000000	99.381828  
2850.000000	99.388184  
2849.000000	99.395920  
2848.000000	99.410987  
2847.000000	99.433306  
2846.000000	99.455103  
2845.000000	99.467613  
2844.000000	99.469668  
2843.000000	99.468334  
2842.000000	99.471238  
2841.000000	99.479806  
2840.000000	99.490967  
2839.000000	99.502755  
2838.000000	99.515420  
2837.000000	99.527949  
2836.000000	99.537042  
2835.000000	99.540891  
2834.000000	99.542133  
2833.000000	99.545565  
2832.000000	99.553376  
2831.000000	99.563583  
2830.000000	99.572795  
2829.000000	99.579558  
2828.000000	99.584816  
2827.000000	99.589981  
2826.000000	99.595595  
2825.000000	99.601849  
2824.000000	99.609107  
2823.000000	99.616779  
2822.000000	99.622530  
2821.000000	99.624548  
2820.000000	99.624684  
2819.000000	99.627556  
2818.000000	99.635662  
2817.000000	99.646887  
2816.000000	99.657369  
2815.000000	99.665367  
2814.000000	99.671287  
2813.000000	99.675779  
2812.000000	99.679780  
2811.000000	99.685123  
2810.000000	99.692425  
2809.000000	99.698841  
2808.000000	99.700659  
2807.000000	99.698059  
2806.000000	99.695310  
2805.000000	99.695987  
2804.000000	99.699561  
2803.000000	99.703418  
2802.000000	99.706201  
2801.000000	99.708070  
2800.000000	99.709188  
2799.000000	99.709559  
2798.000000	99.709844  
2797.000000	99.711117  
2796.000000	99.713844  
2795.000000	99.717478  
2794.000000	99.720882  
2793.000000	99.723268  
2792.000000	99.725202  
2791.000000	99.728449  
2790.000000	99.733995  
2789.000000	99.740239  
2788.000000	99.744194  
2787.000000	99.744690  
2786.000000	99.743282  
2785.000000	99.742217  
2784.000000	99.742225  
2783.000000	99.742864  
2782.000000	99.743956  
2781.000000	99.745604  
2780.000000	99.747391  
2779.000000	99.748660  
2778.000000	99.749525  
2777.000000	99.750775  
2776.000000	99.752773  
2775.000000	99.755136  
2774.000000	99.757559  
2773.000000	99.760263  
2772.000000	99.763327  
2771.000000	99.766081  
2770.000000	99.767575  
2769.000000	99.767593  
2768.000000	99.767138  
2767.000000	99.767846  
2766.000000	99.770648  
2765.000000	99.775130  
2764.000000	99.779779  
2763.000000	99.783260  
2762.000000	99.785225  
2761.000000	99.785964  
2760.000000	99.785824  
2759.000000	99.785347  
2758.000000	99.785571  
2757.000000	99.787346  
2756.000000	99.790302  
2755.000000	99.792991  
2754.000000	99.794315  
2753.000000	99.794534  
2752.000000	99.794814  
2751.000000	99.796065  
2750.000000	99.798177  
2749.000000	99.800043  
2748.000000	99.800308  
2747.000000	99.798365  
2746.000000	99.794818  
2745.000000	99.791014  
2744.000000	99.788267  
2743.000000	99.787541  
2742.000000	99.789419  
2741.000000	99.793548  
2740.000000	99.798247  
2739.000000	99.801462  
2738.000000	99.802462  
2737.000000	99.802393  
2736.000000	99.803136  
2735.000000	99.805767  
2734.000000	99.810051  
2733.000000	99.815055  
2732.000000	99.820037  
2731.000000	99.824683  
2730.000000	99.828552  
2729.000000	99.830721  
2728.000000	99.830481  
2727.000000	99.828180  
2726.000000	99.824765  
2725.000000	99.820688  
2724.000000	99.816261  
2723.000000	99.813022  
2722.000000	99.812980  
2721.000000	99.816233  
2720.000000	99.820535  
2719.000000	99.823896  
2718.000000	99.826767  
2717.000000	99.830263  
2716.000000	99.833415  
2715.000000	99.833950  
2714.000000	99.831446  
2713.000000	99.828249  
2712.000000	99.826844  
2711.000000	99.827256  
2710.000000	99.827733  
2709.000000	99.827268  
2708.000000	99.826739  
2707.000000	99.827612  
2706.000000	99.830118  
2705.000000	99.833052  
2704.000000	99.835233  
2703.000000	99.836890  
2702.000000	99.839083  
2701.000000	99.841879  
2700.000000	99.843960  
2699.000000	99.844384  
2698.000000	99.843997  
2697.000000	99.844494  
2696.000000	99.846349  
2695.000000	99.848381  
2694.000000	99.849350  
2693.000000	99.849233  
2692.000000	99.848811  
2691.000000	99.848529  
2690.000000	99.848099  
2689.000000	99.847054  
2688.000000	99.845476  
2687.000000	99.844212  
2686.000000	99.844211  
2685.000000	99.845464  
2684.000000	99.846802  
2683.000000	99.847150  
2682.000000	99.846984  
2681.000000	99.847913  
2680.000000	99.850690  
2679.000000	99.854028  
2678.000000	99.855694  
2677.000000	99.854760  
2676.000000	99.852308  
2675.000000	99.850385  
2674.000000	99.850108  
2673.000000	99.850840  
2672.000000	99.850996  
2671.000000	99.849613  
2670.000000	99.847122  
2669.000000	99.844724  
2668.000000	99.843114  
2667.000000	99.842048  
2666.000000	99.840895  
2665.000000	99.839264  
2664.000000	99.837268  
2663.000000	99.835463  
2662.000000	99.834443  
2661.000000	99.834271  
2660.000000	99.834287  
2659.000000	99.833647  
2658.000000	99.832117  
2657.000000	99.830175  
2656.000000	99.828440  
2655.000000	99.827157  
2654.000000	99.826282  
2653.000000	99.825752  
2652.000000	99.825478  
2651.000000	99.825182  
2650.000000	99.824477  
2649.000000	99.823138  
2648.000000	99.821209  
2647.000000	99.818944  
2646.000000	99.816767  
2645.000000	99.815175  
2644.000000	99.814444  
2643.000000	99.814343  
2642.000000	99.814296  
2641.000000	99.813868  
2640.000000	99.812933  
2639.000000	99.811522  
2638.000000	99.809738  
2637.000000	99.807894  
2636.000000	99.806523  
2635.000000	99.805999  
2634.000000	99.806238  
2633.000000	99.806749  
2632.000000	99.806890  
2631.000000	99.806259  
2630.000000	99.804968  
2629.000000	99.803631  
2628.000000	99.802984  
2627.000000	99.803328  
2626.000000	99.804190  
2625.000000	99.804565  
2624.000000	99.803800  
2623.000000	99.802124  
2622.000000	99.800281  
2621.000000	99.798713  
2620.000000	99.797332  
2619.000000	99.795936  
2618.000000	99.794509  
2617.000000	99.793066  
2616.000000	99.791457  
2615.000000	99.789517  
2614.000000	99.787359  
2613.000000	99.785398  
2612.000000	99.784056  
2611.000000	99.783508  
2610.000000	99.783662  
2609.000000	99.784281  
2608.000000	99.785056  
2607.000000	99.785571  
2606.000000	99.785330  
2605.000000	99.784020  
2604.000000	99.781883  
2603.000000	99.779833  
2602.000000	99.778912  
2601.000000	99.779543  
2600.000000	99.781214  
2599.000000	99.782733  
2598.000000	99.782796  
2597.000000	99.780606  
2596.000000	99.776390  
2595.000000	99.771704  
2594.000000	99.768679  
2593.000000	99.768361  
2592.000000	99.769869  
2591.000000	99.771025  
2590.000000	99.770158  
2589.000000	99.767010  
2588.000000	99.762273  
2587.000000	99.756995  
2586.000000	99.752545  
2585.000000	99.750475  
2584.000000	99.751502  
2583.000000	99.754665  
2582.000000	99.757909  
2581.000000	99.759847  
2580.000000	99.760796  
2579.000000	99.762030  
2578.000000	99.764226  
2577.000000	99.766639  
2576.000000	99.767664  
2575.000000	99.766069  
2574.000000	99.761791  
2573.000000	99.756039  
2572.000000	99.750687  
2571.000000	99.747140  
2570.000000	99.745583  
2569.000000	99.745416  
2568.000000	99.746310  
2567.000000	99.748252  
2566.000000	99.750389  
2565.000000	99.750911  
2564.000000	99.749124  
2563.000000	99.747042  
2562.000000	99.747636  
2561.000000	99.751747  
2560.000000	99.757856  
2559.000000	99.764453  
2558.000000	99.770985  
2557.000000	99.776359  
2556.000000	99.778413  
2555.000000	99.775997  
2554.000000	99.770870  
2553.000000	99.766726  
2552.000000	99.766395  
2551.000000	99.770364  
2550.000000	99.776971  
2549.000000	99.783575  
2548.000000	99.788498  
2547.000000	99.792381  
2546.000000	99.797165  
2545.000000	99.803125  
2544.000000	99.807611  
2543.000000	99.807545  
2542.000000	99.802514  
2541.000000	99.795084  
2540.000000	99.788599  
2539.000000	99.784889  
2538.000000	99.783723  
2537.000000	99.783804  
2536.000000	99.784526  
2535.000000	99.786911  
2534.000000	99.792365  
2533.000000	99.800593  
2532.000000	99.809230  
2531.000000	99.815629  
2530.000000	99.818617  
2529.000000	99.818544  
2528.000000	99.816693  
2527.000000	99.814730  
2526.000000	99.813765  
2525.000000	99.813702  
2524.000000	99.814090  
2523.000000	99.815436  
2522.000000	99.818761  
2521.000000	99.823711  
2520.000000	99.828080  
2519.000000	99.829880  
2518.000000	99.829141  
2517.000000	99.827274  
2516.000000	99.825428  
2515.000000	99.823970  
2514.000000	99.823159  
2513.000000	99.823469  
2512.000000	99.825225  
2511.000000	99.828314  
2510.000000	99.832122  
2509.000000	99.835532  
2508.000000	99.837496  
2507.000000	99.837917  
2506.000000	99.837590  
2505.000000	99.837346  
2504.000000	99.837539  
2503.000000	99.838291  
2502.000000	99.839624  
2501.000000	99.841138  
2500.000000	99.842151  
2499.000000	99.842471  
2498.000000	99.842650  
2497.000000	99.843309  
2496.000000	99.844400  
2495.000000	99.845451  
2494.000000	99.846148  
2493.000000	99.846387  
2492.000000	99.846104  
2491.000000	99.845412  
2490.000000	99.844724  
2489.000000	99.844359  
2488.000000	99.844183  
2487.000000	99.843930  
2486.000000	99.843692  
2485.000000	99.843827  
2484.000000	99.844472  
2483.000000	99.845344  
2482.000000	99.845959  
2481.000000	99.846048  
2480.000000	99.845629  
2479.000000	99.844944  
2478.000000	99.844344  
2477.000000	99.844028  
2476.000000	99.843906  
2475.000000	99.843789  
2474.000000	99.843700  
2473.000000	99.843808  
2472.000000	99.844063  
2471.000000	99.844132  
2470.000000	99.843757  
2469.000000	99.842994  
2468.000000	99.842072  
2467.000000	99.841247  
2466.000000	99.840811  
2465.000000	99.840944  
2464.000000	99.841236  
2463.000000	99.840687  
2462.000000	99.838594  
2461.000000	99.835384  
2460.000000	99.832491  
2459.000000	99.831155  
2458.000000	99.831727  
2457.000000	99.833697  
2456.000000	99.836001  
2455.000000	99.837578  
2454.000000	99.838015  
2453.000000	99.837827  
2452.000000	99.837879  
2451.000000	99.838506  
2450.000000	99.839327  
2449.000000	99.839547  
2448.000000	99.838049  
2447.000000	99.833799  
2446.000000	99.827175  
2445.000000	99.820875  
2444.000000	99.818446  
2443.000000	99.821643  
2442.000000	99.829421  
2441.000000	99.839111  
2440.000000	99.848285  
2439.000000	99.855289  
2438.000000	99.858860  
2437.000000	99.858316  
2436.000000	99.854341  
2435.000000	99.849047  
2434.000000	99.844635  
2433.000000	99.842085  
2432.000000	99.841091  
2431.000000	99.840871  
2430.000000	99.840575  
2429.000000	99.839238  
2428.000000	99.836235  
2427.000000	99.831916  
2426.000000	99.827445  
2425.000000	99.823903  
2424.000000	99.822017  
2423.000000	99.823657  
2422.000000	99.831475  
2421.000000	99.845436  
2420.000000	99.861463  
2419.000000	99.874688  
2418.000000	99.883377  
2417.000000	99.888803  
2416.000000	99.891781  
2415.000000	99.891867  
2414.000000	99.889917  
2413.000000	99.888110  
2412.000000	99.886558  
2411.000000	99.882643  
2410.000000	99.875142  
2409.000000	99.867444  
2408.000000	99.865019  
2407.000000	99.869872  
2406.000000	99.878560  
2405.000000	99.885558  
2404.000000	99.887780  
2403.000000	99.885889  
2402.000000	99.882640  
2401.000000	99.880931  
2400.000000	99.882421  
2399.000000	99.886036  
2398.000000	99.887445  
2397.000000	99.881892  
2396.000000	99.869378  
2395.000000	99.856376  
2394.000000	99.850530  
2393.000000	99.853251  
2392.000000	99.858186  
2391.000000	99.856715  
2390.000000	99.843813  
2389.000000	99.818803  
2388.000000	99.782664  
2387.000000	99.736484  
2386.000000	99.682322  
2385.000000	99.626460  
2384.000000	99.581489  
2383.000000	99.563501  
2382.000000	99.586549  
2381.000000	99.656046  
2380.000000	99.765245  
2379.000000	99.896520  
2378.000000	100.024968 
2377.000000	100.122133 
2376.000000	100.161274 
2375.000000	100.128169 
2374.000000	100.032427 
2373.000000	99.906852  
2372.000000	99.789402  
2371.000000	99.703236  
2370.000000	99.656038  
2369.000000	99.647382  
2368.000000	99.666684  
2367.000000	99.693261  
2366.000000	99.712802  
2365.000000	99.727797  
2364.000000	99.741704  
2363.000000	99.744342  
2362.000000	99.727318  
2361.000000	99.699616  
2360.000000	99.672562  
2359.000000	99.649164  
2358.000000	99.640239  
2357.000000	99.659322  
2356.000000	99.699497  
2355.000000	99.736248  
2354.000000	99.766955  
2353.000000	99.796241  
2352.000000	99.804750  
2351.000000	99.772569  
2350.000000	99.712337  
2349.000000	99.659887  
2348.000000	99.638298  
2347.000000	99.643320  
2346.000000	99.647905  
2345.000000	99.626138  
2344.000000	99.583654  
2343.000000	99.545677  
2342.000000	99.535790  
2341.000000	99.554758  
2340.000000	99.582276  
2339.000000	99.596980  
2338.000000	99.595152  
2337.000000	99.587211  
2336.000000	99.577719  
2335.000000	99.567188  
2334.000000	99.559785  
2333.000000	99.563494  
2332.000000	99.569643  
2331.000000	99.562363  
2330.000000	99.528853  
2329.000000	99.475941  
2328.000000	99.413413  
2327.000000	99.356573  
2326.000000	99.318919  
2325.000000	99.307939  
2324.000000	99.317505  
2323.000000	99.333284  
2322.000000	99.346123  
2321.000000	99.354119  
2320.000000	99.354054  
2319.000000	99.347759  
2318.000000	99.341029  
2317.000000	99.345660  
2316.000000	99.358807  
2315.000000	99.371478  
2314.000000	99.368079  
2313.000000	99.347666  
2312.000000	99.312923  
2311.000000	99.276528  
2310.000000	99.246941  
2309.000000	99.232463  
2308.000000	99.230046  
2307.000000	99.236104  
2306.000000	99.242963  
2305.000000	99.243412  
2304.000000	99.225966  
2303.000000	99.191273  
2302.000000	99.149325  
2301.000000	99.115920  
2300.000000	99.093000  
2299.000000	99.080178  
2298.000000	99.073589  
2297.000000	99.079387  
2296.000000	99.102277  
2295.000000	99.144778  
2294.000000	99.197747  
2293.000000	99.248684  
2292.000000	99.287356  
2291.000000	99.317220  
2290.000000	99.349695  
2289.000000	99.387774  
2288.000000	99.421466  
2287.000000	99.441941  
2286.000000	99.456985  
2285.000000	99.478882  
2284.000000	99.509422  
2283.000000	99.538892  
2282.000000	99.561132  
2281.000000	99.576375  
2280.000000	99.586263  
2279.000000	99.592548  
2278.000000	99.600604  
2277.000000	99.613579  
2276.000000	99.623558  
2275.000000	99.619679  
2274.000000	99.602398  
2273.000000	99.583904  
2272.000000	99.572039  
2271.000000	99.566093  
2270.000000	99.565311  
2269.000000	99.571287  
2268.000000	99.579012  
2267.000000	99.577807  
2266.000000	99.564818  
2265.000000	99.551425  
2264.000000	99.552237  
2263.000000	99.572095  
2262.000000	99.604704  
2261.000000	99.637530  
2260.000000	99.659488  
2259.000000	99.667621  
2258.000000	99.668360  
2257.000000	99.669836  
2256.000000	99.674747  
2255.000000	99.681386  
2254.000000	99.688197  
2253.000000	99.694564  
2252.000000	99.698665  
2251.000000	99.698588  
2250.000000	99.694479  
2249.000000	99.689116  
2248.000000	99.685697  
2247.000000	99.687519  
2246.000000	99.696079  
2245.000000	99.709216  
2244.000000	99.721040  
2243.000000	99.726619  
2242.000000	99.726189  
2241.000000	99.723577  
2240.000000	99.722256  
2239.000000	99.722933  
2238.000000	99.724772  
2237.000000	99.726979  
2236.000000	99.729166  
2235.000000	99.731363  
2234.000000	99.733950  
2233.000000	99.737092  
2232.000000	99.740205  
2231.000000	99.742452  
2230.000000	99.743839  
2229.000000	99.744889  
2228.000000	99.745268  
2227.000000	99.744176  
2226.000000	99.742286  
2225.000000	99.741785  
2224.000000	99.743770  
2223.000000	99.746697  
2222.000000	99.748179  
2221.000000	99.747810  
2220.000000	99.746802  
2219.000000	99.745507  
2218.000000	99.742764  
2217.000000	99.737617  
2216.000000	99.730662  
2215.000000	99.723794  
2214.000000	99.718999  
2213.000000	99.717539  
2212.000000	99.719470  
2211.000000	99.723275  
2210.000000	99.726720  
2209.000000	99.728286  
2208.000000	99.727435  
2207.000000	99.723894  
2206.000000	99.717597  
2205.000000	99.709371  
2204.000000	99.701053  
2203.000000	99.694512  
2202.000000	99.690547  
2201.000000	99.688944  
2200.000000	99.689364  
2199.000000	99.691248  
2198.000000	99.692921  
2197.000000	99.691559  
2196.000000	99.685640  
2195.000000	99.677733  
2194.000000	99.672179  
2193.000000	99.669008  
2192.000000	99.663062  
2191.000000	99.651508  
2190.000000	99.639946  
2189.000000	99.637627  
2188.000000	99.647826  
2187.000000	99.665540  
2186.000000	99.682537  
2185.000000	99.691910  
2184.000000	99.689645  
2183.000000	99.676775  
2182.000000	99.659989  
2181.000000	99.645299  
2180.000000	99.630725  
2179.000000	99.610417  
2178.000000	99.586412  
2177.000000	99.571152  
2176.000000	99.575671  
2175.000000	99.598899  
2174.000000	99.628366  
2173.000000	99.649013  
2172.000000	99.653124  
2171.000000	99.644726  
2170.000000	99.635368  
2169.000000	99.632215  
2168.000000	99.630660  
2167.000000	99.622554  
2166.000000	99.609801  
2165.000000	99.602805  
2164.000000	99.605563  
2163.000000	99.611560  
2162.000000	99.617761  
2161.000000	99.634067  
2160.000000	99.671705  
2159.000000	99.726140  
2158.000000	99.775968  
2157.000000	99.801009  
2156.000000	99.797118  
2155.000000	99.775139  
2154.000000	99.752021  
2153.000000	99.738919  
2152.000000	99.735269  
2151.000000	99.734590  
2150.000000	99.734386  
2149.000000	99.737933  
2148.000000	99.747282  
2147.000000	99.758779  
2146.000000	99.766768  
2145.000000	99.768937  
2144.000000	99.766840  
2143.000000	99.763122  
2142.000000	99.759320  
2141.000000	99.755099  
2140.000000	99.749371  
2139.000000	99.743259  
2138.000000	99.741146  
2137.000000	99.746632  
2136.000000	99.757566  
2135.000000	99.767157  
2134.000000	99.770472  
2133.000000	99.768494  
2132.000000	99.766165  
2131.000000	99.767553  
2130.000000	99.772654  
2129.000000	99.777350  
2128.000000	99.777108  
2127.000000	99.772162  
2126.000000	99.768674  
2125.000000	99.773303  
2124.000000	99.786687  
2123.000000	99.802792  
2122.000000	99.814082  
2121.000000	99.817063  
2120.000000	99.813052  
2119.000000	99.805337  
2118.000000	99.796262  
2117.000000	99.786703  
2116.000000	99.778015  
2115.000000	99.773665  
2114.000000	99.777225  
2113.000000	99.787404  
2112.000000	99.797811  
2111.000000	99.802884  
2110.000000	99.802855  
2109.000000	99.802973  
2108.000000	99.808242  
2107.000000	99.819343  
2106.000000	99.832547  
2105.000000	99.842744  
2104.000000	99.847866  
2103.000000	99.850592  
2102.000000	99.854479  
2101.000000	99.858266  
2100.000000	99.857038  
2099.000000	99.849379  
2098.000000	99.840117  
2097.000000	99.834556  
2096.000000	99.833066  
2095.000000	99.834049  
2094.000000	99.838145  
2093.000000	99.845524  
2092.000000	99.852055  
2091.000000	99.852803  
2090.000000	99.847896  
2089.000000	99.841369  
2088.000000	99.835346  
2087.000000	99.829033  
2086.000000	99.822420  
2085.000000	99.817371  
2084.000000	99.815414  
2083.000000	99.816700  
2082.000000	99.820369  
2081.000000	99.823698  
2080.000000	99.822533  
2079.000000	99.814952  
2078.000000	99.803950  
2077.000000	99.795064  
2076.000000	99.791108  
2075.000000	99.791150  
2074.000000	99.793127  
2073.000000	99.795545  
2072.000000	99.797182  
2071.000000	99.797073  
2070.000000	99.795126  
2069.000000	99.791612  
2068.000000	99.786631  
2067.000000	99.781079  
2066.000000	99.776946  
2065.000000	99.775144  
2064.000000	99.773778  
2063.000000	99.770916  
2062.000000	99.767613  
2061.000000	99.765763  
2060.000000	99.764313  
2059.000000	99.760272  
2058.000000	99.752906  
2057.000000	99.744717  
2056.000000	99.738480  
2055.000000	99.734835  
2054.000000	99.732852  
2053.000000	99.731125  
2052.000000	99.728240  
2051.000000	99.723584  
2050.000000	99.718035  
2049.000000	99.712701  
2048.000000	99.706954  
2047.000000	99.699715  
2046.000000	99.692820  
2045.000000	99.690131  
2044.000000	99.692662  
2043.000000	99.696930  
2042.000000	99.698575  
2041.000000	99.696111  
2040.000000	99.690003  
2039.000000	99.681028  
2038.000000	99.671192  
2037.000000	99.663906  
2036.000000	99.660831  
2035.000000	99.660286  
2034.000000	99.660650  
2033.000000	99.662505  
2032.000000	99.665778  
2031.000000	99.668520  
2030.000000	99.670520  
2029.000000	99.674628  
2028.000000	99.681367  
2027.000000	99.685157  
2026.000000	99.679816  
2025.000000	99.665655  
2024.000000	99.649825  
2023.000000	99.639469  
2022.000000	99.636599  
2021.000000	99.639732  
2020.000000	99.646656  
2019.000000	99.655419  
2018.000000	99.664056  
2017.000000	99.670096  
2016.000000	99.670384  
2015.000000	99.663252  
2014.000000	99.651353  
2013.000000	99.640576  
2012.000000	99.635611  
2011.000000	99.637058  
2010.000000	99.641992  
2009.000000	99.645402  
2008.000000	99.642448  
2007.000000	99.633494  
2006.000000	99.626307  
2005.000000	99.628675  
2004.000000	99.639508  
2003.000000	99.651364  
2002.000000	99.660162  
2001.000000	99.666361  
2000.000000	99.667929  
1999.000000	99.659542  
1998.000000	99.639143  
1997.000000	99.610394  
1996.000000	99.580142  
1995.000000	99.556706  
1994.000000	99.548466  
1993.000000	99.557915  
1992.000000	99.574673  
1991.000000	99.583184  
1990.000000	99.582692  
1989.000000	99.585912  
1988.000000	99.597480  
1987.000000	99.605831  
1986.000000	99.600006  
1985.000000	99.585737  
1984.000000	99.577506  
1983.000000	99.580564  
1982.000000	99.589216  
1981.000000	99.598996  
1980.000000	99.611815  
1979.000000	99.629400  
1978.000000	99.648420  
1977.000000	99.664375  
1976.000000	99.676684  
1975.000000	99.686802  
1974.000000	99.694485  
1973.000000	99.698002  
1972.000000	99.695886  
1971.000000	99.687952  
1970.000000	99.677284  
1969.000000	99.671630  
1968.000000	99.678284  
1967.000000	99.695640  
1966.000000	99.713523  
1965.000000	99.723849  
1964.000000	99.727029  
1963.000000	99.726885  
1962.000000	99.725323  
1961.000000	99.723851  
1960.000000	99.725784  
1959.000000	99.733427  
1958.000000	99.745070  
1957.000000	99.756695  
1956.000000	99.765512  
1955.000000	99.770768  
1954.000000	99.772670  
1953.000000	99.772360  
1952.000000	99.771775  
1951.000000	99.772331  
1950.000000	99.774356  
1949.000000	99.777650  
1948.000000	99.781814  
1947.000000	99.786215  
1946.000000	99.790418  
1945.000000	99.794622  
1944.000000	99.799212  
1943.000000	99.803853  
1942.000000	99.807505  
1941.000000	99.809774  
1940.000000	99.811271  
1939.000000	99.812895  
1938.000000	99.815049  
1937.000000	99.817616  
1936.000000	99.820318  
1935.000000	99.822942  
1934.000000	99.825343  
1933.000000	99.827436  
1932.000000	99.829206  
1931.000000	99.830709  
1930.000000	99.832098  
1929.000000	99.833488  
1928.000000	99.834877  
1927.000000	99.836312  
1926.000000	99.837963  
1925.000000	99.839899  
1924.000000	99.841904  
1923.000000	99.843643  
1922.000000	99.845033  
1921.000000	99.846233  
1920.000000	99.847425  
1919.000000	99.848690  
1918.000000	99.850051  
1917.000000	99.851513  
1916.000000	99.853044  
1915.000000	99.854620  
1914.000000	99.856256  
1913.000000	99.857960  
1912.000000	99.859714  
1911.000000	99.861502  
1910.000000	99.863315  
1909.000000	99.865113  
1908.000000	99.866819  
1907.000000	99.868373  
1906.000000	99.869761  
1905.000000	99.870995  
1904.000000	99.872089  
1903.000000	99.873059  
1902.000000	99.873940  
1901.000000	99.874775  
1900.000000	99.875598  
1899.000000	99.876443  
1898.000000	99.877322  
1897.000000	99.878207  
1896.000000	99.879033  
1895.000000	99.879758  
1894.000000	99.880409  
1893.000000	99.881062  
1892.000000	99.881772  
1891.000000	99.882542  
1890.000000	99.883327  
1889.000000	99.884054  
1888.000000	99.884661  
1887.000000	99.885125  
1886.000000	99.885470  
1885.000000	99.885722  
1884.000000	99.885880  
1883.000000	99.885942  
1882.000000	99.885934  
1881.000000	99.885906  
1880.000000	99.885900  
1879.000000	99.885918  
1878.000000	99.885923  
1877.000000	99.885852  
1876.000000	99.885645  
1875.000000	99.885268  
1874.000000	99.884743  
1873.000000	99.884139  
1872.000000	99.883538  
1871.000000	99.882996  
1870.000000	99.882539  
1869.000000	99.882157  
1868.000000	99.881795  
1867.000000	99.881397  
1866.000000	99.880968  
1865.000000	99.880362  
1864.000000	99.879557  
1863.000000	99.878956  
1862.000000	99.878932  
1861.000000	99.879872  
1860.000000	99.881560  
1859.000000	99.882524  
1858.000000	99.881917  
1857.000000	99.881132  
1856.000000	99.881331  
1855.000000	99.881875  
1854.000000	99.882296  
1853.000000	99.882515  
1852.000000	99.880970  
1851.000000	99.876193  
1850.000000	99.870825  
1849.000000	99.869119  
1848.000000	99.869319  
1847.000000	99.863364  
1846.000000	99.847875  
1845.000000	99.830521  
1844.000000	99.819342  
1843.000000	99.812269  
1842.000000	99.810140  
1841.000000	99.815033  
1840.000000	99.825761  
1839.000000	99.840996  
1838.000000	99.856503  
1837.000000	99.863208  
1836.000000	99.854028  
1835.000000	99.834890  
1834.000000	99.822339  
1833.000000	99.828695  
1832.000000	99.857536  
1831.000000	99.899340  
1830.000000	99.929139  
1829.000000	99.925215  
1828.000000	99.898313  
1827.000000	99.877557  
1826.000000	99.871478  
1825.000000	99.867058  
1824.000000	99.846623  
1823.000000	99.807629  
1822.000000	99.768504  
1821.000000	99.749385  
1820.000000	99.753950  
1819.000000	99.764082  
1818.000000	99.763367  
1817.000000	99.757393  
1816.000000	99.751299  
1815.000000	99.732859  
1814.000000	99.697866  
1813.000000	99.668342  
1812.000000	99.667588  
1811.000000	99.674595  
1810.000000	99.656345  
1809.000000	99.631075  
1808.000000	99.623679  
1807.000000	99.615883  
1806.000000	99.585233  
1805.000000	99.542493  
1804.000000	99.506023  
1803.000000	99.470424  
1802.000000	99.424106  
1801.000000	99.380761  
1800.000000	99.342588  
1799.000000	99.275505  
1798.000000	99.177552  
1797.000000	99.088572  
1796.000000	99.024292  
1795.000000	98.964641  
1794.000000	98.902517  
1793.000000	98.870926  
1792.000000	98.888063  
1791.000000	98.888681  
1790.000000	98.827383  
1789.000000	98.744402  
1788.000000	98.682516  
1787.000000	98.643303  
1786.000000	98.610394  
1785.000000	98.578435  
1784.000000	98.546130  
1783.000000	98.512094  
1782.000000	98.473310  
1781.000000	98.420913  
1780.000000	98.341864  
1779.000000	98.233216  
1778.000000	98.118771  
1777.000000	98.015740  
1776.000000	97.907379  
1775.000000	97.765526  
1774.000000	97.582956  
1773.000000	97.384007  
1772.000000	97.213535  
1771.000000	97.064929  
1770.000000	96.895166  
1769.000000	96.694727  
1768.000000	96.484769  
1767.000000	96.278270  
1766.000000	96.070357  
1765.000000	95.858062  
1764.000000	95.643064  
1763.000000	95.423911  
1762.000000	95.187194  
1761.000000	94.933603  
1760.000000	94.699301  
1759.000000	94.500901  
1758.000000	94.299906  
1757.000000	94.040930  
1756.000000	93.723600  
1755.000000	93.404895  
1754.000000	93.112805  
1753.000000	92.824723  
1752.000000	92.535726  
1751.000000	92.294736  
1750.000000	92.125257  
1749.000000	91.975705  
1748.000000	91.811256  
1747.000000	91.648282  
1746.000000	91.501013  
1745.000000	91.364825  
1744.000000	91.240422  
1743.000000	91.125257  
1742.000000	90.990091  
1741.000000	90.821053  
1740.000000	90.667325  
1739.000000	90.588675  
1738.000000	90.573131  
1737.000000	90.584140  
1736.000000	90.644158  
1735.000000	90.857783  
1734.000000	91.288914  
1733.000000	91.749866  
1732.000000	92.069746  
1731.000000	92.272680  
1730.000000	92.400082  
1729.000000	92.457619  
1728.000000	92.474438  
1727.000000	92.508485  
1726.000000	92.589803  
1725.000000	92.708648  
1724.000000	92.845454  
1723.000000	92.988769  
1722.000000	93.133635  
1721.000000	93.290517  
1720.000000	93.476979  
1719.000000	93.676688  
1718.000000	93.837261  
1717.000000	94.015896  
1716.000000	94.284368  
1715.000000	94.594329  
1714.000000	94.900502  
1713.000000	95.196432  
1712.000000	95.482327  
1711.000000	95.762325  
1710.000000	96.033631  
1709.000000	96.296885  
1708.000000	96.567490  
1707.000000	96.851555  
1706.000000	97.129813  
1705.000000	97.363345  
1704.000000	97.517952  
1703.000000	97.587413  
1702.000000	97.596605  
1701.000000	97.611341  
1700.000000	97.677497  
1699.000000	97.737475  
1698.000000	97.816215  
1697.000000	97.980760  
1696.000000	98.215089  
1695.000000	98.351843  
1694.000000	98.360706  
1693.000000	98.358904  
1692.000000	98.384942  
1691.000000	98.423875  
1690.000000	98.455958  
1689.000000	98.478331  
1688.000000	98.505323  
1687.000000	98.542413  
1686.000000	98.595746  
1685.000000	98.676098  
1684.000000	98.761984  
1683.000000	98.736994  
1682.000000	98.656251  
1681.000000	98.612698  
1680.000000	98.608621  
1679.000000	98.613394  
1678.000000	98.614445  
1677.000000	98.610429  
1676.000000	98.599537  
1675.000000	98.588156  
1674.000000	98.582112  
1673.000000	98.585967  
1672.000000	98.586643  
1671.000000	98.578714  
1670.000000	98.590429  
1669.000000	98.624810  
1668.000000	98.640365  
1667.000000	98.638671  
1666.000000	98.630815  
1665.000000	98.617777  
1664.000000	98.600449  
1663.000000	98.579989  
1662.000000	98.556237  
1661.000000	98.524546  
1660.000000	98.483414  
1659.000000	98.449290  
1658.000000	98.442546  
1657.000000	98.470341  
1656.000000	98.509189  
1655.000000	98.545359  
1654.000000	98.571075  
1653.000000	98.568309  
1652.000000	98.457329  
1651.000000	98.381463  
1650.000000	98.359214  
1649.000000	98.350620  
1648.000000	98.327020  
1647.000000	98.307627  
1646.000000	98.307451  
1645.000000	98.306020  
1644.000000	98.305591  
1643.000000	98.304905  
1642.000000	98.299725  
1641.000000	98.293858  
1640.000000	98.290822  
1639.000000	98.289439  
1638.000000	98.288721  
1637.000000	98.293677  
1636.000000	98.310317  
1635.000000	98.322445  
1634.000000	98.313288  
1633.000000	98.306467  
1632.000000	98.301918  
1631.000000	98.295679  
1630.000000	98.296918  
1629.000000	98.309057  
1628.000000	98.314978  
1627.000000	98.304883  
1626.000000	98.290526  
1625.000000	98.279837  
1624.000000	98.263413  
1623.000000	98.242983  
1622.000000	98.238264  
1621.000000	98.252037  
1620.000000	98.269249  
1619.000000	98.276142  
1618.000000	98.278380  
1617.000000	98.298070  
1616.000000	98.328414  
1615.000000	98.355116  
1614.000000	98.391145  
1613.000000	98.426691  
1612.000000	98.442168  
1611.000000	98.440406  
1610.000000	98.452411  
1609.000000	98.489789  
1608.000000	98.531719  
1607.000000	98.573380  
1606.000000	98.626247  
1605.000000	98.681948  
1604.000000	98.720680  
1603.000000	98.747888  
1602.000000	98.784133  
1601.000000	98.824129  
1600.000000	98.846988  
1599.000000	98.857409  
1598.000000	98.875827  
1597.000000	98.903489  
1596.000000	98.921900  
1595.000000	98.924323  
1594.000000	98.926987  
1593.000000	98.936942  
1592.000000	98.944540  
1591.000000	98.952125  
1590.000000	98.976364  
1589.000000	99.013460  
1588.000000	99.039236  
1587.000000	99.047380  
1586.000000	99.052433  
1585.000000	99.056087  
1584.000000	99.046621  
1583.000000	99.027784  
1582.000000	99.022265  
1581.000000	99.030377  
1580.000000	99.030303  
1579.000000	99.011361  
1578.000000	98.982493  
1577.000000	98.952359  
1576.000000	98.923859  
1575.000000	98.901737  
1574.000000	98.896125  
1573.000000	98.897279  
1572.000000	98.890756  
1571.000000	98.874178  
1570.000000	98.857886  
1569.000000	98.838929  
1568.000000	98.808321  
1567.000000	98.783077  
1566.000000	98.771884  
1565.000000	98.764460  
1564.000000	98.750871  
1563.000000	98.738203  
1562.000000	98.740696  
1561.000000	98.753326  
1560.000000	98.740029  
1559.000000	98.676967  
1558.000000	98.623663  
1557.000000	98.563436  
1556.000000	98.518841  
1555.000000	98.491986  
1554.000000	98.473880  
1553.000000	98.460868  
1552.000000	98.452973  
1551.000000	98.444963  
1550.000000	98.430447  
1549.000000	98.406008  
1548.000000	98.377349  
1547.000000	98.352778  
1546.000000	98.333207  
1545.000000	98.314921  
1544.000000	98.295981  
1543.000000	98.274418  
1542.000000	98.250945  
1541.000000	98.241077  
1540.000000	98.260863  
1539.000000	98.277232  
1538.000000	98.265773  
1537.000000	98.247239  
1536.000000	98.232048  
1535.000000	98.221083  
1534.000000	98.215561  
1533.000000	98.215762  
1532.000000	98.214217  
1531.000000	98.207264  
1530.000000	98.199650  
1529.000000	98.195352  
1528.000000	98.192257  
1527.000000	98.184879  
1526.000000	98.171869  
1525.000000	98.160322  
1524.000000	98.154924  
1523.000000	98.151305  
1522.000000	98.148898  
1521.000000	98.159624  
1520.000000	98.179136  
1519.000000	98.195405  
1518.000000	98.204209  
1517.000000	98.208117  
1516.000000	98.210197  
1515.000000	98.207730  
1514.000000	98.202276  
1513.000000	98.200468  
1512.000000	98.208870  
1511.000000	98.225932  
1510.000000	98.240560  
1509.000000	98.241473  
1508.000000	98.237420  
1507.000000	98.270770  
1506.000000	98.310950  
1505.000000	98.299782  
1504.000000	98.296928  
1503.000000	98.314609  
1502.000000	98.338213  
1501.000000	98.360792  
1500.000000	98.383987  
1499.000000	98.403405  
1498.000000	98.403997  
1497.000000	98.396299  
1496.000000	98.414041  
1495.000000	98.447949  
1494.000000	98.467747  
1493.000000	98.468782  
1492.000000	98.464335  
1491.000000	98.467666  
1490.000000	98.486516  
1489.000000	98.528850  
1488.000000	98.576652  
1487.000000	98.597714  
1486.000000	98.593751  
1485.000000	98.582359  
1484.000000	98.572374  
1483.000000	98.564772  
1482.000000	98.555519  
1481.000000	98.545521  
1480.000000	98.539299  
1479.000000	98.535540  
1478.000000	98.527898  
1477.000000	98.510160  
1476.000000	98.477991  
1475.000000	98.422394  
1474.000000	98.348397  
1473.000000	98.297432  
1472.000000	98.304334  
1471.000000	98.329063  
1470.000000	98.335570  
1469.000000	98.329803  
1468.000000	98.322799  
1467.000000	98.311384  
1466.000000	98.286629  
1465.000000	98.254171  
1464.000000	98.227752  
1463.000000	98.208754  
1462.000000	98.194042  
1461.000000	98.185678  
1460.000000	98.180802  
1459.000000	98.161969  
1458.000000	98.101677  
1457.000000	98.021556  
1456.000000	97.979368  
1455.000000	97.981499  
1454.000000	97.999737  
1453.000000	98.013552  
1452.000000	98.017358  
1451.000000	98.011179  
1450.000000	97.995858  
1449.000000	97.979755  
1448.000000	97.975398  
1447.000000	97.977852  
1446.000000	97.968869  
1445.000000	97.948957  
1444.000000	97.930026  
1443.000000	97.915626  
1442.000000	97.901583  
1441.000000	97.886868  
1440.000000	97.877680  
1439.000000	97.876275  
1438.000000	97.866733  
1437.000000	97.835547  
1436.000000	97.806559  
1435.000000	97.805243  
1434.000000	97.826113  
1433.000000	97.864121  
1432.000000	97.919767  
1431.000000	97.984334  
1430.000000	98.023980  
1429.000000	98.014437  
1428.000000	97.983353  
1427.000000	97.974351  
1426.000000	97.992935  
1425.000000	98.005537  
1424.000000	97.996547  
1423.000000	97.989438  
1422.000000	97.991592  
1421.000000	97.994792  
1420.000000	98.005048  
1419.000000	98.039316  
1418.000000	98.064198  
1417.000000	98.052665  
1416.000000	98.049432  
1415.000000	98.083199  
1414.000000	98.132931  
1413.000000	98.164896  
1412.000000	98.181176  
1411.000000	98.211244  
1410.000000	98.252223  
1409.000000	98.282054  
1408.000000	98.306922  
1407.000000	98.337969  
1406.000000	98.355663  
1405.000000	98.333287  
1404.000000	98.291449  
1403.000000	98.269980  
1402.000000	98.265212  
1401.000000	98.246631  
1400.000000	98.195692  
1399.000000	98.132974  
1398.000000	98.077005  
1397.000000	98.020571  
1396.000000	97.968690  
1395.000000	97.935951  
1394.000000	97.890111  
1393.000000	97.783468  
1392.000000	97.646804  
1391.000000	97.524301  
1390.000000	97.409617  
1389.000000	97.260525  
1388.000000	97.051504  
1387.000000	96.812210  
1386.000000	96.580035  
1385.000000	96.352722  
1384.000000	96.115439  
1383.000000	95.868401  
1382.000000	95.624259  
1381.000000	95.395641  
1380.000000	95.184641  
1379.000000	94.995536  
1378.000000	94.840490  
1377.000000	94.720615  
1376.000000	94.624065  
1375.000000	94.545886  
1374.000000	94.486373  
1373.000000	94.421628  
1372.000000	94.339141  
1371.000000	94.273653  
1370.000000	94.253679  
1369.000000	94.233812  
1368.000000	94.144394  
1367.000000	94.002548  
1366.000000	93.919587  
1365.000000	93.994768  
1364.000000	94.227920  
1363.000000	94.521872  
1362.000000	94.772795  
1361.000000	94.949695  
1360.000000	95.076969  
1359.000000	95.171786  
1358.000000	95.231601  
1357.000000	95.259205  
1356.000000	95.273624  
1355.000000	95.293346  
1354.000000	95.327641  
1353.000000	95.387167  
1352.000000	95.479416  
1351.000000	95.598044  
1350.000000	95.742246  
1349.000000	95.909654  
1348.000000	96.095296  
1347.000000	96.294319  
1346.000000	96.504336  
1345.000000	96.718183  
1344.000000	96.923674  
1343.000000	97.111706  
1342.000000	97.282841  
1341.000000	97.443185  
1340.000000	97.604479  
1339.000000	97.778122  
1338.000000	97.952619  
1337.000000	98.106559  
1336.000000	98.237457  
1335.000000	98.354492  
1334.000000	98.462908  
1333.000000	98.560414  
1332.000000	98.640808  
1331.000000	98.703337  
1330.000000	98.757753  
1329.000000	98.812593  
1328.000000	98.866406  
1327.000000	98.915339  
1326.000000	98.963007  
1325.000000	99.006715  
1324.000000	99.042035  
1323.000000	99.070416  
1322.000000	99.093676  
1321.000000	99.107871  
1320.000000	99.111511  
1319.000000	99.114429  
1318.000000	99.127722  
1317.000000	99.149790  
1316.000000	99.172438  
1315.000000	99.194645  
1314.000000	99.220307  
1313.000000	99.249580  
1312.000000	99.276443  
1311.000000	99.294247  
1310.000000	99.301785  
1309.000000	99.303893  
1308.000000	99.307800  
1307.000000	99.316350  
1306.000000	99.328392  
1305.000000	99.337710  
1304.000000	99.344461  
1303.000000	99.353799  
1302.000000	99.365502  
1301.000000	99.371529  
1300.000000	99.367520  
1299.000000	99.358120  
1298.000000	99.350097  
1297.000000	99.347237  
1296.000000	99.350035  
1295.000000	99.356427  
1294.000000	99.359613  
1293.000000	99.354466  
1292.000000	99.346584  
1291.000000	99.346141  
1290.000000	99.353279  
1289.000000	99.358551  
1288.000000	99.357533  
1287.000000	99.355493  
1286.000000	99.356038  
1285.000000	99.356160  
1284.000000	99.354267  
1283.000000	99.351634  
1282.000000	99.345785  
1281.000000	99.332947  
1280.000000	99.317311  
1279.000000	99.310468  
1278.000000	99.315370  
1277.000000	99.322252  
1276.000000	99.321774  
1275.000000	99.314948  
1274.000000	99.304820  
1273.000000	99.290022  
1272.000000	99.273665  
1271.000000	99.267577  
1270.000000	99.277072  
1269.000000	99.290352  
1268.000000	99.294043  
1267.000000	99.290756  
1266.000000	99.289360  
1265.000000	99.288756  
1264.000000	99.280929  
1263.000000	99.263756  
1262.000000	99.241515  
1261.000000	99.216771  
1260.000000	99.190477  
1259.000000	99.168320  
1258.000000	99.154446  
1257.000000	99.145863  
1256.000000	99.136423  
1255.000000	99.120867  
1254.000000	99.092426  
1253.000000	99.045604  
1252.000000	98.985166  
1251.000000	98.926015  
1250.000000	98.877482  
1249.000000	98.832881  
1248.000000	98.778217  
1247.000000	98.703881  
1246.000000	98.603126  
1245.000000	98.471773  
1244.000000	98.314520  
1243.000000	98.141369  
1242.000000	97.952417  
1241.000000	97.735530  
1240.000000	97.482982  
1239.000000	97.200392  
1238.000000	96.895884  
1237.000000	96.572413  
1236.000000	96.236905  
1235.000000	95.905162  
1234.000000	95.590413  
1233.000000	95.298441  
1232.000000	95.041265  
1231.000000	94.842300  
1230.000000	94.719211  
1229.000000	94.672655  
1228.000000	94.695974  
1227.000000	94.782982  
1226.000000	94.923391  
1225.000000	95.101507  
1224.000000	95.294610  
1223.000000	95.452253  
1222.000000	95.482204  
1221.000000	95.294495  
1220.000000	94.888787  
1219.000000	94.397578  
1218.000000	94.018737  
1217.000000	93.889839  
1216.000000	94.022916  
1215.000000	94.324795  
1214.000000	94.659936  
1213.000000	94.920772  
1212.000000	95.069621  
1211.000000	95.129074  
1210.000000	95.139942  
1209.000000	95.129707  
1208.000000	95.112635  
1207.000000	95.101460  
1206.000000	95.108840  
1205.000000	95.144001  
1204.000000	95.213327  
1203.000000	95.319579  
1202.000000	95.458669  
1201.000000	95.624059  
1200.000000	95.815378  
1199.000000	96.035239  
1198.000000	96.276871  
1197.000000	96.524553  
1196.000000	96.766432  
1195.000000	96.998134  
1194.000000	97.216338  
1193.000000	97.418520  
1192.000000	97.608532  
1191.000000	97.791450  
1190.000000	97.962072  
1189.000000	98.109452  
1188.000000	98.234826  
1187.000000	98.354321  
1186.000000	98.479838  
1185.000000	98.606021  
1184.000000	98.718902  
1183.000000	98.809027  
1182.000000	98.874675  
1181.000000	98.921011  
1180.000000	98.959169  
1179.000000	98.999124  
1178.000000	99.040311  
1177.000000	99.075748  
1176.000000	99.104416  
1175.000000	99.130618  
1174.000000	99.154375  
1173.000000	99.171724  
1172.000000	99.184224  
1171.000000	99.198003  
1170.000000	99.214235  
1169.000000	99.230535  
1168.000000	99.251303  
1167.000000	99.283382  
1166.000000	99.319209  
1165.000000	99.339222  
1164.000000	99.336348  
1163.000000	99.324635  
1162.000000	99.318856  
1161.000000	99.318541  
1160.000000	99.317617  
1159.000000	99.315743  
1158.000000	99.311749  
1157.000000	99.300250  
1156.000000	99.285277  
1155.000000	99.285141  
1154.000000	99.312662  
1153.000000	99.359606  
1152.000000	99.408435  
1151.000000	99.448502  
1150.000000	99.474221  
1149.000000	99.481176  
1148.000000	99.474843  
1147.000000	99.471766  
1146.000000	99.479788  
1145.000000	99.486063  
1144.000000	99.475695  
1143.000000	99.453885  
1142.000000	99.438121  
1141.000000	99.435886  
1140.000000	99.441522  
1139.000000	99.448319  
1138.000000	99.452614  
1137.000000	99.451496  
1136.000000	99.446157  
1135.000000	99.443327  
1134.000000	99.445932  
1133.000000	99.447188  
1132.000000	99.440387  
1131.000000	99.429144  
1130.000000	99.422066  
1129.000000	99.421454  
1128.000000	99.422509  
1127.000000	99.420606  
1126.000000	99.415765  
1125.000000	99.411922  
1124.000000	99.413691  
1123.000000	99.422212  
1122.000000	99.432762  
1121.000000	99.438013  
1120.000000	99.435331  
1119.000000	99.429602  
1118.000000	99.427976  
1117.000000	99.432469  
1116.000000	99.439297  
1115.000000	99.443184  
1114.000000	99.440652  
1113.000000	99.431489  
1112.000000	99.420222  
1111.000000	99.414171  
1110.000000	99.416344  
1109.000000	99.421736  
1108.000000	99.424283  
1107.000000	99.424211  
1106.000000	99.425835  
1105.000000	99.430129  
1104.000000	99.433841  
1103.000000	99.435217  
1102.000000	99.436503  
1101.000000	99.439456  
1100.000000	99.445621  
1099.000000	99.452453  
1098.000000	99.457544  
1097.000000	99.457566  
1096.000000	99.448396  
1095.000000	99.427771  
1094.000000	99.399300  
1093.000000	99.373681  
1092.000000	99.362882  
1091.000000	99.370459  
1090.000000	99.388036  
1089.000000	99.404043  
1088.000000	99.416871  
1087.000000	99.433865  
1086.000000	99.458214  
1085.000000	99.483556  
1084.000000	99.502723  
1083.000000	99.515613  
1082.000000	99.525131  
1081.000000	99.530410  
1080.000000	99.528376  
1079.000000	99.519111  
1078.000000	99.506446  
1077.000000	99.495660  
1076.000000	99.492128  
1075.000000	99.498565  
1074.000000	99.510670  
1073.000000	99.519093  
1072.000000	99.519274  
1071.000000	99.516337  
1070.000000	99.517790  
1069.000000	99.524569  
1068.000000	99.532559  
1067.000000	99.539620  
1066.000000	99.546937  
1065.000000	99.554934  
1064.000000	99.561554  
1063.000000	99.564392  
1062.000000	99.562744  
1061.000000	99.558345  
1060.000000	99.555056  
1059.000000	99.555944  
1058.000000	99.560199  
1057.000000	99.564814  
1056.000000	99.569190  
1055.000000	99.575128  
1054.000000	99.581803  
1053.000000	99.584701  
1052.000000	99.581807  
1051.000000	99.577290  
1050.000000	99.576572  
1049.000000	99.580031  
1048.000000	99.584428  
1047.000000	99.587527  
1046.000000	99.589420  
1045.000000	99.590683  
1044.000000	99.591189  
1043.000000	99.590800  
1042.000000	99.590190  
1041.000000	99.590490  
1040.000000	99.592411  
1039.000000	99.596070  
1038.000000	99.601088  
1037.000000	99.606793  
1036.000000	99.612652  
1035.000000	99.618369  
1034.000000	99.623422  
1033.000000	99.626902  
1032.000000	99.628446  
1031.000000	99.629023  
1030.000000	99.630230  
1029.000000	99.632737  
1028.000000	99.635906  
1027.000000	99.638809  
1026.000000	99.641128  
1025.000000	99.643086  
1024.000000	99.645077  
1023.000000	99.647627  
1022.000000	99.651268  
1021.000000	99.656065  
1020.000000	99.661369  
1019.000000	99.666139  
1018.000000	99.669860  
1017.000000	99.672801  
1016.000000	99.675672  
1015.000000	99.678986  
1014.000000	99.682693  
1013.000000	99.686542  
1012.000000	99.690448  
1011.000000	99.694449  
1010.000000	99.698536  
1009.000000	99.702704  
1008.000000	99.707020  
1007.000000	99.711512  
1006.000000	99.716070  
1005.000000	99.720588  
1004.000000	99.725066  
1003.000000	99.729505  
1002.000000	99.733852  
1001.000000	99.738098  
1000.000000	99.742311  
999.000000	 99.746545  
998.000000	 99.750777  
997.000000	 99.754948  
996.000000	 99.759003  
995.000000	 99.762909  
994.000000	 99.766727  
993.000000	 99.770598  
992.000000	 99.774562  
991.000000	 99.778498  
990.000000	 99.782313  
989.000000	 99.786068  
988.000000	 99.789946  
987.000000	 99.794125  
986.000000	 99.798484  
985.000000	 99.802335  
984.000000	 99.804873  
983.000000	 99.806158  
982.000000	 99.807478  
981.000000	 99.810075  
980.000000	 99.813751  
979.000000	 99.817013  
978.000000	 99.818774  
977.000000	 99.819590  
976.000000	 99.820862  
975.000000	 99.823161  
974.000000	 99.825727  
973.000000	 99.827837  
972.000000	 99.829960  
971.000000	 99.832861  
970.000000	 99.836128  
969.000000	 99.838949  
968.000000	 99.842235  
967.000000	 99.847927  
966.000000	 99.855184  
965.000000	 99.859416  
964.000000	 99.857355  
963.000000	 99.851848  
962.000000	 99.849344  
961.000000	 99.852400  
960.000000	 99.857126  
959.000000	 99.858213  
958.000000	 99.854517  
957.000000	 99.849294  
956.000000	 99.846895  
955.000000	 99.849429  
954.000000	 99.854464  
953.000000	 99.855406  
952.000000	 99.846628  
951.000000	 99.828957  
950.000000	 99.809596  
949.000000	 99.795412  
948.000000	 99.787480  
947.000000	 99.783736  
946.000000	 99.783708  
945.000000	 99.788363  
944.000000	 99.796341  
943.000000	 99.803500  
942.000000	 99.806973  
941.000000	 99.807500  
940.000000	 99.806892  
939.000000	 99.805265  
938.000000	 99.802504  
937.000000	 99.800892  
936.000000	 99.803465  
935.000000	 99.809410  
934.000000	 99.812932  
933.000000	 99.807730  
932.000000	 99.791859  
931.000000	 99.768659  
930.000000	 99.744598  
929.000000	 99.725608  
928.000000	 99.713501  
927.000000	 99.704927  
926.000000	 99.695139  
925.000000	 99.683828  
924.000000	 99.675614  
923.000000	 99.673939  
922.000000	 99.676873  
921.000000	 99.680551  
920.000000	 99.683963  
919.000000	 99.687260  
918.000000	 99.687280  
917.000000	 99.678947  
916.000000	 99.661264  
915.000000	 99.639762  
914.000000	 99.622681  
913.000000	 99.615109  
912.000000	 99.615057  
911.000000	 99.613412  
910.000000	 99.601399  
909.000000	 99.582240  
908.000000	 99.571801  
907.000000	 99.581760  
906.000000	 99.604544  
905.000000	 99.619980  
904.000000	 99.617918  
903.000000	 99.605975  
902.000000	 99.594845  
901.000000	 99.585062  
900.000000	 99.572759  
899.000000	 99.559501  
898.000000	 99.550449  
897.000000	 99.545122  
896.000000	 99.538936  
895.000000	 99.531453  
894.000000	 99.526930  
893.000000	 99.527651  
892.000000	 99.532070  
891.000000	 99.539114  
890.000000	 99.550418  
889.000000	 99.567594  
888.000000	 99.589352  
887.000000	 99.611450  
886.000000	 99.629185  
885.000000	 99.641964  
884.000000	 99.655430  
883.000000	 99.675477  
882.000000	 99.698783  
881.000000	 99.713547  
880.000000	 99.712719  
879.000000	 99.702808  
878.000000	 99.696367  
877.000000	 99.697974  
876.000000	 99.702459  
875.000000	 99.704973  
874.000000	 99.707476  
873.000000	 99.715147  
872.000000	 99.730400  
871.000000	 99.750940  
870.000000	 99.771566  
869.000000	 99.787108  
868.000000	 99.794916  
867.000000	 99.795933  
866.000000	 99.793708  
865.000000	 99.792898  
864.000000	 99.797775  
863.000000	 99.809972  
862.000000	 99.827026  
861.000000	 99.844178  
860.000000	 99.858456  
859.000000	 99.870165  
858.000000	 99.880588  
857.000000	 99.889218  
856.000000	 99.893385  
855.000000	 99.890649  
854.000000	 99.882240  
853.000000	 99.874089  
852.000000	 99.872282  
851.000000	 99.876443  
850.000000	 99.879892  
849.000000	 99.877713  
848.000000	 99.872550  
847.000000	 99.870454  
846.000000	 99.872799  
845.000000	 99.875732  
844.000000	 99.876652  
843.000000	 99.877129  
842.000000	 99.878863  
841.000000	 99.880787  
840.000000	 99.882033  
839.000000	 99.884356  
838.000000	 99.888927  
837.000000	 99.892925  
836.000000	 99.892384  
835.000000	 99.887234  
834.000000	 99.881856  
833.000000	 99.881083  
832.000000	 99.886280  
831.000000	 99.894289  
830.000000	 99.898727  
829.000000	 99.894922  
828.000000	 99.883960  
827.000000	 99.872460  
826.000000	 99.866382  
825.000000	 99.865597  
824.000000	 99.866420  
823.000000	 99.866586  
822.000000	 99.866286  
821.000000	 99.865575  
820.000000	 99.863788  
819.000000	 99.861218  
818.000000	 99.858983  
817.000000	 99.857078  
816.000000	 99.854213  
815.000000	 99.849718  
814.000000	 99.844305  
813.000000	 99.838960  
812.000000	 99.833986  
811.000000	 99.829204  
810.000000	 99.824402  
809.000000	 99.819531  
808.000000	 99.815011  
807.000000	 99.811707  
806.000000	 99.809957  
805.000000	 99.808788  
804.000000	 99.806760  
803.000000	 99.803598  
802.000000	 99.800301  
801.000000	 99.797759  
800.000000	 99.795825  
799.000000	 99.793666  
798.000000	 99.790633  
797.000000	 99.786958  
796.000000	 99.783809  
795.000000	 99.782248  
794.000000	 99.781975  
793.000000	 99.781493  
792.000000	 99.779797  
791.000000	 99.777242  
790.000000	 99.774637  
789.000000	 99.772398  
788.000000	 99.770409  
787.000000	 99.768573  
786.000000	 99.766982  
785.000000	 99.765652  
784.000000	 99.764460  
783.000000	 99.763293  
782.000000	 99.762115  
781.000000	 99.760951  
780.000000	 99.759821  
779.000000	 99.758754  
778.000000	 99.757776  
777.000000	 99.756905  
776.000000	 99.756161  
775.000000	 99.755578  
774.000000	 99.755181  
773.000000	 99.754953  
772.000000	 99.754837  
771.000000	 99.754763  
770.000000	 99.754685  
769.000000	 99.754588  
768.000000	 99.754489  
767.000000	 99.754428  
766.000000	 99.754425  
765.000000	 99.754406  
764.000000	 99.754199  
763.000000	 99.753702  
762.000000	 99.753109  
761.000000	 99.752662  
760.000000	 99.752286  
759.000000	 99.751765  
758.000000	 99.751189  
757.000000	 99.750870  
756.000000	 99.750739  
755.000000	 99.750216  
754.000000	 99.748929  
753.000000	 99.747458  
752.000000	 99.746858  
751.000000	 99.747553  
750.000000	 99.748895  
749.000000	 99.749585  
748.000000	 99.748688  
747.000000	 99.745828  
746.000000	 99.740891  
745.000000	 99.734019  
744.000000	 99.726561  
743.000000	 99.721366  
742.000000	 99.720374  
741.000000	 99.721513  
740.000000	 99.720507  
739.000000	 99.717436  
738.000000	 99.718548  
737.000000	 99.728271  
736.000000	 99.741839  
735.000000	 99.750453  
734.000000	 99.750850  
733.000000	 99.744017  
732.000000	 99.728644  
731.000000	 99.704247  
730.000000	 99.678761  
729.000000	 99.661161  
728.000000	 99.653374  
727.000000	 99.656529  
726.000000	 99.673461  
725.000000	 99.700472  
724.000000	 99.721026  
723.000000	 99.715515  
722.000000	 99.678120  
721.000000	 99.626173  
720.000000	 99.591650  
719.000000	 99.590622  
718.000000	 99.607029  
717.000000	 99.615381  
716.000000	 99.609779  
715.000000	 99.607811  
714.000000	 99.623656  
713.000000	 99.635466  
712.000000	 99.620339  
711.000000	 99.588030  
710.000000	 99.557147  
709.000000	 99.548404  
708.000000	 99.549262  
707.000000	 99.557256  
706.000000	 99.568851  
705.000000	 99.580141  
704.000000	 99.590046  
703.000000	 99.599730  
702.000000	 99.610238  
701.000000	 99.621049  
700.000000	 99.630611  
699.000000	 99.639399  
698.000000	 99.649632  
697.000000	 99.662522  
696.000000	 99.677604  
695.000000	 99.693020  
694.000000	 99.707456  
693.000000	 99.721276  
692.000000	 99.735582  
691.000000	 99.751600  
690.000000	 99.768623  
689.000000	 99.783639  
688.000000	 99.794255  
687.000000	 99.800847  
686.000000	 99.806306  
685.000000	 99.813270  
684.000000	 99.821966  
683.000000	 99.831387  
682.000000	 99.840371  
681.000000	 99.847500  
680.000000	 99.851777  
679.000000	 99.854460  
678.000000	 99.857959  
677.000000	 99.860712  
676.000000	 99.861242  
675.000000	 99.858506  
674.000000	 99.851826  
673.000000	 99.844385  
672.000000	 99.845872  
671.000000	 99.870535  
670.000000	 99.934276  
669.000000	 100.037943 
668.000000	 100.101730 
667.000000	 100.044419 
666.000000	 99.926836  
665.000000	 99.855421  
664.000000	 99.826894  
663.000000	 99.819624  
662.000000	 99.821687  
661.000000	 99.826563  
660.000000	 99.831426  
659.000000	 99.836347  
658.000000	 99.842299  
657.000000	 99.846898  
656.000000	 99.848624  
655.000000	 99.847224  
654.000000	 99.842241  
653.000000	 99.833617  
652.000000	 99.823615  
651.000000	 99.815966  
650.000000	 99.813047  
