# Supplementary material for: Characterization of Ingested Microplastics in a Regional Endemic Lizard Apathya cappadocica (Werner, 1902) from Türkiye
Source: Biology (Basel). 2025 Oct 21;14(10):1457. doi: 10.3390/biology14101457 (PMC12561676; doi:10.3390/biology14101457)
Supplement: Supplementary file 1 [file biology-14-01457-s001.zip › biology-3832026-Supplementary materials/Supplementary material Figure S1-27/FTIR SPECTRA/Figure S22-k79-1.asc]

PE IR                   SPECTRUM    ASCII       PEDS        1.60        
  -1
~SP.SP
25/07/17
11:01:52.00
25/07/17
11:01:55.00
Administrator

650.000000
4


SPECTRUM 100,CPU32 MAIN 00.02.8200 12-DECEMBER-2006 10:00:00
MIR TGS
MIR
OPTKBR
79161
0.200000

4.000000
STRONG
RATIO
SPECTRUM
MAGNITUDE
UNIVERSAL ATR
DOUBLE

COMBINED


0


#HDR
-1
-1
#GR
CM-1
%T
0.00002384185791015625
0.0
4000.000000
-1.000000
3351
8
98.492906
88.726465
#DATA
4000.000000	98.141011 
3999.000000	98.140473 
3998.000000	98.139957 
3997.000000	98.139392 
3996.000000	98.138781 
3995.000000	98.138091 
3994.000000	98.137310 
3993.000000	98.136426 
3992.000000	98.135444 
3991.000000	98.134407 
3990.000000	98.133411 
3989.000000	98.132548 
3988.000000	98.131850 
3987.000000	98.131243 
3986.000000	98.130542 
3985.000000	98.129585 
3984.000000	98.128338 
3983.000000	98.126886 
3982.000000	98.125343 
3981.000000	98.123818 
3980.000000	98.122395 
3979.000000	98.121127 
3978.000000	98.120000 
3977.000000	98.118895 
3976.000000	98.117634 
3975.000000	98.116063 
3974.000000	98.114204 
3973.000000	98.112255 
3972.000000	98.110425 
3971.000000	98.108790 
3970.000000	98.107312 
3969.000000	98.105818 
3968.000000	98.104142 
3967.000000	98.102210 
3966.000000	98.100011 
3965.000000	98.097669 
3964.000000	98.095344 
3963.000000	98.093094 
3962.000000	98.090879 
3961.000000	98.088668 
3960.000000	98.086463 
3959.000000	98.084279 
3958.000000	98.082056 
3957.000000	98.079660 
3956.000000	98.077146 
3955.000000	98.074796 
3954.000000	98.072809 
3953.000000	98.070954 
3952.000000	98.068570 
3951.000000	98.065010 
3950.000000	98.059891 
3949.000000	98.053431 
3948.000000	98.046901 
3947.000000	98.041870 
3946.000000	98.039458 
3945.000000	98.040332 
3944.000000	98.043981 
3943.000000	98.047064 
3942.000000	98.045076 
3941.000000	98.037527 
3940.000000	98.029305 
3939.000000	98.026005 
3938.000000	98.028275 
3937.000000	98.030688 
3936.000000	98.026657 
3935.000000	98.014137 
3934.000000	97.998102 
3933.000000	97.987414 
3932.000000	97.987536 
3931.000000	97.995675 
3930.000000	98.002750 
3929.000000	98.003934 
3928.000000	98.002941 
3927.000000	98.005969 
3926.000000	98.014098 
3925.000000	98.020430 
3924.000000	98.015900 
3923.000000	97.998401 
3922.000000	97.973493 
3921.000000	97.948236 
3920.000000	97.926308 
3919.000000	97.908453 
3918.000000	97.897424 
3917.000000	97.897074 
3916.000000	97.907248 
3915.000000	97.922335 
3914.000000	97.936865 
3913.000000	97.949132 
3912.000000	97.958936 
3911.000000	97.966169 
3910.000000	97.970065 
3909.000000	97.968824 
3908.000000	97.959084 
3907.000000	97.936825 
3906.000000	97.900069 
3905.000000	97.851558 
3904.000000	97.799872 
3903.000000	97.760389 
3902.000000	97.747047 
3901.000000	97.762146 
3900.000000	97.794981 
3899.000000	97.826812 
3898.000000	97.844832 
3897.000000	97.848955 
3896.000000	97.845327 
3895.000000	97.840832 
3894.000000	97.840474 
3893.000000	97.845467 
3892.000000	97.851552 
3891.000000	97.853309 
3890.000000	97.848037 
3889.000000	97.835272 
3888.000000	97.818271 
3887.000000	97.807507 
3886.000000	97.809065 
3885.000000	97.815936 
3884.000000	97.817458 
3883.000000	97.813484 
3882.000000	97.812666 
3881.000000	97.818586 
3880.000000	97.823916 
3879.000000	97.822060 
3878.000000	97.815412 
3877.000000	97.810949 
3876.000000	97.815082 
3875.000000	97.825615 
3874.000000	97.828995 
3873.000000	97.814276 
3872.000000	97.785906 
3871.000000	97.760617 
3870.000000	97.749170 
3869.000000	97.746423 
3868.000000	97.741170 
3867.000000	97.729674 
3866.000000	97.720174 
3865.000000	97.721771 
3864.000000	97.731682 
3863.000000	97.739912 
3862.000000	97.741759 
3861.000000	97.740646 
3860.000000	97.741675 
3859.000000	97.746518 
3858.000000	97.751450 
3857.000000	97.750973 
3856.000000	97.743042 
3855.000000	97.736194 
3854.000000	97.735080 
3853.000000	97.734157 
3852.000000	97.733075 
3851.000000	97.734133 
3850.000000	97.735782 
3849.000000	97.738790 
3848.000000	97.743855 
3847.000000	97.750813 
3846.000000	97.758526 
3845.000000	97.764369 
3844.000000	97.765496 
3843.000000	97.761901 
3842.000000	97.755854 
3841.000000	97.749696 
3840.000000	97.745298 
3839.000000	97.743883 
3838.000000	97.745219 
3837.000000	97.747793 
3836.000000	97.750303 
3835.000000	97.752796 
3834.000000	97.755737 
3833.000000	97.759370 
3832.000000	97.763554 
3831.000000	97.767907 
3830.000000	97.772288 
3829.000000	97.776891 
3828.000000	97.781872 
3827.000000	97.786842 
3826.000000	97.790778 
3825.000000	97.792658 
3824.000000	97.792578 
3823.000000	97.792991 
3822.000000	97.796351 
3821.000000	97.801767 
3820.000000	97.805781 
3819.000000	97.807155 
3818.000000	97.807736 
3817.000000	97.811680 
3816.000000	97.821360 
3815.000000	97.833467 
3814.000000	97.842439 
3813.000000	97.846872 
3812.000000	97.850051 
3811.000000	97.854706 
3810.000000	97.858932 
3809.000000	97.859288 
3808.000000	97.856616 
3807.000000	97.855148 
3806.000000	97.856474 
3805.000000	97.857287 
3804.000000	97.855861 
3803.000000	97.860695 
3802.000000	97.877815 
3801.000000	97.894171 
3800.000000	97.893202 
3799.000000	97.877542 
3798.000000	97.864460 
3797.000000	97.871162 
3796.000000	97.897523 
3795.000000	97.928504 
3794.000000	97.952290 
3793.000000	97.969861 
3792.000000	97.987247 
3791.000000	98.004779 
3790.000000	98.016162 
3789.000000	98.018077 
3788.000000	98.016319 
3787.000000	98.019362 
3786.000000	98.028186 
3785.000000	98.033656 
3784.000000	98.025287 
3783.000000	98.003179 
3782.000000	97.982000 
3781.000000	97.979999 
3780.000000	97.996263 
3779.000000	98.007050 
3778.000000	97.996908 
3777.000000	97.974639 
3776.000000	97.958291 
3775.000000	97.958760 
3774.000000	97.968028 
3773.000000	97.964673 
3772.000000	97.937129 
3771.000000	97.898077 
3770.000000	97.863824 
3769.000000	97.838272 
3768.000000	97.822073 
3767.000000	97.817306 
3766.000000	97.825528 
3765.000000	97.840913 
3764.000000	97.846633 
3763.000000	97.831062 
3762.000000	97.806835 
3761.000000	97.800491 
3760.000000	97.811061 
3759.000000	97.802030 
3758.000000	97.751588 
3757.000000	97.676206 
3756.000000	97.597821 
3755.000000	97.525830 
3754.000000	97.461217 
3753.000000	97.395137 
3752.000000	97.299964 
3751.000000	97.165238 
3750.000000	97.050637 
3749.000000	97.018812 
3748.000000	97.052080 
3747.000000	97.084179 
3746.000000	97.086588 
3745.000000	97.076940 
3744.000000	97.077030 
3743.000000	97.089103 
3742.000000	97.092610 
3741.000000	97.078135 
3740.000000	97.063605 
3739.000000	97.057545 
3738.000000	97.058100 
3737.000000	97.069630 
3736.000000	97.091651 
3735.000000	97.110506 
3734.000000	97.114367 
3733.000000	97.112397 
3732.000000	97.125968 
3731.000000	97.156201 
3730.000000	97.173983 
3729.000000	97.157071 
3728.000000	97.124625 
3727.000000	97.118302 
3726.000000	97.153641 
3725.000000	97.209236 
3724.000000	97.266533 
3723.000000	97.328823 
3722.000000	97.401113 
3721.000000	97.478649 
3720.000000	97.548457 
3719.000000	97.595239 
3718.000000	97.611821 
3717.000000	97.600746 
3716.000000	97.566161 
3715.000000	97.514228 
3714.000000	97.456578 
3713.000000	97.405906 
3712.000000	97.365684 
3711.000000	97.340540 
3710.000000	97.342239 
3709.000000	97.371359 
3708.000000	97.417209 
3707.000000	97.468459 
3706.000000	97.516779 
3705.000000	97.563596 
3704.000000	97.615182 
3703.000000	97.668789 
3702.000000	97.705661 
3701.000000	97.711047 
3700.000000	97.692526 
3699.000000	97.668009 
3698.000000	97.650832 
3697.000000	97.646376 
3696.000000	97.648388 
3695.000000	97.646218 
3694.000000	97.641428 
3693.000000	97.649648 
3692.000000	97.680247 
3691.000000	97.718925 
3690.000000	97.734791 
3689.000000	97.714831 
3688.000000	97.682996 
3687.000000	97.665731 
3686.000000	97.662100 
3685.000000	97.663440 
3684.000000	97.668767 
3683.000000	97.680107 
3682.000000	97.695188 
3681.000000	97.707188 
3680.000000	97.705622 
3679.000000	97.678903 
3678.000000	97.626259 
3677.000000	97.577464 
3676.000000	97.559991 
3675.000000	97.557768 
3674.000000	97.542383 
3673.000000	97.512702 
3672.000000	97.488696 
3671.000000	97.506730 
3670.000000	97.569023 
3669.000000	97.629026 
3668.000000	97.660450 
3667.000000	97.678118 
3666.000000	97.700411 
3665.000000	97.734135 
3664.000000	97.771873 
3663.000000	97.800052 
3662.000000	97.808573 
3661.000000	97.794452 
3660.000000	97.759380 
3659.000000	97.709855 
3658.000000	97.661168 
3657.000000	97.631264 
3656.000000	97.624147 
3655.000000	97.626477 
3654.000000	97.618713 
3653.000000	97.592777 
3652.000000	97.559345 
3651.000000	97.528751 
3650.000000	97.498761 
3649.000000	97.482943 
3648.000000	97.503076 
3647.000000	97.543772 
3646.000000	97.575592 
3645.000000	97.590691 
3644.000000	97.599764 
3643.000000	97.615708 
3642.000000	97.641969 
3641.000000	97.668599 
3640.000000	97.683304 
3639.000000	97.682266 
3638.000000	97.667122 
3637.000000	97.639289 
3636.000000	97.601163 
3635.000000	97.561039 
3634.000000	97.524938 
3633.000000	97.484431 
3632.000000	97.425112 
3631.000000	97.353783 
3630.000000	97.304033 
3629.000000	97.294977 
3628.000000	97.315096 
3627.000000	97.350425 
3626.000000	97.390676 
3625.000000	97.432760 
3624.000000	97.479467 
3623.000000	97.528073 
3622.000000	97.571226 
3621.000000	97.605373 
3620.000000	97.623013 
3619.000000	97.610336 
3618.000000	97.571010 
3617.000000	97.528179 
3616.000000	97.500080 
3615.000000	97.490590 
3614.000000	97.487811 
3613.000000	97.469588 
3612.000000	97.426785 
3611.000000	97.376258 
3610.000000	97.348334 
3609.000000	97.365777 
3608.000000	97.423152 
3607.000000	97.491013 
3606.000000	97.543749 
3605.000000	97.576282 
3604.000000	97.597135 
3603.000000	97.615074 
3602.000000	97.631850 
3601.000000	97.644564 
3600.000000	97.647636 
3599.000000	97.636544 
3598.000000	97.615062 
3597.000000	97.593479 
3596.000000	97.582339 
3595.000000	97.586254 
3594.000000	97.599374 
3593.000000	97.609453 
3592.000000	97.608092 
3591.000000	97.596649 
3590.000000	97.588471 
3589.000000	97.600134 
3588.000000	97.630234 
3587.000000	97.658388 
3586.000000	97.671249 
3585.000000	97.675996 
3584.000000	97.684898 
3583.000000	97.702666 
3582.000000	97.726759 
3581.000000	97.751826 
3580.000000	97.772824 
3579.000000	97.787042 
3578.000000	97.793917 
3577.000000	97.794814 
3576.000000	97.791466 
3575.000000	97.786263 
3574.000000	97.781503 
3573.000000	97.776545 
3572.000000	97.767616 
3571.000000	97.749962 
3570.000000	97.722529 
3569.000000	97.693144 
3568.000000	97.673936 
3567.000000	97.671036 
3566.000000	97.677069 
3565.000000	97.682194 
3564.000000	97.687352 
3563.000000	97.704638 
3562.000000	97.740116 
3561.000000	97.785324 
3560.000000	97.824187 
3559.000000	97.847021 
3558.000000	97.855973 
3557.000000	97.858662 
3556.000000	97.860209 
3555.000000	97.861974 
3554.000000	97.863668 
3553.000000	97.862054 
3552.000000	97.851150 
3551.000000	97.828293 
3550.000000	97.797277 
3549.000000	97.766563 
3548.000000	97.745241 
3547.000000	97.739503 
3546.000000	97.751163 
3545.000000	97.775887 
3544.000000	97.804882 
3543.000000	97.831188 
3542.000000	97.853408 
3541.000000	97.873014 
3540.000000	97.892057 
3539.000000	97.910728 
3538.000000	97.927505 
3537.000000	97.938146 
3536.000000	97.937590 
3535.000000	97.925502 
3534.000000	97.907547 
3533.000000	97.891727 
3532.000000	97.882126 
3531.000000	97.878815 
3530.000000	97.879276 
3529.000000	97.879589 
3528.000000	97.875579 
3527.000000	97.866675 
3526.000000	97.859241 
3525.000000	97.862971 
3524.000000	97.881352 
3523.000000	97.906801 
3522.000000	97.927285 
3521.000000	97.936889 
3520.000000	97.938459 
3519.000000	97.937580 
3518.000000	97.937877 
3517.000000	97.940112 
3516.000000	97.943714 
3515.000000	97.948025 
3514.000000	97.951885 
3513.000000	97.954304 
3512.000000	97.956041 
3511.000000	97.959168 
3510.000000	97.963445 
3509.000000	97.965305 
3508.000000	97.961379 
3507.000000	97.953146 
3506.000000	97.945925 
3505.000000	97.943843 
3504.000000	97.945486 
3503.000000	97.946052 
3502.000000	97.943591 
3501.000000	97.940962 
3500.000000	97.941732 
3499.000000	97.945540 
3498.000000	97.949096 
3497.000000	97.950277 
3496.000000	97.950022 
3495.000000	97.950724 
3494.000000	97.953671 
3493.000000	97.958332 
3492.000000	97.963238 
3491.000000	97.966984 
3490.000000	97.968430 
3489.000000	97.966840 
3488.000000	97.961838 
3487.000000	97.953211 
3486.000000	97.942250 
3485.000000	97.932642 
3484.000000	97.928270 
3483.000000	97.929906 
3482.000000	97.933897 
3481.000000	97.935833 
3480.000000	97.934477 
3479.000000	97.931543 
3478.000000	97.928782 
3477.000000	97.926530 
3476.000000	97.924104 
3475.000000	97.919951 
3474.000000	97.912703 
3473.000000	97.902496 
3472.000000	97.891187 
3471.000000	97.881195 
3470.000000	97.873779 
3469.000000	97.869334 
3468.000000	97.868888 
3467.000000	97.873563 
3466.000000	97.882831 
3465.000000	97.893618 
3464.000000	97.901735 
3463.000000	97.904078 
3462.000000	97.899789 
3461.000000	97.891013 
3460.000000	97.882089 
3459.000000	97.876985 
3458.000000	97.876313 
3457.000000	97.876509 
3456.000000	97.874176 
3455.000000	97.870776 
3454.000000	97.870761 
3453.000000	97.875452 
3452.000000	97.879765 
3451.000000	97.878190 
3450.000000	97.872250 
3449.000000	97.869416 
3448.000000	97.874274 
3447.000000	97.883196 
3446.000000	97.889327 
3445.000000	97.891385 
3444.000000	97.893841 
3443.000000	97.900384 
3442.000000	97.909690 
3441.000000	97.917200 
3440.000000	97.919791 
3439.000000	97.918249 
3438.000000	97.916445 
3437.000000	97.918584 
3436.000000	97.927043 
3435.000000	97.941092 
3434.000000	97.956809 
3433.000000	97.969866 
3432.000000	97.977871 
3431.000000	97.981187 
3430.000000	97.981544 
3429.000000	97.980813 
3428.000000	97.980903 
3427.000000	97.983227 
3426.000000	97.987438 
3425.000000	97.990967 
3424.000000	97.991198 
3423.000000	97.987798 
3422.000000	97.982645 
3421.000000	97.978166 
3420.000000	97.976556 
3419.000000	97.979308 
3418.000000	97.986233 
3417.000000	97.995491 
3416.000000	98.005586 
3415.000000	98.016698 
3414.000000	98.029038 
3413.000000	98.040781 
3412.000000	98.049422 
3411.000000	98.054404 
3410.000000	98.056786 
3409.000000	98.057043 
3408.000000	98.054893 
3407.000000	98.051014 
3406.000000	98.047403 
3405.000000	98.045638 
3404.000000	98.045878 
3403.000000	98.047102 
3402.000000	98.047520 
3401.000000	98.045756 
3400.000000	98.042601 
3399.000000	98.041282 
3398.000000	98.044435 
3397.000000	98.051358 
3396.000000	98.059235 
3395.000000	98.066429 
3394.000000	98.072774 
3393.000000	98.077148 
3392.000000	98.077423 
3391.000000	98.073228 
3390.000000	98.067397 
3389.000000	98.063804 
3388.000000	98.064199 
3387.000000	98.067805 
3386.000000	98.072649 
3385.000000	98.076596 
3384.000000	98.078274 
3383.000000	98.077976 
3382.000000	98.077577 
3381.000000	98.078947 
3380.000000	98.082062 
3379.000000	98.085168 
3378.000000	98.086695 
3377.000000	98.086768 
3376.000000	98.086831 
3375.000000	98.088014 
3374.000000	98.089994 
3373.000000	98.091398 
3372.000000	98.091363 
3371.000000	98.090517 
3370.000000	98.090262 
3369.000000	98.091095 
3368.000000	98.092120 
3367.000000	98.092253 
3366.000000	98.091508 
3365.000000	98.090730 
3364.000000	98.090234 
3363.000000	98.089258 
3362.000000	98.086935 
3361.000000	98.083479 
3360.000000	98.080298 
3359.000000	98.079035 
3358.000000	98.080497 
3357.000000	98.084291 
3356.000000	98.089089 
3355.000000	98.093365 
3354.000000	98.096259 
3353.000000	98.097886 
3352.000000	98.098860 
3351.000000	98.099533 
3350.000000	98.099715 
3349.000000	98.099277 
3348.000000	98.099036 
3347.000000	98.100295 
3346.000000	98.103236 
3345.000000	98.106137 
3344.000000	98.106846 
3343.000000	98.105046 
3342.000000	98.102224 
3341.000000	98.099915 
3340.000000	98.098442 
3339.000000	98.097574 
3338.000000	98.097510 
3337.000000	98.098590 
3336.000000	98.100407 
3335.000000	98.101710 
3334.000000	98.101503 
3333.000000	98.099900 
3332.000000	98.097883 
3331.000000	98.096498 
3330.000000	98.096050 
3329.000000	98.096096 
3328.000000	98.095931 
3327.000000	98.095118 
3326.000000	98.093708 
3325.000000	98.092169 
3324.000000	98.091156 
3323.000000	98.091116 
3322.000000	98.091871 
3321.000000	98.092607 
3320.000000	98.092572 
3319.000000	98.091809 
3318.000000	98.091035 
3317.000000	98.090808 
3316.000000	98.090983 
3315.000000	98.091055 
3314.000000	98.090760 
3313.000000	98.090222 
3312.000000	98.089613 
3311.000000	98.088940 
3310.000000	98.088152 
3309.000000	98.087249 
3308.000000	98.086237 
3307.000000	98.085186 
3306.000000	98.084320 
3305.000000	98.083846 
3304.000000	98.083640 
3303.000000	98.083206 
3302.000000	98.082050 
3301.000000	98.080017 
3300.000000	98.077411 
3299.000000	98.074977 
3298.000000	98.073550 
3297.000000	98.073469 
3296.000000	98.074204 
3295.000000	98.074863 
3294.000000	98.075210 
3293.000000	98.075832 
3292.000000	98.077279 
3291.000000	98.079183 
3290.000000	98.080318 
3289.000000	98.079796 
3288.000000	98.077812 
3287.000000	98.075522 
3286.000000	98.074053 
3285.000000	98.073602 
3284.000000	98.073666 
3283.000000	98.073706 
3282.000000	98.073623 
3281.000000	98.073601 
3280.000000	98.073758 
3279.000000	98.074044 
3278.000000	98.074285 
3277.000000	98.074180 
3276.000000	98.073466 
3275.000000	98.072227 
3274.000000	98.071002 
3273.000000	98.070461 
3272.000000	98.070820 
3271.000000	98.071776 
3270.000000	98.072779 
3269.000000	98.073454 
3268.000000	98.073752 
3267.000000	98.073826 
3266.000000	98.073864 
3265.000000	98.073959 
3264.000000	98.074071 
3263.000000	98.074143 
3262.000000	98.074258 
3261.000000	98.074586 
3260.000000	98.075210 
3259.000000	98.076054 
3258.000000	98.076973 
3257.000000	98.077856 
3256.000000	98.078635 
3255.000000	98.079266 
3254.000000	98.079760 
3253.000000	98.080181 
3252.000000	98.080609 
3251.000000	98.081085 
3250.000000	98.081591 
3249.000000	98.082086 
3248.000000	98.082555 
3247.000000	98.083024 
3246.000000	98.083527 
3245.000000	98.084080 
3244.000000	98.084671 
3243.000000	98.085284 
3242.000000	98.085918 
3241.000000	98.086571 
3240.000000	98.087222 
3239.000000	98.087831 
3238.000000	98.088366 
3237.000000	98.088834 
3236.000000	98.089275 
3235.000000	98.089736 
3234.000000	98.090238 
3233.000000	98.090777 
3232.000000	98.091304 
3231.000000	98.091742 
3230.000000	98.092039 
3229.000000	98.092202 
3228.000000	98.092287 
3227.000000	98.092356 
3226.000000	98.092472 
3225.000000	98.092678 
3224.000000	98.092973 
3223.000000	98.093310 
3222.000000	98.093634 
3221.000000	98.093916 
3220.000000	98.094147 
3219.000000	98.094322 
3218.000000	98.094441 
3217.000000	98.094517 
3216.000000	98.094576 
3215.000000	98.094645 
3214.000000	98.094729 
3213.000000	98.094811 
3212.000000	98.094861 
3211.000000	98.094861 
3210.000000	98.094800 
3209.000000	98.094666 
3208.000000	98.094451 
3207.000000	98.094181 
3206.000000	98.093916 
3205.000000	98.093703 
3204.000000	98.093518 
3203.000000	98.093295 
3202.000000	98.093015 
3201.000000	98.092708 
3200.000000	98.092367 
3199.000000	98.091902 
3198.000000	98.091300 
3197.000000	98.090778 
3196.000000	98.090630 
3195.000000	98.090908 
3194.000000	98.091289 
3193.000000	98.091398 
3192.000000	98.091114 
3191.000000	98.090574 
3190.000000	98.089998 
3189.000000	98.089555 
3188.000000	98.089334 
3187.000000	98.089294 
3186.000000	98.089322 
3185.000000	98.089371 
3184.000000	98.089519 
3183.000000	98.089722 
3182.000000	98.089709 
3181.000000	98.089200 
3180.000000	98.088136 
3179.000000	98.086722 
3178.000000	98.085399 
3177.000000	98.084765 
3176.000000	98.085311 
3175.000000	98.087007 
3174.000000	98.089092 
3173.000000	98.090339 
3172.000000	98.089603 
3171.000000	98.086265 
3170.000000	98.080613 
3169.000000	98.074306 
3168.000000	98.069759 
3167.000000	98.068471 
3166.000000	98.070054 
3165.000000	98.072594 
3164.000000	98.074267 
3163.000000	98.074435 
3162.000000	98.073513 
3161.000000	98.072530 
3160.000000	98.072648 
3159.000000	98.074305 
3158.000000	98.076486 
3157.000000	98.077369 
3156.000000	98.076237 
3155.000000	98.074256 
3154.000000	98.072971 
3153.000000	98.072515 
3152.000000	98.072157 
3151.000000	98.071943 
3150.000000	98.072334 
3149.000000	98.072382 
3148.000000	98.070073 
3147.000000	98.065006 
3146.000000	98.059336 
3145.000000	98.055157 
3144.000000	98.052127 
3143.000000	98.048876 
3142.000000	98.045757 
3141.000000	98.044560 
3140.000000	98.045660 
3139.000000	98.047072 
3138.000000	98.046556 
3137.000000	98.043685 
3136.000000	98.039461 
3135.000000	98.035029 
3134.000000	98.031198 
3133.000000	98.028388 
3132.000000	98.026289 
3131.000000	98.024070 
3130.000000	98.021030 
3129.000000	98.016669 
3128.000000	98.010417 
3127.000000	98.002389 
3126.000000	97.994168 
3125.000000	97.987845 
3124.000000	97.983874 
3123.000000	97.980869 
3122.000000	97.977590 
3121.000000	97.973984 
3120.000000	97.970426 
3119.000000	97.967032 
3118.000000	97.963709 
3117.000000	97.960096 
3116.000000	97.955320 
3115.000000	97.948600 
3114.000000	97.940376 
3113.000000	97.932324 
3112.000000	97.925942 
3111.000000	97.921492 
3110.000000	97.918231 
3109.000000	97.915060 
3108.000000	97.911023 
3107.000000	97.905819 
3106.000000	97.899816 
3105.000000	97.893546 
3104.000000	97.887297 
3103.000000	97.881262 
3102.000000	97.875710 
3101.000000	97.870446 
3100.000000	97.864640 
3099.000000	97.857738 
3098.000000	97.850264 
3097.000000	97.843326 
3096.000000	97.837478 
3095.000000	97.832271 
3094.000000	97.826620 
3093.000000	97.819712 
3092.000000	97.811665 
3091.000000	97.803416 
3090.000000	97.796010 
3089.000000	97.789802 
3088.000000	97.784385 
3087.000000	97.780358 
3086.000000	97.780318 
3085.000000	97.785251 
3084.000000	97.789825 
3083.000000	97.785430 
3082.000000	97.769860 
3081.000000	97.750669 
3080.000000	97.736602 
3079.000000	97.728670 
3078.000000	97.723073 
3077.000000	97.718220 
3076.000000	97.714435 
3075.000000	97.710305 
3074.000000	97.704817 
3073.000000	97.701726 
3072.000000	97.705354 
3071.000000	97.712468 
3070.000000	97.713622 
3069.000000	97.703840 
3068.000000	97.688236 
3067.000000	97.675296 
3066.000000	97.667751 
3065.000000	97.662220 
3064.000000	97.655191 
3063.000000	97.646324 
3062.000000	97.637484 
3061.000000	97.630952 
3060.000000	97.628604 
3059.000000	97.630979 
3058.000000	97.637329 
3057.000000	97.646973 
3056.000000	97.659375 
3055.000000	97.672289 
3054.000000	97.680783 
3053.000000	97.681059 
3052.000000	97.674282 
3051.000000	97.665530 
3050.000000	97.658782 
3049.000000	97.653597 
3048.000000	97.646809 
3047.000000	97.635653 
3046.000000	97.619075 
3045.000000	97.597643 
3044.000000	97.572910 
3043.000000	97.546453 
3042.000000	97.519224 
3041.000000	97.491411 
3040.000000	97.463229 
3039.000000	97.434416 
3038.000000	97.403624 
3037.000000	97.369531 
3036.000000	97.332829 
3035.000000	97.296378 
3034.000000	97.262850 
3033.000000	97.232658 
3032.000000	97.204298 
3031.000000	97.176050 
3030.000000	97.147658 
3029.000000	97.121383 
3028.000000	97.101955 
3027.000000	97.094117 
3026.000000	97.097937 
3025.000000	97.106028 
3024.000000	97.108052 
3023.000000	97.100107 
3022.000000	97.088746 
3021.000000	97.083260 
3020.000000	97.084659 
3019.000000	97.084062 
3018.000000	97.073156 
3017.000000	97.054452 
3016.000000	97.039556 
3015.000000	97.037334 
3014.000000	97.046221 
3013.000000	97.056516 
3012.000000	97.059233 
3011.000000	97.053435 
3010.000000	97.044535 
3009.000000	97.038194 
3008.000000	97.037338 
3007.000000	97.042764 
3006.000000	97.053310 
3005.000000	97.064405 
3004.000000	97.069397 
3003.000000	97.065214 
3002.000000	97.056362 
3001.000000	97.051382 
3000.000000	97.054921 
2999.000000	97.064590 
2998.000000	97.075282 
2997.000000	97.084030 
2996.000000	97.090206 
2995.000000	97.093548 
2994.000000	97.094972 
2993.000000	97.098093 
2992.000000	97.106724 
2991.000000	97.120341 
2990.000000	97.133962 
2989.000000	97.143001 
2988.000000	97.146750 
2987.000000	97.147186 
2986.000000	97.147191 
2985.000000	97.150751 
2984.000000	97.161858 
2983.000000	97.180121 
2982.000000	97.198591 
2981.000000	97.208574 
2980.000000	97.206609 
2979.000000	97.195410 
2978.000000	97.178602 
2977.000000	97.155966 
2976.000000	97.122359 
2975.000000	97.068997 
2974.000000	96.988401 
2973.000000	96.884985 
2972.000000	96.783919 
2971.000000	96.722745 
2970.000000	96.727349 
2969.000000	96.795058 
2968.000000	96.897377 
2967.000000	96.999303 
2966.000000	97.079644 
2965.000000	97.134377 
2964.000000	97.168130 
2963.000000	97.186753 
2962.000000	97.194881 
2961.000000	97.195963 
2960.000000	97.192744 
2959.000000	97.187851 
2958.000000	97.183561 
2957.000000	97.180897 
2956.000000	97.179681 
2955.000000	97.179981 
2954.000000	97.182686 
2953.000000	97.187837 
2952.000000	97.193266 
2951.000000	97.196025 
2950.000000	97.195073 
2949.000000	97.191841 
2948.000000	97.188672 
2947.000000	97.187687 
2946.000000	97.190715 
2945.000000	97.198838 
2944.000000	97.211378 
2943.000000	97.226109 
2942.000000	97.241210 
2941.000000	97.256780 
2940.000000	97.274131 
2939.000000	97.293793 
2938.000000	97.314501 
2937.000000	97.334053 
2936.000000	97.350896 
2935.000000	97.364716 
2934.000000	97.375574 
2933.000000	97.383018 
2932.000000	97.386872 
2931.000000	97.389203 
2930.000000	97.394413 
2929.000000	97.406115 
2928.000000	97.423923 
2927.000000	97.442735 
2926.000000	97.456178 
2925.000000	97.462436 
2924.000000	97.465650 
2923.000000	97.472069 
2922.000000	97.484186 
2921.000000	97.499517 
2920.000000	97.515599 
2919.000000	97.534410 
2918.000000	97.560249 
2917.000000	97.593372 
2916.000000	97.626983 
2915.000000	97.651622 
2914.000000	97.662649 
2913.000000	97.663494 
2912.000000	97.663315 
2911.000000	97.670345 
2910.000000	97.686057 
2909.000000	97.705087 
2908.000000	97.720929 
2907.000000	97.732211 
2906.000000	97.742407 
2905.000000	97.754753 
2904.000000	97.769290 
2903.000000	97.785096 
2902.000000	97.801511 
2901.000000	97.818697 
2900.000000	97.831061 
2899.000000	97.834196 
2898.000000	97.829347 
2897.000000	97.822697 
2896.000000	97.819701 
2895.000000	97.822191 
2894.000000	97.830130 
2893.000000	97.842370 
2892.000000	97.855042 
2891.000000	97.863142 
2890.000000	97.866235 
2889.000000	97.870132 
2888.000000	97.880153 
2887.000000	97.893919 
2886.000000	97.903669 
2885.000000	97.905012 
2884.000000	97.900651 
2883.000000	97.895919 
2882.000000	97.893352 
2881.000000	97.892330 
2880.000000	97.891693 
2879.000000	97.890882 
2878.000000	97.889461 
2877.000000	97.887033 
2876.000000	97.883454 
2875.000000	97.878765 
2874.000000	97.873713 
2873.000000	97.870723 
2872.000000	97.872990 
2871.000000	97.881093 
2870.000000	97.891549 
2869.000000	97.900232 
2868.000000	97.906438 
2867.000000	97.912021 
2866.000000	97.917580 
2865.000000	97.921970 
2864.000000	97.925475 
2863.000000	97.930499 
2862.000000	97.937934 
2861.000000	97.945104 
2860.000000	97.948862 
2859.000000	97.948995 
2858.000000	97.947178 
2857.000000	97.944454 
2856.000000	97.941745 
2855.000000	97.941317 
2854.000000	97.945259 
2853.000000	97.952848 
2852.000000	97.960983 
2851.000000	97.967433 
2850.000000	97.972282 
2849.000000	97.976208 
2848.000000	97.979347 
2847.000000	97.982175 
2846.000000	97.985634 
2845.000000	97.989603 
2844.000000	97.992536 
2843.000000	97.993405 
2842.000000	97.992995 
2841.000000	97.992952 
2840.000000	97.994135 
2839.000000	97.996533 
2838.000000	98.000095 
2837.000000	98.004643 
2836.000000	98.009274 
2835.000000	98.012785 
2834.000000	98.014881 
2833.000000	98.016345 
2832.000000	98.017938 
2831.000000	98.019595 
2830.000000	98.020951 
2829.000000	98.022130 
2828.000000	98.023636 
2827.000000	98.025759 
2826.000000	98.028455 
2825.000000	98.031649 
2824.000000	98.035263 
2823.000000	98.038848 
2822.000000	98.041517 
2821.000000	98.042596 
2820.000000	98.042201 
2819.000000	98.041238 
2818.000000	98.040849 
2817.000000	98.041744 
2816.000000	98.043907 
2815.000000	98.046625 
2814.000000	98.048929 
2813.000000	98.050359 
2812.000000	98.051232 
2811.000000	98.052164 
2810.000000	98.053323 
2809.000000	98.054312 
2808.000000	98.054838 
2807.000000	98.055306 
2806.000000	98.056548 
2805.000000	98.058951 
2804.000000	98.061874 
2803.000000	98.063966 
2802.000000	98.064229 
2801.000000	98.062762 
2800.000000	98.060770 
2799.000000	98.059661 
2798.000000	98.059938 
2797.000000	98.060896 
2796.000000	98.061297 
2795.000000	98.060570 
2794.000000	98.059342 
2793.000000	98.058853 
2792.000000	98.059977 
2791.000000	98.062647 
2790.000000	98.065819 
2789.000000	98.067990 
2788.000000	98.068296 
2787.000000	98.067283 
2786.000000	98.066438 
2785.000000	98.066805 
2784.000000	98.068366 
2783.000000	98.070762 
2782.000000	98.073949 
2781.000000	98.077675 
2780.000000	98.080847 
2779.000000	98.082210 
2778.000000	98.081602 
2777.000000	98.080070 
2776.000000	98.078727 
2775.000000	98.077946 
2774.000000	98.077866 
2773.000000	98.079021 
2772.000000	98.081891 
2771.000000	98.085980 
2770.000000	98.089769 
2769.000000	98.092033 
2768.000000	98.093148 
2767.000000	98.094842 
2766.000000	98.098339 
2765.000000	98.102790 
2764.000000	98.105942 
2763.000000	98.106364 
2762.000000	98.104584 
2761.000000	98.102177 
2760.000000	98.100393 
2759.000000	98.099906 
2758.000000	98.101038 
2757.000000	98.103316 
2756.000000	98.105050 
2755.000000	98.104353 
2754.000000	98.100861 
2753.000000	98.096268 
2752.000000	98.093074 
2751.000000	98.092772 
2750.000000	98.095090 
2749.000000	98.098302 
2748.000000	98.100197 
2747.000000	98.099429 
2746.000000	98.096436 
2745.000000	98.093236 
2744.000000	98.091879 
2743.000000	98.092887 
2742.000000	98.095135 
2741.000000	98.097091 
2740.000000	98.097962 
2739.000000	98.097625 
2738.000000	98.096018 
2737.000000	98.093333 
2736.000000	98.090808 
2735.000000	98.090468 
2734.000000	98.093473 
2733.000000	98.099013 
2732.000000	98.105009 
2731.000000	98.109843 
2730.000000	98.113040 
2729.000000	98.114612 
2728.000000	98.114553 
2727.000000	98.113014 
2726.000000	98.110449 
2725.000000	98.107453 
2724.000000	98.104755 
2723.000000	98.103269 
2722.000000	98.103586 
2721.000000	98.105335 
2720.000000	98.107473 
2719.000000	98.109364 
2718.000000	98.111228 
2717.000000	98.113308 
2716.000000	98.115078 
2715.000000	98.115730 
2714.000000	98.115257 
2713.000000	98.114670 
2712.000000	98.115083 
2711.000000	98.116645 
2710.000000	98.118396 
2709.000000	98.119204 
2708.000000	98.119028 
2707.000000	98.119121 
2706.000000	98.120521 
2705.000000	98.122509 
2704.000000	98.123186 
2703.000000	98.121880 
2702.000000	98.120251 
2701.000000	98.120442 
2700.000000	98.122756 
2699.000000	98.125920 
2698.000000	98.129034 
2697.000000	98.131992 
2696.000000	98.134060 
2695.000000	98.133595 
2694.000000	98.129852 
2693.000000	98.124332 
2692.000000	98.119854 
2691.000000	98.118364 
2690.000000	98.119974 
2689.000000	98.123483 
2688.000000	98.127460 
2687.000000	98.131256 
2686.000000	98.135152 
2685.000000	98.139105 
2684.000000	98.141713 
2683.000000	98.141384 
2682.000000	98.138595 
2681.000000	98.135991 
2680.000000	98.135712 
2679.000000	98.137420 
2678.000000	98.139395 
2677.000000	98.140601 
2676.000000	98.141100 
2675.000000	98.141231 
2674.000000	98.141208 
2673.000000	98.141288 
2672.000000	98.141704 
2671.000000	98.142381 
2670.000000	98.142604 
2669.000000	98.140993 
2668.000000	98.136314 
2667.000000	98.128713 
2666.000000	98.119779 
2665.000000	98.110992 
2664.000000	98.102792 
2663.000000	98.095834 
2662.000000	98.092041 
2661.000000	98.092971 
2660.000000	98.097368 
2659.000000	98.101704 
2658.000000	98.103528 
2657.000000	98.102933 
2656.000000	98.100929 
2655.000000	98.098214 
2654.000000	98.095849 
2653.000000	98.095347 
2652.000000	98.097042 
2651.000000	98.099304 
2650.000000	98.100224 
2649.000000	98.099424 
2648.000000	98.097743 
2647.000000	98.096077 
2646.000000	98.095123 
2645.000000	98.095336 
2644.000000	98.096214 
2643.000000	98.096245 
2642.000000	98.094467 
2641.000000	98.091819 
2640.000000	98.090172 
2639.000000	98.090122 
2638.000000	98.090581 
2637.000000	98.090355 
2636.000000	98.089509 
2635.000000	98.088808 
2634.000000	98.088459 
2633.000000	98.087943 
2632.000000	98.086877 
2631.000000	98.085530 
2630.000000	98.084425 
2629.000000	98.083754 
2628.000000	98.083328 
2627.000000	98.082865 
2626.000000	98.082178 
2625.000000	98.081208 
2624.000000	98.080038 
2623.000000	98.078860 
2622.000000	98.077832 
2621.000000	98.076956 
2620.000000	98.076125 
2619.000000	98.075210 
2618.000000	98.074111 
2617.000000	98.072822 
2616.000000	98.071436 
2615.000000	98.070051 
2614.000000	98.068686 
2613.000000	98.067311 
2612.000000	98.065909 
2611.000000	98.064477 
2610.000000	98.063040 
2609.000000	98.061644 
2608.000000	98.060293 
2607.000000	98.058864 
2606.000000	98.057197 
2605.000000	98.055310 
2604.000000	98.053434 
2603.000000	98.051804 
2602.000000	98.050592 
2601.000000	98.049889 
2600.000000	98.049457 
2599.000000	98.048638 
2598.000000	98.046907 
2597.000000	98.044491 
2596.000000	98.042175 
2595.000000	98.040410 
2594.000000	98.039158 
2593.000000	98.038554 
2592.000000	98.038992 
2591.000000	98.040356 
2590.000000	98.041571 
2589.000000	98.041325 
2588.000000	98.039299 
2587.000000	98.036693 
2586.000000	98.035482 
2585.000000	98.036684 
2584.000000	98.039117 
2583.000000	98.040104 
2582.000000	98.037941 
2581.000000	98.033599 
2580.000000	98.029871 
2579.000000	98.028927 
2578.000000	98.031068 
2577.000000	98.035153 
2576.000000	98.039079 
2575.000000	98.039908 
2574.000000	98.035178 
2573.000000	98.025498 
2572.000000	98.015459 
2571.000000	98.010184 
2570.000000	98.010773 
2569.000000	98.014245 
2568.000000	98.017655 
2567.000000	98.020939 
2566.000000	98.025281 
2565.000000	98.030718 
2564.000000	98.036796 
2563.000000	98.044113 
2562.000000	98.053189 
2561.000000	98.062425 
2560.000000	98.069229 
2559.000000	98.072832 
2558.000000	98.074344 
2557.000000	98.074172 
2556.000000	98.071587 
2555.000000	98.067574 
2554.000000	98.065946 
2553.000000	98.069930 
2552.000000	98.078361 
2551.000000	98.086228 
2550.000000	98.089203 
2549.000000	98.087338 
2548.000000	98.084619 
2547.000000	98.084809 
2546.000000	98.087326 
2545.000000	98.087920 
2544.000000	98.083858 
2543.000000	98.077334 
2542.000000	98.072904 
2541.000000	98.072066 
2540.000000	98.072332 
2539.000000	98.071392 
2538.000000	98.070155 
2537.000000	98.070708 
2536.000000	98.073118 
2535.000000	98.075898 
2534.000000	98.078374 
2533.000000	98.081187 
2532.000000	98.084903 
2531.000000	98.089027 
2530.000000	98.092248 
2529.000000	98.093389 
2528.000000	98.092345 
2527.000000	98.090371 
2526.000000	98.089197 
2525.000000	98.089670 
2524.000000	98.091544 
2523.000000	98.094301 
2522.000000	98.097506 
2521.000000	98.100293 
2520.000000	98.101392 
2519.000000	98.100277 
2518.000000	98.097911 
2517.000000	98.096147 
2516.000000	98.096060 
2515.000000	98.097371 
2514.000000	98.099127 
2513.000000	98.100629 
2512.000000	98.101860 
2511.000000	98.103257 
2510.000000	98.105116 
2509.000000	98.107088 
2508.000000	98.108328 
2507.000000	98.108231 
2506.000000	98.106880 
2505.000000	98.104796 
2504.000000	98.102656 
2503.000000	98.101224 
2502.000000	98.100940 
2501.000000	98.101414 
2500.000000	98.101792 
2499.000000	98.102016 
2498.000000	98.102896 
2497.000000	98.104703 
2496.000000	98.106574 
2495.000000	98.107453 
2494.000000	98.107268 
2493.000000	98.106726 
2492.000000	98.106485 
2491.000000	98.106564 
2490.000000	98.106682 
2489.000000	98.106625 
2488.000000	98.106260 
2487.000000	98.105559 
2486.000000	98.104788 
2485.000000	98.104363 
2484.000000	98.104340 
2483.000000	98.104303 
2482.000000	98.103892 
2481.000000	98.103191 
2480.000000	98.102451 
2479.000000	98.101741 
2478.000000	98.101038 
2477.000000	98.100340 
2476.000000	98.099550 
2475.000000	98.098513 
2474.000000	98.097338 
2473.000000	98.096410 
2472.000000	98.095878 
2471.000000	98.095426 
2470.000000	98.094722 
2469.000000	98.093886 
2468.000000	98.093304 
2467.000000	98.093100 
2466.000000	98.093054 
2465.000000	98.092877 
2464.000000	98.092437 
2463.000000	98.091726 
2462.000000	98.090840 
2461.000000	98.090027 
2460.000000	98.089593 
2459.000000	98.089713 
2458.000000	98.090345 
2457.000000	98.091228 
2456.000000	98.091952 
2455.000000	98.092138 
2454.000000	98.091648 
2453.000000	98.090721 
2452.000000	98.089729 
2451.000000	98.088900 
2450.000000	98.088244 
2449.000000	98.087609 
2448.000000	98.086697 
2447.000000	98.085262 
2446.000000	98.083622 
2445.000000	98.082807 
2444.000000	98.083694 
2443.000000	98.086203 
2442.000000	98.089227 
2441.000000	98.091519 
2440.000000	98.092560 
2439.000000	98.092448 
2438.000000	98.091603 
2437.000000	98.090608 
2436.000000	98.090092 
2435.000000	98.090456 
2434.000000	98.091729 
2433.000000	98.093713 
2432.000000	98.095962 
2431.000000	98.097624 
2430.000000	98.097824 
2429.000000	98.096455 
2428.000000	98.094250 
2427.000000	98.092167 
2426.000000	98.091268 
2425.000000	98.091778 
2424.000000	98.091385 
2423.000000	98.088036 
2422.000000	98.083854 
2421.000000	98.083669 
2420.000000	98.090607 
2419.000000	98.102726 
2418.000000	98.113339 
2417.000000	98.116889 
2416.000000	98.113316 
2415.000000	98.106206 
2414.000000	98.098605 
2413.000000	98.091109 
2412.000000	98.083941 
2411.000000	98.079028 
2410.000000	98.078274 
2409.000000	98.080875 
2408.000000	98.084441 
2407.000000	98.088659 
2406.000000	98.095685 
2405.000000	98.105943 
2404.000000	98.115390 
2403.000000	98.118900 
2402.000000	98.115808 
2401.000000	98.110304 
2400.000000	98.106168 
2399.000000	98.102753 
2398.000000	98.096850 
2397.000000	98.087290 
2396.000000	98.076768 
2395.000000	98.069661 
2394.000000	98.069024 
2393.000000	98.074982 
2392.000000	98.083714 
2391.000000	98.087261 
2390.000000	98.076345 
2389.000000	98.045887 
2388.000000	97.998129 
2387.000000	97.939524 
2386.000000	97.875334 
2385.000000	97.810126 
2384.000000	97.753449 
2383.000000	97.721949 
2382.000000	97.734811 
2381.000000	97.805008 
2380.000000	97.932758 
2379.000000	98.102344 
2378.000000	98.281133 
2377.000000	98.425032 
2376.000000	98.492906 
2375.000000	98.465380 
2374.000000	98.357692 
2373.000000	98.213432 
2372.000000	98.078041 
2371.000000	97.973167 
2370.000000	97.899576 
2369.000000	97.854020 
2368.000000	97.833881 
2367.000000	97.830563 
2366.000000	97.833763 
2365.000000	97.841805 
2364.000000	97.857114 
2363.000000	97.871418 
2362.000000	97.876972 
2361.000000	97.875629 
2360.000000	97.858069 
2359.000000	97.817835 
2358.000000	97.783114 
2357.000000	97.794059 
2356.000000	97.854318 
2355.000000	97.919644 
2354.000000	97.971488 
2353.000000	98.008501 
2352.000000	98.014717 
2351.000000	97.976330 
2350.000000	97.907313 
2349.000000	97.849187 
2348.000000	97.825956 
2347.000000	97.832019 
2346.000000	97.834164 
2345.000000	97.800049 
2344.000000	97.746716 
2343.000000	97.703043 
2342.000000	97.707822 
2341.000000	97.765812 
2340.000000	97.837128 
2339.000000	97.876783 
2338.000000	97.878571 
2337.000000	97.873216 
2336.000000	97.869203 
2335.000000	97.860277 
2334.000000	97.844038 
2333.000000	97.837285 
2332.000000	97.822798 
2331.000000	97.781589 
2330.000000	97.693208 
2329.000000	97.588761 
2328.000000	97.485231 
2327.000000	97.407588 
2326.000000	97.367721 
2325.000000	97.371135 
2324.000000	97.405108 
2323.000000	97.442122 
2322.000000	97.469165 
2321.000000	97.483166 
2320.000000	97.477487 
2319.000000	97.455173 
2318.000000	97.426334 
2317.000000	97.421991 
2316.000000	97.442170 
2315.000000	97.477442 
2314.000000	97.489353 
2313.000000	97.466893 
2312.000000	97.401398 
2311.000000	97.320539 
2310.000000	97.246271 
2309.000000	97.206203 
2308.000000	97.195480 
2307.000000	97.208389 
2306.000000	97.228083 
2305.000000	97.245376 
2304.000000	97.239102 
2303.000000	97.205818 
2302.000000	97.154358 
2301.000000	97.115679 
2300.000000	97.100701 
2299.000000	97.109792 
2298.000000	97.125044 
2297.000000	97.147408 
2296.000000	97.180463 
2295.000000	97.232308 
2294.000000	97.294672 
2293.000000	97.356812 
2292.000000	97.407687 
2291.000000	97.447843 
2290.000000	97.485020 
2289.000000	97.524220 
2288.000000	97.563027 
2287.000000	97.595240 
2286.000000	97.622468 
2285.000000	97.649150 
2284.000000	97.677925 
2283.000000	97.703676 
2282.000000	97.721631 
2281.000000	97.730416 
2280.000000	97.735643 
2279.000000	97.746514 
2278.000000	97.769599 
2277.000000	97.799162 
2276.000000	97.817314 
2275.000000	97.813861 
2274.000000	97.798683 
2273.000000	97.791165 
2272.000000	97.793691 
2271.000000	97.793347 
2270.000000	97.785092 
2269.000000	97.780339 
2268.000000	97.786214 
2267.000000	97.793930 
2266.000000	97.794030 
2265.000000	97.793160 
2264.000000	97.804630 
2263.000000	97.831731 
2262.000000	97.867522 
2261.000000	97.902525 
2260.000000	97.928674 
2259.000000	97.938148 
2258.000000	97.929974 
2257.000000	97.912670 
2256.000000	97.899101 
2255.000000	97.897419 
2254.000000	97.907591 
2253.000000	97.924105 
2252.000000	97.938325 
2251.000000	97.944543 
2250.000000	97.943675 
2249.000000	97.942337 
2248.000000	97.944130 
2247.000000	97.948574 
2246.000000	97.953818 
2245.000000	97.960120 
2244.000000	97.967703 
2243.000000	97.974782 
2242.000000	97.979243 
2241.000000	97.980725 
2240.000000	97.980309 
2239.000000	97.979780 
2238.000000	97.981006 
2237.000000	97.984565 
2236.000000	97.989081 
2235.000000	97.992684 
2234.000000	97.995143 
2233.000000	97.997673 
2232.000000	98.001090 
2231.000000	98.004965 
2230.000000	98.008390 
2229.000000	98.011072 
2228.000000	98.013276 
2227.000000	98.015286 
2226.000000	98.017290 
2225.000000	98.019483 
2224.000000	98.021761 
2223.000000	98.023497 
2222.000000	98.024237 
2221.000000	98.024499 
2220.000000	98.025325 
2219.000000	98.027043 
2218.000000	98.028785 
2217.000000	98.029277 
2216.000000	98.028089 
2215.000000	98.025852 
2214.000000	98.023532 
2213.000000	98.021743 
2212.000000	98.020916 
2211.000000	98.021258 
2210.000000	98.022019 
2209.000000	98.021658 
2208.000000	98.019547 
2207.000000	98.016829 
2206.000000	98.015065 
2205.000000	98.014117 
2204.000000	98.011926 
2203.000000	98.006284 
2202.000000	97.996981 
2201.000000	97.987079 
2200.000000	97.980564 
2199.000000	97.978751 
2198.000000	97.978642 
2197.000000	97.975741 
2196.000000	97.969095 
2195.000000	97.962839 
2194.000000	97.961817 
2193.000000	97.965599 
2192.000000	97.968150 
2191.000000	97.964788 
2190.000000	97.957990 
2189.000000	97.954786 
2188.000000	97.958930 
2187.000000	97.966910 
2186.000000	97.971196 
2185.000000	97.967047 
2184.000000	97.956393 
2183.000000	97.945891 
2182.000000	97.939979 
2181.000000	97.935978 
2180.000000	97.927655 
2179.000000	97.913409 
2178.000000	97.898463 
2177.000000	97.888858 
2176.000000	97.886260 
2175.000000	97.889627 
2174.000000	97.898033 
2173.000000	97.909560 
2172.000000	97.921290 
2171.000000	97.932819 
2170.000000	97.945726 
2169.000000	97.956778 
2168.000000	97.956310 
2167.000000	97.938047 
2166.000000	97.908072 
2165.000000	97.880360 
2164.000000	97.862655 
2163.000000	97.852335 
2162.000000	97.845962 
2161.000000	97.847579 
2160.000000	97.865005 
2159.000000	97.900137 
2158.000000	97.943168 
2157.000000	97.975974 
2156.000000	97.986845 
2155.000000	97.980109 
2154.000000	97.970625 
2153.000000	97.967918 
2152.000000	97.967777 
2151.000000	97.963177 
2150.000000	97.957469 
2149.000000	97.960251 
2148.000000	97.973130 
2147.000000	97.987152 
2146.000000	97.994698 
2145.000000	97.997675 
2144.000000	98.002060 
2143.000000	98.008910 
2142.000000	98.013563 
2141.000000	98.011631 
2140.000000	98.004023 
2139.000000	97.997013 
2138.000000	97.997029 
2137.000000	98.004186 
2136.000000	98.011734 
2135.000000	98.013373 
2134.000000	98.009899 
2133.000000	98.006884 
2132.000000	98.007417 
2131.000000	98.009864 
2130.000000	98.011922 
2129.000000	98.013614 
2128.000000	98.015696 
2127.000000	98.017605 
2126.000000	98.018636 
2125.000000	98.019907 
2124.000000	98.023327 
2123.000000	98.028797 
2122.000000	98.033913 
2121.000000	98.036654 
2120.000000	98.037374 
2119.000000	98.037485 
2118.000000	98.036901 
2117.000000	98.033816 
2116.000000	98.027703 
2115.000000	98.021655 
2114.000000	98.019545 
2113.000000	98.020525 
2112.000000	98.019413 
2111.000000	98.014364 
2110.000000	98.010221 
2109.000000	98.012960 
2108.000000	98.023720 
2107.000000	98.038706 
2106.000000	98.052158 
2105.000000	98.058900 
2104.000000	98.056854 
2103.000000	98.048727 
2102.000000	98.041165 
2101.000000	98.039583 
2100.000000	98.044566 
2099.000000	98.053457 
2098.000000	98.063325 
2097.000000	98.071691 
2096.000000	98.076485 
2095.000000	98.077440 
2094.000000	98.076544 
2093.000000	98.075584 
2092.000000	98.075009 
2091.000000	98.075764 
2090.000000	98.078965 
2089.000000	98.082805 
2088.000000	98.083445 
2087.000000	98.080449 
2086.000000	98.077668 
2085.000000	98.077027 
2084.000000	98.075409 
2083.000000	98.070404 
2082.000000	98.064803 
2081.000000	98.062015 
2080.000000	98.060255 
2079.000000	98.055321 
2078.000000	98.047164 
2077.000000	98.039963 
2076.000000	98.036730 
2075.000000	98.037253 
2074.000000	98.040066 
2073.000000	98.043044 
2072.000000	98.043555 
2071.000000	98.040610 
2070.000000	98.035694 
2069.000000	98.030344 
2068.000000	98.025019 
2067.000000	98.021816 
2066.000000	98.024738 
2065.000000	98.033575 
2064.000000	98.040615 
2063.000000	98.039634 
2062.000000	98.033152 
2061.000000	98.027520 
2060.000000	98.023933 
2059.000000	98.019360 
2058.000000	98.013965 
2057.000000	98.011367 
2056.000000	98.012515 
2055.000000	98.014200 
2054.000000	98.013421 
2053.000000	98.009900 
2052.000000	98.004541 
2051.000000	97.998553 
2050.000000	97.994108 
2049.000000	97.992897 
2048.000000	97.993325 
2047.000000	97.991721 
2046.000000	97.986769 
2045.000000	97.980113 
2044.000000	97.972936 
2043.000000	97.964903 
2042.000000	97.956804 
2041.000000	97.950646 
2040.000000	97.946066 
2039.000000	97.940827 
2038.000000	97.935677 
2037.000000	97.934138 
2036.000000	97.936525 
2035.000000	97.938373 
2034.000000	97.936380 
2033.000000	97.932639 
2032.000000	97.931061 
2031.000000	97.932654 
2030.000000	97.936274 
2029.000000	97.941003 
2028.000000	97.945581 
2027.000000	97.947178 
2026.000000	97.943239 
2025.000000	97.934147 
2024.000000	97.923621 
2023.000000	97.916366 
2022.000000	97.914689 
2021.000000	97.917365 
2020.000000	97.920443 
2019.000000	97.920807 
2018.000000	97.919149 
2017.000000	97.918567 
2016.000000	97.920401 
2015.000000	97.922926 
2014.000000	97.924036 
2013.000000	97.923265 
2012.000000	97.921452 
2011.000000	97.919818 
2010.000000	97.919150 
2009.000000	97.918622 
2008.000000	97.915831 
2007.000000	97.909979 
2006.000000	97.904394 
2005.000000	97.903393 
2004.000000	97.907621 
2003.000000	97.915045 
2002.000000	97.924748 
2001.000000	97.936369 
2000.000000	97.946743 
1999.000000	97.951245 
1998.000000	97.948437 
1997.000000	97.940953 
1996.000000	97.933014 
1995.000000	97.927499 
1994.000000	97.925779 
1993.000000	97.928007 
1992.000000	97.932536 
1991.000000	97.937681 
1990.000000	97.944521 
1989.000000	97.954281 
1988.000000	97.963785 
1987.000000	97.967853 
1986.000000	97.966107 
1985.000000	97.963728 
1984.000000	97.964335 
1983.000000	97.965595 
1982.000000	97.964438 
1981.000000	97.962828 
1980.000000	97.965377 
1979.000000	97.973212 
1978.000000	97.983166 
1977.000000	97.991568 
1976.000000	97.996606 
1975.000000	97.997883 
1974.000000	97.996587 
1973.000000	97.995540 
1972.000000	97.996310 
1971.000000	97.996962 
1970.000000	97.995087 
1969.000000	97.991919 
1968.000000	97.990948 
1967.000000	97.992550 
1966.000000	97.993453 
1965.000000	97.991757 
1964.000000	97.989170 
1963.000000	97.988029 
1962.000000	97.988817 
1961.000000	97.990884 
1960.000000	97.993729 
1959.000000	97.997125 
1958.000000	98.001058 
1957.000000	98.005825 
1956.000000	98.010964 
1955.000000	98.014264 
1954.000000	98.013894 
1953.000000	98.010778 
1952.000000	98.008007 
1951.000000	98.007554 
1950.000000	98.008753 
1949.000000	98.010116 
1948.000000	98.010866 
1947.000000	98.011035 
1946.000000	98.010924 
1945.000000	98.011056 
1944.000000	98.012240 
1943.000000	98.014791 
1942.000000	98.017854 
1941.000000	98.020050 
1940.000000	98.021071 
1939.000000	98.021693 
1938.000000	98.022744 
1937.000000	98.024396 
1936.000000	98.026346 
1935.000000	98.028350 
1934.000000	98.030419 
1933.000000	98.032639 
1932.000000	98.034990 
1931.000000	98.037389 
1930.000000	98.039809 
1929.000000	98.042270 
1928.000000	98.044787 
1927.000000	98.047382 
1926.000000	98.050150 
1925.000000	98.053160 
1924.000000	98.056300 
1923.000000	98.059228 
1922.000000	98.061713 
1921.000000	98.063817 
1920.000000	98.065797 
1919.000000	98.067938 
1918.000000	98.070490 
1917.000000	98.073451 
1916.000000	98.076317 
1915.000000	98.078691 
1914.000000	98.080847 
1913.000000	98.083427 
1912.000000	98.086660 
1911.000000	98.090201 
1910.000000	98.093979 
1909.000000	98.098070 
1908.000000	98.101786 
1907.000000	98.104563 
1906.000000	98.107118 
1905.000000	98.110168 
1904.000000	98.113072 
1903.000000	98.114833 
1902.000000	98.115739 
1901.000000	98.116683 
1900.000000	98.117775 
1899.000000	98.118723 
1898.000000	98.119917 
1897.000000	98.121918 
1896.000000	98.124233 
1895.000000	98.125794 
1894.000000	98.126681 
1893.000000	98.128064 
1892.000000	98.130587 
1891.000000	98.133913 
1890.000000	98.137223 
1889.000000	98.139681 
1888.000000	98.140781 
1887.000000	98.140919 
1886.000000	98.140924 
1885.000000	98.141024 
1884.000000	98.140824 
1883.000000	98.140241 
1882.000000	98.139859 
1881.000000	98.140096 
1880.000000	98.140683 
1879.000000	98.141125 
1878.000000	98.141327 
1877.000000	98.141422 
1876.000000	98.141287 
1875.000000	98.140697 
1874.000000	98.139721 
1873.000000	98.138605 
1872.000000	98.137490 
1871.000000	98.136435 
1870.000000	98.135537 
1869.000000	98.134872 
1868.000000	98.134388 
1867.000000	98.133763 
1866.000000	98.132698 
1865.000000	98.131279 
1864.000000	98.130025 
1863.000000	98.129310 
1862.000000	98.129281 
1861.000000	98.130256 
1860.000000	98.132063 
1859.000000	98.133298 
1858.000000	98.132864 
1857.000000	98.131448 
1856.000000	98.129937 
1855.000000	98.128256 
1854.000000	98.126639 
1853.000000	98.125882 
1852.000000	98.125851 
1851.000000	98.125023 
1850.000000	98.124497 
1849.000000	98.127724 
1848.000000	98.134155 
1847.000000	98.135565 
1846.000000	98.123297 
1845.000000	98.098182 
1844.000000	98.071771 
1843.000000	98.055402 
1842.000000	98.054033 
1841.000000	98.062926 
1840.000000	98.074531 
1839.000000	98.085899 
1838.000000	98.095836 
1837.000000	98.098763 
1836.000000	98.089162 
1835.000000	98.070839 
1834.000000	98.055005 
1833.000000	98.049607 
1832.000000	98.059111 
1831.000000	98.082887 
1830.000000	98.110782 
1829.000000	98.125791 
1828.000000	98.126303 
1827.000000	98.125614 
1826.000000	98.129511 
1825.000000	98.132043 
1824.000000	98.117964 
1823.000000	98.080827 
1822.000000	98.037946 
1821.000000	98.015983 
1820.000000	98.024195 
1819.000000	98.041539 
1818.000000	98.044786 
1817.000000	98.034832 
1816.000000	98.019571 
1815.000000	97.993508 
1814.000000	97.956362 
1813.000000	97.929295 
1812.000000	97.928079 
1811.000000	97.927006 
1810.000000	97.897230 
1809.000000	97.862497 
1808.000000	97.847999 
1807.000000	97.834695 
1806.000000	97.804625 
1805.000000	97.774402 
1804.000000	97.760342 
1803.000000	97.744694 
1802.000000	97.702831 
1801.000000	97.650163 
1800.000000	97.600382 
1799.000000	97.530005 
1798.000000	97.438264 
1797.000000	97.361478 
1796.000000	97.311013 
1795.000000	97.259090 
1794.000000	97.191220 
1793.000000	97.146699 
1792.000000	97.158752 
1791.000000	97.168498 
1790.000000	97.122130 
1789.000000	97.050600 
1788.000000	96.994966 
1787.000000	96.958114 
1786.000000	96.923593 
1785.000000	96.888096 
1784.000000	96.857958 
1783.000000	96.833810 
1782.000000	96.802735 
1781.000000	96.751597 
1780.000000	96.668988 
1779.000000	96.557401 
1778.000000	96.441511 
1777.000000	96.341520 
1776.000000	96.249296 
1775.000000	96.133719 
1774.000000	95.970240 
1773.000000	95.773040 
1772.000000	95.596786 
1771.000000	95.450164 
1770.000000	95.291715 
1769.000000	95.099629 
1768.000000	94.891096 
1767.000000	94.689280 
1766.000000	94.495775 
1765.000000	94.298879 
1764.000000	94.084819 
1763.000000	93.847586 
1762.000000	93.588581 
1761.000000	93.330481 
1760.000000	93.106666 
1759.000000	92.915545 
1758.000000	92.710677 
1757.000000	92.452349 
1756.000000	92.156903 
1755.000000	91.872766 
1754.000000	91.608743 
1753.000000	91.335485 
1752.000000	91.054014 
1751.000000	90.816960 
1750.000000	90.642011 
1749.000000	90.472112 
1748.000000	90.282166 
1747.000000	90.095190 
1746.000000	89.919771 
1745.000000	89.747743 
1744.000000	89.585663 
1743.000000	89.440787 
1742.000000	89.280075 
1741.000000	89.073992 
1740.000000	88.869985 
1739.000000	88.752896 
1738.000000	88.726465 
1737.000000	88.736097 
1736.000000	88.768092 
1735.000000	88.904927 
1734.000000	89.234661 
1733.000000	89.614209 
1732.000000	89.862760 
1731.000000	89.981540 
1730.000000	90.028453 
1729.000000	90.034017 
1728.000000	90.028578 
1727.000000	90.046424 
1726.000000	90.097447 
1725.000000	90.169908 
1724.000000	90.252908 
1723.000000	90.352627 
1722.000000	90.476480 
1721.000000	90.631401 
1720.000000	90.816543 
1719.000000	90.991277 
1718.000000	91.090579 
1717.000000	91.188770 
1716.000000	91.382241 
1715.000000	91.628574 
1714.000000	91.890477 
1713.000000	92.168552 
1712.000000	92.454559 
1711.000000	92.740249 
1710.000000	93.022341 
1709.000000	93.308877 
1708.000000	93.610836 
1707.000000	93.920001 
1706.000000	94.219741 
1705.000000	94.494218 
1704.000000	94.720656 
1703.000000	94.867507 
1702.000000	94.923915 
1701.000000	94.965592 
1700.000000	95.103568 
1699.000000	95.287490 
1698.000000	95.476354 
1697.000000	95.692627 
1696.000000	95.927951 
1695.000000	96.066046 
1694.000000	96.100243 
1693.000000	96.128641 
1692.000000	96.184251 
1691.000000	96.256252 
1690.000000	96.327685 
1689.000000	96.405286 
1688.000000	96.512124 
1687.000000	96.637684 
1686.000000	96.754676 
1685.000000	96.851370 
1684.000000	96.926083 
1683.000000	96.902616 
1682.000000	96.846790 
1681.000000	96.835413 
1680.000000	96.869907 
1679.000000	96.914602 
1678.000000	96.943604 
1677.000000	96.946998 
1676.000000	96.936582 
1675.000000	96.949604 
1674.000000	96.998583 
1673.000000	97.064106 
1672.000000	97.111762 
1671.000000	97.136872 
1670.000000	97.174357 
1669.000000	97.239375 
1668.000000	97.300122 
1667.000000	97.349931 
1666.000000	97.386589 
1665.000000	97.407506 
1664.000000	97.419820 
1663.000000	97.435738 
1662.000000	97.454105 
1661.000000	97.464421 
1660.000000	97.462672 
1659.000000	97.468359 
1658.000000	97.507064 
1657.000000	97.592062 
1656.000000	97.693024 
1655.000000	97.777171 
1654.000000	97.823375 
1653.000000	97.837952 
1652.000000	97.751263 
1651.000000	97.690284 
1650.000000	97.655290 
1649.000000	97.631750 
1648.000000	97.598297 
1647.000000	97.576104 
1646.000000	97.588429 
1645.000000	97.612847 
1644.000000	97.636981 
1643.000000	97.653276 
1642.000000	97.662276 
1641.000000	97.673949 
1640.000000	97.692589 
1639.000000	97.713128 
1638.000000	97.728375 
1637.000000	97.737083 
1636.000000	97.746488 
1635.000000	97.755024 
1634.000000	97.758008 
1633.000000	97.765169 
1632.000000	97.771226 
1631.000000	97.775335 
1630.000000	97.785187 
1629.000000	97.804131 
1628.000000	97.822100 
1627.000000	97.830319 
1626.000000	97.830391 
1625.000000	97.826653 
1624.000000	97.821143 
1623.000000	97.820831 
1622.000000	97.831005 
1621.000000	97.846765 
1620.000000	97.860572 
1619.000000	97.868128 
1618.000000	97.870448 
1617.000000	97.873589 
1616.000000	97.878432 
1615.000000	97.882395 
1614.000000	97.886613 
1613.000000	97.889256 
1612.000000	97.889714 
1611.000000	97.890028 
1610.000000	97.892653 
1609.000000	97.897642 
1608.000000	97.903101 
1607.000000	97.908464 
1606.000000	97.914208 
1605.000000	97.919430 
1604.000000	97.922563 
1603.000000	97.924876 
1602.000000	97.929544 
1601.000000	97.935653 
1600.000000	97.939971 
1599.000000	97.942497 
1598.000000	97.945192 
1597.000000	97.947808 
1596.000000	97.948340 
1595.000000	97.946942 
1594.000000	97.946542 
1593.000000	97.947967 
1592.000000	97.948926 
1591.000000	97.948587 
1590.000000	97.948605 
1589.000000	97.948939 
1588.000000	97.947541 
1587.000000	97.944537 
1586.000000	97.941892 
1585.000000	97.939204 
1584.000000	97.934502 
1583.000000	97.928062 
1582.000000	97.923348 
1581.000000	97.921398 
1580.000000	97.920214 
1579.000000	97.918110 
1578.000000	97.914643 
1577.000000	97.909012 
1576.000000	97.901748 
1575.000000	97.895163 
1574.000000	97.890587 
1573.000000	97.886679 
1572.000000	97.882105 
1571.000000	97.876894 
1570.000000	97.872355 
1569.000000	97.868396 
1568.000000	97.863853 
1567.000000	97.859179 
1566.000000	97.854761 
1565.000000	97.850426 
1564.000000	97.846240 
1563.000000	97.842697 
1562.000000	97.839961 
1561.000000	97.836290 
1560.000000	97.829564 
1559.000000	97.819659 
1558.000000	97.810916 
1557.000000	97.802725 
1556.000000	97.795389 
1555.000000	97.789051 
1554.000000	97.783550 
1553.000000	97.778665 
1552.000000	97.774070 
1551.000000	97.769414 
1550.000000	97.764566 
1549.000000	97.759591 
1548.000000	97.754721 
1547.000000	97.750062 
1546.000000	97.745580 
1545.000000	97.741237 
1544.000000	97.737026 
1543.000000	97.732990 
1542.000000	97.729196 
1541.000000	97.725745 
1540.000000	97.722633 
1539.000000	97.719612 
1538.000000	97.716471 
1537.000000	97.713255 
1536.000000	97.710082 
1535.000000	97.707031 
1534.000000	97.704130 
1533.000000	97.701340 
1532.000000	97.698573 
1531.000000	97.695791 
1530.000000	97.693053 
1529.000000	97.690421 
1528.000000	97.687897 
1527.000000	97.685445 
1526.000000	97.683069 
1525.000000	97.680814 
1524.000000	97.678695 
1523.000000	97.676699 
1522.000000	97.674811 
1521.000000	97.673062 
1520.000000	97.671740 
1519.000000	97.670871 
1518.000000	97.670124 
1517.000000	97.669295 
1516.000000	97.668194 
1515.000000	97.665782 
1514.000000	97.661636 
1513.000000	97.657009 
1512.000000	97.654171 
1511.000000	97.654123 
1510.000000	97.654504 
1509.000000	97.650614 
1508.000000	97.640764 
1507.000000	97.635270 
1506.000000	97.630909 
1505.000000	97.614428 
1504.000000	97.603463 
1503.000000	97.599878 
1502.000000	97.599681 
1501.000000	97.601882 
1500.000000	97.608129 
1499.000000	97.615264 
1498.000000	97.612412 
1497.000000	97.600440 
1496.000000	97.596033 
1495.000000	97.597801 
1494.000000	97.591895 
1493.000000	97.576340 
1492.000000	97.558733 
1491.000000	97.546712 
1490.000000	97.543368 
1489.000000	97.551930 
1488.000000	97.563326 
1487.000000	97.560819 
1486.000000	97.544516 
1485.000000	97.523060 
1484.000000	97.501968 
1483.000000	97.481853 
1482.000000	97.460731 
1481.000000	97.439176 
1480.000000	97.419986 
1479.000000	97.402526 
1478.000000	97.384028 
1477.000000	97.362212 
1476.000000	97.334237 
1475.000000	97.292580 
1474.000000	97.237685 
1473.000000	97.194998 
1472.000000	97.187792 
1471.000000	97.195331 
1470.000000	97.194373 
1469.000000	97.186282 
1468.000000	97.177395 
1467.000000	97.165495 
1466.000000	97.143507 
1465.000000	97.114166 
1464.000000	97.088070 
1463.000000	97.068076 
1462.000000	97.051516 
1461.000000	97.038837 
1460.000000	97.029567 
1459.000000	97.012795 
1458.000000	96.967828 
1457.000000	96.907328 
1456.000000	96.872362 
1455.000000	96.866116 
1454.000000	96.866445 
1453.000000	96.864249 
1452.000000	96.861144 
1451.000000	96.857213 
1450.000000	96.847997 
1449.000000	96.834870 
1448.000000	96.826636 
1447.000000	96.823083 
1446.000000	96.813332 
1445.000000	96.798578 
1444.000000	96.784936 
1443.000000	96.772707 
1442.000000	96.759592 
1441.000000	96.747072 
1440.000000	96.739656 
1439.000000	96.734743 
1438.000000	96.716879 
1437.000000	96.679336 
1436.000000	96.651339 
1435.000000	96.653311 
1434.000000	96.673020 
1433.000000	96.705031 
1432.000000	96.755116 
1431.000000	96.817754 
1430.000000	96.860398 
1429.000000	96.859060 
1428.000000	96.840709 
1427.000000	96.843361 
1426.000000	96.862598 
1425.000000	96.866386 
1424.000000	96.850568 
1423.000000	96.848789 
1422.000000	96.866621 
1421.000000	96.882361 
1420.000000	96.890820 
1419.000000	96.906191 
1418.000000	96.898505 
1417.000000	96.842200 
1416.000000	96.778948 
1415.000000	96.738940 
1414.000000	96.708714 
1413.000000	96.661704 
1412.000000	96.601165 
1411.000000	96.556018 
1410.000000	96.530473 
1409.000000	96.513917 
1408.000000	96.521360 
1407.000000	96.567652 
1406.000000	96.626519 
1405.000000	96.660564 
1404.000000	96.680305 
1403.000000	96.719043 
1402.000000	96.770036 
1401.000000	96.803130 
1400.000000	96.803192 
1399.000000	96.788869 
1398.000000	96.772290 
1397.000000	96.743433 
1396.000000	96.709002 
1395.000000	96.686684 
1394.000000	96.649344 
1393.000000	96.557523 
1392.000000	96.442234 
1391.000000	96.341648 
1390.000000	96.243465 
1389.000000	96.101909 
1388.000000	95.893426 
1387.000000	95.655487 
1386.000000	95.429839 
1385.000000	95.211895 
1384.000000	94.983087 
1383.000000	94.741997 
1382.000000	94.499400 
1381.000000	94.263154 
1380.000000	94.035329 
1379.000000	93.829175 
1378.000000	93.666928 
1377.000000	93.549986 
1376.000000	93.459246 
1375.000000	93.383562 
1374.000000	93.321552 
1373.000000	93.251457 
1372.000000	93.161951 
1371.000000	93.088275 
1370.000000	93.062938 
1369.000000	93.049468 
1368.000000	92.981437 
1367.000000	92.868463 
1366.000000	92.811497 
1365.000000	92.904505 
1364.000000	93.145874 
1363.000000	93.437112 
1362.000000	93.677262 
1361.000000	93.845148 
1360.000000	93.971383 
1359.000000	94.068834 
1358.000000	94.125929 
1357.000000	94.140820 
1356.000000	94.136470 
1355.000000	94.140079 
1354.000000	94.165299 
1353.000000	94.217497 
1352.000000	94.294741 
1351.000000	94.388621 
1350.000000	94.503057 
1349.000000	94.641067 
1348.000000	94.794551 
1347.000000	94.949255 
1346.000000	95.096762 
1345.000000	95.234174 
1344.000000	95.360905 
1343.000000	95.479346 
1342.000000	95.597339 
1341.000000	95.723914 
1340.000000	95.868533 
1339.000000	96.036826 
1338.000000	96.215572 
1337.000000	96.387298 
1336.000000	96.551301 
1335.000000	96.713099 
1334.000000	96.874655 
1333.000000	97.035266 
1332.000000	97.188900 
1331.000000	97.324798 
1330.000000	97.436997 
1329.000000	97.527559 
1328.000000	97.601812 
1327.000000	97.664930 
1326.000000	97.722416 
1325.000000	97.771256 
1324.000000	97.810514 
1323.000000	97.845549 
1322.000000	97.876554 
1321.000000	97.894579 
1320.000000	97.895882 
1319.000000	97.892233 
1318.000000	97.898789 
1317.000000	97.918069 
1316.000000	97.943798 
1315.000000	97.971303 
1314.000000	97.996019 
1313.000000	98.012552 
1312.000000	98.018424 
1311.000000	98.014513 
1310.000000	98.001447 
1309.000000	97.980275 
1308.000000	97.957030 
1307.000000	97.939915 
1306.000000	97.933242 
1305.000000	97.930598 
1304.000000	97.927495 
1303.000000	97.924722 
1302.000000	97.920009 
1301.000000	97.905399 
1300.000000	97.877900 
1299.000000	97.842926 
1298.000000	97.805804 
1297.000000	97.768461 
1296.000000	97.733838 
1295.000000	97.707359 
1294.000000	97.688409 
1293.000000	97.669638 
1292.000000	97.646379 
1291.000000	97.618848 
1290.000000	97.586383 
1289.000000	97.548653 
1288.000000	97.511521 
1287.000000	97.481813 
1286.000000	97.455767 
1285.000000	97.424043 
1284.000000	97.387428 
1283.000000	97.354743 
1282.000000	97.327366 
1281.000000	97.298583 
1280.000000	97.267323 
1279.000000	97.241686 
1278.000000	97.223497 
1277.000000	97.203697 
1276.000000	97.175050 
1275.000000	97.139869 
1274.000000	97.099820 
1273.000000	97.051315 
1272.000000	96.997494 
1271.000000	96.951980 
1270.000000	96.921193 
1269.000000	96.893980 
1268.000000	96.858045 
1267.000000	96.815205 
1266.000000	96.771223 
1265.000000	96.725499 
1264.000000	96.677972 
1263.000000	96.633455 
1262.000000	96.591552 
1261.000000	96.544029 
1260.000000	96.490410 
1259.000000	96.446117 
1258.000000	96.421006 
1257.000000	96.405125 
1256.000000	96.383029 
1255.000000	96.350399 
1254.000000	96.309290 
1253.000000	96.258608 
1252.000000	96.197682 
1251.000000	96.131815 
1250.000000	96.065105 
1249.000000	95.994295 
1248.000000	95.915629 
1247.000000	95.829064 
1246.000000	95.728974 
1245.000000	95.603710 
1244.000000	95.449805 
1243.000000	95.274844 
1242.000000	95.081756 
1241.000000	94.863926 
1240.000000	94.620875 
1239.000000	94.363297 
1238.000000	94.095531 
1237.000000	93.809361 
1236.000000	93.505415 
1235.000000	93.205404 
1234.000000	92.931552 
1233.000000	92.688720 
1232.000000	92.479810 
1231.000000	92.323401 
1230.000000	92.240752 
1229.000000	92.235931 
1228.000000	92.298781 
1227.000000	92.416983 
1226.000000	92.578553 
1225.000000	92.770935 
1224.000000	92.975723 
1223.000000	93.146468 
1222.000000	93.194610 
1221.000000	93.032233 
1220.000000	92.658816 
1219.000000	92.205702 
1218.000000	91.868654 
1217.000000	91.780373 
1216.000000	91.946067 
1215.000000	92.268750 
1214.000000	92.616505 
1213.000000	92.889718 
1212.000000	93.054415 
1211.000000	93.128977 
1210.000000	93.147349 
1209.000000	93.136005 
1208.000000	93.117379 
1207.000000	93.115956 
1206.000000	93.149449 
1205.000000	93.221061 
1204.000000	93.327264 
1203.000000	93.467052 
1202.000000	93.638487 
1201.000000	93.834051 
1200.000000	94.046730 
1199.000000	94.276491 
1198.000000	94.525197 
1197.000000	94.788819 
1196.000000	95.056593 
1195.000000	95.314299 
1194.000000	95.550158 
1193.000000	95.762418 
1192.000000	95.960895 
1191.000000	96.155598 
1190.000000	96.344046 
1189.000000	96.515032 
1188.000000	96.663365 
1187.000000	96.794177 
1186.000000	96.914341 
1185.000000	97.027892 
1184.000000	97.138026 
1183.000000	97.242962 
1182.000000	97.329565 
1181.000000	97.382465 
1180.000000	97.403857 
1179.000000	97.416631 
1178.000000	97.443117 
1177.000000	97.487075 
1176.000000	97.538989 
1175.000000	97.589702 
1174.000000	97.635703 
1173.000000	97.677030 
1172.000000	97.714465 
1171.000000	97.746901 
1170.000000	97.771931 
1169.000000	97.792355 
1168.000000	97.819170 
1167.000000	97.858635 
1166.000000	97.896829 
1165.000000	97.910529 
1164.000000	97.897332 
1163.000000	97.881703 
1162.000000	97.884813 
1161.000000	97.900303 
1160.000000	97.909166 
1159.000000	97.907442 
1158.000000	97.906059 
1157.000000	97.910753 
1156.000000	97.916134 
1155.000000	97.917485 
1154.000000	97.917997 
1153.000000	97.923918 
1152.000000	97.937435 
1151.000000	97.952586 
1150.000000	97.957037 
1149.000000	97.943796 
1148.000000	97.922612 
1147.000000	97.910759 
1146.000000	97.908211 
1145.000000	97.892876 
1144.000000	97.847920 
1143.000000	97.784387 
1142.000000	97.727594 
1141.000000	97.688689 
1140.000000	97.660005 
1139.000000	97.630996 
1138.000000	97.596715 
1137.000000	97.555426 
1136.000000	97.508875 
1135.000000	97.462671 
1134.000000	97.418092 
1133.000000	97.366700 
1132.000000	97.301085 
1131.000000	97.227391 
1130.000000	97.159127 
1129.000000	97.101376 
1128.000000	97.049571 
1127.000000	97.001085 
1126.000000	96.959740 
1125.000000	96.929870 
1124.000000	96.912255 
1123.000000	96.904599 
1122.000000	96.899826 
1121.000000	96.886223 
1120.000000	96.856943 
1119.000000	96.819801 
1118.000000	96.792080 
1117.000000	96.784190 
1116.000000	96.790413 
1115.000000	96.794195 
1114.000000	96.781375 
1113.000000	96.751469 
1112.000000	96.718899 
1111.000000	96.700586 
1110.000000	96.697986 
1109.000000	96.692926 
1108.000000	96.667641 
1107.000000	96.623004 
1106.000000	96.576575 
1105.000000	96.544900 
1104.000000	96.530263 
1103.000000	96.521856 
1102.000000	96.506695 
1101.000000	96.478871 
1100.000000	96.449985 
1099.000000	96.427647 
1098.000000	96.410840 
1097.000000	96.388208 
1096.000000	96.348421 
1095.000000	96.288846 
1094.000000	96.218027 
1093.000000	96.154900 
1092.000000	96.122230 
1091.000000	96.131875 
1090.000000	96.174056 
1089.000000	96.225949 
1088.000000	96.271990 
1087.000000	96.310921 
1086.000000	96.345861 
1085.000000	96.377691 
1084.000000	96.409401 
1083.000000	96.447946 
1082.000000	96.497577 
1081.000000	96.555084 
1080.000000	96.611908 
1079.000000	96.657198 
1078.000000	96.682026 
1077.000000	96.688158 
1076.000000	96.691154 
1075.000000	96.706382 
1074.000000	96.731760 
1073.000000	96.752522 
1072.000000	96.763622 
1071.000000	96.777981 
1070.000000	96.809211 
1069.000000	96.853692 
1068.000000	96.894529 
1067.000000	96.919367 
1066.000000	96.931257 
1065.000000	96.943606 
1064.000000	96.965851 
1063.000000	96.994083 
1062.000000	97.018104 
1061.000000	97.037935 
1060.000000	97.065757 
1059.000000	97.106555 
1058.000000	97.145432 
1057.000000	97.164733 
1056.000000	97.167538 
1055.000000	97.172289 
1054.000000	97.186250 
1053.000000	97.197509 
1052.000000	97.196448 
1051.000000	97.191762 
1050.000000	97.197457 
1049.000000	97.214192 
1048.000000	97.232685 
1047.000000	97.246514 
1046.000000	97.252634 
1045.000000	97.246563 
1044.000000	97.226585 
1043.000000	97.200961 
1042.000000	97.184619 
1041.000000	97.187157 
1040.000000	97.205295 
1039.000000	97.225946 
1038.000000	97.237187 
1037.000000	97.239680 
1036.000000	97.247642 
1035.000000	97.275137 
1034.000000	97.320606 
1033.000000	97.367942 
1032.000000	97.402384 
1031.000000	97.420654 
1030.000000	97.426112 
1029.000000	97.421131 
1028.000000	97.407297 
1027.000000	97.387376 
1026.000000	97.361507 
1025.000000	97.324035 
1024.000000	97.269933 
1023.000000	97.204705 
1022.000000	97.143105 
1021.000000	97.094512 
1020.000000	97.051428 
1019.000000	96.997053 
1018.000000	96.927562 
1017.000000	96.864289 
1016.000000	96.837145 
1015.000000	96.856425 
1014.000000	96.905945 
1013.000000	96.963585 
1012.000000	97.021848 
1011.000000	97.082481 
1010.000000	97.140432 
1009.000000	97.185193 
1008.000000	97.214351 
1007.000000	97.235587 
1006.000000	97.256475 
1005.000000	97.279926 
1004.000000	97.307131 
1003.000000	97.335959 
1002.000000	97.358269 
1001.000000	97.368876 
1000.000000	97.376588 
999.000000	 97.395587 
998.000000	 97.424611 
997.000000	 97.446018 
996.000000	 97.449188 
995.000000	 97.444337 
994.000000	 97.447956 
993.000000	 97.463400 
992.000000	 97.482947 
991.000000	 97.501227 
990.000000	 97.517442 
989.000000	 97.529151 
988.000000	 97.533723 
987.000000	 97.534827 
986.000000	 97.539595 
985.000000	 97.548230 
984.000000	 97.552267 
983.000000	 97.545327 
982.000000	 97.531701 
981.000000	 97.521370 
980.000000	 97.518269 
979.000000	 97.516604 
978.000000	 97.508985 
977.000000	 97.495143 
976.000000	 97.479983 
975.000000	 97.465254 
974.000000	 97.448510 
973.000000	 97.431213 
972.000000	 97.421124 
971.000000	 97.422104 
970.000000	 97.427084 
969.000000	 97.427427 
968.000000	 97.425779 
967.000000	 97.431468 
966.000000	 97.444873 
965.000000	 97.455280 
964.000000	 97.456130 
963.000000	 97.454862 
962.000000	 97.463715 
961.000000	 97.486651 
960.000000	 97.518509 
959.000000	 97.551593 
958.000000	 97.579527 
957.000000	 97.598446 
956.000000	 97.608526 
955.000000	 97.613158 
954.000000	 97.614188 
953.000000	 97.609540 
952.000000	 97.597841 
951.000000	 97.583942 
950.000000	 97.577269 
949.000000	 97.584131 
948.000000	 97.602062 
947.000000	 97.621413 
946.000000	 97.633431 
945.000000	 97.638116 
944.000000	 97.643087 
943.000000	 97.653769 
942.000000	 97.666546 
941.000000	 97.674094 
940.000000	 97.675254 
939.000000	 97.675529 
938.000000	 97.678796 
937.000000	 97.683290 
936.000000	 97.686800 
935.000000	 97.691059 
934.000000	 97.697905 
933.000000	 97.703420 
932.000000	 97.699700 
931.000000	 97.683049 
930.000000	 97.659492 
929.000000	 97.641083 
928.000000	 97.634550 
927.000000	 97.634450 
926.000000	 97.629374 
925.000000	 97.614840 
924.000000	 97.597730 
923.000000	 97.587462 
922.000000	 97.585913 
921.000000	 97.589263 
920.000000	 97.595485 
919.000000	 97.604818 
918.000000	 97.614553 
917.000000	 97.618758 
916.000000	 97.613992 
915.000000	 97.602326 
914.000000	 97.589035 
913.000000	 97.579354 
912.000000	 97.576297 
911.000000	 97.577102 
910.000000	 97.572673 
909.000000	 97.557311 
908.000000	 97.538969 
907.000000	 97.531727 
906.000000	 97.536321 
905.000000	 97.537585 
904.000000	 97.524707 
903.000000	 97.504323 
902.000000	 97.488712 
901.000000	 97.480602 
900.000000	 97.476952 
899.000000	 97.477699 
898.000000	 97.482806 
897.000000	 97.484532 
896.000000	 97.473680 
895.000000	 97.450175 
894.000000	 97.421654 
893.000000	 97.396169 
892.000000	 97.382394 
891.000000	 97.390450 
890.000000	 97.422801 
889.000000	 97.466751 
888.000000	 97.503975 
887.000000	 97.526200 
886.000000	 97.535825 
885.000000	 97.536817 
884.000000	 97.532460 
883.000000	 97.525725 
882.000000	 97.511711 
881.000000	 97.475198 
880.000000	 97.408623 
879.000000	 97.330257 
878.000000	 97.269999 
877.000000	 97.235780 
876.000000	 97.208720 
875.000000	 97.173187 
874.000000	 97.138754 
873.000000	 97.126083 
872.000000	 97.143089 
871.000000	 97.181074 
870.000000	 97.224147 
869.000000	 97.257586 
868.000000	 97.275320 
867.000000	 97.286245 
866.000000	 97.308135 
865.000000	 97.348942 
864.000000	 97.397008 
863.000000	 97.433855 
862.000000	 97.453511 
861.000000	 97.463735 
860.000000	 97.471992 
859.000000	 97.478126 
858.000000	 97.481085 
857.000000	 97.484783 
856.000000	 97.492544 
855.000000	 97.500527 
854.000000	 97.503112 
853.000000	 97.502786 
852.000000	 97.507078 
851.000000	 97.514405 
850.000000	 97.511102 
849.000000	 97.488530 
848.000000	 97.458357 
847.000000	 97.443162 
846.000000	 97.453215 
845.000000	 97.480176 
844.000000	 97.510907 
843.000000	 97.538661 
842.000000	 97.559595 
841.000000	 97.568926 
840.000000	 97.567894 
839.000000	 97.568522 
838.000000	 97.583093 
837.000000	 97.610540 
836.000000	 97.638502 
835.000000	 97.657790 
834.000000	 97.670274 
833.000000	 97.683437 
832.000000	 97.701319 
831.000000	 97.721183 
830.000000	 97.736379 
829.000000	 97.742227 
828.000000	 97.740107 
827.000000	 97.735202 
826.000000	 97.730605 
825.000000	 97.726732 
824.000000	 97.726969 
823.000000	 97.737606 
822.000000	 97.758282 
821.000000	 97.778565 
820.000000	 97.789283 
819.000000	 97.792296 
818.000000	 97.794727 
817.000000	 97.798268 
816.000000	 97.799649 
815.000000	 97.798048 
814.000000	 97.795566 
813.000000	 97.792276 
812.000000	 97.786612 
811.000000	 97.779492 
810.000000	 97.772868 
809.000000	 97.765751 
808.000000	 97.757478 
807.000000	 97.753223 
806.000000	 97.759648 
805.000000	 97.774280 
804.000000	 97.785364 
803.000000	 97.784682 
802.000000	 97.775364 
801.000000	 97.765952 
800.000000	 97.761015 
799.000000	 97.758315 
798.000000	 97.750419 
797.000000	 97.729706 
796.000000	 97.698561 
795.000000	 97.674663 
794.000000	 97.676466 
793.000000	 97.702522 
792.000000	 97.731574 
791.000000	 97.746416 
790.000000	 97.751682 
789.000000	 97.761186 
788.000000	 97.776143 
787.000000	 97.785530 
786.000000	 97.784723 
785.000000	 97.782763 
784.000000	 97.790870 
783.000000	 97.811832 
782.000000	 97.840374 
781.000000	 97.868249 
780.000000	 97.888640 
779.000000	 97.900019 
778.000000	 97.905787 
777.000000	 97.908315 
776.000000	 97.906231 
775.000000	 97.900913 
774.000000	 97.901080 
773.000000	 97.914377 
772.000000	 97.937162 
771.000000	 97.958872 
770.000000	 97.974984 
769.000000	 97.989893 
768.000000	 98.007621 
767.000000	 98.026116 
766.000000	 98.041005 
765.000000	 98.049172 
764.000000	 98.047977 
763.000000	 98.036685 
762.000000	 98.021683 
761.000000	 98.015612 
760.000000	 98.028829 
759.000000	 98.062244 
758.000000	 98.105879 
757.000000	 98.141564 
756.000000	 98.150484 
755.000000	 98.127023 
754.000000	 98.089608 
753.000000	 98.071038 
752.000000	 98.091626 
751.000000	 98.141477 
750.000000	 98.190255 
749.000000	 98.213351 
748.000000	 98.206978 
747.000000	 98.180849 
746.000000	 98.143197 
745.000000	 98.096833 
744.000000	 98.046299 
743.000000	 98.001281 
742.000000	 97.969413 
741.000000	 97.946979 
740.000000	 97.918363 
739.000000	 97.864481 
738.000000	 97.772582 
737.000000	 97.643232 
736.000000	 97.494508 
735.000000	 97.356961 
734.000000	 97.251970 
733.000000	 97.167428 
732.000000	 97.063795 
731.000000	 96.915085 
730.000000	 96.742375 
729.000000	 96.594323 
728.000000	 96.506848 
727.000000	 96.483832 
726.000000	 96.495750 
725.000000	 96.497902 
724.000000	 96.459860 
723.000000	 96.387733 
722.000000	 96.323657 
721.000000	 96.324181 
720.000000	 96.419765 
719.000000	 96.573651 
718.000000	 96.703705 
717.000000	 96.764952 
716.000000	 96.787884 
715.000000	 96.834570 
714.000000	 96.922925 
713.000000	 96.996479 
712.000000	 96.995112 
711.000000	 96.930641 
710.000000	 96.879337 
709.000000	 96.883863 
708.000000	 96.919062 
707.000000	 96.966018 
706.000000	 97.007143 
705.000000	 97.033343 
704.000000	 97.049924 
703.000000	 97.068983 
702.000000	 97.097229 
701.000000	 97.131267 
700.000000	 97.163214 
699.000000	 97.190673 
698.000000	 97.217432 
697.000000	 97.247446 
696.000000	 97.281877 
695.000000	 97.319109 
694.000000	 97.357177 
693.000000	 97.394910 
692.000000	 97.431599 
691.000000	 97.467981 
690.000000	 97.504663 
689.000000	 97.540603 
688.000000	 97.574498 
687.000000	 97.606282 
686.000000	 97.637287 
685.000000	 97.668198 
684.000000	 97.698100 
683.000000	 97.727039 
682.000000	 97.756658 
681.000000	 97.787350 
680.000000	 97.816765 
679.000000	 97.843419 
678.000000	 97.869309 
677.000000	 97.895117 
676.000000	 97.921537 
675.000000	 97.946285 
674.000000	 97.965473 
673.000000	 97.980863 
672.000000	 98.004621 
671.000000	 98.055855 
670.000000	 98.154342 
669.000000	 98.298974 
668.000000	 98.393813 
667.000000	 98.333489 
666.000000	 98.185337 
665.000000	 98.082251 
664.000000	 98.035094 
663.000000	 98.022003 
662.000000	 98.026752 
661.000000	 98.036702 
660.000000	 98.044555 
659.000000	 98.048625 
658.000000	 98.050817 
657.000000	 98.052727 
656.000000	 98.058574 
655.000000	 98.070302 
654.000000	 98.083020 
653.000000	 98.090039 
652.000000	 98.091361 
651.000000	 98.092497 
650.000000	 98.097304 
