# Supplementary material for: Characterization of Ingested Microplastics in a Regional Endemic Lizard Apathya cappadocica (Werner, 1902) from Türkiye
Source: Biology (Basel). 2025 Oct 21;14(10):1457. doi: 10.3390/biology14101457 (PMC12561676; doi:10.3390/biology14101457)
Supplement: Supplementary file 1 [file biology-14-01457-s001.zip › biology-3832026-Supplementary materials/Supplementary material Figure S1-27/FTIR SPECTRA/Figure S23-k85-1.asc]

PE IR                   SPECTRUM    ASCII       PEDS        1.60        
  -1
~SP.SP
25/07/17
11:03:16.00
25/07/17
11:03:21.00
Administrator

650.000000
4


SPECTRUM 100,CPU32 MAIN 00.02.8200 12-DECEMBER-2006 10:00:00
MIR TGS
MIR
OPTKBR
79161
0.200000

4.000000
STRONG
RATIO
SPECTRUM
MAGNITUDE
UNIVERSAL ATR
DOUBLE

COMBINED


0


#HDR
-1
-1
#GR
CM-1
%T
0.00002384185791015625
0.0
4000.000000
-1.000000
3351
8
99.445225
84.502378
#DATA
4000.000000	99.022547 
3999.000000	99.027355 
3998.000000	99.032865 
3997.000000	99.034983 
3996.000000	99.033439 
3995.000000	99.028434 
3994.000000	99.021459 
3993.000000	99.013974 
3992.000000	99.007839 
3991.000000	99.004552 
3990.000000	99.004426 
3989.000000	99.006705 
3988.000000	99.010222 
3987.000000	99.013333 
3986.000000	99.014236 
3985.000000	99.012416 
3984.000000	99.009709 
3983.000000	99.008467 
3982.000000	99.008763 
3981.000000	99.008660 
3980.000000	99.006668 
3979.000000	99.003664 
3978.000000	99.002549 
3977.000000	99.005368 
3976.000000	99.010955 
3975.000000	99.015584 
3974.000000	99.016794 
3973.000000	99.016270 
3972.000000	99.017793 
3971.000000	99.023246 
3970.000000	99.030471 
3969.000000	99.035065 
3968.000000	99.034376 
3967.000000	99.028547 
3966.000000	99.019535 
3965.000000	99.009808 
3964.000000	99.001131 
3963.000000	98.993938 
3962.000000	98.987719 
3961.000000	98.981857 
3960.000000	98.976388 
3959.000000	98.972800 
3958.000000	98.972778 
3957.000000	98.976116 
3956.000000	98.980577 
3955.000000	98.983078 
3954.000000	98.981405 
3953.000000	98.975118 
3952.000000	98.965408 
3951.000000	98.954684 
3950.000000	98.944768 
3949.000000	98.936025 
3948.000000	98.928737 
3947.000000	98.923847 
3946.000000	98.923173 
3945.000000	98.928637 
3944.000000	98.939693 
3943.000000	98.950451 
3942.000000	98.953289 
3941.000000	98.946638 
3940.000000	98.936221 
3939.000000	98.929205 
3938.000000	98.927358 
3937.000000	98.925875 
3936.000000	98.918815 
3935.000000	98.904460 
3934.000000	98.887526 
3933.000000	98.876429 
3932.000000	98.876666 
3931.000000	98.886008 
3930.000000	98.895554 
3929.000000	98.900358 
3928.000000	98.904065 
3927.000000	98.912282 
3926.000000	98.924163 
3925.000000	98.930210 
3924.000000	98.920590 
3923.000000	98.895187 
3922.000000	98.862843 
3921.000000	98.833699 
3920.000000	98.813592 
3919.000000	98.803462 
3918.000000	98.803112 
3917.000000	98.811745 
3916.000000	98.826573 
3915.000000	98.843171 
3914.000000	98.858038 
3913.000000	98.869301 
3912.000000	98.875481 
3911.000000	98.876293 
3910.000000	98.872633 
3909.000000	98.864677 
3908.000000	98.850473 
3907.000000	98.826454 
3906.000000	98.789827 
3905.000000	98.741065 
3904.000000	98.686625 
3903.000000	98.643082 
3902.000000	98.628084 
3901.000000	98.645917 
3900.000000	98.684512 
3899.000000	98.722128 
3898.000000	98.744052 
3897.000000	98.749945 
3896.000000	98.746253 
3895.000000	98.741239 
3894.000000	98.742427 
3893.000000	98.752008 
3892.000000	98.761964 
3891.000000	98.761399 
3890.000000	98.747664 
3889.000000	98.725873 
3888.000000	98.704259 
3887.000000	98.693664 
3886.000000	98.695936 
3885.000000	98.700671 
3884.000000	98.699231 
3883.000000	98.696332 
3882.000000	98.703055 
3881.000000	98.720399 
3880.000000	98.735519 
3879.000000	98.739088 
3878.000000	98.735004 
3877.000000	98.731888 
3876.000000	98.735552 
3875.000000	98.740949 
3874.000000	98.733313 
3873.000000	98.705632 
3872.000000	98.670111 
3871.000000	98.646961 
3870.000000	98.641088 
3869.000000	98.640106 
3868.000000	98.632625 
3867.000000	98.619389 
3866.000000	98.611755 
3865.000000	98.618070 
3864.000000	98.631665 
3863.000000	98.639404 
3862.000000	98.636337 
3861.000000	98.628249 
3860.000000	98.623790 
3859.000000	98.626738 
3858.000000	98.631834 
3857.000000	98.629804 
3856.000000	98.616364 
3855.000000	98.604133 
3854.000000	98.600176 
3853.000000	98.599344 
3852.000000	98.603536 
3851.000000	98.613063 
3850.000000	98.621094 
3849.000000	98.627733 
3848.000000	98.635747 
3847.000000	98.647111 
3846.000000	98.660563 
3845.000000	98.670629 
3844.000000	98.671331 
3843.000000	98.662904 
3842.000000	98.650623 
3841.000000	98.639372 
3840.000000	98.631817 
3839.000000	98.628946 
3838.000000	98.630132 
3837.000000	98.633102 
3836.000000	98.635887 
3835.000000	98.638932 
3834.000000	98.643239 
3833.000000	98.648858 
3832.000000	98.654689 
3831.000000	98.659500 
3830.000000	98.663861 
3829.000000	98.669611 
3828.000000	98.677099 
3827.000000	98.683540 
3826.000000	98.684396 
3825.000000	98.677025 
3824.000000	98.664590 
3823.000000	98.657680 
3822.000000	98.662346 
3821.000000	98.669168 
3820.000000	98.666534 
3819.000000	98.657802 
3818.000000	98.653726 
3817.000000	98.663933 
3816.000000	98.688364 
3815.000000	98.715115 
3814.000000	98.733555 
3813.000000	98.742761 
3812.000000	98.747748 
3811.000000	98.751718 
3810.000000	98.753201 
3809.000000	98.750325 
3808.000000	98.744077 
3807.000000	98.735589 
3806.000000	98.725126 
3805.000000	98.713796 
3804.000000	98.706551 
3803.000000	98.715436 
3802.000000	98.741153 
3801.000000	98.760983 
3800.000000	98.758217 
3799.000000	98.743952 
3798.000000	98.740229 
3797.000000	98.761254 
3796.000000	98.799506 
3795.000000	98.835216 
3794.000000	98.857226 
3793.000000	98.869455 
3792.000000	98.880848 
3791.000000	98.894097 
3790.000000	98.902839 
3789.000000	98.901200 
3788.000000	98.893261 
3787.000000	98.890121 
3786.000000	98.897681 
3785.000000	98.908297 
3784.000000	98.908068 
3783.000000	98.894342 
3782.000000	98.883106 
3781.000000	98.894597 
3780.000000	98.925862 
3779.000000	98.948001 
3778.000000	98.942493 
3777.000000	98.918291 
3776.000000	98.894245 
3775.000000	98.882104 
3774.000000	98.878588 
3773.000000	98.870697 
3772.000000	98.850396 
3771.000000	98.821978 
3770.000000	98.788396 
3769.000000	98.750648 
3768.000000	98.718361 
3767.000000	98.700767 
3766.000000	98.698468 
3765.000000	98.703701 
3764.000000	98.703897 
3763.000000	98.693784 
3762.000000	98.683928 
3761.000000	98.689521 
3760.000000	98.701485 
3759.000000	98.687057 
3758.000000	98.631130 
3757.000000	98.549165 
3756.000000	98.459008 
3755.000000	98.369712 
3754.000000	98.284318 
3753.000000	98.196830 
3752.000000	98.087034 
3751.000000	97.953862 
3750.000000	97.852315 
3749.000000	97.830069 
3748.000000	97.870313 
3747.000000	97.925020 
3746.000000	97.978623 
3745.000000	98.032038 
3744.000000	98.073084 
3743.000000	98.094880 
3742.000000	98.091341 
3741.000000	98.060428 
3740.000000	98.021018 
3739.000000	97.989187 
3738.000000	97.976043 
3737.000000	97.990406 
3736.000000	98.025385 
3735.000000	98.060646 
3734.000000	98.080079 
3733.000000	98.086517 
3732.000000	98.095574 
3731.000000	98.111669 
3730.000000	98.117353 
3729.000000	98.100072 
3728.000000	98.079123 
3727.000000	98.089024 
3726.000000	98.138459 
3725.000000	98.201954 
3724.000000	98.256448 
3723.000000	98.302101 
3722.000000	98.346675 
3721.000000	98.394307 
3720.000000	98.442300 
3719.000000	98.480960 
3718.000000	98.500832 
3717.000000	98.496224 
3716.000000	98.463863 
3715.000000	98.407464 
3714.000000	98.341067 
3713.000000	98.285005 
3712.000000	98.252271 
3711.000000	98.249663 
3710.000000	98.279786 
3709.000000	98.333710 
3708.000000	98.398228 
3707.000000	98.462642 
3706.000000	98.519562 
3705.000000	98.571543 
3704.000000	98.626075 
3703.000000	98.679421 
3702.000000	98.710073 
3701.000000	98.703070 
3700.000000	98.672206 
3699.000000	98.642787 
3698.000000	98.628541 
3697.000000	98.627693 
3696.000000	98.625698 
3695.000000	98.609267 
3694.000000	98.582693 
3693.000000	98.566942 
3692.000000	98.576730 
3691.000000	98.604467 
3690.000000	98.623778 
3689.000000	98.617504 
3688.000000	98.599321 
3687.000000	98.588505 
3686.000000	98.583575 
3685.000000	98.577595 
3684.000000	98.571820 
3683.000000	98.571542 
3682.000000	98.578872 
3681.000000	98.588015 
3680.000000	98.583865 
3679.000000	98.550230 
3678.000000	98.488457 
3677.000000	98.436947 
3676.000000	98.422094 
3675.000000	98.417043 
3674.000000	98.392426 
3673.000000	98.358037 
3672.000000	98.339073 
3671.000000	98.370072 
3670.000000	98.444029 
3669.000000	98.508451 
3668.000000	98.542564 
3667.000000	98.565179 
3666.000000	98.590209 
3665.000000	98.619194 
3664.000000	98.644979 
3663.000000	98.660057 
3662.000000	98.660617 
3661.000000	98.645538 
3660.000000	98.614985 
3659.000000	98.573375 
3658.000000	98.532831 
3657.000000	98.504457 
3656.000000	98.485468 
3655.000000	98.464521 
3654.000000	98.431143 
3653.000000	98.386104 
3652.000000	98.344790 
3651.000000	98.314128 
3650.000000	98.281376 
3649.000000	98.254782 
3648.000000	98.261378 
3647.000000	98.293172 
3646.000000	98.325709 
3645.000000	98.352106 
3644.000000	98.379423 
3643.000000	98.414016 
3642.000000	98.454589 
3641.000000	98.490513 
3640.000000	98.510732 
3639.000000	98.510604 
3638.000000	98.490501 
3637.000000	98.454970 
3636.000000	98.412804 
3635.000000	98.375021 
3634.000000	98.343288 
3633.000000	98.303466 
3632.000000	98.239952 
3631.000000	98.160861 
3630.000000	98.098887 
3629.000000	98.074741 
3628.000000	98.087078 
3627.000000	98.128175 
3626.000000	98.181019 
3625.000000	98.231398 
3624.000000	98.276832 
3623.000000	98.318015 
3622.000000	98.355840 
3621.000000	98.392521 
3620.000000	98.418205 
3619.000000	98.410170 
3618.000000	98.365914 
3617.000000	98.309111 
3616.000000	98.261646 
3615.000000	98.230587 
3614.000000	98.206250 
3613.000000	98.169134 
3612.000000	98.115075 
3611.000000	98.066385 
3610.000000	98.053575 
3609.000000	98.093132 
3608.000000	98.169642 
3607.000000	98.248216 
3606.000000	98.307897 
3605.000000	98.351104 
3604.000000	98.388615 
3603.000000	98.423734 
3602.000000	98.449732 
3601.000000	98.460754 
3600.000000	98.456559 
3599.000000	98.440434 
3598.000000	98.419608 
3597.000000	98.401542 
3596.000000	98.390145 
3595.000000	98.385049 
3594.000000	98.380617 
3593.000000	98.370677 
3592.000000	98.353500 
3591.000000	98.333222 
3590.000000	98.322008 
3589.000000	98.333910 
3588.000000	98.364950 
3587.000000	98.394306 
3586.000000	98.408706 
3585.000000	98.414203 
3584.000000	98.422787 
3583.000000	98.441427 
3582.000000	98.471174 
3581.000000	98.507186 
3580.000000	98.539672 
3579.000000	98.560665 
3578.000000	98.569026 
3577.000000	98.570318 
3576.000000	98.568936 
3575.000000	98.565054 
3574.000000	98.556166 
3573.000000	98.539590 
3572.000000	98.514187 
3571.000000	98.480310 
3570.000000	98.440670 
3569.000000	98.403627 
3568.000000	98.380140 
3567.000000	98.376519 
3566.000000	98.385085 
3565.000000	98.393963 
3564.000000	98.402645 
3563.000000	98.423901 
3562.000000	98.465028 
3561.000000	98.517277 
3560.000000	98.561528 
3559.000000	98.584426 
3558.000000	98.587114 
3557.000000	98.579981 
3556.000000	98.572835 
3555.000000	98.570931 
3554.000000	98.575614 
3553.000000	98.582431 
3552.000000	98.580998 
3551.000000	98.562809 
3550.000000	98.528342 
3549.000000	98.487941 
3548.000000	98.456513 
3547.000000	98.445594 
3546.000000	98.457810 
3545.000000	98.485763 
3544.000000	98.517412 
3543.000000	98.544608 
3542.000000	98.566040 
3541.000000	98.583404 
3540.000000	98.599010 
3539.000000	98.613482 
3538.000000	98.626161 
3537.000000	98.634868 
3536.000000	98.637379 
3535.000000	98.634429 
3534.000000	98.628978 
3533.000000	98.623744 
3532.000000	98.618109 
3531.000000	98.610149 
3530.000000	98.598589 
3529.000000	98.583985 
3528.000000	98.568508 
3527.000000	98.556164 
3526.000000	98.553143 
3525.000000	98.565924 
3524.000000	98.596198 
3523.000000	98.637054 
3522.000000	98.676495 
3521.000000	98.705138 
3520.000000	98.720432 
3519.000000	98.723605 
3518.000000	98.717338 
3517.000000	98.705734 
3516.000000	98.695062 
3515.000000	98.691698 
3514.000000	98.696566 
3513.000000	98.703846 
3512.000000	98.706545 
3511.000000	98.703255 
3510.000000	98.697284 
3509.000000	98.691119 
3508.000000	98.683461 
3507.000000	98.673352 
3506.000000	98.663169 
3505.000000	98.656726 
3504.000000	98.655025 
3503.000000	98.656695 
3502.000000	98.662025 
3501.000000	98.673218 
3500.000000	98.690109 
3499.000000	98.707017 
3498.000000	98.716661 
3497.000000	98.716560 
3496.000000	98.710479 
3495.000000	98.704268 
3494.000000	98.700678 
3493.000000	98.698350 
3492.000000	98.694382 
3491.000000	98.687152 
3490.000000	98.677302 
3489.000000	98.667224 
3488.000000	98.659238 
3487.000000	98.653889 
3486.000000	98.651069 
3485.000000	98.651289 
3484.000000	98.653993 
3483.000000	98.655329 
3482.000000	98.649814 
3481.000000	98.636783 
3480.000000	98.622863 
3479.000000	98.615974 
3478.000000	98.617592 
3477.000000	98.622412 
3476.000000	98.624552 
3475.000000	98.622582 
3474.000000	98.618585 
3473.000000	98.614065 
3472.000000	98.608324 
3471.000000	98.600758 
3470.000000	98.592460 
3469.000000	98.585295 
3468.000000	98.580269 
3467.000000	98.577004 
3466.000000	98.574950 
3465.000000	98.573964 
3464.000000	98.573691 
3463.000000	98.572805 
3462.000000	98.569403 
3461.000000	98.563008 
3460.000000	98.555732 
3459.000000	98.551367 
3458.000000	98.552344 
3457.000000	98.556420 
3456.000000	98.558558 
3455.000000	98.556547 
3454.000000	98.553173 
3453.000000	98.552392 
3452.000000	98.553381 
3451.000000	98.552165 
3450.000000	98.547287 
3449.000000	98.541167 
3448.000000	98.535738 
3447.000000	98.530062 
3446.000000	98.523857 
3445.000000	98.520424 
3444.000000	98.522581 
3443.000000	98.528725 
3442.000000	98.535195 
3441.000000	98.541051 
3440.000000	98.548120 
3439.000000	98.556703 
3438.000000	98.564342 
3437.000000	98.569158 
3436.000000	98.572660 
3435.000000	98.577293 
3434.000000	98.582528 
3433.000000	98.586219 
3432.000000	98.588065 
3431.000000	98.591259 
3430.000000	98.599124 
3429.000000	98.611674 
3428.000000	98.625909 
3427.000000	98.638118 
3426.000000	98.645744 
3425.000000	98.648153 
3424.000000	98.647352 
3423.000000	98.646987 
3422.000000	98.649034 
3421.000000	98.652017 
3420.000000	98.653867 
3419.000000	98.655396 
3418.000000	98.659092 
3417.000000	98.665116 
3416.000000	98.670472 
3415.000000	98.672426 
3414.000000	98.671663 
3413.000000	98.671748 
3412.000000	98.676116 
3411.000000	98.685708 
3410.000000	98.698510 
3409.000000	98.710664 
3408.000000	98.718970 
3407.000000	98.722731 
3406.000000	98.723473 
3405.000000	98.723021 
3404.000000	98.722186 
3403.000000	98.721122 
3402.000000	98.720239 
3401.000000	98.720507 
3400.000000	98.722845 
3399.000000	98.727366 
3398.000000	98.732976 
3397.000000	98.738039 
3396.000000	98.741825 
3395.000000	98.745168 
3394.000000	98.749344 
3393.000000	98.754273 
3392.000000	98.758134 
3391.000000	98.759058 
3390.000000	98.757086 
3389.000000	98.754372 
3388.000000	98.753481 
3387.000000	98.755194 
3386.000000	98.758031 
3385.000000	98.759702 
3384.000000	98.759439 
3383.000000	98.758857 
3382.000000	98.760379 
3381.000000	98.765063 
3380.000000	98.771767 
3379.000000	98.778016 
3378.000000	98.782011 
3377.000000	98.783964 
3376.000000	98.785514 
3375.000000	98.787622 
3374.000000	98.789299 
3373.000000	98.788958 
3372.000000	98.786735 
3371.000000	98.784625 
3370.000000	98.784159 
3369.000000	98.784713 
3368.000000	98.784579 
3367.000000	98.783168 
3366.000000	98.781680 
3365.000000	98.781800 
3364.000000	98.784211 
3363.000000	98.788156 
3362.000000	98.791802 
3361.000000	98.793215 
3360.000000	98.791665 
3359.000000	98.788352 
3358.000000	98.785644 
3357.000000	98.785269 
3356.000000	98.787403 
3355.000000	98.791218 
3354.000000	98.795668 
3353.000000	98.799606 
3352.000000	98.801917 
3351.000000	98.802374 
3350.000000	98.802224 
3349.000000	98.803312 
3348.000000	98.806525 
3347.000000	98.811074 
3346.000000	98.815375 
3345.000000	98.818263 
3344.000000	98.819145 
3343.000000	98.817812 
3342.000000	98.814429 
3341.000000	98.809761 
3340.000000	98.804937 
3339.000000	98.800900 
3338.000000	98.798344 
3337.000000	98.797957 
3336.000000	98.800133 
3335.000000	98.804044 
3334.000000	98.807478 
3333.000000	98.808428 
3332.000000	98.806689 
3331.000000	98.803589 
3330.000000	98.800302 
3329.000000	98.796919 
3328.000000	98.793437 
3327.000000	98.790835 
3326.000000	98.790296 
3325.000000	98.791860 
3324.000000	98.794465 
3323.000000	98.797078 
3322.000000	98.799229 
3321.000000	98.800599 
3320.000000	98.800877 
3319.000000	98.800230 
3318.000000	98.799385 
3317.000000	98.798986 
3316.000000	98.799032 
3315.000000	98.799075 
3314.000000	98.798707 
3313.000000	98.797830 
3312.000000	98.796713 
3311.000000	98.795849 
3310.000000	98.795572 
3309.000000	98.795709 
3308.000000	98.795683 
3307.000000	98.795067 
3306.000000	98.793988 
3305.000000	98.793106 
3304.000000	98.793021 
3303.000000	98.793737 
3302.000000	98.794624 
3301.000000	98.794933 
3300.000000	98.794444 
3299.000000	98.793602 
3298.000000	98.793108 
3297.000000	98.793192 
3296.000000	98.793350 
3295.000000	98.792900 
3294.000000	98.791741 
3293.000000	98.790558 
3292.000000	98.790216 
3291.000000	98.791001 
3290.000000	98.792521 
3289.000000	98.794303 
3288.000000	98.796340 
3287.000000	98.798758 
3286.000000	98.801098 
3285.000000	98.802404 
3284.000000	98.802142 
3283.000000	98.800835 
3282.000000	98.799765 
3281.000000	98.799882 
3280.000000	98.801236 
3279.000000	98.803085 
3278.000000	98.804367 
3277.000000	98.804343 
3276.000000	98.803014 
3275.000000	98.801122 
3274.000000	98.799592 
3273.000000	98.798943 
3272.000000	98.799397 
3271.000000	98.801275 
3270.000000	98.804733 
3269.000000	98.809216 
3268.000000	98.813502 
3267.000000	98.816523 
3266.000000	98.818019 
3265.000000	98.818231 
3264.000000	98.817312 
3263.000000	98.815334 
3262.000000	98.812690 
3261.000000	98.810256 
3260.000000	98.809043 
3259.000000	98.809523 
3258.000000	98.811379 
3257.000000	98.813677 
3256.000000	98.815396 
3255.000000	98.815900 
3254.000000	98.815173 
3253.000000	98.813929 
3252.000000	98.813336 
3251.000000	98.814202 
3250.000000	98.816342 
3249.000000	98.818775 
3248.000000	98.820631 
3247.000000	98.821863 
3246.000000	98.822862 
3245.000000	98.823573 
3244.000000	98.823403 
3243.000000	98.822185 
3242.000000	98.820845 
3241.000000	98.820671 
3240.000000	98.822010 
3239.000000	98.824093 
3238.000000	98.826032 
3237.000000	98.827726 
3236.000000	98.829522 
3235.000000	98.831274 
3234.000000	98.832314 
3233.000000	98.832395 
3232.000000	98.832199 
3231.000000	98.832628 
3230.000000	98.833485 
3229.000000	98.833290 
3228.000000	98.830761 
3227.000000	98.826453 
3226.000000	98.822907 
3225.000000	98.822507 
3224.000000	98.825450 
3223.000000	98.829610 
3222.000000	98.832473 
3221.000000	98.833401 
3220.000000	98.833685 
3219.000000	98.834857 
3218.000000	98.837312 
3217.000000	98.840398 
3216.000000	98.843279 
3215.000000	98.845321 
3214.000000	98.846167 
3213.000000	98.846127 
3212.000000	98.846405 
3211.000000	98.848308 
3210.000000	98.852003 
3209.000000	98.856195 
3208.000000	98.859101 
3207.000000	98.859616 
3206.000000	98.857607 
3205.000000	98.853741 
3204.000000	98.849346 
3203.000000	98.845979 
3202.000000	98.844665 
3201.000000	98.845199 
3200.000000	98.846220 
3199.000000	98.846001 
3198.000000	98.843698 
3197.000000	98.840037 
3196.000000	98.836753 
3195.000000	98.834859 
3194.000000	98.833504 
3193.000000	98.830979 
3192.000000	98.827133 
3191.000000	98.824379 
3190.000000	98.825456 
3189.000000	98.830654 
3188.000000	98.837500 
3187.000000	98.843190 
3186.000000	98.846979 
3185.000000	98.849587 
3184.000000	98.851313 
3183.000000	98.851385 
3182.000000	98.849400 
3181.000000	98.846458 
3180.000000	98.844264 
3179.000000	98.843375 
3178.000000	98.842680 
3177.000000	98.840731 
3176.000000	98.837600 
3175.000000	98.835261 
3174.000000	98.835854 
3173.000000	98.839500 
3172.000000	98.843649 
3171.000000	98.844854 
3170.000000	98.841452 
3169.000000	98.834628 
3168.000000	98.827671 
3167.000000	98.823667 
3166.000000	98.823673 
3165.000000	98.826634 
3164.000000	98.830585 
3163.000000	98.834100 
3162.000000	98.836741 
3161.000000	98.838320 
3160.000000	98.838428 
3159.000000	98.836980 
3158.000000	98.834667 
3157.000000	98.832366 
3156.000000	98.830434 
3155.000000	98.828994 
3154.000000	98.828369 
3153.000000	98.828605 
3152.000000	98.829158 
3151.000000	98.829875 
3150.000000	98.831704 
3149.000000	98.835193 
3148.000000	98.838506 
3147.000000	98.838370 
3146.000000	98.833316 
3145.000000	98.824974 
3144.000000	98.816397 
3143.000000	98.810006 
3142.000000	98.807062 
3141.000000	98.807615 
3140.000000	98.809890 
3139.000000	98.810697 
3138.000000	98.807413 
3137.000000	98.799677 
3136.000000	98.789238 
3135.000000	98.778582 
3134.000000	98.769517 
3133.000000	98.762231 
3132.000000	98.755478 
3131.000000	98.748634 
3130.000000	98.743175 
3129.000000	98.740846 
3128.000000	98.740531 
3127.000000	98.738886 
3126.000000	98.734549 
3125.000000	98.729582 
3124.000000	98.726105 
3123.000000	98.723349 
3122.000000	98.719173 
3121.000000	98.712868 
3120.000000	98.705502 
3119.000000	98.698770 
3118.000000	98.693976 
3117.000000	98.691220 
3116.000000	98.688922 
3115.000000	98.684903 
3114.000000	98.678435 
3113.000000	98.670381 
3112.000000	98.661443 
3111.000000	98.651736 
3110.000000	98.642004 
3109.000000	98.633591 
3108.000000	98.626630 
3107.000000	98.619837 
3106.000000	98.612433 
3105.000000	98.605385 
3104.000000	98.600158 
3103.000000	98.596896 
3102.000000	98.594265 
3101.000000	98.590464 
3100.000000	98.584513 
3099.000000	98.576859 
3098.000000	98.569051 
3097.000000	98.562263 
3096.000000	98.556030 
3095.000000	98.548786 
3094.000000	98.539848 
3093.000000	98.530567 
3092.000000	98.523029 
3091.000000	98.517805 
3090.000000	98.513213 
3089.000000	98.507061 
3088.000000	98.499162 
3087.000000	98.491720 
3086.000000	98.486735 
3085.000000	98.483298 
3084.000000	98.478100 
3083.000000	98.468729 
3082.000000	98.456627 
3081.000000	98.446164 
3080.000000	98.440421 
3079.000000	98.438055 
3078.000000	98.434668 
3077.000000	98.426709 
3076.000000	98.413899 
3075.000000	98.398982 
3074.000000	98.386070 
3073.000000	98.379275 
3072.000000	98.380796 
3071.000000	98.389054 
3070.000000	98.398361 
3069.000000	98.402003 
3068.000000	98.397706 
3067.000000	98.389845 
3066.000000	98.384751 
3065.000000	98.383331 
3064.000000	98.380170 
3063.000000	98.370309 
3062.000000	98.355038 
3061.000000	98.339696 
3060.000000	98.328017 
3059.000000	98.320237 
3058.000000	98.315496 
3057.000000	98.313263 
3056.000000	98.312190 
3055.000000	98.310210 
3054.000000	98.306454 
3053.000000	98.302784 
3052.000000	98.302163 
3051.000000	98.306105 
3050.000000	98.313318 
3049.000000	98.319559 
3048.000000	98.319011 
3047.000000	98.307520 
3046.000000	98.286261 
3045.000000	98.262319 
3044.000000	98.244162 
3043.000000	98.235071 
3042.000000	98.230736 
3041.000000	98.222570 
3040.000000	98.203845 
3039.000000	98.173521 
3038.000000	98.136506 
3037.000000	98.100181 
3036.000000	98.068423 
3035.000000	98.038178 
3034.000000	98.003139 
3033.000000	97.961773 
3032.000000	97.920739 
3031.000000	97.888778 
3030.000000	97.868524 
3029.000000	97.855881 
3028.000000	97.846543 
3027.000000	97.840613 
3026.000000	97.840226 
3025.000000	97.844525 
3024.000000	97.848928 
3023.000000	97.848664 
3022.000000	97.841188 
3021.000000	97.825019 
3020.000000	97.798797 
3019.000000	97.763349 
3018.000000	97.724879 
3017.000000	97.693888 
3016.000000	97.678740 
3015.000000	97.678979 
3014.000000	97.685913 
3013.000000	97.689731 
3012.000000	97.687577 
3011.000000	97.684361 
3010.000000	97.684009 
3009.000000	97.682066 
3008.000000	97.670447 
3007.000000	97.649147 
3006.000000	97.629251 
3005.000000	97.621770 
3004.000000	97.625737 
3003.000000	97.629869 
3002.000000	97.625587 
3001.000000	97.615695 
3000.000000	97.609538 
2999.000000	97.611806 
2998.000000	97.618214 
2997.000000	97.621362 
2996.000000	97.619105 
2995.000000	97.615702 
2994.000000	97.615767 
2993.000000	97.618849 
2992.000000	97.620823 
2991.000000	97.619368 
2990.000000	97.616335 
2989.000000	97.614410 
2988.000000	97.612901 
2987.000000	97.608465 
2986.000000	97.600105 
2985.000000	97.591975 
2984.000000	97.589703 
2983.000000	97.593864 
2982.000000	97.598120 
2981.000000	97.594255 
2980.000000	97.578266 
2979.000000	97.551277 
2978.000000	97.515785 
2977.000000	97.472004 
2976.000000	97.416138 
2975.000000	97.340036 
2974.000000	97.235264 
2973.000000	97.105101 
2972.000000	96.976732 
2971.000000	96.894855 
2970.000000	96.893790 
2969.000000	96.972733 
2968.000000	97.095433 
2967.000000	97.215505 
2966.000000	97.306627 
2965.000000	97.367977 
2964.000000	97.408851 
2963.000000	97.435751 
2962.000000	97.451896 
2961.000000	97.461170 
2960.000000	97.467753 
2959.000000	97.473529 
2958.000000	97.478470 
2957.000000	97.483498 
2956.000000	97.491156 
2955.000000	97.503027 
2954.000000	97.517371 
2953.000000	97.530204 
2952.000000	97.539149 
2951.000000	97.546062 
2950.000000	97.555469 
2949.000000	97.570230 
2948.000000	97.589271 
2947.000000	97.609574 
2946.000000	97.629156 
2945.000000	97.647116 
2944.000000	97.661934 
2943.000000	97.671997 
2942.000000	97.678297 
2941.000000	97.684947 
2940.000000	97.695810 
2939.000000	97.711243 
2938.000000	97.729168 
2937.000000	97.748651 
2936.000000	97.770683 
2935.000000	97.794837 
2934.000000	97.816809 
2933.000000	97.831520 
2932.000000	97.839019 
2931.000000	97.845505 
2930.000000	97.856717 
2929.000000	97.871074 
2928.000000	97.881225 
2927.000000	97.882693 
2926.000000	97.879509 
2925.000000	97.879142 
2924.000000	97.885680 
2923.000000	97.897484 
2922.000000	97.908666 
2921.000000	97.915021 
2920.000000	97.918642 
2919.000000	97.926992 
2918.000000	97.946761 
2917.000000	97.977442 
2916.000000	98.010442 
2915.000000	98.035585 
2914.000000	98.049071 
2913.000000	98.054947 
2912.000000	98.060873 
2911.000000	98.072834 
2910.000000	98.092556 
2909.000000	98.117733 
2908.000000	98.143905 
2907.000000	98.167624 
2906.000000	98.188258 
2905.000000	98.208034 
2904.000000	98.230204 
2903.000000	98.256365 
2902.000000	98.283053 
2901.000000	98.305922 
2900.000000	98.319840 
2899.000000	98.328036 
2898.000000	98.338463 
2897.000000	98.354339 
2896.000000	98.370474 
2895.000000	98.381482 
2894.000000	98.389930 
2893.000000	98.402387 
2892.000000	98.419850 
2891.000000	98.437278 
2890.000000	98.451852 
2889.000000	98.465862 
2888.000000	98.480399 
2887.000000	98.491686 
2886.000000	98.496753 
2885.000000	98.498715 
2884.000000	98.502645 
2883.000000	98.508246 
2882.000000	98.510071 
2881.000000	98.504274 
2880.000000	98.492565 
2879.000000	98.480558 
2878.000000	98.474442 
2877.000000	98.478093 
2876.000000	98.490151 
2875.000000	98.503603 
2874.000000	98.510843 
2873.000000	98.510250 
2872.000000	98.506483 
2871.000000	98.504367 
2870.000000	98.504591 
2869.000000	98.506059 
2868.000000	98.509772 
2867.000000	98.517854 
2866.000000	98.529757 
2865.000000	98.541815 
2864.000000	98.550565 
2863.000000	98.555055 
2862.000000	98.556043 
2861.000000	98.555240 
2860.000000	98.555674 
2859.000000	98.560024 
2858.000000	98.566694 
2857.000000	98.569624 
2856.000000	98.565021 
2855.000000	98.557835 
2854.000000	98.558513 
2853.000000	98.572743 
2852.000000	98.596473 
2851.000000	98.620486 
2850.000000	98.638844 
2849.000000	98.652092 
2848.000000	98.664006 
2847.000000	98.677221 
2846.000000	98.691137 
2845.000000	98.702685 
2844.000000	98.709418 
2843.000000	98.712343 
2842.000000	98.714924 
2841.000000	98.719099 
2840.000000	98.724037 
2839.000000	98.729637 
2838.000000	98.738669 
2837.000000	98.752817 
2836.000000	98.768250 
2835.000000	98.778794 
2834.000000	98.783406 
2833.000000	98.787135 
2832.000000	98.794055 
2831.000000	98.802449 
2830.000000	98.808650 
2829.000000	98.812555 
2828.000000	98.817025 
2827.000000	98.823885 
2826.000000	98.832992 
2825.000000	98.843992 
2824.000000	98.856124 
2823.000000	98.866434 
2822.000000	98.870688 
2821.000000	98.867061 
2820.000000	98.858090 
2819.000000	98.849064 
2818.000000	98.844632 
2817.000000	98.846709 
2816.000000	98.854227 
2815.000000	98.863884 
2814.000000	98.871768 
2813.000000	98.875457 
2812.000000	98.875130 
2811.000000	98.873017 
2810.000000	98.871716 
2809.000000	98.872326 
2808.000000	98.873951 
2807.000000	98.875341 
2806.000000	98.876981 
2805.000000	98.880895 
2804.000000	98.888023 
2803.000000	98.896470 
2802.000000	98.902969 
2801.000000	98.905701 
2800.000000	98.905133 
2799.000000	98.902808 
2798.000000	98.900286 
2797.000000	98.898772 
2796.000000	98.898517 
2795.000000	98.898459 
2794.000000	98.897522 
2793.000000	98.896593 
2792.000000	98.898155 
2791.000000	98.903368 
2790.000000	98.910405 
2789.000000	98.916118 
2788.000000	98.919191 
2787.000000	98.920725 
2786.000000	98.922121 
2785.000000	98.923329 
2784.000000	98.923462 
2783.000000	98.922438 
2782.000000	98.921358 
2781.000000	98.921423 
2780.000000	98.922894 
2779.000000	98.925107 
2778.000000	98.927094 
2777.000000	98.928239 
2776.000000	98.928606 
2775.000000	98.928763 
2774.000000	98.929349 
2773.000000	98.930779 
2772.000000	98.933290 
2771.000000	98.936874 
2770.000000	98.940892 
2769.000000	98.944082 
2768.000000	98.945556 
2767.000000	98.945926 
2766.000000	98.947137 
2765.000000	98.950740 
2764.000000	98.956329 
2763.000000	98.961786 
2762.000000	98.965080 
2761.000000	98.965800 
2760.000000	98.965136 
2759.000000	98.964624 
2758.000000	98.964964 
2757.000000	98.965867 
2756.000000	98.966855 
2755.000000	98.968075 
2754.000000	98.970202 
2753.000000	98.973484 
2752.000000	98.977048 
2751.000000	98.979385 
2750.000000	98.979555 
2749.000000	98.977858 
2748.000000	98.975523 
2747.000000	98.973818 
2746.000000	98.973325 
2745.000000	98.973806 
2744.000000	98.974491 
2743.000000	98.974727 
2742.000000	98.974563 
2741.000000	98.974634 
2740.000000	98.975255 
2739.000000	98.975731 
2738.000000	98.974958 
2737.000000	98.972944 
2736.000000	98.971445 
2735.000000	98.972622 
2734.000000	98.977168 
2733.000000	98.983814 
2732.000000	98.990474 
2731.000000	98.995835 
2730.000000	98.999743 
2729.000000	99.002574 
2728.000000	99.004454 
2727.000000	99.004798 
2726.000000	99.002696 
2725.000000	98.998177 
2724.000000	98.993184 
2723.000000	98.990540 
2722.000000	98.991466 
2721.000000	98.994560 
2720.000000	98.997376 
2719.000000	98.998764 
2718.000000	98.999134 
2717.000000	98.999054 
2716.000000	98.998804 
2715.000000	98.999158 
2714.000000	99.001292 
2713.000000	99.005320 
2712.000000	99.009656 
2711.000000	99.012521 
2710.000000	99.013648 
2709.000000	99.013966 
2708.000000	99.014187 
2707.000000	99.014382 
2706.000000	99.014563 
2705.000000	99.014830 
2704.000000	99.015095 
2703.000000	99.015399 
2702.000000	99.016347 
2701.000000	99.018508 
2700.000000	99.021539 
2699.000000	99.024645 
2698.000000	99.027733 
2697.000000	99.031075 
2696.000000	99.033692 
2695.000000	99.033258 
2694.000000	99.028267 
2693.000000	99.019795 
2692.000000	99.011199 
2691.000000	99.005824 
2690.000000	99.005049 
2689.000000	99.008057 
2688.000000	99.012595 
2687.000000	99.016498 
2686.000000	99.019040 
2685.000000	99.020739 
2684.000000	99.022112 
2683.000000	99.023025 
2682.000000	99.023310 
2681.000000	99.023435 
2680.000000	99.024092 
2679.000000	99.025379 
2678.000000	99.026699 
2677.000000	99.027347 
2676.000000	99.027060 
2675.000000	99.026262 
2674.000000	99.025808 
2673.000000	99.026204 
2672.000000	99.026884 
2671.000000	99.026497 
2670.000000	99.024090 
2669.000000	99.019842 
2668.000000	99.014598 
2667.000000	99.009107 
2666.000000	99.003864 
2665.000000	98.999350 
2664.000000	98.996147 
2663.000000	98.994719 
2662.000000	98.995111 
2661.000000	98.996679 
2660.000000	98.998097 
2659.000000	98.997981 
2658.000000	98.995826 
2657.000000	98.992364 
2656.000000	98.989022 
2655.000000	98.987004 
2654.000000	98.986790 
2653.000000	98.988126 
2652.000000	98.990116 
2651.000000	98.991469 
2650.000000	98.991211 
2649.000000	98.989305 
2648.000000	98.986629 
2647.000000	98.984265 
2646.000000	98.982584 
2645.000000	98.981026 
2644.000000	98.978717 
2643.000000	98.975393 
2642.000000	98.971874 
2641.000000	98.969566 
2640.000000	98.969262 
2639.000000	98.970460 
2638.000000	98.971694 
2637.000000	98.971660 
2636.000000	98.970095 
2635.000000	98.967668 
2634.000000	98.965377 
2633.000000	98.963897 
2632.000000	98.963246 
2631.000000	98.962929 
2630.000000	98.962458 
2629.000000	98.961884 
2628.000000	98.961725 
2627.000000	98.962285 
2626.000000	98.963120 
2625.000000	98.963326 
2624.000000	98.962466 
2623.000000	98.960970 
2622.000000	98.959571 
2621.000000	98.958526 
2620.000000	98.957677 
2619.000000	98.956923 
2618.000000	98.956201 
2617.000000	98.955206 
2616.000000	98.953619 
2615.000000	98.951594 
2614.000000	98.949676 
2613.000000	98.948185 
2612.000000	98.947014 
2611.000000	98.945964 
2610.000000	98.945111 
2609.000000	98.944707 
2608.000000	98.944706 
2607.000000	98.944494 
2606.000000	98.943244 
2605.000000	98.940600 
2604.000000	98.937136 
2603.000000	98.934162 
2602.000000	98.932843 
2601.000000	98.933314 
2600.000000	98.934595 
2599.000000	98.935434 
2598.000000	98.934903 
2597.000000	98.932346 
2596.000000	98.927878 
2595.000000	98.923127 
2594.000000	98.920480 
2593.000000	98.920496 
2592.000000	98.920882 
2591.000000	98.919259 
2590.000000	98.916193 
2589.000000	98.913913 
2588.000000	98.912541 
2587.000000	98.909933 
2586.000000	98.905597 
2585.000000	98.902490 
2584.000000	98.903398 
2583.000000	98.907116 
2582.000000	98.909856 
2581.000000	98.910031 
2580.000000	98.909952 
2579.000000	98.912570 
2578.000000	98.917654 
2577.000000	98.921564 
2576.000000	98.920393 
2575.000000	98.913089 
2574.000000	98.902358 
2573.000000	98.893044 
2572.000000	98.888614 
2571.000000	98.888402 
2570.000000	98.888115 
2569.000000	98.884008 
2568.000000	98.877271 
2567.000000	98.873466 
2566.000000	98.877066 
2565.000000	98.887398 
2564.000000	98.899980 
2563.000000	98.911094 
2562.000000	98.920166 
2561.000000	98.928063 
2560.000000	98.934607 
2559.000000	98.938094 
2558.000000	98.936753 
2557.000000	98.931062 
2556.000000	98.925363 
2555.000000	98.925931 
2554.000000	98.935435 
2553.000000	98.949249 
2552.000000	98.958830 
2551.000000	98.959599 
2550.000000	98.953886 
2549.000000	98.947143 
2548.000000	98.943127 
2547.000000	98.942929 
2546.000000	98.945684 
2545.000000	98.948472 
2544.000000	98.947886 
2543.000000	98.943484 
2542.000000	98.938023 
2541.000000	98.933186 
2540.000000	98.927498 
2539.000000	98.920342 
2538.000000	98.915182 
2537.000000	98.915503 
2536.000000	98.919848 
2535.000000	98.924325 
2534.000000	98.928703 
2533.000000	98.936056 
2532.000000	98.946768 
2531.000000	98.956931 
2530.000000	98.963052 
2529.000000	98.965320 
2528.000000	98.965649 
2527.000000	98.965060 
2526.000000	98.963806 
2525.000000	98.962178 
2524.000000	98.960290 
2523.000000	98.958424 
2522.000000	98.958018 
2521.000000	98.960846 
2520.000000	98.966634 
2519.000000	98.972727 
2518.000000	98.976934 
2517.000000	98.979702 
2516.000000	98.982750 
2515.000000	98.986485 
2514.000000	98.989819 
2513.000000	98.992211 
2512.000000	98.994873 
2511.000000	98.999432 
2510.000000	99.005469 
2509.000000	99.010022 
2508.000000	99.010227 
2507.000000	99.005935 
2506.000000	98.999275 
2505.000000	98.992728 
2504.000000	98.988221 
2503.000000	98.987337 
2502.000000	98.990576 
2501.000000	98.996112 
2500.000000	99.001045 
2499.000000	99.004784 
2498.000000	99.009156 
2497.000000	99.014507 
2496.000000	99.017886 
2495.000000	99.016968 
2494.000000	99.013411 
2493.000000	99.010837 
2492.000000	99.010211 
2491.000000	99.009577 
2490.000000	99.007837 
2489.000000	99.006369 
2488.000000	99.006556 
2487.000000	99.007751 
2486.000000	99.008347 
2485.000000	99.007816 
2484.000000	99.006904 
2483.000000	99.006627 
2482.000000	99.007563 
2481.000000	99.009518 
2480.000000	99.011367 
2479.000000	99.011802 
2478.000000	99.010624 
2477.000000	99.008804 
2476.000000	99.007047 
2475.000000	99.005061 
2474.000000	99.002749 
2473.000000	99.001096 
2472.000000	99.000938 
2471.000000	99.001381 
2470.000000	99.000551 
2469.000000	98.997903 
2468.000000	98.994967 
2467.000000	98.993626 
2466.000000	98.994240 
2465.000000	98.995616 
2464.000000	98.996178 
2463.000000	98.995062 
2462.000000	98.992368 
2461.000000	98.988936 
2460.000000	98.986009 
2459.000000	98.984705 
2458.000000	98.985529 
2457.000000	98.988223 
2456.000000	98.991765 
2455.000000	98.994706 
2454.000000	98.995745 
2453.000000	98.994350 
2452.000000	98.991328 
2451.000000	98.988707 
2450.000000	98.988144 
2449.000000	98.988792 
2448.000000	98.987316 
2447.000000	98.981316 
2446.000000	98.973003 
2445.000000	98.968193 
2444.000000	98.970682 
2443.000000	98.979208 
2442.000000	98.989203 
2441.000000	98.997176 
2440.000000	99.002624 
2439.000000	99.006292 
2438.000000	99.008524 
2437.000000	99.009405 
2436.000000	99.009460 
2435.000000	99.009529 
2434.000000	99.010075 
2433.000000	99.010799 
2432.000000	99.010796 
2431.000000	99.009143 
2430.000000	99.005651 
2429.000000	99.001094 
2428.000000	98.996520 
2427.000000	98.992245 
2426.000000	98.987653 
2425.000000	98.982035 
2424.000000	98.976124 
2423.000000	98.972835 
2422.000000	98.975768 
2421.000000	98.987014 
2420.000000	99.005756 
2419.000000	99.027237 
2418.000000	99.043152 
2417.000000	99.046223 
2416.000000	99.036347 
2415.000000	99.021975 
2414.000000	99.013540 
2413.000000	99.012887 
2412.000000	99.011151 
2411.000000	98.999658 
2410.000000	98.980805 
2409.000000	98.965790 
2408.000000	98.963308 
2407.000000	98.973186 
2406.000000	98.989786 
2405.000000	99.007237 
2404.000000	99.020561 
2403.000000	99.026275 
2402.000000	99.025316 
2401.000000	99.023666 
2400.000000	99.027213 
2399.000000	99.035734 
2398.000000	99.043309 
2397.000000	99.044604 
2396.000000	99.040022 
2395.000000	99.034753 
2394.000000	99.032965 
2393.000000	99.032801 
2392.000000	99.027170 
2391.000000	99.010333 
2390.000000	98.983601 
2389.000000	98.953086 
2388.000000	98.922109 
2387.000000	98.887581 
2386.000000	98.845526 
2385.000000	98.800563 
2384.000000	98.767961 
2383.000000	98.766157 
2382.000000	98.808911 
2381.000000	98.900173 
2380.000000	99.031228 
2379.000000	99.180461 
2378.000000	99.317899 
2377.000000	99.413730 
2376.000000	99.445225 
2375.000000	99.402715 
2374.000000	99.297189 
2373.000000	99.161217 
2372.000000	99.032893 
2371.000000	98.934937 
2370.000000	98.874053 
2369.000000	98.852506 
2368.000000	98.866809 
2367.000000	98.900046 
2366.000000	98.934045 
2365.000000	98.968076 
2364.000000	99.008731 
2363.000000	99.045318 
2362.000000	99.056611 
2361.000000	99.036680 
2360.000000	98.995716 
2359.000000	98.949409 
2358.000000	98.919669 
2357.000000	98.922095 
2356.000000	98.949346 
2355.000000	98.979115 
2354.000000	99.010297 
2353.000000	99.043628 
2352.000000	99.055690 
2351.000000	99.026545 
2350.000000	98.970366 
2349.000000	98.923210 
2348.000000	98.906780 
2347.000000	98.914513 
2346.000000	98.916082 
2345.000000	98.885995 
2344.000000	98.834639 
2343.000000	98.791008 
2342.000000	98.780431 
2341.000000	98.803787 
2340.000000	98.838517 
2339.000000	98.858967 
2338.000000	98.859658 
2337.000000	98.852804 
2336.000000	98.844434 
2335.000000	98.834035 
2334.000000	98.823640 
2333.000000	98.819748 
2332.000000	98.813068 
2331.000000	98.790540 
2330.000000	98.744760 
2329.000000	98.687940 
2328.000000	98.627303 
2327.000000	98.571461 
2326.000000	98.530007 
2325.000000	98.513815 
2324.000000	98.522100 
2323.000000	98.541428 
2322.000000	98.557990 
2321.000000	98.564691 
2320.000000	98.558065 
2319.000000	98.544471 
2318.000000	98.535253 
2317.000000	98.545359 
2316.000000	98.569030 
2315.000000	98.590458 
2314.000000	98.587277 
2313.000000	98.558050 
2312.000000	98.508904 
2311.000000	98.457823 
2310.000000	98.417630 
2309.000000	98.400874 
2308.000000	98.403923 
2307.000000	98.415818 
2306.000000	98.419164 
2305.000000	98.404997 
2304.000000	98.369077 
2303.000000	98.319892 
2302.000000	98.270331 
2301.000000	98.237890 
2300.000000	98.227353 
2299.000000	98.235173 
2298.000000	98.243425 
2297.000000	98.244902 
2296.000000	98.245006 
2295.000000	98.260688 
2294.000000	98.297399 
2293.000000	98.348186 
2292.000000	98.398161 
2291.000000	98.440448 
2290.000000	98.477280 
2289.000000	98.511390 
2288.000000	98.541438 
2287.000000	98.565741 
2286.000000	98.587654 
2285.000000	98.608690 
2284.000000	98.625962 
2283.000000	98.635061 
2282.000000	98.638618 
2281.000000	98.643491 
2280.000000	98.653930 
2279.000000	98.667698 
2278.000000	98.680951 
2277.000000	98.692376 
2276.000000	98.702301 
2275.000000	98.712448 
2274.000000	98.724166 
2273.000000	98.735635 
2272.000000	98.739290 
2271.000000	98.730586 
2270.000000	98.716790 
2269.000000	98.711417 
2268.000000	98.718514 
2267.000000	98.729816 
2266.000000	98.736688 
2265.000000	98.739676 
2264.000000	98.744517 
2263.000000	98.754549 
2262.000000	98.768565 
2261.000000	98.781431 
2260.000000	98.787474 
2259.000000	98.785823 
2258.000000	98.782665 
2257.000000	98.784153 
2256.000000	98.789942 
2255.000000	98.796359 
2254.000000	98.802150 
2253.000000	98.808004 
2252.000000	98.813652 
2251.000000	98.818526 
2250.000000	98.822859 
2249.000000	98.827007 
2248.000000	98.830999 
2247.000000	98.834928 
2246.000000	98.838859 
2245.000000	98.842783 
2244.000000	98.846630 
2243.000000	98.850310 
2242.000000	98.853765 
2241.000000	98.856996 
2240.000000	98.860058 
2239.000000	98.863019 
2238.000000	98.865930 
2237.000000	98.868795 
2236.000000	98.871571 
2235.000000	98.874195 
2234.000000	98.876618 
2233.000000	98.878836 
2232.000000	98.880883 
2231.000000	98.882803 
2230.000000	98.884623 
2229.000000	98.886344 
2228.000000	98.887956 
2227.000000	98.889441 
2226.000000	98.890778 
2225.000000	98.892041 
2224.000000	98.893345 
2223.000000	98.894562 
2222.000000	98.895271 
2221.000000	98.895248 
2220.000000	98.895026 
2219.000000	98.895513 
2218.000000	98.896847 
2217.000000	98.897611 
2216.000000	98.896059 
2215.000000	98.892093 
2214.000000	98.888048 
2213.000000	98.886652 
2212.000000	98.888733 
2211.000000	98.892906 
2210.000000	98.897146 
2209.000000	98.900811 
2208.000000	98.904662 
2207.000000	98.908641 
2206.000000	98.910273 
2205.000000	98.906775 
2204.000000	98.897846 
2203.000000	98.885747 
2202.000000	98.873656 
2201.000000	98.863340 
2200.000000	98.855302 
2199.000000	98.849981 
2198.000000	98.846747 
2197.000000	98.843399 
2196.000000	98.838511 
2195.000000	98.833726 
2194.000000	98.831938 
2193.000000	98.833097 
2192.000000	98.833683 
2191.000000	98.830927 
2190.000000	98.825929 
2189.000000	98.821696 
2188.000000	98.819679 
2187.000000	98.818979 
2186.000000	98.817627 
2185.000000	98.813847 
2184.000000	98.807514 
2183.000000	98.801285 
2182.000000	98.798704 
2181.000000	98.799767 
2180.000000	98.799730 
2179.000000	98.794145 
2178.000000	98.784344 
2177.000000	98.777010 
2176.000000	98.778609 
2175.000000	98.790802 
2174.000000	98.809473 
2173.000000	98.826156 
2172.000000	98.833022 
2171.000000	98.828192 
2170.000000	98.816522 
2169.000000	98.805211 
2168.000000	98.798148 
2167.000000	98.795294 
2166.000000	98.795297 
2165.000000	98.795816 
2164.000000	98.792622 
2163.000000	98.782488 
2162.000000	98.768880 
2161.000000	98.762782 
2160.000000	98.774248 
2159.000000	98.803642 
2158.000000	98.839522 
2157.000000	98.866281 
2156.000000	98.877341 
2155.000000	98.877818 
2154.000000	98.877308 
2153.000000	98.879449 
2152.000000	98.879869 
2151.000000	98.875112 
2150.000000	98.869811 
2149.000000	98.872188 
2148.000000	98.883856 
2147.000000	98.897430 
2146.000000	98.904488 
2145.000000	98.903596 
2144.000000	98.899816 
2143.000000	98.898060 
2142.000000	98.898109 
2141.000000	98.896312 
2140.000000	98.891481 
2139.000000	98.887635 
2138.000000	98.889403 
2137.000000	98.895536 
2136.000000	98.899834 
2135.000000	98.898956 
2134.000000	98.895455 
2133.000000	98.891782 
2132.000000	98.885922 
2131.000000	98.876744 
2130.000000	98.870152 
2129.000000	98.874036 
2128.000000	98.887558 
2127.000000	98.900758 
2126.000000	98.905677 
2125.000000	98.903591 
2124.000000	98.900734 
2123.000000	98.900640 
2122.000000	98.902596 
2121.000000	98.904721 
2120.000000	98.905761 
2119.000000	98.904854 
2118.000000	98.901292 
2117.000000	98.894570 
2116.000000	98.884343 
2115.000000	98.871086 
2114.000000	98.857463 
2113.000000	98.846692 
2112.000000	98.839376 
2111.000000	98.835158 
2110.000000	98.835673 
2109.000000	98.843697 
2108.000000	98.860189 
2107.000000	98.883674 
2106.000000	98.911524 
2105.000000	98.939450 
2104.000000	98.961030 
2103.000000	98.970123 
2102.000000	98.965315 
2101.000000	98.951319 
2100.000000	98.936464 
2099.000000	98.928434 
2098.000000	98.930540 
2097.000000	98.940099 
2096.000000	98.950875 
2095.000000	98.958989 
2094.000000	98.965841 
2093.000000	98.973497 
2092.000000	98.979266 
2091.000000	98.977068 
2090.000000	98.963468 
2089.000000	98.941371 
2088.000000	98.918286 
2087.000000	98.902128 
2086.000000	98.896705 
2085.000000	98.899272 
2084.000000	98.902765 
2083.000000	98.901796 
2082.000000	98.896726 
2081.000000	98.892020 
2080.000000	98.891499 
2079.000000	98.894620 
2078.000000	98.896875 
2077.000000	98.894014 
2076.000000	98.887026 
2075.000000	98.881604 
2074.000000	98.881441 
2073.000000	98.884242 
2072.000000	98.885775 
2071.000000	98.884982 
2070.000000	98.883145 
2069.000000	98.880798 
2068.000000	98.877797 
2067.000000	98.874589 
2066.000000	98.871635 
2065.000000	98.868655 
2064.000000	98.865340 
2063.000000	98.861958 
2062.000000	98.858745 
2061.000000	98.855613 
2060.000000	98.852598 
2059.000000	98.849717 
2058.000000	98.846969 
2057.000000	98.844339 
2056.000000	98.841796 
2055.000000	98.839303 
2054.000000	98.836838 
2053.000000	98.834404 
2052.000000	98.832027 
2051.000000	98.829736 
2050.000000	98.827534 
2049.000000	98.825373 
2048.000000	98.823176 
2047.000000	98.820902 
2046.000000	98.818581 
2045.000000	98.816281 
2044.000000	98.814054 
2043.000000	98.811928 
2042.000000	98.809924 
2041.000000	98.808044 
2040.000000	98.806259 
2039.000000	98.804536 
2038.000000	98.802859 
2037.000000	98.801203 
2036.000000	98.799503 
2035.000000	98.797691 
2034.000000	98.795771 
2033.000000	98.793812 
2032.000000	98.791882 
2031.000000	98.789990 
2030.000000	98.788108 
2029.000000	98.786205 
2028.000000	98.784251 
2027.000000	98.782237 
2026.000000	98.780177 
2025.000000	98.778110 
2024.000000	98.776060 
2023.000000	98.774038 
2022.000000	98.772054 
2021.000000	98.770119 
2020.000000	98.768221 
2019.000000	98.766324 
2018.000000	98.764387 
2017.000000	98.762374 
2016.000000	98.760262 
2015.000000	98.758073 
2014.000000	98.755892 
2013.000000	98.753816 
2012.000000	98.751872 
2011.000000	98.750032 
2010.000000	98.748232 
2009.000000	98.746364 
2008.000000	98.744321 
2007.000000	98.742027 
2006.000000	98.739567 
2005.000000	98.737282 
2004.000000	98.735539 
2003.000000	98.734509 
2002.000000	98.734106 
2001.000000	98.733926 
2000.000000	98.733124 
1999.000000	98.730793 
1998.000000	98.726688 
1997.000000	98.721377 
1996.000000	98.715786 
1995.000000	98.711007 
1994.000000	98.708386 
1993.000000	98.708581 
1992.000000	98.710243 
1991.000000	98.710865 
1990.000000	98.709972 
1989.000000	98.708961 
1988.000000	98.708213 
1987.000000	98.706477 
1986.000000	98.703638 
1985.000000	98.702063 
1984.000000	98.703549 
1983.000000	98.706789 
1982.000000	98.709123 
1981.000000	98.710009 
1980.000000	98.710947 
1979.000000	98.712575 
1978.000000	98.713635 
1977.000000	98.713159 
1976.000000	98.712381 
1975.000000	98.713552 
1974.000000	98.717799 
1973.000000	98.724441 
1972.000000	98.731110 
1971.000000	98.735080 
1970.000000	98.735294 
1969.000000	98.733569 
1968.000000	98.733009 
1967.000000	98.734427 
1966.000000	98.736214 
1965.000000	98.737339 
1964.000000	98.738425 
1963.000000	98.739749 
1962.000000	98.740444 
1961.000000	98.740738 
1960.000000	98.743083 
1959.000000	98.749486 
1958.000000	98.759452 
1957.000000	98.770982 
1956.000000	98.781971 
1955.000000	98.790302 
1954.000000	98.794447 
1953.000000	98.795264 
1952.000000	98.795879 
1951.000000	98.798271 
1950.000000	98.801504 
1949.000000	98.804156 
1948.000000	98.806740 
1947.000000	98.810856 
1946.000000	98.816828 
1945.000000	98.823324 
1944.000000	98.828727 
1943.000000	98.832118 
1942.000000	98.833436 
1941.000000	98.834028 
1940.000000	98.836612 
1939.000000	98.843079 
1938.000000	98.852294 
1937.000000	98.860820 
1936.000000	98.866465 
1935.000000	98.869408 
1934.000000	98.870453 
1933.000000	98.870568 
1932.000000	98.871771 
1931.000000	98.876637 
1930.000000	98.886105 
1929.000000	98.898032 
1928.000000	98.908334 
1927.000000	98.915145 
1926.000000	98.920756 
1925.000000	98.927823 
1924.000000	98.935457 
1923.000000	98.940000 
1922.000000	98.940137 
1921.000000	98.938355 
1920.000000	98.937560 
1919.000000	98.938714 
1918.000000	98.941563 
1917.000000	98.944947 
1916.000000	98.947494 
1915.000000	98.949481 
1914.000000	98.952603 
1913.000000	98.957870 
1912.000000	98.964140 
1911.000000	98.969608 
1910.000000	98.974531 
1909.000000	98.980134 
1908.000000	98.985831 
1907.000000	98.990229 
1906.000000	98.993484 
1905.000000	98.996203 
1904.000000	98.998142 
1903.000000	98.999133 
1902.000000	99.000048 
1901.000000	99.001520 
1900.000000	99.003303 
1899.000000	99.005235 
1898.000000	99.007626 
1897.000000	99.010450 
1896.000000	99.012931 
1895.000000	99.014450 
1894.000000	99.015428 
1893.000000	99.016782 
1892.000000	99.018786 
1891.000000	99.021076 
1890.000000	99.023160 
1889.000000	99.024668 
1888.000000	99.025538 
1887.000000	99.026034 
1886.000000	99.026435 
1885.000000	99.026763 
1884.000000	99.026918 
1883.000000	99.026898 
1882.000000	99.026819 
1881.000000	99.026794 
1880.000000	99.026851 
1879.000000	99.026928 
1878.000000	99.026928 
1877.000000	99.026738 
1876.000000	99.026224 
1875.000000	99.025336 
1874.000000	99.024190 
1873.000000	99.022956 
1872.000000	99.021703 
1871.000000	99.020436 
1870.000000	99.019211 
1869.000000	99.018169 
1868.000000	99.017216 
1867.000000	99.015839 
1866.000000	99.013688 
1865.000000	99.011172 
1864.000000	99.008928 
1863.000000	99.006994 
1862.000000	99.005275 
1861.000000	99.004541 
1860.000000	99.005494 
1859.000000	99.006953 
1858.000000	99.007020 
1857.000000	99.005215 
1856.000000	99.001854 
1855.000000	98.997221 
1854.000000	98.991762 
1853.000000	98.985596 
1852.000000	98.978348 
1851.000000	98.970257 
1850.000000	98.965142 
1849.000000	98.967475 
1848.000000	98.974409 
1847.000000	98.974251 
1846.000000	98.957975 
1845.000000	98.930394 
1844.000000	98.905985 
1843.000000	98.892104 
1842.000000	98.888465 
1841.000000	98.889091 
1840.000000	98.889654 
1839.000000	98.892699 
1838.000000	98.900287 
1837.000000	98.905858 
1836.000000	98.902088 
1835.000000	98.893034 
1834.000000	98.889530 
1833.000000	98.896025 
1832.000000	98.912863 
1831.000000	98.936453 
1830.000000	98.954105 
1829.000000	98.950673 
1828.000000	98.932693 
1827.000000	98.917459 
1826.000000	98.908470 
1825.000000	98.900496 
1824.000000	98.884013 
1823.000000	98.855372 
1822.000000	98.825167 
1821.000000	98.808431 
1820.000000	98.808837 
1819.000000	98.810903 
1818.000000	98.803350 
1817.000000	98.795064 
1816.000000	98.791396 
1815.000000	98.778784 
1814.000000	98.752257 
1813.000000	98.733806 
1812.000000	98.741915 
1811.000000	98.749756 
1810.000000	98.724081 
1809.000000	98.685697 
1808.000000	98.659890 
1807.000000	98.632472 
1806.000000	98.595054 
1805.000000	98.571958 
1804.000000	98.577969 
1803.000000	98.585483 
1802.000000	98.558169 
1801.000000	98.504124 
1800.000000	98.438978 
1799.000000	98.349790 
1798.000000	98.246863 
1797.000000	98.167697 
1796.000000	98.114606 
1795.000000	98.051868 
1794.000000	97.967906 
1793.000000	97.912193 
1792.000000	97.921035 
1791.000000	97.930426 
1790.000000	97.887628 
1789.000000	97.824939 
1788.000000	97.777941 
1787.000000	97.744546 
1786.000000	97.708930 
1785.000000	97.669390 
1784.000000	97.629999 
1783.000000	97.590358 
1782.000000	97.542589 
1781.000000	97.481094 
1780.000000	97.396057 
1779.000000	97.283940 
1778.000000	97.166557 
1777.000000	97.065454 
1776.000000	96.970487 
1775.000000	96.844405 
1774.000000	96.658117 
1773.000000	96.430202 
1772.000000	96.224821 
1771.000000	96.056347 
1770.000000	95.882927 
1769.000000	95.674687 
1768.000000	95.441730 
1767.000000	95.210553 
1766.000000	94.993129 
1765.000000	94.782974 
1764.000000	94.564054 
1763.000000	94.325894 
1762.000000	94.062946 
1761.000000	93.791461 
1760.000000	93.545411 
1759.000000	93.321620 
1758.000000	93.068426 
1757.000000	92.747210 
1756.000000	92.387120 
1755.000000	92.049233 
1754.000000	91.737373 
1753.000000	91.404503 
1752.000000	91.040401 
1751.000000	90.706184 
1750.000000	90.437742 
1749.000000	90.177281 
1748.000000	89.880822 
1747.000000	89.565452 
1746.000000	89.250907 
1745.000000	88.932230 
1744.000000	88.602097 
1743.000000	88.255075 
1742.000000	87.863114 
1741.000000	87.410577 
1740.000000	86.958683 
1739.000000	86.613305 
1738.000000	86.395034 
1737.000000	86.234035 
1736.000000	86.071800 
1735.000000	85.945797 
1734.000000	85.962027 
1733.000000	86.080740 
1732.000000	86.157658 
1731.000000	86.123660 
1730.000000	85.980340 
1729.000000	85.759762 
1728.000000	85.522957 
1727.000000	85.321063 
1726.000000	85.160450 
1725.000000	85.023379 
1724.000000	84.896978 
1723.000000	84.788903 
1722.000000	84.714189 
1721.000000	84.685685 
1720.000000	84.695081 
1719.000000	84.683995 
1718.000000	84.583928 
1717.000000	84.502378 
1716.000000	84.560821 
1715.000000	84.702616 
1714.000000	84.889863 
1713.000000	85.145710 
1712.000000	85.466200 
1711.000000	85.825095 
1710.000000	86.210053 
1709.000000	86.638519 
1708.000000	87.132262 
1707.000000	87.688884 
1706.000000	88.288889 
1705.000000	88.874759 
1704.000000	89.357858 
1703.000000	89.685711 
1702.000000	89.897388 
1701.000000	90.186375 
1700.000000	90.708452 
1699.000000	91.266398 
1698.000000	91.742829 
1697.000000	92.207503 
1696.000000	92.694325 
1695.000000	93.063915 
1694.000000	93.290247 
1693.000000	93.487745 
1692.000000	93.704165 
1691.000000	93.935202 
1690.000000	94.159251 
1689.000000	94.369540 
1688.000000	94.579920 
1687.000000	94.780607 
1686.000000	94.959184 
1685.000000	95.145089 
1684.000000	95.353035 
1683.000000	95.453458 
1682.000000	95.507944 
1681.000000	95.600476 
1680.000000	95.724165 
1679.000000	95.837932 
1678.000000	95.918072 
1677.000000	95.961913 
1676.000000	95.995856 
1675.000000	96.072579 
1674.000000	96.203853 
1673.000000	96.355482 
1672.000000	96.474858 
1671.000000	96.554632 
1670.000000	96.647465 
1669.000000	96.781615 
1668.000000	96.919496 
1667.000000	97.043842 
1666.000000	97.140146 
1665.000000	97.202134 
1664.000000	97.247652 
1663.000000	97.304160 
1662.000000	97.372438 
1661.000000	97.433139 
1660.000000	97.474031 
1659.000000	97.514361 
1658.000000	97.587382 
1657.000000	97.712857 
1656.000000	97.847266 
1655.000000	97.941920 
1654.000000	97.985506 
1653.000000	98.011506 
1652.000000	97.923331 
1651.000000	97.902455 
1650.000000	97.907070 
1649.000000	97.901569 
1648.000000	97.865587 
1647.000000	97.836621 
1646.000000	97.844883 
1645.000000	97.874429 
1644.000000	97.922473 
1643.000000	97.963344 
1642.000000	97.982036 
1641.000000	97.995232 
1640.000000	98.020894 
1639.000000	98.055383 
1638.000000	98.080708 
1637.000000	98.090093 
1636.000000	98.099041 
1635.000000	98.107491 
1634.000000	98.117886 
1633.000000	98.150644 
1632.000000	98.176033 
1631.000000	98.183432 
1630.000000	98.194442 
1629.000000	98.225604 
1628.000000	98.258470 
1627.000000	98.271790 
1626.000000	98.266826 
1625.000000	98.252975 
1624.000000	98.236597 
1623.000000	98.234887 
1622.000000	98.260168 
1621.000000	98.301082 
1620.000000	98.336923 
1619.000000	98.352195 
1618.000000	98.346272 
1617.000000	98.335415 
1616.000000	98.326565 
1615.000000	98.323648 
1614.000000	98.335513 
1613.000000	98.348675 
1612.000000	98.352765 
1611.000000	98.356385 
1610.000000	98.377498 
1609.000000	98.410616 
1608.000000	98.432362 
1607.000000	98.442506 
1606.000000	98.457030 
1605.000000	98.477521 
1604.000000	98.494256 
1603.000000	98.511255 
1602.000000	98.538920 
1601.000000	98.567945 
1600.000000	98.583497 
1599.000000	98.593175 
1598.000000	98.612142 
1597.000000	98.635955 
1596.000000	98.646639 
1595.000000	98.640655 
1594.000000	98.634218 
1593.000000	98.634530 
1592.000000	98.633082 
1591.000000	98.628286 
1590.000000	98.628335 
1589.000000	98.629613 
1588.000000	98.619720 
1587.000000	98.601039 
1586.000000	98.584898 
1585.000000	98.567479 
1584.000000	98.537825 
1583.000000	98.499298 
1582.000000	98.470553 
1581.000000	98.458643 
1580.000000	98.455818 
1579.000000	98.455549 
1578.000000	98.458440 
1577.000000	98.462065 
1576.000000	98.464179 
1575.000000	98.468831 
1574.000000	98.482737 
1573.000000	98.496768 
1572.000000	98.501469 
1571.000000	98.500101 
1570.000000	98.505318 
1569.000000	98.514511 
1568.000000	98.518116 
1567.000000	98.521267 
1566.000000	98.526745 
1565.000000	98.532710 
1564.000000	98.539524 
1563.000000	98.550510 
1562.000000	98.565665 
1561.000000	98.574247 
1560.000000	98.565344 
1559.000000	98.536343 
1558.000000	98.511783 
1557.000000	98.494230 
1556.000000	98.485449 
1555.000000	98.480979 
1554.000000	98.478613 
1553.000000	98.478767 
1552.000000	98.480647 
1551.000000	98.481663 
1550.000000	98.480042 
1549.000000	98.475336 
1548.000000	98.469126 
1547.000000	98.462895 
1546.000000	98.456961 
1545.000000	98.450932 
1544.000000	98.443977 
1543.000000	98.434715 
1542.000000	98.423704 
1541.000000	98.417757 
1540.000000	98.425532 
1539.000000	98.433709 
1538.000000	98.429413 
1537.000000	98.419306 
1536.000000	98.407421 
1535.000000	98.395547 
1534.000000	98.389211 
1533.000000	98.393667 
1532.000000	98.399215 
1531.000000	98.396281 
1530.000000	98.387886 
1529.000000	98.381698 
1528.000000	98.377801 
1527.000000	98.366474 
1526.000000	98.343836 
1525.000000	98.326506 
1524.000000	98.323604 
1523.000000	98.319303 
1522.000000	98.308850 
1521.000000	98.325020 
1520.000000	98.363949 
1519.000000	98.397367 
1518.000000	98.411266 
1517.000000	98.408442 
1516.000000	98.389909 
1515.000000	98.349595 
1514.000000	98.294045 
1513.000000	98.242219 
1512.000000	98.215651 
1511.000000	98.214726 
1510.000000	98.207434 
1509.000000	98.152436 
1508.000000	98.041725 
1507.000000	97.939527 
1506.000000	97.837008 
1505.000000	97.728727 
1504.000000	97.724899 
1503.000000	97.790860 
1502.000000	97.877929 
1501.000000	97.970869 
1500.000000	98.075467 
1499.000000	98.179276 
1498.000000	98.236205 
1497.000000	98.242934 
1496.000000	98.261674 
1495.000000	98.300697 
1494.000000	98.317986 
1493.000000	98.301733 
1492.000000	98.275578 
1491.000000	98.267729 
1490.000000	98.279299 
1489.000000	98.300231 
1488.000000	98.304695 
1487.000000	98.264861 
1486.000000	98.196653 
1485.000000	98.125624 
1484.000000	98.061069 
1483.000000	97.999411 
1482.000000	97.932010 
1481.000000	97.861063 
1480.000000	97.799169 
1479.000000	97.749209 
1478.000000	97.704311 
1477.000000	97.656374 
1476.000000	97.594308 
1475.000000	97.492356 
1474.000000	97.348103 
1473.000000	97.233753 
1472.000000	97.224036 
1471.000000	97.267831 
1470.000000	97.301841 
1469.000000	97.320613 
1468.000000	97.332127 
1467.000000	97.326679 
1466.000000	97.286830 
1465.000000	97.224760 
1464.000000	97.174480 
1463.000000	97.147455 
1462.000000	97.135167 
1461.000000	97.134600 
1460.000000	97.141111 
1459.000000	97.121562 
1458.000000	97.012466 
1457.000000	96.844953 
1456.000000	96.750856 
1455.000000	96.760748 
1454.000000	96.803883 
1453.000000	96.839873 
1452.000000	96.867876 
1451.000000	96.890262 
1450.000000	96.899209 
1449.000000	96.900219 
1448.000000	96.914661 
1447.000000	96.938903 
1446.000000	96.944232 
1445.000000	96.933839 
1444.000000	96.921999 
1443.000000	96.909703 
1442.000000	96.896498 
1441.000000	96.890611 
1440.000000	96.898793 
1439.000000	96.908764 
1438.000000	96.894179 
1437.000000	96.858048 
1436.000000	96.855658 
1435.000000	96.911743 
1434.000000	96.992730 
1433.000000	97.074255 
1432.000000	97.157287 
1431.000000	97.243017 
1430.000000	97.305549 
1429.000000	97.320417 
1428.000000	97.311898 
1427.000000	97.318130 
1426.000000	97.335164 
1425.000000	97.328835 
1424.000000	97.290404 
1423.000000	97.250498 
1422.000000	97.214058 
1421.000000	97.156673 
1420.000000	97.069501 
1419.000000	96.965918 
1418.000000	96.821860 
1417.000000	96.618495 
1416.000000	96.387923 
1415.000000	96.147027 
1414.000000	95.882744 
1413.000000	95.583200 
1412.000000	95.276914 
1411.000000	95.023030 
1410.000000	94.848516 
1409.000000	94.751515 
1408.000000	94.750173 
1407.000000	94.861203 
1406.000000	95.052227 
1405.000000	95.266271 
1404.000000	95.483501 
1403.000000	95.708048 
1402.000000	95.920366 
1401.000000	96.097445 
1400.000000	96.239218 
1399.000000	96.363011 
1398.000000	96.459738 
1397.000000	96.507846 
1396.000000	96.522982 
1395.000000	96.538956 
1394.000000	96.539290 
1393.000000	96.487332 
1392.000000	96.410694 
1391.000000	96.340152 
1390.000000	96.259099 
1389.000000	96.125158 
1388.000000	95.922511 
1387.000000	95.691027 
1386.000000	95.467173 
1385.000000	95.243032 
1384.000000	95.003446 
1383.000000	94.754120 
1382.000000	94.510896 
1381.000000	94.280632 
1380.000000	94.060823 
1379.000000	93.861053 
1378.000000	93.701942 
1377.000000	93.585805 
1376.000000	93.497369 
1375.000000	93.427913 
1374.000000	93.370607 
1373.000000	93.296909 
1372.000000	93.199421 
1371.000000	93.122347 
1370.000000	93.102809 
1369.000000	93.104080 
1368.000000	93.057421 
1367.000000	92.969146 
1366.000000	92.936092 
1365.000000	93.049951 
1364.000000	93.310515 
1363.000000	93.618903 
1362.000000	93.866240 
1361.000000	94.024678 
1360.000000	94.130387 
1359.000000	94.208514 
1358.000000	94.254420 
1357.000000	94.262141 
1356.000000	94.243704 
1355.000000	94.217176 
1354.000000	94.193611 
1353.000000	94.181626 
1352.000000	94.184218 
1351.000000	94.193275 
1350.000000	94.204999 
1349.000000	94.212461 
1348.000000	94.207261 
1347.000000	94.185235 
1346.000000	94.146821 
1345.000000	94.091370 
1344.000000	94.022201 
1343.000000	93.951765 
1342.000000	93.895886 
1341.000000	93.865149 
1340.000000	93.876281 
1339.000000	93.958726 
1338.000000	94.124248 
1337.000000	94.360025 
1336.000000	94.654550 
1335.000000	95.001548 
1334.000000	95.390888 
1333.000000	95.803232 
1332.000000	96.208538 
1331.000000	96.575984 
1330.000000	96.890421 
1329.000000	97.151666 
1328.000000	97.361139 
1327.000000	97.517627 
1326.000000	97.625125 
1325.000000	97.688122 
1324.000000	97.719463 
1323.000000	97.739217 
1322.000000	97.758047 
1321.000000	97.768865 
1320.000000	97.762727 
1319.000000	97.744680 
1318.000000	97.725099 
1317.000000	97.705114 
1316.000000	97.680723 
1315.000000	97.652888 
1314.000000	97.623534 
1313.000000	97.590122 
1312.000000	97.548052 
1311.000000	97.494962 
1310.000000	97.430490 
1309.000000	97.355925 
1308.000000	97.276636 
1307.000000	97.199158 
1306.000000	97.126343 
1305.000000	97.051485 
1304.000000	96.972164 
1303.000000	96.892708 
1302.000000	96.811684 
1301.000000	96.716048 
1300.000000	96.595040 
1299.000000	96.450748 
1298.000000	96.292690 
1297.000000	96.130395 
1296.000000	95.970869 
1295.000000	95.816850 
1294.000000	95.662229 
1293.000000	95.500480 
1292.000000	95.338394 
1291.000000	95.189001 
1290.000000	95.051376 
1289.000000	94.911956 
1288.000000	94.766868 
1287.000000	94.627591 
1286.000000	94.500939 
1285.000000	94.380552 
1284.000000	94.261501 
1283.000000	94.144490 
1282.000000	94.023512 
1281.000000	93.887826 
1280.000000	93.740765 
1279.000000	93.602002 
1278.000000	93.480332 
1277.000000	93.361510 
1276.000000	93.229199 
1275.000000	93.083868 
1274.000000	92.929554 
1273.000000	92.758690 
1272.000000	92.564847 
1271.000000	92.358693 
1270.000000	92.155703 
1269.000000	91.957019 
1268.000000	91.756628 
1267.000000	91.557048 
1266.000000	91.364076 
1265.000000	91.180155 
1264.000000	91.011903 
1263.000000	90.868872 
1262.000000	90.748354 
1261.000000	90.637281 
1260.000000	90.533009 
1259.000000	90.449723 
1258.000000	90.394419 
1257.000000	90.353676 
1256.000000	90.308754 
1255.000000	90.250474 
1254.000000	90.174247 
1253.000000	90.076055 
1252.000000	89.961199 
1251.000000	89.845653 
1250.000000	89.738903 
1249.000000	89.635410 
1248.000000	89.528993 
1247.000000	89.422316 
1246.000000	89.314158 
1245.000000	89.194433 
1244.000000	89.059054 
1243.000000	88.915479 
1242.000000	88.768439 
1241.000000	88.615681 
1240.000000	88.461761 
1239.000000	88.318590 
1238.000000	88.187301 
1237.000000	88.056933 
1236.000000	87.926016 
1235.000000	87.807756 
1234.000000	87.710240 
1233.000000	87.632080 
1232.000000	87.583423 
1231.000000	87.589184 
1230.000000	87.663019 
1229.000000	87.796792 
1228.000000	87.980145 
1227.000000	88.211339 
1226.000000	88.486600 
1225.000000	88.796531 
1224.000000	89.128038 
1223.000000	89.441033 
1222.000000	89.645001 
1221.000000	89.641900 
1220.000000	89.423967 
1219.000000	89.123334 
1218.000000	88.939392 
1217.000000	89.006469 
1216.000000	89.329072 
1215.000000	89.807814 
1214.000000	90.307462 
1213.000000	90.727262 
1212.000000	91.036682 
1211.000000	91.258395 
1210.000000	91.425261 
1209.000000	91.556905 
1208.000000	91.668445 
1207.000000	91.781218 
1206.000000	91.915712 
1205.000000	92.083033 
1204.000000	92.287885 
1203.000000	92.531121 
1202.000000	92.805615 
1201.000000	93.099467 
1200.000000	93.407843 
1199.000000	93.734136 
1198.000000	94.076379 
1197.000000	94.421390 
1196.000000	94.754534 
1195.000000	95.068017 
1194.000000	95.360328 
1193.000000	95.634494 
1192.000000	95.897243 
1191.000000	96.151551 
1190.000000	96.387926 
1189.000000	96.589827 
1188.000000	96.750126 
1187.000000	96.877952 
1186.000000	96.988681 
1185.000000	97.091154 
1184.000000	97.183200 
1183.000000	97.253858 
1182.000000	97.291162 
1181.000000	97.292976 
1180.000000	97.269828 
1179.000000	97.235302 
1178.000000	97.197791 
1177.000000	97.165496 
1176.000000	97.150643 
1175.000000	97.159510 
1174.000000	97.185777 
1173.000000	97.223173 
1172.000000	97.279201 
1171.000000	97.363195 
1170.000000	97.465953 
1169.000000	97.566314 
1168.000000	97.654203 
1167.000000	97.730387 
1166.000000	97.786644 
1165.000000	97.806623 
1164.000000	97.789722 
1163.000000	97.756645 
1162.000000	97.725613 
1161.000000	97.695898 
1160.000000	97.659509 
1159.000000	97.616198 
1158.000000	97.570280 
1157.000000	97.523852 
1156.000000	97.478715 
1155.000000	97.435391 
1154.000000	97.387489 
1153.000000	97.327666 
1152.000000	97.260114 
1151.000000	97.194544 
1150.000000	97.127989 
1149.000000	97.048370 
1148.000000	96.956903 
1147.000000	96.867691 
1146.000000	96.780186 
1145.000000	96.672447 
1144.000000	96.531829 
1143.000000	96.375812 
1142.000000	96.229594 
1141.000000	96.094893 
1140.000000	95.952910 
1139.000000	95.787626 
1138.000000	95.596094 
1137.000000	95.385412 
1136.000000	95.168632 
1135.000000	94.955899 
1134.000000	94.743425 
1133.000000	94.519075 
1132.000000	94.280574 
1131.000000	94.036403 
1130.000000	93.788546 
1129.000000	93.531738 
1128.000000	93.273640 
1127.000000	93.036585 
1126.000000	92.832801 
1125.000000	92.655442 
1124.000000	92.498203 
1123.000000	92.362469 
1122.000000	92.238440 
1121.000000	92.104209 
1120.000000	91.957239 
1119.000000	91.826920 
1118.000000	91.742634 
1117.000000	91.706024 
1116.000000	91.702507 
1115.000000	91.718263 
1114.000000	91.735043 
1113.000000	91.729425 
1112.000000	91.691950 
1111.000000	91.632418 
1110.000000	91.555899 
1109.000000	91.449794 
1108.000000	91.308286 
1107.000000	91.146015 
1106.000000	90.977765 
1105.000000	90.802414 
1104.000000	90.619379 
1103.000000	90.443252 
1102.000000	90.288623 
1101.000000	90.153764 
1100.000000	90.043201 
1099.000000	89.963677 
1098.000000	89.916669 
1097.000000	89.885643 
1096.000000	89.852321 
1095.000000	89.813800 
1094.000000	89.779663 
1093.000000	89.765334 
1092.000000	89.789583 
1091.000000	89.860158 
1090.000000	89.958021 
1089.000000	90.053929 
1088.000000	90.142879 
1087.000000	90.242701 
1086.000000	90.359121 
1085.000000	90.477173 
1084.000000	90.592172 
1083.000000	90.724989 
1082.000000	90.896243 
1081.000000	91.102237 
1080.000000	91.322569 
1079.000000	91.537653 
1078.000000	91.738969 
1077.000000	91.938697 
1076.000000	92.167261 
1075.000000	92.441708 
1074.000000	92.737763 
1073.000000	93.014398 
1072.000000	93.263699 
1071.000000	93.511864 
1070.000000	93.771634 
1069.000000	94.021382 
1068.000000	94.238421 
1067.000000	94.429049 
1066.000000	94.614103 
1065.000000	94.800709 
1064.000000	94.978967 
1063.000000	95.135449 
1062.000000	95.262951 
1061.000000	95.366155 
1060.000000	95.461085 
1059.000000	95.559003 
1058.000000	95.649157 
1057.000000	95.709090 
1056.000000	95.733396 
1055.000000	95.741245 
1054.000000	95.754338 
1053.000000	95.778284 
1052.000000	95.807248 
1051.000000	95.833286 
1050.000000	95.846728 
1049.000000	95.841615 
1048.000000	95.827279 
1047.000000	95.822338 
1046.000000	95.832099 
1045.000000	95.842670 
1044.000000	95.841093 
1043.000000	95.832580 
1042.000000	95.834695 
1041.000000	95.860770 
1040.000000	95.910883 
1039.000000	95.972827 
1038.000000	96.030497 
1037.000000	96.076725 
1036.000000	96.117951 
1035.000000	96.162553 
1034.000000	96.208170 
1033.000000	96.245478 
1032.000000	96.267831 
1031.000000	96.267098 
1030.000000	96.224459 
1029.000000	96.117768 
1028.000000	95.938374 
1027.000000	95.693042 
1026.000000	95.391377 
1025.000000	95.039769 
1024.000000	94.646169 
1023.000000	94.222113 
1022.000000	93.781477 
1021.000000	93.346352 
1020.000000	92.952124 
1019.000000	92.636983 
1018.000000	92.429979 
1017.000000	92.359012 
1016.000000	92.458360 
1015.000000	92.744675 
1014.000000	93.186946 
1013.000000	93.718931 
1012.000000	94.279281 
1011.000000	94.824034 
1010.000000	95.312562 
1009.000000	95.712295 
1008.000000	96.019734 
1007.000000	96.256296 
1006.000000	96.441657 
1005.000000	96.586873 
1004.000000	96.708845 
1003.000000	96.826155 
1002.000000	96.936372 
1001.000000	97.020425 
1000.000000	97.076043 
999.000000	 97.124958 
998.000000	 97.178912 
997.000000	 97.221737 
996.000000	 97.239409 
995.000000	 97.248395 
994.000000	 97.275994 
993.000000	 97.324697 
992.000000	 97.372813 
991.000000	 97.402038 
990.000000	 97.410605 
989.000000	 97.406115 
988.000000	 97.398036 
987.000000	 97.392790 
986.000000	 97.386349 
985.000000	 97.365322 
984.000000	 97.321493 
983.000000	 97.259822 
982.000000	 97.188408 
981.000000	 97.110264 
980.000000	 97.030880 
979.000000	 96.961919 
978.000000	 96.907365 
977.000000	 96.854910 
976.000000	 96.790582 
975.000000	 96.714527 
974.000000	 96.635771 
973.000000	 96.562125 
972.000000	 96.504222 
971.000000	 96.477707 
970.000000	 96.488937 
969.000000	 96.526435 
968.000000	 96.577151 
967.000000	 96.643632 
966.000000	 96.732968 
965.000000	 96.836018 
964.000000	 96.932751 
963.000000	 97.015727 
962.000000	 97.096322 
961.000000	 97.188781 
960.000000	 97.296956 
959.000000	 97.414462 
958.000000	 97.529048 
957.000000	 97.627755 
956.000000	 97.704975 
955.000000	 97.766053 
954.000000	 97.819527 
953.000000	 97.868021 
952.000000	 97.910279 
951.000000	 97.948237 
950.000000	 97.986907 
949.000000	 98.029532 
948.000000	 98.076314 
947.000000	 98.124929 
946.000000	 98.170228 
945.000000	 98.208184 
944.000000	 98.242012 
943.000000	 98.278249 
942.000000	 98.315130 
941.000000	 98.343984 
940.000000	 98.365609 
939.000000	 98.394214 
938.000000	 98.437332 
937.000000	 98.481464 
936.000000	 98.508873 
935.000000	 98.520722 
934.000000	 98.530415 
933.000000	 98.538405 
932.000000	 98.529021 
931.000000	 98.495075 
930.000000	 98.454555 
929.000000	 98.435616 
928.000000	 98.447769 
927.000000	 98.472787 
926.000000	 98.484563 
925.000000	 98.475922 
924.000000	 98.463250 
923.000000	 98.464249 
922.000000	 98.476101 
921.000000	 98.481942 
920.000000	 98.474500 
919.000000	 98.462441 
918.000000	 98.453296 
917.000000	 98.441617 
916.000000	 98.418769 
915.000000	 98.385831 
914.000000	 98.351109 
913.000000	 98.320977 
912.000000	 98.297075 
911.000000	 98.275659 
910.000000	 98.246643 
909.000000	 98.201522 
908.000000	 98.146073 
907.000000	 98.097088 
906.000000	 98.062482 
905.000000	 98.032482 
904.000000	 97.993205 
903.000000	 97.939995 
902.000000	 97.876655 
901.000000	 97.814192 
900.000000	 97.772645 
899.000000	 97.765971 
898.000000	 97.780930 
897.000000	 97.783346 
896.000000	 97.757826 
895.000000	 97.726760 
894.000000	 97.719983 
893.000000	 97.739149 
892.000000	 97.764370 
891.000000	 97.782130 
890.000000	 97.790057 
889.000000	 97.783013 
888.000000	 97.751623 
887.000000	 97.691941 
886.000000	 97.605188 
885.000000	 97.491448 
884.000000	 97.352586 
883.000000	 97.195286 
882.000000	 97.021674 
881.000000	 96.824508 
880.000000	 96.602122 
879.000000	 96.368958 
878.000000	 96.138200 
877.000000	 95.903690 
876.000000	 95.656998 
875.000000	 95.418127 
874.000000	 95.234645 
873.000000	 95.153813 
872.000000	 95.202949 
871.000000	 95.380723 
870.000000	 95.649072 
869.000000	 95.943022 
868.000000	 96.207476 
867.000000	 96.424843 
866.000000	 96.602773 
865.000000	 96.747115 
864.000000	 96.858229 
863.000000	 96.942873 
862.000000	 97.010754 
861.000000	 97.059701 
860.000000	 97.078604 
859.000000	 97.066572 
858.000000	 97.039005 
857.000000	 97.013829 
856.000000	 97.000220 
855.000000	 97.000233 
854.000000	 97.011302 
853.000000	 97.024438 
852.000000	 97.026379 
851.000000	 97.007019 
850.000000	 96.965131 
849.000000	 96.910404 
848.000000	 96.862176 
847.000000	 96.841200 
846.000000	 96.857906 
845.000000	 96.910897 
844.000000	 96.995099 
843.000000	 97.101844 
842.000000	 97.211284 
841.000000	 97.300860 
840.000000	 97.369571 
839.000000	 97.440988 
838.000000	 97.531735 
837.000000	 97.627684 
836.000000	 97.703111 
835.000000	 97.754491 
834.000000	 97.802526 
833.000000	 97.866688 
832.000000	 97.948383 
831.000000	 98.033246 
830.000000	 98.098992 
829.000000	 98.127492 
828.000000	 98.122162 
827.000000	 98.110549 
826.000000	 98.118888 
825.000000	 98.148555 
824.000000	 98.187186 
823.000000	 98.230549 
822.000000	 98.276379 
821.000000	 98.309634 
820.000000	 98.316414 
819.000000	 98.305916 
818.000000	 98.300509 
817.000000	 98.308442 
816.000000	 98.321686 
815.000000	 98.335022 
814.000000	 98.349229 
813.000000	 98.358607 
812.000000	 98.354491 
811.000000	 98.342750 
810.000000	 98.340380 
809.000000	 98.350688 
808.000000	 98.358173 
807.000000	 98.353317 
806.000000	 98.348650 
805.000000	 98.361599 
804.000000	 98.391301 
803.000000	 98.421160 
802.000000	 98.436206 
801.000000	 98.430389 
800.000000	 98.400439 
799.000000	 98.339906 
798.000000	 98.241430 
797.000000	 98.107922 
796.000000	 97.964267 
795.000000	 97.850402 
794.000000	 97.792145 
793.000000	 97.782233 
792.000000	 97.798203 
791.000000	 97.833443 
790.000000	 97.896689 
789.000000	 97.986089 
788.000000	 98.083571 
787.000000	 98.175982 
786.000000	 98.265780 
785.000000	 98.355385 
784.000000	 98.435462 
783.000000	 98.496692 
782.000000	 98.542053 
781.000000	 98.581344 
780.000000	 98.620072 
779.000000	 98.655664 
778.000000	 98.677813 
777.000000	 98.675382 
776.000000	 98.654163 
775.000000	 98.644952 
774.000000	 98.678149 
773.000000	 98.748307 
772.000000	 98.817691 
771.000000	 98.856515 
770.000000	 98.866600 
769.000000	 98.866343 
768.000000	 98.870708 
767.000000	 98.890774 
766.000000	 98.933521 
765.000000	 98.989296 
764.000000	 99.031687 
763.000000	 99.041592 
762.000000	 99.026482 
761.000000	 99.009677 
760.000000	 99.007780 
759.000000	 99.023313 
758.000000	 99.048827 
757.000000	 99.070254 
756.000000	 99.072781 
755.000000	 99.051755 
754.000000	 99.017160 
753.000000	 98.987655 
752.000000	 98.985254 
751.000000	 99.026599 
750.000000	 99.101830 
749.000000	 99.162922 
748.000000	 99.151612 
747.000000	 99.046459 
746.000000	 98.877045 
745.000000	 98.692031 
744.000000	 98.519334 
743.000000	 98.352101 
742.000000	 98.156276 
741.000000	 97.889349 
740.000000	 97.529510 
739.000000	 97.093569 
738.000000	 96.615558 
737.000000	 96.109970 
736.000000	 95.573519 
735.000000	 95.020402 
734.000000	 94.486387 
733.000000	 93.983165 
732.000000	 93.475882 
731.000000	 92.931584 
730.000000	 92.375708 
729.000000	 91.868177 
728.000000	 91.447517 
727.000000	 91.127032 
726.000000	 90.931841 
725.000000	 90.922402 
724.000000	 91.159286 
723.000000	 91.638774 
722.000000	 92.267918 
721.000000	 92.912238 
720.000000	 93.480216 
719.000000	 93.954548 
718.000000	 94.342405 
717.000000	 94.626446 
716.000000	 94.778599 
715.000000	 94.813709 
714.000000	 94.803042 
713.000000	 94.818951 
712.000000	 94.885941 
711.000000	 94.985305 
710.000000	 95.087863 
709.000000	 95.165483 
708.000000	 95.224954 
707.000000	 95.311171 
706.000000	 95.446326 
705.000000	 95.594568 
704.000000	 95.709917 
703.000000	 95.790939 
702.000000	 95.872855 
701.000000	 95.979962 
700.000000	 96.103238 
699.000000	 96.231168 
698.000000	 96.363816 
697.000000	 96.499719 
696.000000	 96.634472 
695.000000	 96.765080 
694.000000	 96.894752 
693.000000	 97.024727 
692.000000	 97.148127 
691.000000	 97.262918 
690.000000	 97.372083 
689.000000	 97.475534 
688.000000	 97.570735 
687.000000	 97.657390 
686.000000	 97.739338 
685.000000	 97.818222 
684.000000	 97.891376 
683.000000	 97.959434 
682.000000	 98.028160 
681.000000	 98.102204 
680.000000	 98.180299 
679.000000	 98.258250 
678.000000	 98.333343 
677.000000	 98.402140 
676.000000	 98.466466 
675.000000	 98.528454 
674.000000	 98.587180 
673.000000	 98.643930 
672.000000	 98.709755 
671.000000	 98.804124 
670.000000	 98.949413 
669.000000	 99.146205 
668.000000	 99.279089 
667.000000	 99.218170 
666.000000	 99.062871 
665.000000	 98.969187 
664.000000	 98.932686 
663.000000	 98.924237 
662.000000	 98.930923 
661.000000	 98.946617 
660.000000	 98.966303 
659.000000	 98.985513 
658.000000	 99.001616 
657.000000	 99.011342 
656.000000	 99.017181 
655.000000	 99.022429 
654.000000	 99.024698 
653.000000	 99.018783 
652.000000	 99.004944 
651.000000	 98.989614 
650.000000	 98.979624 
