# Supplementary material for: Characterization of Ingested Microplastics in a Regional Endemic Lizard Apathya cappadocica (Werner, 1902) from Türkiye
Source: Biology (Basel). 2025 Oct 21;14(10):1457. doi: 10.3390/biology14101457 (PMC12561676; doi:10.3390/biology14101457)
Supplement: Supplementary file 1 [file biology-14-01457-s001.zip › biology-3832026-Supplementary materials/Supplementary material Figure S1-27/FTIR SPECTRA/Figure S24-k85-2.asc]

PE IR                   SPECTRUM    ASCII       PEDS        1.60        
  -1
~SP.SP
25/07/17
11:04:51.00
25/07/17
11:04:55.00
Administrator

650.000000
4


SPECTRUM 100,CPU32 MAIN 00.02.8200 12-DECEMBER-2006 10:00:00
MIR TGS
MIR
OPTKBR
79161
0.200000

4.000000
STRONG
RATIO
SPECTRUM
MAGNITUDE
UNIVERSAL ATR
DOUBLE

COMBINED


0


#HDR
-1
-1
#GR
CM-1
%T
0.00002384185791015625
0.0
4000.000000
-1.000000
3351
8
101.959655
91.591062
#DATA
4000.000000	101.465931 
3999.000000	101.466709 
3998.000000	101.466398 
3997.000000	101.464248 
3996.000000	101.461113 
3995.000000	101.456746 
3994.000000	101.451606 
3993.000000	101.446326 
3992.000000	101.441196 
3991.000000	101.435804 
3990.000000	101.429981 
3989.000000	101.424954 
3988.000000	101.422864 
3987.000000	101.424568 
3986.000000	101.428390 
3985.000000	101.430777 
3984.000000	101.428647 
3983.000000	101.421216 
3982.000000	101.410305 
3981.000000	101.399892 
3980.000000	101.393574 
3979.000000	101.391830 
3978.000000	101.392256 
3977.000000	101.392284 
3976.000000	101.391661 
3975.000000	101.391923 
3974.000000	101.394054 
3973.000000	101.397490 
3972.000000	101.400672 
3971.000000	101.402571 
3970.000000	101.403208 
3969.000000	101.403184 
3968.000000	101.403000 
3967.000000	101.402109 
3966.000000	101.399464 
3965.000000	101.394458 
3964.000000	101.387263 
3963.000000	101.378688 
3962.000000	101.370552 
3961.000000	101.365361 
3960.000000	101.364264 
3959.000000	101.366136 
3958.000000	101.368092 
3957.000000	101.367804 
3956.000000	101.365840 
3955.000000	101.364214 
3954.000000	101.363541 
3953.000000	101.361676 
3952.000000	101.355433 
3951.000000	101.343894 
3950.000000	101.329032 
3949.000000	101.314370 
3948.000000	101.303575 
3947.000000	101.299133 
3946.000000	101.302981 
3945.000000	101.315986 
3944.000000	101.334393 
3943.000000	101.349570 
3942.000000	101.355222 
3941.000000	101.353024 
3940.000000	101.348559 
3939.000000	101.344701 
3938.000000	101.339878 
3937.000000	101.331575 
3936.000000	101.320076 
3935.000000	101.307169 
3934.000000	101.295062 
3933.000000	101.286639 
3932.000000	101.284526 
3931.000000	101.288109 
3930.000000	101.292021 
3929.000000	101.293945 
3928.000000	101.297984 
3927.000000	101.307782 
3926.000000	101.318575 
3925.000000	101.319236 
3924.000000	101.304417 
3923.000000	101.279609 
3922.000000	101.253900 
3921.000000	101.232465 
3920.000000	101.217302 
3919.000000	101.209868 
3918.000000	101.210899 
3917.000000	101.218202 
3916.000000	101.228032 
3915.000000	101.238462 
3914.000000	101.248730 
3913.000000	101.256673 
3912.000000	101.258981 
3911.000000	101.254909 
3910.000000	101.247086 
3909.000000	101.238324 
3908.000000	101.229328 
3907.000000	101.217821 
3906.000000	101.199921 
3905.000000	101.172439 
3904.000000	101.138328 
3903.000000	101.111253 
3902.000000	101.104810 
3901.000000	101.119804 
3900.000000	101.144282 
3899.000000	101.163233 
3898.000000	101.170754 
3897.000000	101.169220 
3896.000000	101.161904 
3895.000000	101.152789 
3894.000000	101.147159 
3893.000000	101.147498 
3892.000000	101.147769 
3891.000000	101.139626 
3890.000000	101.123984 
3889.000000	101.109912 
3888.000000	101.105327 
3887.000000	101.111375 
3886.000000	101.118709 
3885.000000	101.118657 
3884.000000	101.115089 
3883.000000	101.118474 
3882.000000	101.132176 
3881.000000	101.146049 
3880.000000	101.147093 
3879.000000	101.136318 
3878.000000	101.126684 
3877.000000	101.128126 
3876.000000	101.139930 
3875.000000	101.148064 
3874.000000	101.136979 
3873.000000	101.107750 
3872.000000	101.077531 
3871.000000	101.058048 
3870.000000	101.043499 
3869.000000	101.027749 
3868.000000	101.016802 
3867.000000	101.016582 
3866.000000	101.025277 
3865.000000	101.035464 
3864.000000	101.040214 
3863.000000	101.038775 
3862.000000	101.032922 
3861.000000	101.025641 
3860.000000	101.020803 
3859.000000	101.019195 
3858.000000	101.015952 
3857.000000	101.006970 
3856.000000	100.996691 
3855.000000	100.998962 
3854.000000	101.004841 
3853.000000	101.001642 
3852.000000	101.002733 
3851.000000	101.014179 
3850.000000	101.025092 
3849.000000	101.030964 
3848.000000	101.034417 
3847.000000	101.040706 
3846.000000	101.050830 
3845.000000	101.059489 
3844.000000	101.059966 
3843.000000	101.052256 
3842.000000	101.042417 
3841.000000	101.036132 
3840.000000	101.034668 
3839.000000	101.036308 
3838.000000	101.039278 
3837.000000	101.042166 
3836.000000	101.044320 
3835.000000	101.046146 
3834.000000	101.048056 
3833.000000	101.050063 
3832.000000	101.052099 
3831.000000	101.054478 
3830.000000	101.057859 
3829.000000	101.062522 
3828.000000	101.067682 
3827.000000	101.071807 
3826.000000	101.073941 
3825.000000	101.074458 
3824.000000	101.075142 
3823.000000	101.078184 
3822.000000	101.083377 
3821.000000	101.087051 
3820.000000	101.087611 
3819.000000	101.088480 
3818.000000	101.093043 
3817.000000	101.101990 
3816.000000	101.112541 
3815.000000	101.121772 
3814.000000	101.129763 
3813.000000	101.136621 
3812.000000	101.140660 
3811.000000	101.140520 
3810.000000	101.137988 
3809.000000	101.137290 
3808.000000	101.138595 
3807.000000	101.135893 
3806.000000	101.127530 
3805.000000	101.122212 
3804.000000	101.129982 
3803.000000	101.153738 
3802.000000	101.178122 
3801.000000	101.182998 
3800.000000	101.172378 
3799.000000	101.165291 
3798.000000	101.169983 
3797.000000	101.182488 
3796.000000	101.195934 
3795.000000	101.212008 
3794.000000	101.236272 
3793.000000	101.268074 
3792.000000	101.299287 
3791.000000	101.320593 
3790.000000	101.325362 
3789.000000	101.314328 
3788.000000	101.297957 
3787.000000	101.290257 
3786.000000	101.294586 
3785.000000	101.298430 
3784.000000	101.288893 
3783.000000	101.272385 
3782.000000	101.269740 
3781.000000	101.290484 
3780.000000	101.314626 
3779.000000	101.315146 
3778.000000	101.295836 
3777.000000	101.280368 
3776.000000	101.276874 
3775.000000	101.274039 
3774.000000	101.260812 
3773.000000	101.239113 
3772.000000	101.216438 
3771.000000	101.192643 
3770.000000	101.159799 
3769.000000	101.124851 
3768.000000	101.109954 
3767.000000	101.119043 
3766.000000	101.131400 
3765.000000	101.127611 
3764.000000	101.109821 
3763.000000	101.096506 
3762.000000	101.100466 
3761.000000	101.116917 
3760.000000	101.124480 
3759.000000	101.101130 
3758.000000	101.042840 
3757.000000	100.961260 
3756.000000	100.872724 
3755.000000	100.792157 
3754.000000	100.719892 
3753.000000	100.635844 
3752.000000	100.517767 
3751.000000	100.386194 
3750.000000	100.302473 
3749.000000	100.289478 
3748.000000	100.327468 
3747.000000	100.394710 
3746.000000	100.477160 
3745.000000	100.525868 
3744.000000	100.509083 
3743.000000	100.476829 
3742.000000	100.464996 
3741.000000	100.452265 
3740.000000	100.425774 
3739.000000	100.399045 
3738.000000	100.398881 
3737.000000	100.425482 
3736.000000	100.448645 
3735.000000	100.459636 
3734.000000	100.478112 
3733.000000	100.507943 
3732.000000	100.533976 
3731.000000	100.547385 
3730.000000	100.547259 
3729.000000	100.537416 
3728.000000	100.528995 
3727.000000	100.535294 
3726.000000	100.564945 
3725.000000	100.616093 
3724.000000	100.676801 
3723.000000	100.733274 
3722.000000	100.778684 
3721.000000	100.820399 
3720.000000	100.866041 
3719.000000	100.907924 
3718.000000	100.928979 
3717.000000	100.917989 
3716.000000	100.877952 
3715.000000	100.821699 
3714.000000	100.764518 
3713.000000	100.717879 
3712.000000	100.686522 
3711.000000	100.678346 
3710.000000	100.700228 
3709.000000	100.744120 
3708.000000	100.795989 
3707.000000	100.845539 
3706.000000	100.888364 
3705.000000	100.932465 
3704.000000	100.987079 
3703.000000	101.045696 
3702.000000	101.082916 
3701.000000	101.084299 
3700.000000	101.065152 
3699.000000	101.047755 
3698.000000	101.037290 
3697.000000	101.025126 
3696.000000	101.002901 
3695.000000	100.972509 
3694.000000	100.946140 
3693.000000	100.939344 
3692.000000	100.960229 
3691.000000	100.999912 
3690.000000	101.031029 
3689.000000	101.031586 
3688.000000	101.012889 
3687.000000	100.999307 
3686.000000	100.997098 
3685.000000	100.998943 
3684.000000	100.998595 
3683.000000	100.999608 
3682.000000	101.007986 
3681.000000	101.014813 
3680.000000	100.995504 
3679.000000	100.939500 
3678.000000	100.871182 
3677.000000	100.837820 
3676.000000	100.839576 
3675.000000	100.832085 
3674.000000	100.803050 
3673.000000	100.782030 
3672.000000	100.790564 
3671.000000	100.839449 
3670.000000	100.906804 
3669.000000	100.958068 
3668.000000	100.991125 
3667.000000	101.019830 
3666.000000	101.048692 
3665.000000	101.077878 
3664.000000	101.104552 
3663.000000	101.122403 
3662.000000	101.122139 
3661.000000	101.097216 
3660.000000	101.052032 
3659.000000	101.002387 
3658.000000	100.966018 
3657.000000	100.946704 
3656.000000	100.933490 
3655.000000	100.919398 
3654.000000	100.902379 
3653.000000	100.882413 
3652.000000	100.860779 
3651.000000	100.832501 
3650.000000	100.800046 
3649.000000	100.800070 
3648.000000	100.850316 
3647.000000	100.908454 
3646.000000	100.937784 
3645.000000	100.942826 
3644.000000	100.943297 
3643.000000	100.951561 
3642.000000	100.969975 
3641.000000	100.992914 
3640.000000	101.011524 
3639.000000	101.015687 
3638.000000	101.000027 
3637.000000	100.970904 
3636.000000	100.939347 
3635.000000	100.907651 
3634.000000	100.865034 
3633.000000	100.802383 
3632.000000	100.725257 
3631.000000	100.653686 
3630.000000	100.602676 
3629.000000	100.572979 
3628.000000	100.580310 
3627.000000	100.635669 
3626.000000	100.712395 
3625.000000	100.777918 
3624.000000	100.823470 
3623.000000	100.859184 
3622.000000	100.899575 
3621.000000	100.948128 
3620.000000	100.985301 
3619.000000	100.985175 
3618.000000	100.951788 
3617.000000	100.911241 
3616.000000	100.880701 
3615.000000	100.859580 
3614.000000	100.833829 
3613.000000	100.790203 
3612.000000	100.736547 
3611.000000	100.697555 
3610.000000	100.693082 
3609.000000	100.728375 
3608.000000	100.790235 
3607.000000	100.857118 
3606.000000	100.912555 
3605.000000	100.951263 
3604.000000	100.978216 
3603.000000	101.001241 
3602.000000	101.022560 
3601.000000	101.037771 
3600.000000	101.040501 
3599.000000	101.028535 
3598.000000	101.008489 
3597.000000	100.989625 
3596.000000	100.977711 
3595.000000	100.971143 
3594.000000	100.961759 
3593.000000	100.943107 
3592.000000	100.918267 
3591.000000	100.900354 
3590.000000	100.906516 
3589.000000	100.941536 
3588.000000	100.983206 
3587.000000	101.006219 
3586.000000	101.011600 
3585.000000	101.018125 
3584.000000	101.036967 
3583.000000	101.065911 
3582.000000	101.097226 
3581.000000	101.124203 
3580.000000	101.142891 
3579.000000	101.152915 
3578.000000	101.155973 
3577.000000	101.155172 
3576.000000	101.153049 
3575.000000	101.151377 
3574.000000	101.149305 
3573.000000	101.141688 
3572.000000	101.124056 
3571.000000	101.098504 
3570.000000	101.073621 
3569.000000	101.055483 
3568.000000	101.040737 
3567.000000	101.027606 
3566.000000	101.021725 
3565.000000	101.028863 
3564.000000	101.050953 
3563.000000	101.089747 
3562.000000	101.139639 
3561.000000	101.186668 
3560.000000	101.216948 
3559.000000	101.226920 
3558.000000	101.224419 
3557.000000	101.220520 
3556.000000	101.221739 
3555.000000	101.228432 
3554.000000	101.236003 
3553.000000	101.235589 
3552.000000	101.219952 
3551.000000	101.191007 
3550.000000	101.157794 
3549.000000	101.128874 
3548.000000	101.108933 
3547.000000	101.101566 
3546.000000	101.110257 
3545.000000	101.132677 
3544.000000	101.159105 
3543.000000	101.181459 
3542.000000	101.200381 
3541.000000	101.220614 
3540.000000	101.244556 
3539.000000	101.268167 
3538.000000	101.284376 
3537.000000	101.287639 
3536.000000	101.278389 
3535.000000	101.263342 
3534.000000	101.250022 
3533.000000	101.242070 
3532.000000	101.238273 
3531.000000	101.236716 
3530.000000	101.235137 
3529.000000	101.229798 
3528.000000	101.217507 
3527.000000	101.201643 
3526.000000	101.192978 
3525.000000	101.201236 
3524.000000	101.225919 
3523.000000	101.255785 
3522.000000	101.278133 
3521.000000	101.288359 
3520.000000	101.290116 
3519.000000	101.288674 
3518.000000	101.287037 
3517.000000	101.285783 
3516.000000	101.284968 
3515.000000	101.285097 
3514.000000	101.286236 
3513.000000	101.287376 
3512.000000	101.286797 
3511.000000	101.283325 
3510.000000	101.277034 
3509.000000	101.269806 
3508.000000	101.264607 
3507.000000	101.264140 
3506.000000	101.268514 
3505.000000	101.274234 
3504.000000	101.276148 
3503.000000	101.272261 
3502.000000	101.265744 
3501.000000	101.261583 
3500.000000	101.262112 
3499.000000	101.265778 
3498.000000	101.269611 
3497.000000	101.272152 
3496.000000	101.274098 
3495.000000	101.276709 
3494.000000	101.280082 
3493.000000	101.282987 
3492.000000	101.283905 
3491.000000	101.282115 
3490.000000	101.278004 
3489.000000	101.272682 
3488.000000	101.267341 
3487.000000	101.262926 
3486.000000	101.260394 
3485.000000	101.260402 
3484.000000	101.262409 
3483.000000	101.264599 
3482.000000	101.265059 
3481.000000	101.263714 
3480.000000	101.262314 
3479.000000	101.262494 
3478.000000	101.264018 
3477.000000	101.264979 
3476.000000	101.263433 
3475.000000	101.258733 
3474.000000	101.252082 
3473.000000	101.245984 
3472.000000	101.242642 
3471.000000	101.242605 
3470.000000	101.244390 
3469.000000	101.245501 
3468.000000	101.244548 
3467.000000	101.242616 
3466.000000	101.242631 
3465.000000	101.246775 
3464.000000	101.254368 
3463.000000	101.261904 
3462.000000	101.265658 
3461.000000	101.264428 
3460.000000	101.259979 
3459.000000	101.255657 
3458.000000	101.253988 
3457.000000	101.254898 
3456.000000	101.256445 
3455.000000	101.257205 
3454.000000	101.257625 
3453.000000	101.258678 
3452.000000	101.259461 
3451.000000	101.258241 
3450.000000	101.255136 
3449.000000	101.252452 
3448.000000	101.252148 
3447.000000	101.254456 
3446.000000	101.259143 
3445.000000	101.266368 
3444.000000	101.275119 
3443.000000	101.282907 
3442.000000	101.288264 
3441.000000	101.292238 
3440.000000	101.296364 
3439.000000	101.300190 
3438.000000	101.302423 
3437.000000	101.303228 
3436.000000	101.304529 
3435.000000	101.308091 
3434.000000	101.314344 
3433.000000	101.323157 
3432.000000	101.333534 
3431.000000	101.343397 
3430.000000	101.350023 
3429.000000	101.352175 
3428.000000	101.351281 
3427.000000	101.349561 
3426.000000	101.347484 
3425.000000	101.344098 
3424.000000	101.340130 
3423.000000	101.338810 
3422.000000	101.342350 
3421.000000	101.348504 
3420.000000	101.352551 
3419.000000	101.352408 
3418.000000	101.350521 
3417.000000	101.350962 
3416.000000	101.356000 
3415.000000	101.365067 
3414.000000	101.375469 
3413.000000	101.384302 
3412.000000	101.390715 
3411.000000	101.396068 
3410.000000	101.401532 
3409.000000	101.406431 
3408.000000	101.409682 
3407.000000	101.411654 
3406.000000	101.413399 
3405.000000	101.414336 
3404.000000	101.412473 
3403.000000	101.406678 
3402.000000	101.398158 
3401.000000	101.390136 
3400.000000	101.385919 
3399.000000	101.387010 
3398.000000	101.392409 
3397.000000	101.400024 
3396.000000	101.408731 
3395.000000	101.418192 
3394.000000	101.426634 
3393.000000	101.430600 
3392.000000	101.427996 
3391.000000	101.420323 
3390.000000	101.411667 
3389.000000	101.405614 
3388.000000	101.403747 
3387.000000	101.405868 
3386.000000	101.410295 
3385.000000	101.414310 
3384.000000	101.416069 
3383.000000	101.416346 
3382.000000	101.417790 
3381.000000	101.422565 
3380.000000	101.430599 
3379.000000	101.439761 
3378.000000	101.447190 
3377.000000	101.451078 
3376.000000	101.451486 
3375.000000	101.449631 
3374.000000	101.446469 
3373.000000	101.442551 
3372.000000	101.439086 
3371.000000	101.437847 
3370.000000	101.439466 
3369.000000	101.442413 
3368.000000	101.444415 
3367.000000	101.444536 
3366.000000	101.443461 
3365.000000	101.442193 
3364.000000	101.441241 
3363.000000	101.440718 
3362.000000	101.440328 
3361.000000	101.439366 
3360.000000	101.437574 
3359.000000	101.435946 
3358.000000	101.435849 
3357.000000	101.437464 
3356.000000	101.439715 
3355.000000	101.441696 
3354.000000	101.443381 
3353.000000	101.445146 
3352.000000	101.447537 
3351.000000	101.451201 
3350.000000	101.455708 
3349.000000	101.458638 
3348.000000	101.458000 
3347.000000	101.455253 
3346.000000	101.454328 
3345.000000	101.456676 
3344.000000	101.459042 
3343.000000	101.457766 
3342.000000	101.453582 
3341.000000	101.450765 
3340.000000	101.452086 
3339.000000	101.456369 
3338.000000	101.460685 
3337.000000	101.463315 
3336.000000	101.463995 
3335.000000	101.462315 
3334.000000	101.457428 
3333.000000	101.449240 
3332.000000	101.439322 
3331.000000	101.430453 
3330.000000	101.424901 
3329.000000	101.423148 
3328.000000	101.424213 
3327.000000	101.426757 
3326.000000	101.429923 
3325.000000	101.433372 
3324.000000	101.436916 
3323.000000	101.440239 
3322.000000	101.442524 
3321.000000	101.442622 
3320.000000	101.440089 
3319.000000	101.436043 
3318.000000	101.432534 
3317.000000	101.430837 
3316.000000	101.430569 
3315.000000	101.430485 
3314.000000	101.429644 
3313.000000	101.427867 
3312.000000	101.425686 
3311.000000	101.424190 
3310.000000	101.424512 
3309.000000	101.427116 
3308.000000	101.431473 
3307.000000	101.436392 
3306.000000	101.440425 
3305.000000	101.442141 
3304.000000	101.440706 
3303.000000	101.436541 
3302.000000	101.431456 
3301.000000	101.427584 
3300.000000	101.426057 
3299.000000	101.426791 
3298.000000	101.428897 
3297.000000	101.431023 
3296.000000	101.431817 
3295.000000	101.430714 
3294.000000	101.428433 
3293.000000	101.426607 
3292.000000	101.426469 
3291.000000	101.427906 
3290.000000	101.429736 
3289.000000	101.430971 
3288.000000	101.431675 
3287.000000	101.432513 
3286.000000	101.433666 
3285.000000	101.434587 
3284.000000	101.434799 
3283.000000	101.434615 
3282.000000	101.434747 
3281.000000	101.435231 
3280.000000	101.435265 
3279.000000	101.434202 
3278.000000	101.432261 
3277.000000	101.430118 
3276.000000	101.428020 
3275.000000	101.425749 
3274.000000	101.423461 
3273.000000	101.422096 
3272.000000	101.422534 
3271.000000	101.424515 
3270.000000	101.426589 
3269.000000	101.427484 
3268.000000	101.427190 
3267.000000	101.426514 
3266.000000	101.426092 
3265.000000	101.425814 
3264.000000	101.425144 
3263.000000	101.423886 
3262.000000	101.422484 
3261.000000	101.421576 
3260.000000	101.421439 
3259.000000	101.421927 
3258.000000	101.422758 
3257.000000	101.423625 
3256.000000	101.424127 
3255.000000	101.423862 
3254.000000	101.422804 
3253.000000	101.421533 
3252.000000	101.420808 
3251.000000	101.420788 
3250.000000	101.420875 
3249.000000	101.420378 
3248.000000	101.419271 
3247.000000	101.418179 
3246.000000	101.417651 
3245.000000	101.417550 
3244.000000	101.417263 
3243.000000	101.416446 
3242.000000	101.415439 
3241.000000	101.414859 
3240.000000	101.414894 
3239.000000	101.415101 
3238.000000	101.414882 
3237.000000	101.414103 
3236.000000	101.413217 
3235.000000	101.412767 
3234.000000	101.412895 
3233.000000	101.413437 
3232.000000	101.414272 
3231.000000	101.415289 
3230.000000	101.415921 
3229.000000	101.415135 
3228.000000	101.412230 
3227.000000	101.407805 
3226.000000	101.403977 
3225.000000	101.402740 
3224.000000	101.404434 
3223.000000	101.407839 
3222.000000	101.411452 
3221.000000	101.414626 
3220.000000	101.417200 
3219.000000	101.418829 
3218.000000	101.419260 
3217.000000	101.418936 
3216.000000	101.418739 
3215.000000	101.418908 
3214.000000	101.418734 
3213.000000	101.417561 
3212.000000	101.415713 
3211.000000	101.414196 
3210.000000	101.413661 
3209.000000	101.413954 
3208.000000	101.414571 
3207.000000	101.415237 
3206.000000	101.415793 
3205.000000	101.415681 
3204.000000	101.414149 
3203.000000	101.411400 
3202.000000	101.409164 
3201.000000	101.409361 
3200.000000	101.412275 
3199.000000	101.416268 
3198.000000	101.419461 
3197.000000	101.421095 
3196.000000	101.421018 
3195.000000	101.418722 
3194.000000	101.414013 
3193.000000	101.408223 
3192.000000	101.403794 
3191.000000	101.402471 
3190.000000	101.404162 
3189.000000	101.407350 
3188.000000	101.410069 
3187.000000	101.410892 
3186.000000	101.409673 
3185.000000	101.407524 
3184.000000	101.405824 
3183.000000	101.405029 
3182.000000	101.404816 
3181.000000	101.404647 
3180.000000	101.403800 
3179.000000	101.401524 
3178.000000	101.398003 
3177.000000	101.394723 
3176.000000	101.393087 
3175.000000	101.392916 
3174.000000	101.392971 
3173.000000	101.392264 
3172.000000	101.389760 
3171.000000	101.383639 
3170.000000	101.372868 
3169.000000	101.360136 
3168.000000	101.351100 
3167.000000	101.349487 
3166.000000	101.354367 
3165.000000	101.362282 
3164.000000	101.370767 
3163.000000	101.378428 
3162.000000	101.383171 
3161.000000	101.382958 
3160.000000	101.378700 
3159.000000	101.374721 
3158.000000	101.374902 
3157.000000	101.378735 
3156.000000	101.382122 
3155.000000	101.381913 
3154.000000	101.378977 
3153.000000	101.376952 
3152.000000	101.378809 
3151.000000	101.384686 
3150.000000	101.392041 
3149.000000	101.397267 
3148.000000	101.397772 
3147.000000	101.393437 
3146.000000	101.386371 
3145.000000	101.379215 
3144.000000	101.373648 
3143.000000	101.370119 
3142.000000	101.368557 
3141.000000	101.368875 
3140.000000	101.370706 
3139.000000	101.372910 
3138.000000	101.373366 
3137.000000	101.369929 
3136.000000	101.362199 
3135.000000	101.352603 
3134.000000	101.345235 
3133.000000	101.342499 
3132.000000	101.343020 
3131.000000	101.343503 
3130.000000	101.342083 
3129.000000	101.338827 
3128.000000	101.333795 
3127.000000	101.326760 
3126.000000	101.318571 
3125.000000	101.311068 
3124.000000	101.305268 
3123.000000	101.300662 
3122.000000	101.296674 
3121.000000	101.293468 
3120.000000	101.290893 
3119.000000	101.287663 
3118.000000	101.282347 
3117.000000	101.274833 
3116.000000	101.266301 
3115.000000	101.258229 
3114.000000	101.251624 
3113.000000	101.246557 
3112.000000	101.242126 
3111.000000	101.237203 
3110.000000	101.231433 
3109.000000	101.225211 
3108.000000	101.218838 
3107.000000	101.212242 
3106.000000	101.205329 
3105.000000	101.198279 
3104.000000	101.191410 
3103.000000	101.184888 
3102.000000	101.178615 
3101.000000	101.172347 
3100.000000	101.165962 
3099.000000	101.159523 
3098.000000	101.153122 
3097.000000	101.146781 
3096.000000	101.140488 
3095.000000	101.134206 
3094.000000	101.127753 
3093.000000	101.120959 
3092.000000	101.114266 
3091.000000	101.108462 
3090.000000	101.103164 
3089.000000	101.096361 
3088.000000	101.086471 
3087.000000	101.074949 
3086.000000	101.065871 
3085.000000	101.062200 
3084.000000	101.062340 
3083.000000	101.060866 
3082.000000	101.053891 
3081.000000	101.042913 
3080.000000	101.032941 
3079.000000	101.027135 
3078.000000	101.024564 
3077.000000	101.022228 
3076.000000	101.017993 
3075.000000	101.011843 
3074.000000	101.005390 
3073.000000	101.000886 
3072.000000	100.999354 
3071.000000	100.999107 
3070.000000	100.995837 
3069.000000	100.985166 
3068.000000	100.966629 
3067.000000	100.945463 
3066.000000	100.929277 
3065.000000	100.921850 
3064.000000	100.920627 
3063.000000	100.920382 
3062.000000	100.918962 
3061.000000	100.918445 
3060.000000	100.921197 
3059.000000	100.925441 
3058.000000	100.926272 
3057.000000	100.921517 
3056.000000	100.915275 
3055.000000	100.913850 
3054.000000	100.917624 
3053.000000	100.920282 
3052.000000	100.916606 
3051.000000	100.909255 
3050.000000	100.905100 
3049.000000	100.905899 
3048.000000	100.906137 
3047.000000	100.899956 
3046.000000	100.887191 
3045.000000	100.871569 
3044.000000	100.854768 
3043.000000	100.834601 
3042.000000	100.808862 
3041.000000	100.778383 
3040.000000	100.745976 
3039.000000	100.712827 
3038.000000	100.677625 
3037.000000	100.639005 
3036.000000	100.597862 
3035.000000	100.556660 
3034.000000	100.517020 
3033.000000	100.479111 
3032.000000	100.443212 
3031.000000	100.411042 
3030.000000	100.385617 
3029.000000	100.369754 
3028.000000	100.364290 
3027.000000	100.366784 
3026.000000	100.371616 
3025.000000	100.372683 
3024.000000	100.367975 
3023.000000	100.361838 
3022.000000	100.360772 
3021.000000	100.365550 
3020.000000	100.368441 
3019.000000	100.359747 
3018.000000	100.338345 
3017.000000	100.314977 
3016.000000	100.303913 
3015.000000	100.310301 
3014.000000	100.326565 
3013.000000	100.339457 
3012.000000	100.341280 
3011.000000	100.334571 
3010.000000	100.325931 
3009.000000	100.319030 
3008.000000	100.314723 
3007.000000	100.314698 
3006.000000	100.321100 
3005.000000	100.331825 
3004.000000	100.339317 
3003.000000	100.336509 
3002.000000	100.323894 
3001.000000	100.309870 
3000.000000	100.303881 
2999.000000	100.309025 
2998.000000	100.320610 
2997.000000	100.331087 
2996.000000	100.336883 
2995.000000	100.340868 
2994.000000	100.348810 
2993.000000	100.363278 
2992.000000	100.380779 
2991.000000	100.394408 
2990.000000	100.399434 
2989.000000	100.396939 
2988.000000	100.392698 
2987.000000	100.392583 
2986.000000	100.399139 
2985.000000	100.411765 
2984.000000	100.428524 
2983.000000	100.446161 
2982.000000	100.459340 
2981.000000	100.462410 
2980.000000	100.453276 
2979.000000	100.434826 
2978.000000	100.411415 
2977.000000	100.383661 
2976.000000	100.345896 
2975.000000	100.287675 
2974.000000	100.200084 
2973.000000	100.087005 
2972.000000	99.974522  
2971.000000	99.903490  
2970.000000	99.904337  
2969.000000	99.976306  
2968.000000	100.087275 
2967.000000	100.195179 
2966.000000	100.274987 
2965.000000	100.324928 
2964.000000	100.354195 
2963.000000	100.370781 
2962.000000	100.378445 
2961.000000	100.379268 
2960.000000	100.375920 
2959.000000	100.371921 
2958.000000	100.370190 
2957.000000	100.371117 
2956.000000	100.372429 
2955.000000	100.371998 
2954.000000	100.370746 
2953.000000	100.371785 
2952.000000	100.376706 
2951.000000	100.383578 
2950.000000	100.388859 
2949.000000	100.390701 
2948.000000	100.390416 
2947.000000	100.391174 
2946.000000	100.395196 
2945.000000	100.401959 
2944.000000	100.409353 
2943.000000	100.416610 
2942.000000	100.425298 
2941.000000	100.437128 
2940.000000	100.452070 
2939.000000	100.469427 
2938.000000	100.489241 
2937.000000	100.510653 
2936.000000	100.529713 
2935.000000	100.541247 
2934.000000	100.543475 
2933.000000	100.539511 
2932.000000	100.534671 
2931.000000	100.533832 
2930.000000	100.540793 
2929.000000	100.556959 
2928.000000	100.578770 
2927.000000	100.597102 
2926.000000	100.603337 
2925.000000	100.597108 
2924.000000	100.585588 
2923.000000	100.576786 
2922.000000	100.574088 
2921.000000	100.577580 
2920.000000	100.587992 
2919.000000	100.607412 
2918.000000	100.637135 
2917.000000	100.675551 
2916.000000	100.717551 
2915.000000	100.756005 
2914.000000	100.785210 
2913.000000	100.804066 
2912.000000	100.816739 
2911.000000	100.829549 
2910.000000	100.846755 
2909.000000	100.868948 
2908.000000	100.894709 
2907.000000	100.923049 
2906.000000	100.952985 
2905.000000	100.981931 
2904.000000	101.005709 
2903.000000	101.021373 
2902.000000	101.028531 
2901.000000	101.032441 
2900.000000	101.035339 
2899.000000	101.039517 
2898.000000	101.046209 
2897.000000	101.055077 
2896.000000	101.064626 
2895.000000	101.074633 
2894.000000	101.087242 
2893.000000	101.103484 
2892.000000	101.119401 
2891.000000	101.128822 
2890.000000	101.130687 
2889.000000	101.130663 
2888.000000	101.134271 
2887.000000	101.140768 
2886.000000	101.146057 
2885.000000	101.149209 
2884.000000	101.152796 
2883.000000	101.157905 
2882.000000	101.162263 
2881.000000	101.163626 
2880.000000	101.162480 
2879.000000	101.160748 
2878.000000	101.159767 
2877.000000	101.160224 
2876.000000	101.162207 
2875.000000	101.164362 
2874.000000	101.164624 
2873.000000	101.163073 
2872.000000	101.162936 
2871.000000	101.167373 
2870.000000	101.175994 
2869.000000	101.185388 
2868.000000	101.192265 
2867.000000	101.195344 
2866.000000	101.195471 
2865.000000	101.195272 
2864.000000	101.197733 
2863.000000	101.203328 
2862.000000	101.209116 
2861.000000	101.211962 
2860.000000	101.211847 
2859.000000	101.210610 
2858.000000	101.208585 
2857.000000	101.204939 
2856.000000	101.201062 
2855.000000	101.200866 
2854.000000	101.206597 
2853.000000	101.216284 
2852.000000	101.225772 
2851.000000	101.232498 
2850.000000	101.236689 
2849.000000	101.239694 
2848.000000	101.242644 
2847.000000	101.246168 
2846.000000	101.250274 
2845.000000	101.254396 
2844.000000	101.257971 
2843.000000	101.261003 
2842.000000	101.263892 
2841.000000	101.266940 
2840.000000	101.270188 
2839.000000	101.273575 
2838.000000	101.277061 
2837.000000	101.280568 
2836.000000	101.283977 
2835.000000	101.287242 
2834.000000	101.290453 
2833.000000	101.293728 
2832.000000	101.297068 
2831.000000	101.300354 
2830.000000	101.303479 
2829.000000	101.306460 
2828.000000	101.309389 
2827.000000	101.312354 
2826.000000	101.315383 
2825.000000	101.318470 
2824.000000	101.321597 
2823.000000	101.324714 
2822.000000	101.327735 
2821.000000	101.330591 
2820.000000	101.333284 
2819.000000	101.335900 
2818.000000	101.338547 
2817.000000	101.341283 
2816.000000	101.344103 
2815.000000	101.346942 
2814.000000	101.349688 
2813.000000	101.352255 
2812.000000	101.354627 
2811.000000	101.356871 
2810.000000	101.359065 
2809.000000	101.361162 
2808.000000	101.363003 
2807.000000	101.364533 
2806.000000	101.365930 
2805.000000	101.367454 
2804.000000	101.369272 
2803.000000	101.371459 
2802.000000	101.374039 
2801.000000	101.376752 
2800.000000	101.378978 
2799.000000	101.380245 
2798.000000	101.380736 
2797.000000	101.381113 
2796.000000	101.381705 
2795.000000	101.382097 
2794.000000	101.381723 
2793.000000	101.380796 
2792.000000	101.380489 
2791.000000	101.381911 
2790.000000	101.385012 
2789.000000	101.388499 
2788.000000	101.391157 
2787.000000	101.393035 
2786.000000	101.395027 
2785.000000	101.397407 
2784.000000	101.399187 
2783.000000	101.399337 
2782.000000	101.398222 
2781.000000	101.397348 
2780.000000	101.397676 
2779.000000	101.398591 
2778.000000	101.398748 
2777.000000	101.397646 
2776.000000	101.396162 
2775.000000	101.395592 
2774.000000	101.396296 
2773.000000	101.397395 
2772.000000	101.397783 
2771.000000	101.397259 
2770.000000	101.396546 
2769.000000	101.396357 
2768.000000	101.396721 
2767.000000	101.397347 
2766.000000	101.398360 
2765.000000	101.400259 
2764.000000	101.403037 
2763.000000	101.405658 
2762.000000	101.406780 
2761.000000	101.406064 
2760.000000	101.404663 
2759.000000	101.404318 
2758.000000	101.405926 
2757.000000	101.409145 
2756.000000	101.412906 
2755.000000	101.416077 
2754.000000	101.417857 
2753.000000	101.418084 
2752.000000	101.417471 
2751.000000	101.417078 
2750.000000	101.417133 
2749.000000	101.416757 
2748.000000	101.415218 
2747.000000	101.413083 
2746.000000	101.411674 
2745.000000	101.411528 
2744.000000	101.412218 
2743.000000	101.413459 
2742.000000	101.415557 
2741.000000	101.418587 
2740.000000	101.421736 
2739.000000	101.423854 
2738.000000	101.424474 
2737.000000	101.424053 
2736.000000	101.423557 
2735.000000	101.423815 
2734.000000	101.425160 
2733.000000	101.427482 
2732.000000	101.430361 
2731.000000	101.433122 
2730.000000	101.435055 
2729.000000	101.435838 
2728.000000	101.435808 
2727.000000	101.435666 
2726.000000	101.435752 
2725.000000	101.435861 
2724.000000	101.435856 
2723.000000	101.436143 
2722.000000	101.437219 
2721.000000	101.438893 
2720.000000	101.440393 
2719.000000	101.441295 
2718.000000	101.441988 
2717.000000	101.443053 
2716.000000	101.444508 
2715.000000	101.445879 
2714.000000	101.446783 
2713.000000	101.447188 
2712.000000	101.447203 
2711.000000	101.446891 
2710.000000	101.446392 
2709.000000	101.446172 
2708.000000	101.447006 
2707.000000	101.449430 
2706.000000	101.453065 
2705.000000	101.456423 
2704.000000	101.458062 
2703.000000	101.457890 
2702.000000	101.457265 
2701.000000	101.457699 
2700.000000	101.459554 
2699.000000	101.462311 
2698.000000	101.465336 
2697.000000	101.467867 
2696.000000	101.468760 
2695.000000	101.467395 
2694.000000	101.464696 
2693.000000	101.462467 
2692.000000	101.461669 
2691.000000	101.461937 
2690.000000	101.462437 
2689.000000	101.462615 
2688.000000	101.462342 
2687.000000	101.462025 
2686.000000	101.462437 
2685.000000	101.463738 
2684.000000	101.464847 
2683.000000	101.464537 
2682.000000	101.463096 
2681.000000	101.462161 
2680.000000	101.462818 
2679.000000	101.464498 
2678.000000	101.465894 
2677.000000	101.466261 
2676.000000	101.465633 
2675.000000	101.464458 
2674.000000	101.463342 
2673.000000	101.462620 
2672.000000	101.461855 
2671.000000	101.460114 
2670.000000	101.456904 
2669.000000	101.452581 
2668.000000	101.447943 
2667.000000	101.443835 
2666.000000	101.440983 
2665.000000	101.439730 
2664.000000	101.439733 
2663.000000	101.440443 
2662.000000	101.441871 
2661.000000	101.444139 
2660.000000	101.446564 
2659.000000	101.447977 
2658.000000	101.447728 
2657.000000	101.446008 
2656.000000	101.443448 
2655.000000	101.440914 
2654.000000	101.439442 
2653.000000	101.439554 
2652.000000	101.440553 
2651.000000	101.440985 
2650.000000	101.439989 
2649.000000	101.437759 
2648.000000	101.434891 
2647.000000	101.431942 
2646.000000	101.429729 
2645.000000	101.429291 
2644.000000	101.430998 
2643.000000	101.433972 
2642.000000	101.436694 
2641.000000	101.438063 
2640.000000	101.437686 
2639.000000	101.435641 
2638.000000	101.432347 
2637.000000	101.428589 
2636.000000	101.425261 
2635.000000	101.422904 
2634.000000	101.421639 
2633.000000	101.421374 
2632.000000	101.421830 
2631.000000	101.422438 
2630.000000	101.422595 
2629.000000	101.422175 
2628.000000	101.421549 
2627.000000	101.420973 
2626.000000	101.420161 
2625.000000	101.418716 
2624.000000	101.416776 
2623.000000	101.414981 
2622.000000	101.413785 
2621.000000	101.413066 
2620.000000	101.412402 
2619.000000	101.411552 
2618.000000	101.410634 
2617.000000	101.409876 
2616.000000	101.409343 
2615.000000	101.408921 
2614.000000	101.408390 
2613.000000	101.407454 
2612.000000	101.405920 
2611.000000	101.404032 
2610.000000	101.402484 
2609.000000	101.401751 
2608.000000	101.401613 
2607.000000	101.401321 
2606.000000	101.400267 
2605.000000	101.398365 
2604.000000	101.395978 
2603.000000	101.393795 
2602.000000	101.392707 
2601.000000	101.393317 
2600.000000	101.395346 
2599.000000	101.397520 
2598.000000	101.398409 
2597.000000	101.397397 
2596.000000	101.394836 
2595.000000	101.391636 
2594.000000	101.388758 
2593.000000	101.386804 
2592.000000	101.385838 
2591.000000	101.385477 
2590.000000	101.385156 
2589.000000	101.384165 
2588.000000	101.381655 
2587.000000	101.377273 
2586.000000	101.372196 
2585.000000	101.368942 
2584.000000	101.369346 
2583.000000	101.372924 
2582.000000	101.377394 
2581.000000	101.380976 
2580.000000	101.383505 
2579.000000	101.385103 
2578.000000	101.385026 
2577.000000	101.382570 
2576.000000	101.378345 
2575.000000	101.373505 
2574.000000	101.368194 
2573.000000	101.362267 
2572.000000	101.357276 
2571.000000	101.355624 
2570.000000	101.357115 
2569.000000	101.358052 
2568.000000	101.355241 
2567.000000	101.349625 
2566.000000	101.344451 
2565.000000	101.341361 
2564.000000	101.340544 
2563.000000	101.343120 
2562.000000	101.350055 
2561.000000	101.358789 
2560.000000	101.364052 
2559.000000	101.363112 
2558.000000	101.358202 
2557.000000	101.353890 
2556.000000	101.353237 
2555.000000	101.356702 
2554.000000	101.362668 
2553.000000	101.368200 
2552.000000	101.371100 
2551.000000	101.372035 
2550.000000	101.373498 
2549.000000	101.376353 
2548.000000	101.379036 
2547.000000	101.380434 
2546.000000	101.381231 
2545.000000	101.381759 
2544.000000	101.381013 
2543.000000	101.378894 
2542.000000	101.377068 
2541.000000	101.376246 
2540.000000	101.374798 
2539.000000	101.371589 
2538.000000	101.368250 
2537.000000	101.367096 
2536.000000	101.368422 
2535.000000	101.371329 
2534.000000	101.375668 
2533.000000	101.381559 
2532.000000	101.387991 
2531.000000	101.393414 
2530.000000	101.397154 
2529.000000	101.399362 
2528.000000	101.400286 
2527.000000	101.400286 
2526.000000	101.399878 
2525.000000	101.399445 
2524.000000	101.399324 
2523.000000	101.400144 
2522.000000	101.402388 
2521.000000	101.405581 
2520.000000	101.408458 
2519.000000	101.410163 
2518.000000	101.410903 
2517.000000	101.411284 
2516.000000	101.411610 
2515.000000	101.411972 
2514.000000	101.412614 
2513.000000	101.413722 
2512.000000	101.415107 
2511.000000	101.416422 
2510.000000	101.417518 
2509.000000	101.418367 
2508.000000	101.418918 
2507.000000	101.419223 
2506.000000	101.419497 
2505.000000	101.419967 
2504.000000	101.420671 
2503.000000	101.421513 
2502.000000	101.422372 
2501.000000	101.423152 
2500.000000	101.423816 
2499.000000	101.424380 
2498.000000	101.424894 
2497.000000	101.425387 
2496.000000	101.425833 
2495.000000	101.426189 
2494.000000	101.426428 
2493.000000	101.426541 
2492.000000	101.426525 
2491.000000	101.426380 
2490.000000	101.426118 
2489.000000	101.425761 
2488.000000	101.425337 
2487.000000	101.424869 
2486.000000	101.424379 
2485.000000	101.423874 
2484.000000	101.423346 
2483.000000	101.422762 
2482.000000	101.422081 
2481.000000	101.421289 
2480.000000	101.420419 
2479.000000	101.419537 
2478.000000	101.418714 
2477.000000	101.418006 
2476.000000	101.417425 
2475.000000	101.416926 
2474.000000	101.416485 
2473.000000	101.416129 
2472.000000	101.415863 
2471.000000	101.415584 
2470.000000	101.415145 
2469.000000	101.414492 
2468.000000	101.413742 
2467.000000	101.413107 
2466.000000	101.412711 
2465.000000	101.412486 
2464.000000	101.412167 
2463.000000	101.411510 
2462.000000	101.410484 
2461.000000	101.409275 
2460.000000	101.408095 
2459.000000	101.407086 
2458.000000	101.406422 
2457.000000	101.406230 
2456.000000	101.406263 
2455.000000	101.405923 
2454.000000	101.404874 
2453.000000	101.403519 
2452.000000	101.402602 
2451.000000	101.402388 
2450.000000	101.402512 
2449.000000	101.402388 
2448.000000	101.401457 
2447.000000	101.399349 
2446.000000	101.396634 
2445.000000	101.395183 
2444.000000	101.396583 
2443.000000	101.400391 
2442.000000	101.404165 
2441.000000	101.406089 
2440.000000	101.406651 
2439.000000	101.407589 
2438.000000	101.409880 
2437.000000	101.413016 
2436.000000	101.415882 
2435.000000	101.417688 
2434.000000	101.418090 
2433.000000	101.417211 
2432.000000	101.415700 
2431.000000	101.414326 
2430.000000	101.413332 
2429.000000	101.412336 
2428.000000	101.410713 
2427.000000	101.408213 
2426.000000	101.405944 
2425.000000	101.404799 
2424.000000	101.402937 
2423.000000	101.400002 
2422.000000	101.399637 
2421.000000	101.405086 
2420.000000	101.415336 
2419.000000	101.426122 
2418.000000	101.433563 
2417.000000	101.436053 
2416.000000	101.433868 
2415.000000	101.429630 
2414.000000	101.428287 
2413.000000	101.432955 
2412.000000	101.440249 
2411.000000	101.442642 
2410.000000	101.436753 
2409.000000	101.427630 
2408.000000	101.423685 
2407.000000	101.428443 
2406.000000	101.438605 
2405.000000	101.448797 
2404.000000	101.455984 
2403.000000	101.459729 
2402.000000	101.461138 
2401.000000	101.462872 
2400.000000	101.467933 
2399.000000	101.475961 
2398.000000	101.481753 
2397.000000	101.480228 
2396.000000	101.473302 
2395.000000	101.469244 
2394.000000	101.473640 
2393.000000	101.482711 
2392.000000	101.487170 
2391.000000	101.481660 
2390.000000	101.467921 
2389.000000	101.449074 
2388.000000	101.423584 
2387.000000	101.386202 
2386.000000	101.334578 
2385.000000	101.275861 
2384.000000	101.228038 
2383.000000	101.214001 
2382.000000	101.252839 
2381.000000	101.350979 
2380.000000	101.497499 
2379.000000	101.665699 
2378.000000	101.819869 
2377.000000	101.925858 
2376.000000	101.959655 
2375.000000	101.914483 
2374.000000	101.808074 
2373.000000	101.677536 
2372.000000	101.560922 
2371.000000	101.478587 
2370.000000	101.436530 
2369.000000	101.437378 
2368.000000	101.478180 
2367.000000	101.539279 
2366.000000	101.593327 
2365.000000	101.629208 
2364.000000	101.652501 
2363.000000	101.654991 
2362.000000	101.627749 
2361.000000	101.585522 
2360.000000	101.537231 
2359.000000	101.486607 
2358.000000	101.452596 
2357.000000	101.460300 
2356.000000	101.513690 
2355.000000	101.570974 
2354.000000	101.624695 
2353.000000	101.687473 
2352.000000	101.759564 
2351.000000	101.818326 
2350.000000	101.826306 
2349.000000	101.777748 
2348.000000	101.685418 
2347.000000	101.584977 
2346.000000	101.500735 
2345.000000	101.422756 
2344.000000	101.363857 
2343.000000	101.326275 
2342.000000	101.345521 
2341.000000	101.425006 
2340.000000	101.517465 
2339.000000	101.571777 
2338.000000	101.578892 
2337.000000	101.574971 
2336.000000	101.567198 
2335.000000	101.552814 
2334.000000	101.529324 
2333.000000	101.521181 
2332.000000	101.506722 
2331.000000	101.467604 
2330.000000	101.365590 
2329.000000	101.240120 
2328.000000	101.112321 
2327.000000	101.025022 
2326.000000	100.990641 
2325.000000	101.006854 
2324.000000	101.053478 
2323.000000	101.095611 
2322.000000	101.121939 
2321.000000	101.129029 
2320.000000	101.111310 
2319.000000	101.078121 
2318.000000	101.041299 
2317.000000	101.034483 
2316.000000	101.047841 
2315.000000	101.073306 
2314.000000	101.072396 
2313.000000	101.048314 
2312.000000	100.993741 
2311.000000	100.936358 
2310.000000	100.882268 
2309.000000	100.853328 
2308.000000	100.842406 
2307.000000	100.853086 
2306.000000	100.868038 
2305.000000	100.876427 
2304.000000	100.854272 
2303.000000	100.805509 
2302.000000	100.741346 
2301.000000	100.692410 
2300.000000	100.661630 
2299.000000	100.651564 
2298.000000	100.648392 
2297.000000	100.659198 
2296.000000	100.684032 
2295.000000	100.730469 
2294.000000	100.790185 
2293.000000	100.852972 
2292.000000	100.902147 
2291.000000	100.933522 
2290.000000	100.955585 
2289.000000	100.976330 
2288.000000	100.993222 
2287.000000	100.998421 
2286.000000	100.998845 
2285.000000	101.007368 
2284.000000	101.029872 
2283.000000	101.055675 
2282.000000	101.076488 
2281.000000	101.092074 
2280.000000	101.106097 
2279.000000	101.117498 
2278.000000	101.127184 
2277.000000	101.141139 
2276.000000	101.159977 
2275.000000	101.176114 
2274.000000	101.181018 
2273.000000	101.178750 
2272.000000	101.178872 
2271.000000	101.187447 
2270.000000	101.202401 
2269.000000	101.217348 
2268.000000	101.224915 
2267.000000	101.222083 
2266.000000	101.211846 
2265.000000	101.199891 
2264.000000	101.188841 
2263.000000	101.181221 
2262.000000	101.182732 
2261.000000	101.194481 
2260.000000	101.208585 
2259.000000	101.215506 
2258.000000	101.217055 
2257.000000	101.220624 
2256.000000	101.227530 
2255.000000	101.233330 
2254.000000	101.236112 
2253.000000	101.238564 
2252.000000	101.242609 
2251.000000	101.247384 
2250.000000	101.250478 
2249.000000	101.250777 
2248.000000	101.248885 
2247.000000	101.246890 
2246.000000	101.246822 
2245.000000	101.249124 
2244.000000	101.252450 
2243.000000	101.254799 
2242.000000	101.255349 
2241.000000	101.254806 
2240.000000	101.254251 
2239.000000	101.254130 
2238.000000	101.254172 
2237.000000	101.254056 
2236.000000	101.253758 
2235.000000	101.253420 
2234.000000	101.253104 
2233.000000	101.252762 
2232.000000	101.252343 
2231.000000	101.251838 
2230.000000	101.251264 
2229.000000	101.250657 
2228.000000	101.250056 
2227.000000	101.249511 
2226.000000	101.249069 
2225.000000	101.248742 
2224.000000	101.248483 
2223.000000	101.248183 
2222.000000	101.247717 
2221.000000	101.246994 
2220.000000	101.245982 
2219.000000	101.244707 
2218.000000	101.243204 
2217.000000	101.241433 
2216.000000	101.239286 
2215.000000	101.236756 
2214.000000	101.234003 
2213.000000	101.231302 
2212.000000	101.228821 
2211.000000	101.226567 
2210.000000	101.224424 
2209.000000	101.222219 
2208.000000	101.219880 
2207.000000	101.217466 
2206.000000	101.215073 
2205.000000	101.212633 
2204.000000	101.209908 
2203.000000	101.206694 
2202.000000	101.203067 
2201.000000	101.199420 
2200.000000	101.196111 
2199.000000	101.193245 
2198.000000	101.190628 
2197.000000	101.188026 
2196.000000	101.185387 
2195.000000	101.182978 
2194.000000	101.181172 
2193.000000	101.180051 
2192.000000	101.179122 
2191.000000	101.177653 
2190.000000	101.175422 
2189.000000	101.172886 
2188.000000	101.170692 
2187.000000	101.169046 
2186.000000	101.167855 
2185.000000	101.166987 
2184.000000	101.166167 
2183.000000	101.164936 
2182.000000	101.162991 
2181.000000	101.160410 
2180.000000	101.157446 
2179.000000	101.154432 
2178.000000	101.152036 
2177.000000	101.151100 
2176.000000	101.151895 
2175.000000	101.153874 
2174.000000	101.156267 
2173.000000	101.158431 
2172.000000	101.159682 
2171.000000	101.159548 
2170.000000	101.158356 
2169.000000	101.157324 
2168.000000	101.157483 
2167.000000	101.158925 
2166.000000	101.161234 
2165.000000	101.163934 
2164.000000	101.166329 
2163.000000	101.167603 
2162.000000	101.167840 
2161.000000	101.168931 
2160.000000	101.172937 
2159.000000	101.179931 
2158.000000	101.187988 
2157.000000	101.194669 
2156.000000	101.199224 
2155.000000	101.202400 
2154.000000	101.205703 
2153.000000	101.209910 
2152.000000	101.214243 
2151.000000	101.217442 
2150.000000	101.219491 
2149.000000	101.221733 
2148.000000	101.225184 
2147.000000	101.229390 
2146.000000	101.233205 
2145.000000	101.236219 
2144.000000	101.239019 
2143.000000	101.242234 
2142.000000	101.245767 
2141.000000	101.249088 
2140.000000	101.251952 
2139.000000	101.254676 
2138.000000	101.257805 
2137.000000	101.261560 
2136.000000	101.265672 
2135.000000	101.269687 
2134.000000	101.273349 
2133.000000	101.276674 
2132.000000	101.279858 
2131.000000	101.283230 
2130.000000	101.287123 
2129.000000	101.291586 
2128.000000	101.296111 
2127.000000	101.299970 
2126.000000	101.302923 
2125.000000	101.305511 
2124.000000	101.308608 
2123.000000	101.312581 
2122.000000	101.316968 
2121.000000	101.320892 
2120.000000	101.324031 
2119.000000	101.326809 
2118.000000	101.329290 
2117.000000	101.330545 
2116.000000	101.330104 
2115.000000	101.329096 
2114.000000	101.329024 
2113.000000	101.329737 
2112.000000	101.329812 
2111.000000	101.329371 
2110.000000	101.330557 
2109.000000	101.334989 
2108.000000	101.342229 
2107.000000	101.350343 
2106.000000	101.357100 
2105.000000	101.360569 
2104.000000	101.360379 
2103.000000	101.358501 
2102.000000	101.357251 
2101.000000	101.355970 
2100.000000	101.351911 
2099.000000	101.344983 
2098.000000	101.339388 
2097.000000	101.339170 
2096.000000	101.344405 
2095.000000	101.353102 
2094.000000	101.363555 
2093.000000	101.373220 
2092.000000	101.378371 
2091.000000	101.377687 
2090.000000	101.374351 
2089.000000	101.371691 
2088.000000	101.368516 
2087.000000	101.362342 
2086.000000	101.354405 
2085.000000	101.348028 
2084.000000	101.343949 
2083.000000	101.340628 
2082.000000	101.337944 
2081.000000	101.337193 
2080.000000	101.338071 
2079.000000	101.338583 
2078.000000	101.337633 
2077.000000	101.335938 
2076.000000	101.334687 
2075.000000	101.334284 
2074.000000	101.333726 
2073.000000	101.330508 
2072.000000	101.323021 
2071.000000	101.314334 
2070.000000	101.310767 
2069.000000	101.313993 
2068.000000	101.317217 
2067.000000	101.313867 
2066.000000	101.306416 
2065.000000	101.301276 
2064.000000	101.298254 
2063.000000	101.293063 
2062.000000	101.287294 
2061.000000	101.286463 
2060.000000	101.289469 
2059.000000	101.287918 
2058.000000	101.277105 
2057.000000	101.262046 
2056.000000	101.251726 
2055.000000	101.250994 
2054.000000	101.258401 
2053.000000	101.267499 
2052.000000	101.270795 
2051.000000	101.265900 
2050.000000	101.257836 
2049.000000	101.252911 
2048.000000	101.250401 
2047.000000	101.245457 
2046.000000	101.239031 
2045.000000	101.236855 
2044.000000	101.238245 
2043.000000	101.234443 
2042.000000	101.219965 
2041.000000	101.198428 
2040.000000	101.175396 
2039.000000	101.152974 
2038.000000	101.134478 
2037.000000	101.125510 
2036.000000	101.126302 
2035.000000	101.130996 
2034.000000	101.137670 
2033.000000	101.150181 
2032.000000	101.167695 
2031.000000	101.181898 
2030.000000	101.188852 
2029.000000	101.194702 
2028.000000	101.204707 
2027.000000	101.213027 
2026.000000	101.209516 
2025.000000	101.193206 
2024.000000	101.174879 
2023.000000	101.166768 
2022.000000	101.171147 
2021.000000	101.180769 
2020.000000	101.186922 
2019.000000	101.187889 
2018.000000	101.188132 
2017.000000	101.190598 
2016.000000	101.192681 
2015.000000	101.191420 
2014.000000	101.188541 
2013.000000	101.187351 
2012.000000	101.188317 
2011.000000	101.189923 
2010.000000	101.191526 
2009.000000	101.192863 
2008.000000	101.192678 
2007.000000	101.190592 
2006.000000	101.188840 
2005.000000	101.189879 
2004.000000	101.193443 
2003.000000	101.197627 
2002.000000	101.201398 
2001.000000	101.204628 
2000.000000	101.206767 
1999.000000	101.207098 
1998.000000	101.205916 
1997.000000	101.204339 
1996.000000	101.203451 
1995.000000	101.203682 
1994.000000	101.204696 
1993.000000	101.205903 
1992.000000	101.206900 
1991.000000	101.207697 
1990.000000	101.208560 
1989.000000	101.209624 
1988.000000	101.210810 
1987.000000	101.211958 
1986.000000	101.213033 
1985.000000	101.214122 
1984.000000	101.215360 
1983.000000	101.216863 
1982.000000	101.218695 
1981.000000	101.220849 
1980.000000	101.223235 
1979.000000	101.225733 
1978.000000	101.228285 
1977.000000	101.230832 
1976.000000	101.233341 
1975.000000	101.235828 
1974.000000	101.238353 
1973.000000	101.240980 
1972.000000	101.243711 
1971.000000	101.246479 
1970.000000	101.249205 
1969.000000	101.251871 
1968.000000	101.254533 
1967.000000	101.257262 
1966.000000	101.260098 
1965.000000	101.263026 
1964.000000	101.265993 
1963.000000	101.268934 
1962.000000	101.271825 
1961.000000	101.274709 
1960.000000	101.277677 
1959.000000	101.280790 
1958.000000	101.284030 
1957.000000	101.287326 
1956.000000	101.290619 
1955.000000	101.293898 
1954.000000	101.297178 
1953.000000	101.300449 
1952.000000	101.303679 
1951.000000	101.306835 
1950.000000	101.309917 
1949.000000	101.312942 
1948.000000	101.315928 
1947.000000	101.318881 
1946.000000	101.321803 
1945.000000	101.324708 
1944.000000	101.327604 
1943.000000	101.330484 
1942.000000	101.333307 
1941.000000	101.336014 
1940.000000	101.338555 
1939.000000	101.340917 
1938.000000	101.343109 
1937.000000	101.345146 
1936.000000	101.347064 
1935.000000	101.348928 
1934.000000	101.350815 
1933.000000	101.352783 
1932.000000	101.354849 
1931.000000	101.356995 
1930.000000	101.359183 
1929.000000	101.361389 
1928.000000	101.363615 
1927.000000	101.365896 
1926.000000	101.368248 
1925.000000	101.370632 
1924.000000	101.372964 
1923.000000	101.375179 
1922.000000	101.377284 
1921.000000	101.379343 
1920.000000	101.381419 
1919.000000	101.383539 
1918.000000	101.385687 
1917.000000	101.387817 
1916.000000	101.389902 
1915.000000	101.391958 
1914.000000	101.394035 
1913.000000	101.396152 
1912.000000	101.398281 
1911.000000	101.400395 
1910.000000	101.402501 
1909.000000	101.404605 
1908.000000	101.406690 
1907.000000	101.408743 
1906.000000	101.410769 
1905.000000	101.412776 
1904.000000	101.414747 
1903.000000	101.416669 
1902.000000	101.418565 
1901.000000	101.420470 
1900.000000	101.422412 
1899.000000	101.424416 
1898.000000	101.426513 
1897.000000	101.428705 
1896.000000	101.430950 
1895.000000	101.433200 
1894.000000	101.435450 
1893.000000	101.437729 
1892.000000	101.440037 
1891.000000	101.442324 
1890.000000	101.444509 
1889.000000	101.446502 
1888.000000	101.448240 
1887.000000	101.449720 
1886.000000	101.450994 
1885.000000	101.452105 
1884.000000	101.453049 
1883.000000	101.453815 
1882.000000	101.454441 
1881.000000	101.455000 
1880.000000	101.455533 
1879.000000	101.456024 
1878.000000	101.456425 
1877.000000	101.456697 
1876.000000	101.456816 
1875.000000	101.456783 
1874.000000	101.456639 
1873.000000	101.456447 
1872.000000	101.456257 
1871.000000	101.456095 
1870.000000	101.455974 
1869.000000	101.455914 
1868.000000	101.456059 
1867.000000	101.456208 
1866.000000	101.455674 
1865.000000	101.454395 
1864.000000	101.453290 
1863.000000	101.452957 
1862.000000	101.453539 
1861.000000	101.455574 
1860.000000	101.458644 
1859.000000	101.460394 
1858.000000	101.460192 
1857.000000	101.460591 
1856.000000	101.462525 
1855.000000	101.464375 
1854.000000	101.466152 
1853.000000	101.468952 
1852.000000	101.470777 
1851.000000	101.468599 
1850.000000	101.464559 
1849.000000	101.462428 
1848.000000	101.457630 
1847.000000	101.438507 
1846.000000	101.402699 
1845.000000	101.367353 
1844.000000	101.352503 
1843.000000	101.357336 
1842.000000	101.371846 
1841.000000	101.387927 
1840.000000	101.401684 
1839.000000	101.413071 
1838.000000	101.421868 
1837.000000	101.424460 
1836.000000	101.416628 
1835.000000	101.402077 
1834.000000	101.391426 
1833.000000	101.391862 
1832.000000	101.406921 
1831.000000	101.432743 
1830.000000	101.454444 
1829.000000	101.459075 
1828.000000	101.453428 
1827.000000	101.453071 
1826.000000	101.459805 
1825.000000	101.465011 
1824.000000	101.454703 
1823.000000	101.421768 
1822.000000	101.380084 
1821.000000	101.353256 
1820.000000	101.350377 
1819.000000	101.353200 
1818.000000	101.344718 
1817.000000	101.334345 
1816.000000	101.330346 
1815.000000	101.318803 
1814.000000	101.292544 
1813.000000	101.271458 
1812.000000	101.273190 
1811.000000	101.269984 
1810.000000	101.233698 
1809.000000	101.195024 
1808.000000	101.182124 
1807.000000	101.174009 
1806.000000	101.153034 
1805.000000	101.137253 
1804.000000	101.137734 
1803.000000	101.125797 
1802.000000	101.070968 
1801.000000	100.993782 
1800.000000	100.922693 
1799.000000	100.843244 
1798.000000	100.755097 
1797.000000	100.686106 
1796.000000	100.635783 
1795.000000	100.573342 
1794.000000	100.493013 
1793.000000	100.442002 
1792.000000	100.453589 
1791.000000	100.463047 
1790.000000	100.415539 
1789.000000	100.342796 
1788.000000	100.282913 
1787.000000	100.236232 
1786.000000	100.191105 
1785.000000	100.151637 
1784.000000	100.122125 
1783.000000	100.097845 
1782.000000	100.068988 
1781.000000	100.024186 
1780.000000	99.950488  
1779.000000	99.842408  
1778.000000	99.719903  
1777.000000	99.600690  
1776.000000	99.475232  
1775.000000	99.317758  
1774.000000	99.114068  
1773.000000	98.887942  
1772.000000	98.702985  
1771.000000	98.563921  
1770.000000	98.415572  
1769.000000	98.231109  
1768.000000	98.026285  
1767.000000	97.820001  
1766.000000	97.615054  
1765.000000	97.408823  
1764.000000	97.196730  
1763.000000	96.970788  
1762.000000	96.721287  
1761.000000	96.463290  
1760.000000	96.233159  
1759.000000	96.030657  
1758.000000	95.808881  
1757.000000	95.526446  
1756.000000	95.206307  
1755.000000	94.905143  
1754.000000	94.629247  
1753.000000	94.339668  
1752.000000	94.031041  
1751.000000	93.764226  
1750.000000	93.570972  
1749.000000	93.397079  
1748.000000	93.207306  
1747.000000	93.020170  
1746.000000	92.847853  
1745.000000	92.685131  
1744.000000	92.536457  
1743.000000	92.397494  
1742.000000	92.226737  
1741.000000	92.001293  
1740.000000	91.780085  
1739.000000	91.647086  
1738.000000	91.600738  
1737.000000	91.591062  
1736.000000	91.618407  
1735.000000	91.774670  
1734.000000	92.144479  
1733.000000	92.562835  
1732.000000	92.830882  
1731.000000	92.953062  
1730.000000	92.995356  
1729.000000	92.990472  
1728.000000	92.971173  
1727.000000	92.976645  
1726.000000	93.019216  
1725.000000	93.087469  
1724.000000	93.170814  
1723.000000	93.266901  
1722.000000	93.375529  
1721.000000	93.510811  
1720.000000	93.691422  
1719.000000	93.890783  
1718.000000	94.035491  
1717.000000	94.181117  
1716.000000	94.404079  
1715.000000	94.662548  
1714.000000	94.935815  
1713.000000	95.232537  
1712.000000	95.538207  
1711.000000	95.840027  
1710.000000	96.137309  
1709.000000	96.440747  
1708.000000	96.762062  
1707.000000	97.096787  
1706.000000	97.427970  
1705.000000	97.729041  
1704.000000	97.960012  
1703.000000	98.091656  
1702.000000	98.143436  
1701.000000	98.227098  
1700.000000	98.443745  
1699.000000	98.676714  
1698.000000	98.881348  
1697.000000	99.121198  
1696.000000	99.404661  
1695.000000	99.587629  
1694.000000	99.643177  
1693.000000	99.683144  
1692.000000	99.755490  
1691.000000	99.846189  
1690.000000	99.929115  
1689.000000	100.007731 
1688.000000	100.109994 
1687.000000	100.230428 
1686.000000	100.343095 
1685.000000	100.437618 
1684.000000	100.525116 
1683.000000	100.530096 
1682.000000	100.504369 
1681.000000	100.511169 
1680.000000	100.547154 
1679.000000	100.575170 
1678.000000	100.580291 
1677.000000	100.565683 
1676.000000	100.550598 
1675.000000	100.570441 
1674.000000	100.625212 
1673.000000	100.685592 
1672.000000	100.721871 
1671.000000	100.737463 
1670.000000	100.774302 
1669.000000	100.846570 
1668.000000	100.914737 
1667.000000	100.968833 
1666.000000	101.004142 
1665.000000	101.017355 
1664.000000	101.016564 
1663.000000	101.017847 
1662.000000	101.031774 
1661.000000	101.047717 
1660.000000	101.051502 
1659.000000	101.057244 
1658.000000	101.086984 
1657.000000	101.157883 
1656.000000	101.246733 
1655.000000	101.337111 
1654.000000	101.400111 
1653.000000	101.433952 
1652.000000	101.340823 
1651.000000	101.262812 
1650.000000	101.207631 
1649.000000	101.178069 
1648.000000	101.143457 
1647.000000	101.116092 
1646.000000	101.120037 
1645.000000	101.137705 
1644.000000	101.158322 
1643.000000	101.171617 
1642.000000	101.177916 
1641.000000	101.186542 
1640.000000	101.202062 
1639.000000	101.221314 
1638.000000	101.238569 
1637.000000	101.251675 
1636.000000	101.262395 
1635.000000	101.269207 
1634.000000	101.268481 
1633.000000	101.272602 
1632.000000	101.275352 
1631.000000	101.275754 
1630.000000	101.282238 
1629.000000	101.298418 
1628.000000	101.313409 
1627.000000	101.319485 
1626.000000	101.319566 
1625.000000	101.316143 
1624.000000	101.307936 
1623.000000	101.301958 
1622.000000	101.307718 
1621.000000	101.321456 
1620.000000	101.334728 
1619.000000	101.342839 
1618.000000	101.346061 
1617.000000	101.348734 
1616.000000	101.351309 
1615.000000	101.352977 
1614.000000	101.356325 
1613.000000	101.358776 
1612.000000	101.358564 
1611.000000	101.357986 
1610.000000	101.360772 
1609.000000	101.366473 
1608.000000	101.371218 
1607.000000	101.373998 
1606.000000	101.377062 
1605.000000	101.380709 
1604.000000	101.383369 
1603.000000	101.386046 
1602.000000	101.390744 
1601.000000	101.394892 
1600.000000	101.395456 
1599.000000	101.394502 
1598.000000	101.395013 
1597.000000	101.396327 
1596.000000	101.395938 
1595.000000	101.393542 
1594.000000	101.391272 
1593.000000	101.389864 
1592.000000	101.388366 
1591.000000	101.386875 
1590.000000	101.386255 
1589.000000	101.385721 
1588.000000	101.383721 
1587.000000	101.380392 
1586.000000	101.376862 
1585.000000	101.373081 
1584.000000	101.368270 
1583.000000	101.362693 
1582.000000	101.357653 
1581.000000	101.353218 
1580.000000	101.348586 
1579.000000	101.343484 
1578.000000	101.338020 
1577.000000	101.332178 
1576.000000	101.326109 
1575.000000	101.320039 
1574.000000	101.314018 
1573.000000	101.307951 
1572.000000	101.301800 
1571.000000	101.295584 
1570.000000	101.289335 
1569.000000	101.283051 
1568.000000	101.276689 
1567.000000	101.270219 
1566.000000	101.263636 
1565.000000	101.256934 
1564.000000	101.250097 
1563.000000	101.243119 
1562.000000	101.235980 
1561.000000	101.228576 
1560.000000	101.220787 
1559.000000	101.212653 
1558.000000	101.204468 
1557.000000	101.196384 
1556.000000	101.188458 
1555.000000	101.180707 
1554.000000	101.173142 
1553.000000	101.165787 
1552.000000	101.158642 
1551.000000	101.151630 
1550.000000	101.144638 
1549.000000	101.137618 
1548.000000	101.130622 
1547.000000	101.123711 
1546.000000	101.116935 
1545.000000	101.110348 
1544.000000	101.103995 
1543.000000	101.097936 
1542.000000	101.092279 
1541.000000	101.087155 
1540.000000	101.082553 
1539.000000	101.078190 
1538.000000	101.073830 
1537.000000	101.069524 
1536.000000	101.065412 
1535.000000	101.061589 
1534.000000	101.058089 
1533.000000	101.054883 
1532.000000	101.051885 
1531.000000	101.049048 
1530.000000	101.046405 
1529.000000	101.043990 
1528.000000	101.041781 
1527.000000	101.039731 
1526.000000	101.037831 
1525.000000	101.036124 
1524.000000	101.034629 
1523.000000	101.033325 
1522.000000	101.032201 
1521.000000	101.031220 
1520.000000	101.030722 
1519.000000	101.030908 
1518.000000	101.031325 
1517.000000	101.031662 
1516.000000	101.031664 
1515.000000	101.029596 
1514.000000	101.024705 
1513.000000	101.019114 
1512.000000	101.016774 
1511.000000	101.019182 
1510.000000	101.022649 
1509.000000	101.019882 
1508.000000	101.008887 
1507.000000	101.005277 
1506.000000	101.003036 
1505.000000	100.981059 
1504.000000	100.968776 
1503.000000	100.968865 
1502.000000	100.974114 
1501.000000	100.981049 
1500.000000	100.991450 
1499.000000	101.001303 
1498.000000	100.994992 
1497.000000	100.976275 
1496.000000	100.973439 
1495.000000	100.983338 
1494.000000	100.984056 
1493.000000	100.974155 
1492.000000	100.965710 
1491.000000	100.964741 
1490.000000	100.966591 
1489.000000	100.973652 
1488.000000	100.979711 
1487.000000	100.967863 
1486.000000	100.942169 
1485.000000	100.914224 
1484.000000	100.888180 
1483.000000	100.863465 
1482.000000	100.836851 
1481.000000	100.810299 
1480.000000	100.788697 
1479.000000	100.771611 
1478.000000	100.754562 
1477.000000	100.733318 
1476.000000	100.703636 
1475.000000	100.656284 
1474.000000	100.592048 
1473.000000	100.540466 
1472.000000	100.530715 
1471.000000	100.539083 
1470.000000	100.537885 
1469.000000	100.527621 
1468.000000	100.515360 
1467.000000	100.499087 
1466.000000	100.472613 
1465.000000	100.439918 
1464.000000	100.412606 
1463.000000	100.392772 
1462.000000	100.376134 
1461.000000	100.363201 
1460.000000	100.354007 
1459.000000	100.337635 
1458.000000	100.290288 
1457.000000	100.224876 
1456.000000	100.188174 
1455.000000	100.184459 
1454.000000	100.189425 
1453.000000	100.192056 
1452.000000	100.191227 
1451.000000	100.185575 
1450.000000	100.172613 
1449.000000	100.157414 
1448.000000	100.150444 
1447.000000	100.150581 
1446.000000	100.145934 
1445.000000	100.134830 
1444.000000	100.122307 
1443.000000	100.109594 
1442.000000	100.095692 
1441.000000	100.082700 
1440.000000	100.075997 
1439.000000	100.074571 
1438.000000	100.062318 
1437.000000	100.028839 
1436.000000	100.003438 
1435.000000	100.011410 
1434.000000	100.039555 
1433.000000	100.076051 
1432.000000	100.120642 
1431.000000	100.168578 
1430.000000	100.194961 
1429.000000	100.182750 
1428.000000	100.158303 
1427.000000	100.156647 
1426.000000	100.175391 
1425.000000	100.180992 
1424.000000	100.166835 
1423.000000	100.165055 
1422.000000	100.180807 
1421.000000	100.194149 
1420.000000	100.201147 
1419.000000	100.215971 
1418.000000	100.209121 
1417.000000	100.156227 
1416.000000	100.099048 
1415.000000	100.065177 
1414.000000	100.037680 
1413.000000	99.989589  
1412.000000	99.928054  
1411.000000	99.883328  
1410.000000	99.855382  
1409.000000	99.833292  
1408.000000	99.837498  
1407.000000	99.884862  
1406.000000	99.946235  
1405.000000	99.978811  
1404.000000	99.994775  
1403.000000	100.031173 
1402.000000	100.081581 
1401.000000	100.116295 
1400.000000	100.120189 
1399.000000	100.112338 
1398.000000	100.104496 
1397.000000	100.085812 
1396.000000	100.059766 
1395.000000	100.038508 
1394.000000	99.992247  
1393.000000	99.886032  
1392.000000	99.761220  
1391.000000	99.660491  
1390.000000	99.568484  
1389.000000	99.431935  
1388.000000	99.218599  
1387.000000	98.961650  
1386.000000	98.708829  
1385.000000	98.465801  
1384.000000	98.219690  
1383.000000	97.967764  
1382.000000	97.717010  
1381.000000	97.475821  
1380.000000	97.247346  
1379.000000	97.043191  
1378.000000	96.883987  
1377.000000	96.772735  
1376.000000	96.690331  
1375.000000	96.617722  
1374.000000	96.544249  
1373.000000	96.451952  
1372.000000	96.344868  
1371.000000	96.267421  
1370.000000	96.248127  
1369.000000	96.237487  
1368.000000	96.163036  
1367.000000	96.040731  
1366.000000	95.980811  
1365.000000	96.080680  
1364.000000	96.334240  
1363.000000	96.633691  
1362.000000	96.872992  
1361.000000	97.033834  
1360.000000	97.151661  
1359.000000	97.240147  
1358.000000	97.285125  
1357.000000	97.283407  
1356.000000	97.261182  
1355.000000	97.250309  
1354.000000	97.267089  
1353.000000	97.319011  
1352.000000	97.405392  
1351.000000	97.514334  
1350.000000	97.643089  
1349.000000	97.788667  
1348.000000	97.946603  
1347.000000	98.111329  
1346.000000	98.276976  
1345.000000	98.433737  
1344.000000	98.574008  
1343.000000	98.699758  
1342.000000	98.820925  
1341.000000	98.944372  
1340.000000	99.075297  
1339.000000	99.219723  
1338.000000	99.369191  
1337.000000	99.513147  
1336.000000	99.659805  
1335.000000	99.820828  
1334.000000	99.995247  
1333.000000	100.172585 
1332.000000	100.340484 
1331.000000	100.490896 
1330.000000	100.622815 
1329.000000	100.736140 
1328.000000	100.828810 
1327.000000	100.902346 
1326.000000	100.965280 
1325.000000	101.018037 
1324.000000	101.061032 
1323.000000	101.099000 
1322.000000	101.130520 
1321.000000	101.146109 
1320.000000	101.144921 
1319.000000	101.142789 
1318.000000	101.153614 
1317.000000	101.173046 
1316.000000	101.191385 
1315.000000	101.208974 
1314.000000	101.227994 
1313.000000	101.243976 
1312.000000	101.251584 
1311.000000	101.251730 
1310.000000	101.247407 
1309.000000	101.238392 
1308.000000	101.225168 
1307.000000	101.211998 
1306.000000	101.204737 
1305.000000	101.200007 
1304.000000	101.195411 
1303.000000	101.193246 
1302.000000	101.192147 
1301.000000	101.181584 
1300.000000	101.152909 
1299.000000	101.109033 
1298.000000	101.061234 
1297.000000	101.021190 
1296.000000	100.993673 
1295.000000	100.974279 
1294.000000	100.951340 
1293.000000	100.918506 
1292.000000	100.883570 
1291.000000	100.856552 
1290.000000	100.833502 
1289.000000	100.803389 
1288.000000	100.767426 
1287.000000	100.738025 
1286.000000	100.718454 
1285.000000	100.698999 
1284.000000	100.674116 
1283.000000	100.647374 
1282.000000	100.619559 
1281.000000	100.585851 
1280.000000	100.546557 
1279.000000	100.511396 
1278.000000	100.485837 
1277.000000	100.465329 
1276.000000	100.443804 
1275.000000	100.419690 
1274.000000	100.388679 
1273.000000	100.343424 
1272.000000	100.286661 
1271.000000	100.233612 
1270.000000	100.193539 
1269.000000	100.158704 
1268.000000	100.118406 
1267.000000	100.072054 
1266.000000	100.020978 
1265.000000	99.963674  
1264.000000	99.904428  
1263.000000	99.852901  
1262.000000	99.809760  
1261.000000	99.765171  
1260.000000	99.716321  
1259.000000	99.675744  
1258.000000	99.651581  
1257.000000	99.637005  
1256.000000	99.623099  
1255.000000	99.607841  
1254.000000	99.586500  
1253.000000	99.547706  
1252.000000	99.486526  
1251.000000	99.412697  
1250.000000	99.338402  
1249.000000	99.266430  
1248.000000	99.194827  
1247.000000	99.121312  
1246.000000	99.035742  
1245.000000	98.923130  
1244.000000	98.779293  
1243.000000	98.611311  
1242.000000	98.419757  
1241.000000	98.195551  
1240.000000	97.938309  
1239.000000	97.662101  
1238.000000	97.377715  
1237.000000	97.084558  
1236.000000	96.785842  
1235.000000	96.495178  
1234.000000	96.221506  
1233.000000	95.965415  
1232.000000	95.738876  
1231.000000	95.569874  
1230.000000	95.477591  
1229.000000	95.459326  
1228.000000	95.507350  
1227.000000	95.620201  
1226.000000	95.791863  
1225.000000	96.005129  
1224.000000	96.233593  
1223.000000	96.425920  
1222.000000	96.490256  
1221.000000	96.335330  
1220.000000	95.959967  
1219.000000	95.499317  
1218.000000	95.155023  
1217.000000	95.065204  
1216.000000	95.238929  
1215.000000	95.579321  
1214.000000	95.949357  
1213.000000	96.243826  
1212.000000	96.429101  
1211.000000	96.527392  
1210.000000	96.571652  
1209.000000	96.581297  
1208.000000	96.573186  
1207.000000	96.572862  
1206.000000	96.603352  
1205.000000	96.673674  
1204.000000	96.785097  
1203.000000	96.937751  
1202.000000	97.124747  
1201.000000	97.332239  
1200.000000	97.554191  
1199.000000	97.798305  
1198.000000	98.069389  
1197.000000	98.355021  
1196.000000	98.633041  
1195.000000	98.886625  
1194.000000	99.110881  
1193.000000	99.312156  
1192.000000	99.504202  
1191.000000	99.697105  
1190.000000	99.885544  
1189.000000	100.054055 
1188.000000	100.196377 
1187.000000	100.322689 
1186.000000	100.445122 
1185.000000	100.563540 
1184.000000	100.668501 
1183.000000	100.751199 
1182.000000	100.808142 
1181.000000	100.842614 
1180.000000	100.865110 
1179.000000	100.888291 
1178.000000	100.918668 
1177.000000	100.956538 
1176.000000	101.001472 
1175.000000	101.050515 
1174.000000	101.095022 
1173.000000	101.127767 
1172.000000	101.152202 
1171.000000	101.176643 
1170.000000	101.202292 
1169.000000	101.224880 
1168.000000	101.245216 
1167.000000	101.266485 
1166.000000	101.281714 
1165.000000	101.277977 
1164.000000	101.255939 
1163.000000	101.232403 
1162.000000	101.220172 
1161.000000	101.216712 
1160.000000	101.215547 
1159.000000	101.215742 
1158.000000	101.214747 
1157.000000	101.205822 
1156.000000	101.189803 
1155.000000	101.177673 
1154.000000	101.174574 
1153.000000	101.172334 
1152.000000	101.164190 
1151.000000	101.155532 
1150.000000	101.153660 
1149.000000	101.157100 
1148.000000	101.160654 
1147.000000	101.159876 
1146.000000	101.145196 
1145.000000	101.104991 
1144.000000	101.043636 
1143.000000	100.986748 
1142.000000	100.956720 
1141.000000	100.948473 
1140.000000	100.937703 
1139.000000	100.907249 
1138.000000	100.859302 
1137.000000	100.808253 
1136.000000	100.767924 
1135.000000	100.741091 
1134.000000	100.716396 
1133.000000	100.678766 
1132.000000	100.624426 
1131.000000	100.561501 
1130.000000	100.496949 
1129.000000	100.430631 
1128.000000	100.362999 
1127.000000	100.299385 
1126.000000	100.244569 
1125.000000	100.201353 
1124.000000	100.174708 
1123.000000	100.165592 
1122.000000	100.157515 
1121.000000	100.123642 
1120.000000	100.056538 
1119.000000	99.982128  
1118.000000	99.935656  
1117.000000	99.929490  
1116.000000	99.948076  
1115.000000	99.963960  
1114.000000	99.955773  
1113.000000	99.921657  
1112.000000	99.882234  
1111.000000	99.862614  
1110.000000	99.864293  
1109.000000	99.862379  
1108.000000	99.839089  
1107.000000	99.804260  
1106.000000	99.777497  
1105.000000	99.761947  
1104.000000	99.746680  
1103.000000	99.725509  
1102.000000	99.701158  
1101.000000	99.673611  
1100.000000	99.646680  
1099.000000	99.619513  
1098.000000	99.593934  
1097.000000	99.569113  
1096.000000	99.542291  
1095.000000	99.510467  
1094.000000	99.470545  
1093.000000	99.423699  
1092.000000	99.381612  
1091.000000	99.362032  
1090.000000	99.374420  
1089.000000	99.413761  
1088.000000	99.468660  
1087.000000	99.529672  
1086.000000	99.590380  
1085.000000	99.647677  
1084.000000	99.701706  
1083.000000	99.750728  
1082.000000	99.788866  
1081.000000	99.814923  
1080.000000	99.837934  
1079.000000	99.865107  
1078.000000	99.890540  
1077.000000	99.908503  
1076.000000	99.932070  
1075.000000	99.980916  
1074.000000	100.052105 
1073.000000	100.121674 
1072.000000	100.177669 
1071.000000	100.233663 
1070.000000	100.303422 
1069.000000	100.376984 
1068.000000	100.431478 
1067.000000	100.457393 
1066.000000	100.467025 
1065.000000	100.481876 
1064.000000	100.515751 
1063.000000	100.566535 
1062.000000	100.621543 
1061.000000	100.671281 
1060.000000	100.714851 
1059.000000	100.750421 
1058.000000	100.770204 
1057.000000	100.773871 
1056.000000	100.777602 
1055.000000	100.795705 
1054.000000	100.817366 
1053.000000	100.817569 
1052.000000	100.791397 
1051.000000	100.762076 
1050.000000	100.751181 
1049.000000	100.756891 
1048.000000	100.767385 
1047.000000	100.777158 
1046.000000	100.782810 
1045.000000	100.778504 
1044.000000	100.764956 
1043.000000	100.754128 
1042.000000	100.757973 
1041.000000	100.777134 
1040.000000	100.803384 
1039.000000	100.827353 
1038.000000	100.843060 
1037.000000	100.852465 
1036.000000	100.866943 
1035.000000	100.896002 
1034.000000	100.932349 
1033.000000	100.956485 
1032.000000	100.958472 
1031.000000	100.946737 
1030.000000	100.932265 
1029.000000	100.912553 
1028.000000	100.876858 
1027.000000	100.820603 
1026.000000	100.747762 
1025.000000	100.662602 
1024.000000	100.566302 
1023.000000	100.462605 
1022.000000	100.362339 
1021.000000	100.277783 
1020.000000	100.210571 
1019.000000	100.148180 
1018.000000	100.080461 
1017.000000	100.022277 
1016.000000	100.009504 
1015.000000	100.065439 
1014.000000	100.177765 
1013.000000	100.313678 
1012.000000	100.449592 
1011.000000	100.575601 
1010.000000	100.681362 
1009.000000	100.757457 
1008.000000	100.808987 
1007.000000	100.852164 
1006.000000	100.896572 
1005.000000	100.941992 
1004.000000	100.989752 
1003.000000	101.041566 
1002.000000	101.087252 
1001.000000	101.110660 
1000.000000	101.112033 
999.000000	 101.110430 
998.000000	 101.118870 
997.000000	 101.130227 
996.000000	 101.134249 
995.000000	 101.135447 
994.000000	 101.144923 
993.000000	 101.163685 
992.000000	 101.182898 
991.000000	 101.194272 
990.000000	 101.194072 
989.000000	 101.183920 
988.000000	 101.173857 
987.000000	 101.177578 
986.000000	 101.197064 
985.000000	 101.216402 
984.000000	 101.217055 
983.000000	 101.196143 
982.000000	 101.166552 
981.000000	 101.143728 
980.000000	 101.135533 
979.000000	 101.139566 
978.000000	 101.145285 
977.000000	 101.141835 
976.000000	 101.127199 
975.000000	 101.107961 
974.000000	 101.090664 
973.000000	 101.078337 
972.000000	 101.074354 
971.000000	 101.081213 
970.000000	 101.094154 
969.000000	 101.103713 
968.000000	 101.107852 
967.000000	 101.115010 
966.000000	 101.131294 
965.000000	 101.151408 
964.000000	 101.166966 
963.000000	 101.177823 
962.000000	 101.190440 
961.000000	 101.210237 
960.000000	 101.239364 
959.000000	 101.276264 
958.000000	 101.312662 
957.000000	 101.336046 
956.000000	 101.340451 
955.000000	 101.331917 
954.000000	 101.320558 
953.000000	 101.310655 
952.000000	 101.302300 
951.000000	 101.298575 
950.000000	 101.305181 
949.000000	 101.323725 
948.000000	 101.348725 
947.000000	 101.370968 
946.000000	 101.383620 
945.000000	 101.387400 
944.000000	 101.390203 
943.000000	 101.398220 
942.000000	 101.407045 
941.000000	 101.406956 
940.000000	 101.397747 
939.000000	 101.391735 
938.000000	 101.399181 
937.000000	 101.416086 
936.000000	 101.430850 
935.000000	 101.437393 
934.000000	 101.435955 
933.000000	 101.425821 
932.000000	 101.404974 
931.000000	 101.376706 
930.000000	 101.351355 
929.000000	 101.338503 
928.000000	 101.338089 
927.000000	 101.339906 
926.000000	 101.332412 
925.000000	 101.313503 
924.000000	 101.292418 
923.000000	 101.279752 
922.000000	 101.276726 
921.000000	 101.276586 
920.000000	 101.273744 
919.000000	 101.267015 
918.000000	 101.255523 
917.000000	 101.237701 
916.000000	 101.215454 
915.000000	 101.194824 
914.000000	 101.180460 
913.000000	 101.171984 
912.000000	 101.166184 
911.000000	 101.159328 
910.000000	 101.148169 
909.000000	 101.133741 
908.000000	 101.123437 
907.000000	 101.123111 
906.000000	 101.127431 
905.000000	 101.124805 
904.000000	 101.111189 
903.000000	 101.091017 
902.000000	 101.066398 
901.000000	 101.037013 
900.000000	 101.011410 
899.000000	 101.002347 
898.000000	 101.007399 
897.000000	 101.005218 
896.000000	 100.982064 
895.000000	 100.950478 
894.000000	 100.931576 
893.000000	 100.929656 
892.000000	 100.936497 
891.000000	 100.950468 
890.000000	 100.975435 
889.000000	 101.004851 
888.000000	 101.023140 
887.000000	 101.024150 
886.000000	 101.016642 
885.000000	 101.010043 
884.000000	 101.003707 
883.000000	 100.991266 
882.000000	 100.967154 
881.000000	 100.928307 
880.000000	 100.878151 
879.000000	 100.830106 
878.000000	 100.798141 
877.000000	 100.781677 
876.000000	 100.766735 
875.000000	 100.744015 
874.000000	 100.721112 
873.000000	 100.715127 
872.000000	 100.738029 
871.000000	 100.788766 
870.000000	 100.853292 
869.000000	 100.912634 
868.000000	 100.955480 
867.000000	 100.983034 
866.000000	 101.001249 
865.000000	 101.011922 
864.000000	 101.014535 
863.000000	 101.013195 
862.000000	 101.015581 
861.000000	 101.025329 
860.000000	 101.040462 
859.000000	 101.059320 
858.000000	 101.083476 
857.000000	 101.113089 
856.000000	 101.141915 
855.000000	 101.159776 
854.000000	 101.161142 
853.000000	 101.151219 
852.000000	 101.141480 
851.000000	 101.137163 
850.000000	 101.132504 
849.000000	 101.122062 
848.000000	 101.112463 
847.000000	 101.115065 
846.000000	 101.128992 
845.000000	 101.141223 
844.000000	 101.144804 
843.000000	 101.147054 
842.000000	 101.156791 
841.000000	 101.173567 
840.000000	 101.194404 
839.000000	 101.220841 
838.000000	 101.251143 
837.000000	 101.273562 
836.000000	 101.277826 
835.000000	 101.269734 
834.000000	 101.266454 
833.000000	 101.278813 
832.000000	 101.304219 
831.000000	 101.334039 
830.000000	 101.359963 
829.000000	 101.374056 
828.000000	 101.370864 
827.000000	 101.352558 
826.000000	 101.328376 
825.000000	 101.307454 
824.000000	 101.294940 
823.000000	 101.293425 
822.000000	 101.301868 
821.000000	 101.313706 
820.000000	 101.321344 
819.000000	 101.322380 
818.000000	 101.318468 
817.000000	 101.310477 
816.000000	 101.298862 
815.000000	 101.287072 
814.000000	 101.279773 
813.000000	 101.277709 
812.000000	 101.276452 
811.000000	 101.269224 
810.000000	 101.250054 
809.000000	 101.218213 
808.000000	 101.183672 
807.000000	 101.163640 
806.000000	 101.167643 
805.000000	 101.187227 
804.000000	 101.203312 
803.000000	 101.204922 
802.000000	 101.196623 
801.000000	 101.189292 
800.000000	 101.188706 
799.000000	 101.192035 
798.000000	 101.190252 
797.000000	 101.175182 
796.000000	 101.149693 
795.000000	 101.129897 
794.000000	 101.130480 
793.000000	 101.148845 
792.000000	 101.168830 
791.000000	 101.179786 
790.000000	 101.185362 
789.000000	 101.193777 
788.000000	 101.208579 
787.000000	 101.229887 
786.000000	 101.255079 
785.000000	 101.274244 
784.000000	 101.275680 
783.000000	 101.261625 
782.000000	 101.249490 
781.000000	 101.252257 
780.000000	 101.265808 
779.000000	 101.279164 
778.000000	 101.286633 
777.000000	 101.285710 
776.000000	 101.275173 
775.000000	 101.262955 
774.000000	 101.264537 
773.000000	 101.283566 
772.000000	 101.302932 
771.000000	 101.305019 
770.000000	 101.294229 
769.000000	 101.290426 
768.000000	 101.305855 
767.000000	 101.337241 
766.000000	 101.374061 
765.000000	 101.403934 
764.000000	 101.415661 
763.000000	 101.408247 
762.000000	 101.394612 
761.000000	 101.387440 
760.000000	 101.385270 
759.000000	 101.381897 
758.000000	 101.382443 
757.000000	 101.395977 
756.000000	 101.415296 
755.000000	 101.420902 
754.000000	 101.408037 
753.000000	 101.396222 
752.000000	 101.407564 
751.000000	 101.443915 
750.000000	 101.490127 
749.000000	 101.530602 
748.000000	 101.553609 
747.000000	 101.543821 
746.000000	 101.485742 
745.000000	 101.384572 
744.000000	 101.278283 
743.000000	 101.214059 
742.000000	 101.203017 
741.000000	 101.202688 
740.000000	 101.155292 
739.000000	 101.045251 
738.000000	 100.911428 
737.000000	 100.801952 
736.000000	 100.727386 
735.000000	 100.662654 
734.000000	 100.580170 
733.000000	 100.467988 
732.000000	 100.328367 
731.000000	 100.177835 
730.000000	 100.044811 
729.000000	 99.945441  
728.000000	 99.874429  
727.000000	 99.829321  
726.000000	 99.824013  
725.000000	 99.872720  
724.000000	 99.963903  
723.000000	 100.058741 
722.000000	 100.120157 
721.000000	 100.148630 
720.000000	 100.185528 
719.000000	 100.263309 
718.000000	 100.365695 
717.000000	 100.452057 
716.000000	 100.498103 
715.000000	 100.507580 
714.000000	 100.495630 
713.000000	 100.471247 
712.000000	 100.445096 
711.000000	 100.433666 
710.000000	 100.453573 
709.000000	 100.476490 
708.000000	 100.489482 
707.000000	 100.503409 
706.000000	 100.527959 
705.000000	 100.561272 
704.000000	 100.595476 
703.000000	 100.624825 
702.000000	 100.649569 
701.000000	 100.673932 
700.000000	 100.701219 
699.000000	 100.732906 
698.000000	 100.767947 
697.000000	 100.803302 
696.000000	 100.837150 
695.000000	 100.869656 
694.000000	 100.902399 
693.000000	 100.936333 
692.000000	 100.970410 
691.000000	 101.004035 
690.000000	 101.037757 
689.000000	 101.072027 
688.000000	 101.106073 
687.000000	 101.137387 
686.000000	 101.164031 
685.000000	 101.186182 
684.000000	 101.205044 
683.000000	 101.222343 
682.000000	 101.239767 
681.000000	 101.257924 
680.000000	 101.275766 
679.000000	 101.292075 
678.000000	 101.306376 
677.000000	 101.316315 
676.000000	 101.324747 
675.000000	 101.333344 
674.000000	 101.339818 
673.000000	 101.346046 
672.000000	 101.363456 
671.000000	 101.408197 
670.000000	 101.496975 
669.000000	 101.629492 
668.000000	 101.713583 
667.000000	 101.647842 
666.000000	 101.509296 
665.000000	 101.422985 
664.000000	 101.385983 
663.000000	 101.376237 
662.000000	 101.381674 
661.000000	 101.392491 
660.000000	 101.402627 
659.000000	 101.411211 
658.000000	 101.418340 
657.000000	 101.419271 
656.000000	 101.414028 
655.000000	 101.406745 
654.000000	 101.400842 
653.000000	 101.397599 
652.000000	 101.398475 
651.000000	 101.402671 
650.000000	 101.412423 
