# Supplementary material for: Characterization of Ingested Microplastics in a Regional Endemic Lizard Apathya cappadocica (Werner, 1902) from Türkiye
Source: Biology (Basel). 2025 Oct 21;14(10):1457. doi: 10.3390/biology14101457 (PMC12561676; doi:10.3390/biology14101457)
Supplement: Supplementary file 1 [file biology-14-01457-s001.zip › biology-3832026-Supplementary materials/Supplementary material Figure S1-27/FTIR SPECTRA/Figure S25-k85-3.asc]

PE IR                   SPECTRUM    ASCII       PEDS        1.60        
  -1
~SP.SP
25/07/17
11:06:03.00
25/07/17
11:06:11.00
Administrator

650.000000
2


SPECTRUM 100,CPU32 MAIN 00.02.8200 12-DECEMBER-2006 10:00:00
MIR TGS
MIR
OPTKBR
79161
0.200000

4.000000
STRONG
RATIO
SPECTRUM
MAGNITUDE
UNIVERSAL ATR
DOUBLE

COMBINED


0


#HDR
-1
-1
#GR
CM-1
%T
0.00002384185791015625
0.0
4000.000000
-1.000000
3351
8
98.462590
88.193954
#DATA
4000.000000	98.084417 
3999.000000	98.081705 
3998.000000	98.075003 
3997.000000	98.061141 
3996.000000	98.045137 
3995.000000	98.032432 
3994.000000	98.026262 
3993.000000	98.025088 
3992.000000	98.025260 
3991.000000	98.024070 
3990.000000	98.021408 
3989.000000	98.019064 
3988.000000	98.018833 
3987.000000	98.020940 
3986.000000	98.024668 
3985.000000	98.029392 
3984.000000	98.034303 
3983.000000	98.037987 
3982.000000	98.039356 
3981.000000	98.039305 
3980.000000	98.039865 
3979.000000	98.041670 
3978.000000	98.043503 
3977.000000	98.043706 
3976.000000	98.041619 
3975.000000	98.037899 
3974.000000	98.034580 
3973.000000	98.034525 
3972.000000	98.039083 
3971.000000	98.046325 
3970.000000	98.051501 
3969.000000	98.050397 
3968.000000	98.042506 
3967.000000	98.030268 
3966.000000	98.016576 
3965.000000	98.003196 
3964.000000	97.991264 
3963.000000	97.982083 
3962.000000	97.977119 
3961.000000	97.976602 
3960.000000	97.978512 
3959.000000	97.980458 
3958.000000	97.981594 
3957.000000	97.982815 
3956.000000	97.985409 
3955.000000	97.988960 
3954.000000	97.991492 
3953.000000	97.991439 
3952.000000	97.988940 
3951.000000	97.985227 
3950.000000	97.980048 
3949.000000	97.971676 
3948.000000	97.960138 
3947.000000	97.948726 
3946.000000	97.942567 
3945.000000	97.944798 
3944.000000	97.953220 
3943.000000	97.960425 
3942.000000	97.960388 
3941.000000	97.954918 
3940.000000	97.950490 
3939.000000	97.950878 
3938.000000	97.953737 
3937.000000	97.953601 
3936.000000	97.947449 
3935.000000	97.935947 
3934.000000	97.922262 
3933.000000	97.910480 
3932.000000	97.904142 
3931.000000	97.904147 
3930.000000	97.907492 
3929.000000	97.912299 
3928.000000	97.919763 
3927.000000	97.930347 
3926.000000	97.940372 
3925.000000	97.943261 
3924.000000	97.935470 
3923.000000	97.919427 
3922.000000	97.899959 
3921.000000	97.880334 
3920.000000	97.862005 
3919.000000	97.846551 
3918.000000	97.837362 
3917.000000	97.837306 
3916.000000	97.846077 
3915.000000	97.859888 
3914.000000	97.874093 
3913.000000	97.884750 
3912.000000	97.889508 
3911.000000	97.889105 
3910.000000	97.885883 
3909.000000	97.880826 
3908.000000	97.872587 
3907.000000	97.858701 
3906.000000	97.838439 
3905.000000	97.814524 
3904.000000	97.793134 
3903.000000	97.782523 
3902.000000	97.786625 
3901.000000	97.801075 
3900.000000	97.815895 
3899.000000	97.822197 
3898.000000	97.818557 
3897.000000	97.809302 
3896.000000	97.798906 
3895.000000	97.790842 
3894.000000	97.787807 
3893.000000	97.790385 
3892.000000	97.794670 
3891.000000	97.795327 
3890.000000	97.790671 
3889.000000	97.782857 
3888.000000	97.775441 
3887.000000	97.772176 
3886.000000	97.771561 
3885.000000	97.768682 
3884.000000	97.762423 
3883.000000	97.757846 
3882.000000	97.760387 
3881.000000	97.767813 
3880.000000	97.770961 
3879.000000	97.765059 
3878.000000	97.754829 
3877.000000	97.748003 
3876.000000	97.748291 
3875.000000	97.749183 
3874.000000	97.737765 
3873.000000	97.708879 
3872.000000	97.673058 
3871.000000	97.648004 
3870.000000	97.640034 
3869.000000	97.640919 
3868.000000	97.639767 
3867.000000	97.634156 
3866.000000	97.631418 
3865.000000	97.638212 
3864.000000	97.651194 
3863.000000	97.661628 
3862.000000	97.664049 
3861.000000	97.660699 
3860.000000	97.657412 
3859.000000	97.656684 
3858.000000	97.654246 
3857.000000	97.645130 
3856.000000	97.631040 
3855.000000	97.623852 
3854.000000	97.619900 
3853.000000	97.612186 
3852.000000	97.610558 
3851.000000	97.618508 
3850.000000	97.627962 
3849.000000	97.635883 
3848.000000	97.642289 
3847.000000	97.648817 
3846.000000	97.655981 
3845.000000	97.661076 
3844.000000	97.660083 
3843.000000	97.652033 
3842.000000	97.638377 
3841.000000	97.621753 
3840.000000	97.607167 
3839.000000	97.601707 
3838.000000	97.609512 
3837.000000	97.626308 
3836.000000	97.643334 
3835.000000	97.655973 
3834.000000	97.663786 
3833.000000	97.667786 
3832.000000	97.668783 
3831.000000	97.667760 
3830.000000	97.667755 
3829.000000	97.671970 
3828.000000	97.679958 
3827.000000	97.686597 
3826.000000	97.684393 
3825.000000	97.668660 
3824.000000	97.644790 
3823.000000	97.631966 
3822.000000	97.641634 
3821.000000	97.658734 
3820.000000	97.662554 
3819.000000	97.652122 
3818.000000	97.638601 
3817.000000	97.639936 
3816.000000	97.665091 
3815.000000	97.704328 
3814.000000	97.740481 
3813.000000	97.762600 
3812.000000	97.769458 
3811.000000	97.762550 
3810.000000	97.742270 
3809.000000	97.711462 
3808.000000	97.675994 
3807.000000	97.640774 
3806.000000	97.609073 
3805.000000	97.581309 
3804.000000	97.559943 
3803.000000	97.562558 
3802.000000	97.597872 
3801.000000	97.646696 
3800.000000	97.685216 
3799.000000	97.708449 
3798.000000	97.724286 
3797.000000	97.745757 
3796.000000	97.777252 
3795.000000	97.815119 
3794.000000	97.853950 
3793.000000	97.890891 
3792.000000	97.923405 
3791.000000	97.947489 
3790.000000	97.958268 
3789.000000	97.957167 
3788.000000	97.954690 
3787.000000	97.961664 
3786.000000	97.976827 
3785.000000	97.985535 
3784.000000	97.974430 
3783.000000	97.948496 
3782.000000	97.929889 
3781.000000	97.936432 
3780.000000	97.958979 
3779.000000	97.971080 
3778.000000	97.963430 
3777.000000	97.947491 
3776.000000	97.934063 
3775.000000	97.923268 
3774.000000	97.906020 
3773.000000	97.874047 
3772.000000	97.830830 
3771.000000	97.790885 
3770.000000	97.760234 
3769.000000	97.734955 
3768.000000	97.714407 
3767.000000	97.699395 
3766.000000	97.690433 
3765.000000	97.685936 
3764.000000	97.680332 
3763.000000	97.672140 
3762.000000	97.669289 
3761.000000	97.678440 
3760.000000	97.685199 
3759.000000	97.663118 
3758.000000	97.606207 
3757.000000	97.531785 
3756.000000	97.456531 
3755.000000	97.387429 
3754.000000	97.320342 
3753.000000	97.238555 
3752.000000	97.121004 
3751.000000	96.984294 
3750.000000	96.891970 
3749.000000	96.874672 
3748.000000	96.906183 
3747.000000	96.948848 
3746.000000	96.997355 
3745.000000	97.050502 
3744.000000	97.096573 
3743.000000	97.130199 
3742.000000	97.139190 
3741.000000	97.112093 
3740.000000	97.062941 
3739.000000	97.015297 
3738.000000	96.990866 
3737.000000	96.995233 
3736.000000	97.014370 
3735.000000	97.034534 
3734.000000	97.049948 
3733.000000	97.061550 
3732.000000	97.077598 
3731.000000	97.100835 
3730.000000	97.116653 
3729.000000	97.110183 
3728.000000	97.086836 
3727.000000	97.065683 
3726.000000	97.059731 
3725.000000	97.068154 
3724.000000	97.088739 
3723.000000	97.123416 
3722.000000	97.171464 
3721.000000	97.229387 
3720.000000	97.290364 
3719.000000	97.346122 
3718.000000	97.390459 
3717.000000	97.418941 
3716.000000	97.425343 
3715.000000	97.404833 
3714.000000	97.358894 
3713.000000	97.297635 
3712.000000	97.240414 
3711.000000	97.214214 
3710.000000	97.232841 
3709.000000	97.281133 
3708.000000	97.334841 
3707.000000	97.377272 
3706.000000	97.403710 
3705.000000	97.423849 
3704.000000	97.452513 
3703.000000	97.493361 
3702.000000	97.529680 
3701.000000	97.542850 
3700.000000	97.533588 
3699.000000	97.516863 
3698.000000	97.504286 
3697.000000	97.497836 
3696.000000	97.490626 
3695.000000	97.477723 
3694.000000	97.464702 
3693.000000	97.464042 
3692.000000	97.481339 
3691.000000	97.508611 
3690.000000	97.531152 
3689.000000	97.542889 
3688.000000	97.552895 
3687.000000	97.565534 
3686.000000	97.572440 
3685.000000	97.566796 
3684.000000	97.552324 
3683.000000	97.540420 
3682.000000	97.540154 
3681.000000	97.549138 
3680.000000	97.551734 
3679.000000	97.532121 
3678.000000	97.491342 
3677.000000	97.458281 
3676.000000	97.451996 
3675.000000	97.457478 
3674.000000	97.451516 
3673.000000	97.434809 
3672.000000	97.425267 
3671.000000	97.449752 
3670.000000	97.504800 
3669.000000	97.554117 
3668.000000	97.579158 
3667.000000	97.590805 
3666.000000	97.605034 
3665.000000	97.631154 
3664.000000	97.665282 
3663.000000	97.693950 
3662.000000	97.703139 
3661.000000	97.686760 
3660.000000	97.649794 
3659.000000	97.605373 
3658.000000	97.569351 
3657.000000	97.551138 
3656.000000	97.547807 
3655.000000	97.549958 
3654.000000	97.546820 
3653.000000	97.533074 
3652.000000	97.510548 
3651.000000	97.478060 
3650.000000	97.438268 
3649.000000	97.419991 
3648.000000	97.442539 
3647.000000	97.480842 
3646.000000	97.507089 
3645.000000	97.519555 
3644.000000	97.528779 
3643.000000	97.542333 
3642.000000	97.560454 
3641.000000	97.575911 
3640.000000	97.580727 
3639.000000	97.571650 
3638.000000	97.551294 
3637.000000	97.526151 
3636.000000	97.502143 
3635.000000	97.482328 
3634.000000	97.464232 
3633.000000	97.440911 
3632.000000	97.406416 
3631.000000	97.364178 
3630.000000	97.325083 
3629.000000	97.299520 
3628.000000	97.298378 
3627.000000	97.320435 
3626.000000	97.350081 
3625.000000	97.379244 
3624.000000	97.411671 
3623.000000	97.449786 
3622.000000	97.489273 
3621.000000	97.521693 
3620.000000	97.535000 
3619.000000	97.521617 
3618.000000	97.492101 
3617.000000	97.465489 
3616.000000	97.452404 
3615.000000	97.451622 
3614.000000	97.449974 
3613.000000	97.430799 
3612.000000	97.392997 
3611.000000	97.354717 
3610.000000	97.338600 
3609.000000	97.356140 
3608.000000	97.398189 
3607.000000	97.443089 
3606.000000	97.475193 
3605.000000	97.493384 
3604.000000	97.505590 
3603.000000	97.518456 
3602.000000	97.531520 
3601.000000	97.540747 
3600.000000	97.542484 
3599.000000	97.537240 
3598.000000	97.531242 
3597.000000	97.530048 
3596.000000	97.533931 
3595.000000	97.539483 
3594.000000	97.542111 
3593.000000	97.539046 
3592.000000	97.531506 
3591.000000	97.524368 
3590.000000	97.525869 
3589.000000	97.540778 
3588.000000	97.560952 
3587.000000	97.572860 
3586.000000	97.572600 
3585.000000	97.569501 
3584.000000	97.575045 
3583.000000	97.593559 
3582.000000	97.620994 
3581.000000	97.648685 
3580.000000	97.668327 
3579.000000	97.678249 
3578.000000	97.683461 
3577.000000	97.690998 
3576.000000	97.702178 
3575.000000	97.712573 
3574.000000	97.716487 
3573.000000	97.710263 
3572.000000	97.693691 
3571.000000	97.668743 
3570.000000	97.639182 
3569.000000	97.611246 
3568.000000	97.593122 
3567.000000	97.592968 
3566.000000	97.606737 
3565.000000	97.622263 
3564.000000	97.637553 
3563.000000	97.663810 
3562.000000	97.705403 
3561.000000	97.751537 
3560.000000	97.785323 
3559.000000	97.799086 
3558.000000	97.799126 
3557.000000	97.797233 
3556.000000	97.799338 
3555.000000	97.802529 
3554.000000	97.799934 
3553.000000	97.785625 
3552.000000	97.758687 
3551.000000	97.724789 
3550.000000	97.691899 
3549.000000	97.665893 
3548.000000	97.649653 
3547.000000	97.645499 
3546.000000	97.656541 
3545.000000	97.682226 
3544.000000	97.716084 
3543.000000	97.751590 
3542.000000	97.786312 
3541.000000	97.818581 
3540.000000	97.845594 
3539.000000	97.863389 
3538.000000	97.870857 
3537.000000	97.870109 
3536.000000	97.865202 
3535.000000	97.860268 
3534.000000	97.857265 
3533.000000	97.855922 
3532.000000	97.853096 
3531.000000	97.845390 
3530.000000	97.830191 
3529.000000	97.807465 
3528.000000	97.781097 
3527.000000	97.758416 
3526.000000	97.746975 
3525.000000	97.751227 
3524.000000	97.770592 
3523.000000	97.799359 
3522.000000	97.828932 
3521.000000	97.850907 
3520.000000	97.860711 
3519.000000	97.858594 
3518.000000	97.850063 
3517.000000	97.842377 
3516.000000	97.839810 
3515.000000	97.841474 
3514.000000	97.842978 
3513.000000	97.841078 
3512.000000	97.837394 
3511.000000	97.837202 
3510.000000	97.843121 
3509.000000	97.851508 
3508.000000	97.856265 
3507.000000	97.856396 
3506.000000	97.856066 
3505.000000	97.858425 
3504.000000	97.861327 
3503.000000	97.860922 
3502.000000	97.857200 
3501.000000	97.853828 
3500.000000	97.853713 
3499.000000	97.855836 
3498.000000	97.856836 
3497.000000	97.854403 
3496.000000	97.848996 
3495.000000	97.843199 
3494.000000	97.839729 
3493.000000	97.839440 
3492.000000	97.841036 
3491.000000	97.842317 
3490.000000	97.842069 
3489.000000	97.840768 
3488.000000	97.839375 
3487.000000	97.837949 
3486.000000	97.836002 
3485.000000	97.833688 
3484.000000	97.831842 
3483.000000	97.830990 
3482.000000	97.830811 
3481.000000	97.830700 
3480.000000	97.830414 
3479.000000	97.830069 
3478.000000	97.829590 
3477.000000	97.828592 
3476.000000	97.826873 
3475.000000	97.824676 
3474.000000	97.822454 
3473.000000	97.820458 
3472.000000	97.818688 
3471.000000	97.817192 
3470.000000	97.816094 
3469.000000	97.815387 
3468.000000	97.814904 
3467.000000	97.814579 
3466.000000	97.814663 
3465.000000	97.815411 
3464.000000	97.816615 
3463.000000	97.817571 
3462.000000	97.817642 
3461.000000	97.816795 
3460.000000	97.815660 
3459.000000	97.815229 
3458.000000	97.816018 
3457.000000	97.817784 
3456.000000	97.819796 
3455.000000	97.821545 
3454.000000	97.822993 
3453.000000	97.824191 
3452.000000	97.825019 
3451.000000	97.825444 
3450.000000	97.825895 
3449.000000	97.827036 
3448.000000	97.829102 
3447.000000	97.831674 
3446.000000	97.834128 
3445.000000	97.836373 
3444.000000	97.838809 
3443.000000	97.841718 
3442.000000	97.844856 
3441.000000	97.847579 
3440.000000	97.849411 
3439.000000	97.850424 
3438.000000	97.851284 
3437.000000	97.852736 
3436.000000	97.855085 
3435.000000	97.858138 
3434.000000	97.861473 
3433.000000	97.864859 
3432.000000	97.868334 
3431.000000	97.872132 
3430.000000	97.876332 
3429.000000	97.880666 
3428.000000	97.884664 
3427.000000	97.887984 
3426.000000	97.890599 
3425.000000	97.892694 
3424.000000	97.894620 
3423.000000	97.896915 
3422.000000	97.899975 
3421.000000	97.903552 
3420.000000	97.906846 
3419.000000	97.909274 
3418.000000	97.911055 
3417.000000	97.912977 
3416.000000	97.915825 
3415.000000	97.919937 
3414.000000	97.924913 
3413.000000	97.929789 
3412.000000	97.933824 
3411.000000	97.937127 
3410.000000	97.940236 
3409.000000	97.943260 
3408.000000	97.945950 
3407.000000	97.948391 
3406.000000	97.950981 
3405.000000	97.953530 
3404.000000	97.955007 
3403.000000	97.954409 
3402.000000	97.951787 
3401.000000	97.948699 
3400.000000	97.947618 
3399.000000	97.950363 
3398.000000	97.956739 
3397.000000	97.964316 
3396.000000	97.970331 
3395.000000	97.974059 
3394.000000	97.976456 
3393.000000	97.978114 
3392.000000	97.978341 
3391.000000	97.976563 
3390.000000	97.973892 
3389.000000	97.972536 
3388.000000	97.973861 
3387.000000	97.977460 
3386.000000	97.981690 
3385.000000	97.984701 
3384.000000	97.985356 
3383.000000	97.983919 
3382.000000	97.982342 
3381.000000	97.983228 
3380.000000	97.987788 
3379.000000	97.994783 
3378.000000	98.001324 
3377.000000	98.005303 
3376.000000	98.006796 
3375.000000	98.007400 
3374.000000	98.008448 
3373.000000	98.009879 
3372.000000	98.010703 
3371.000000	98.010084 
3370.000000	98.007864 
3369.000000	98.004397 
3368.000000	98.000326 
3367.000000	97.996453 
3366.000000	97.993540 
3365.000000	97.991843 
3364.000000	97.990898 
3363.000000	97.990001 
3362.000000	97.989040 
3361.000000	97.988820 
3360.000000	97.990491 
3359.000000	97.994417 
3358.000000	97.999274 
3357.000000	98.002506 
3356.000000	98.002291 
3355.000000	97.999441 
3354.000000	97.996771 
3353.000000	97.996456 
3352.000000	97.998439 
3351.000000	98.001338 
3350.000000	98.003845 
3349.000000	98.004758 
3348.000000	98.003180 
3347.000000	97.999749 
3346.000000	97.996998 
3345.000000	97.996717 
3344.000000	97.997041 
3343.000000	97.994304 
3342.000000	97.987843 
3341.000000	97.981594 
3340.000000	97.979792 
3339.000000	97.982438 
3338.000000	97.986205 
3337.000000	97.988429 
3336.000000	97.989136 
3335.000000	97.988861 
3334.000000	97.986768 
3333.000000	97.981966 
3332.000000	97.975324 
3331.000000	97.969184 
3330.000000	97.965239 
3329.000000	97.963243 
3328.000000	97.961863 
3327.000000	97.960175 
3326.000000	97.958300 
3325.000000	97.957036 
3324.000000	97.957367 
3323.000000	97.960024 
3322.000000	97.964764 
3321.000000	97.969886 
3320.000000	97.973007 
3319.000000	97.973045 
3318.000000	97.971097 
3317.000000	97.969185 
3316.000000	97.968240 
3315.000000	97.967724 
3314.000000	97.966866 
3313.000000	97.965568 
3312.000000	97.964108 
3311.000000	97.962639 
3310.000000	97.961275 
3309.000000	97.960289 
3308.000000	97.959934 
3307.000000	97.960192 
3306.000000	97.960835 
3305.000000	97.961614 
3304.000000	97.962298 
3303.000000	97.962648 
3302.000000	97.962534 
3301.000000	97.962080 
3300.000000	97.961635 
3299.000000	97.961540 
3298.000000	97.961854 
3297.000000	97.962347 
3296.000000	97.962663 
3295.000000	97.962637 
3294.000000	97.962393 
3293.000000	97.962218 
3292.000000	97.962313 
3291.000000	97.962653 
3290.000000	97.963073 
3289.000000	97.963401 
3288.000000	97.963567 
3287.000000	97.963567 
3286.000000	97.963387 
3285.000000	97.963044 
3284.000000	97.962620 
3283.000000	97.962202 
3282.000000	97.961834 
3281.000000	97.961517 
3280.000000	97.961239 
3279.000000	97.960982 
3278.000000	97.960741 
3277.000000	97.960527 
3276.000000	97.960351 
3275.000000	97.960227 
3274.000000	97.960181 
3273.000000	97.960239 
3272.000000	97.960412 
3271.000000	97.960679 
3270.000000	97.960975 
3269.000000	97.961223 
3268.000000	97.961357 
3267.000000	97.961350 
3266.000000	97.961208 
3265.000000	97.960965 
3264.000000	97.960658 
3263.000000	97.960327 
3262.000000	97.960015 
3261.000000	97.959777 
3260.000000	97.959647 
3259.000000	97.959559 
3258.000000	97.959326 
3257.000000	97.958765 
3256.000000	97.957880 
3255.000000	97.956936 
3254.000000	97.956292 
3253.000000	97.956182 
3252.000000	97.956545 
3251.000000	97.956979 
3250.000000	97.956948 
3249.000000	97.956189 
3248.000000	97.955068 
3247.000000	97.954455 
3246.000000	97.955094 
3245.000000	97.956921 
3244.000000	97.958919 
3243.000000	97.959809 
3242.000000	97.958990 
3241.000000	97.956872 
3240.000000	97.954535 
3239.000000	97.953215 
3238.000000	97.954041 
3237.000000	97.957532 
3236.000000	97.962936 
3235.000000	97.968178 
3234.000000	97.971393 
3233.000000	97.972616 
3232.000000	97.973219 
3231.000000	97.973636 
3230.000000	97.972171 
3229.000000	97.966584 
3228.000000	97.956591 
3227.000000	97.944833 
3226.000000	97.935689 
3225.000000	97.932617 
3224.000000	97.935865 
3223.000000	97.942146 
3222.000000	97.946896 
3221.000000	97.947856 
3220.000000	97.946227 
3219.000000	97.944608 
3218.000000	97.944551 
3217.000000	97.946225 
3216.000000	97.949633 
3215.000000	97.954985 
3214.000000	97.961904 
3213.000000	97.968779 
3212.000000	97.973280 
3211.000000	97.973850 
3210.000000	97.970825 
3209.000000	97.966579 
3208.000000	97.964266 
3207.000000	97.965476 
3206.000000	97.968675 
3205.000000	97.970081 
3204.000000	97.966936 
3203.000000	97.960080 
3202.000000	97.953231 
3201.000000	97.949393 
3200.000000	97.948315 
3199.000000	97.947582 
3198.000000	97.945613 
3197.000000	97.943080 
3196.000000	97.941650 
3195.000000	97.942001 
3194.000000	97.943334 
3193.000000	97.944176 
3192.000000	97.943448 
3191.000000	97.941141 
3190.000000	97.938396 
3189.000000	97.936836 
3188.000000	97.937271 
3187.000000	97.939025 
3186.000000	97.940456 
3185.000000	97.940350 
3184.000000	97.938788 
3183.000000	97.936761 
3182.000000	97.935363 
3181.000000	97.935202 
3180.000000	97.936171 
3179.000000	97.937477 
3178.000000	97.938006 
3177.000000	97.937018 
3176.000000	97.934676 
3175.000000	97.932140 
3174.000000	97.931061 
3173.000000	97.932389 
3172.000000	97.935122 
3171.000000	97.936415 
3170.000000	97.933731 
3169.000000	97.926973 
3168.000000	97.918838 
3167.000000	97.912824 
3166.000000	97.910917 
3165.000000	97.913286 
3164.000000	97.918807 
3163.000000	97.925492 
3162.000000	97.931307 
3161.000000	97.935152 
3160.000000	97.937317 
3159.000000	97.938743 
3158.000000	97.939886 
3157.000000	97.940614 
3156.000000	97.940883 
3155.000000	97.940956 
3154.000000	97.941054 
3153.000000	97.941314 
3152.000000	97.942288 
3151.000000	97.944865 
3150.000000	97.949037 
3149.000000	97.952959 
3148.000000	97.954064 
3147.000000	97.951204 
3146.000000	97.945214 
3145.000000	97.937735 
3144.000000	97.930244 
3143.000000	97.924147 
3142.000000	97.920871 
3141.000000	97.920781 
3140.000000	97.922198 
3139.000000	97.922392 
3138.000000	97.919800 
3137.000000	97.915180 
3136.000000	97.910725 
3135.000000	97.908333 
3134.000000	97.908268 
3133.000000	97.908907 
3132.000000	97.907979 
3131.000000	97.904780 
3130.000000	97.900734 
3129.000000	97.897160 
3128.000000	97.893198 
3127.000000	97.887459 
3126.000000	97.880931 
3125.000000	97.876219 
3124.000000	97.874010 
3123.000000	97.871930 
3122.000000	97.867425 
3121.000000	97.860546 
3120.000000	97.853468 
3119.000000	97.848177 
3118.000000	97.844957 
3117.000000	97.842428 
3116.000000	97.838358 
3115.000000	97.831212 
3114.000000	97.821790 
3113.000000	97.813124 
3112.000000	97.807789 
3111.000000	97.805568 
3110.000000	97.803937 
3109.000000	97.800597 
3108.000000	97.794929 
3107.000000	97.787285 
3106.000000	97.777835 
3105.000000	97.766791 
3104.000000	97.755189 
3103.000000	97.744792 
3102.000000	97.737119 
3101.000000	97.732517 
3100.000000	97.730007 
3099.000000	97.727666 
3098.000000	97.723427 
3097.000000	97.715841 
3096.000000	97.704673 
3095.000000	97.691239 
3094.000000	97.678001 
3093.000000	97.667282 
3092.000000	97.660113 
3091.000000	97.655851 
3090.000000	97.652519 
3089.000000	97.647937 
3088.000000	97.641141 
3087.000000	97.633396 
3086.000000	97.627208 
3085.000000	97.623518 
3084.000000	97.620080 
3083.000000	97.613672 
3082.000000	97.604075 
3081.000000	97.594337 
3080.000000	97.586797 
3079.000000	97.580513 
3078.000000	97.574088 
3077.000000	97.569360 
3076.000000	97.569971 
3075.000000	97.576318 
3074.000000	97.583768 
3073.000000	97.586803 
3072.000000	97.583319 
3071.000000	97.574570 
3070.000000	97.561749 
3069.000000	97.544874 
3068.000000	97.525813 
3067.000000	97.510212 
3066.000000	97.503905 
3065.000000	97.507055 
3064.000000	97.513293 
3063.000000	97.515190 
3062.000000	97.509943 
3061.000000	97.499523 
3060.000000	97.487625 
3059.000000	97.477272 
3058.000000	97.470434 
3057.000000	97.467997 
3056.000000	97.469576 
3055.000000	97.473991 
3054.000000	97.479403 
3053.000000	97.483177 
3052.000000	97.481669 
3051.000000	97.471961 
3050.000000	97.454610 
3049.000000	97.434237 
3048.000000	97.416309 
3047.000000	97.402533 
3046.000000	97.390188 
3045.000000	97.376327 
3044.000000	97.361337 
3043.000000	97.347585 
3042.000000	97.334926 
3041.000000	97.318516 
3040.000000	97.292422 
3039.000000	97.255468 
3038.000000	97.214233 
3037.000000	97.179727 
3036.000000	97.159109 
3035.000000	97.148905 
3034.000000	97.136438 
3033.000000	97.110073 
3032.000000	97.069816 
3031.000000	97.027569 
3030.000000	96.996623 
3029.000000	96.981304 
3028.000000	96.976652 
3027.000000	96.975204 
3026.000000	96.971942 
3025.000000	96.964259 
3024.000000	96.951630 
3023.000000	96.937840 
3022.000000	96.930481 
3021.000000	96.933776 
3020.000000	96.941714 
3019.000000	96.941063 
3018.000000	96.923864 
3017.000000	96.896252 
3016.000000	96.873993 
3015.000000	96.869108 
3014.000000	96.882175 
3013.000000	96.903604 
3012.000000	96.920040 
3011.000000	96.922345 
3010.000000	96.909105 
3009.000000	96.886233 
3008.000000	96.864652 
3007.000000	96.855292 
3006.000000	96.862634 
3005.000000	96.880968 
3004.000000	96.897567 
3003.000000	96.902230 
3002.000000	96.895518 
3001.000000	96.887768 
3000.000000	96.889288 
2999.000000	96.901070 
2998.000000	96.914925 
2997.000000	96.922030 
2996.000000	96.920966 
2995.000000	96.917445 
2994.000000	96.917787 
2993.000000	96.923594 
2992.000000	96.932265 
2991.000000	96.941184 
2990.000000	96.950597 
2989.000000	96.962532 
2988.000000	96.977470 
2987.000000	96.992946 
2986.000000	97.006116 
2985.000000	97.017016 
2984.000000	97.027725 
2983.000000	97.038059 
2982.000000	97.043989 
2981.000000	97.041512 
2980.000000	97.030951 
2979.000000	97.016155 
2978.000000	96.999995 
2977.000000	96.980952 
2976.000000	96.951941 
2975.000000	96.901115 
2974.000000	96.818313 
2973.000000	96.708540 
2972.000000	96.601289 
2971.000000	96.537897 
2970.000000	96.543434 
2969.000000	96.611227 
2968.000000	96.710541 
2967.000000	96.808962 
2966.000000	96.888914 
2965.000000	96.945561 
2964.000000	96.979422 
2963.000000	96.995084 
2962.000000	97.001246 
2961.000000	97.005607 
2960.000000	97.009380 
2959.000000	97.009225 
2958.000000	97.004043 
2957.000000	96.997755 
2956.000000	96.995417 
2955.000000	96.998437 
2954.000000	97.004157 
2953.000000	97.009139 
2952.000000	97.012422 
2951.000000	97.015830 
2950.000000	97.021214 
2949.000000	97.027667 
2948.000000	97.032472 
2947.000000	97.034822 
2946.000000	97.037078 
2945.000000	97.041305 
2944.000000	97.046205 
2943.000000	97.049411 
2942.000000	97.052320 
2941.000000	97.060425 
2940.000000	97.078188 
2939.000000	97.104437 
2938.000000	97.133123 
2937.000000	97.158039 
2936.000000	97.176994 
2935.000000	97.192021 
2934.000000	97.205804 
2933.000000	97.218246 
2932.000000	97.227510 
2931.000000	97.234749 
2930.000000	97.245337 
2929.000000	97.263177 
2928.000000	97.284877 
2927.000000	97.301393 
2926.000000	97.307145 
2925.000000	97.305061 
2924.000000	97.302228 
2923.000000	97.303973 
2922.000000	97.311659 
2921.000000	97.324333 
2920.000000	97.340777 
2919.000000	97.361015 
2918.000000	97.386843 
2917.000000	97.419231 
2916.000000	97.454303 
2915.000000	97.484054 
2914.000000	97.503477 
2913.000000	97.515546 
2912.000000	97.527674 
2911.000000	97.543394 
2910.000000	97.560030 
2909.000000	97.574196 
2908.000000	97.586489 
2907.000000	97.599741 
2906.000000	97.614595 
2905.000000	97.629960 
2904.000000	97.646656 
2903.000000	97.667760 
2902.000000	97.693095 
2901.000000	97.719589 
2900.000000	97.738968 
2899.000000	97.747468 
2898.000000	97.746131 
2897.000000	97.737559 
2896.000000	97.724298 
2895.000000	97.710718 
2894.000000	97.703117 
2893.000000	97.705000 
2892.000000	97.713273 
2891.000000	97.721478 
2890.000000	97.726540 
2889.000000	97.730621 
2888.000000	97.737350 
2887.000000	97.748403 
2886.000000	97.763261 
2885.000000	97.779204 
2884.000000	97.790935 
2883.000000	97.793057 
2882.000000	97.784891 
2881.000000	97.771734 
2880.000000	97.760616 
2879.000000	97.755337 
2878.000000	97.755866 
2877.000000	97.760215 
2876.000000	97.765155 
2875.000000	97.766954 
2874.000000	97.764164 
2873.000000	97.759713 
2872.000000	97.758701 
2871.000000	97.763757 
2870.000000	97.773204 
2869.000000	97.782946 
2868.000000	97.788999 
2867.000000	97.788939 
2866.000000	97.783014 
2865.000000	97.774693 
2864.000000	97.768868 
2863.000000	97.768297 
2862.000000	97.772248 
2861.000000	97.778387 
2860.000000	97.785156 
2859.000000	97.791922 
2858.000000	97.797915 
2857.000000	97.802341 
2856.000000	97.805637 
2855.000000	97.809764 
2854.000000	97.816701 
2853.000000	97.826524 
2852.000000	97.836798 
2851.000000	97.844094 
2850.000000	97.846604 
2849.000000	97.845527 
2848.000000	97.844176 
2847.000000	97.845206 
2846.000000	97.848472 
2845.000000	97.851777 
2844.000000	97.853544 
2843.000000	97.854241 
2842.000000	97.854985 
2841.000000	97.855665 
2840.000000	97.855489 
2839.000000	97.855138 
2838.000000	97.856864 
2837.000000	97.861708 
2836.000000	97.867467 
2835.000000	97.870605 
2834.000000	97.870072 
2833.000000	97.868039 
2832.000000	97.867111 
2831.000000	97.867665 
2830.000000	97.868604 
2829.000000	97.869718 
2828.000000	97.872149 
2827.000000	97.876854 
2826.000000	97.883582 
2825.000000	97.891106 
2824.000000	97.897651 
2823.000000	97.901536 
2822.000000	97.902173 
2821.000000	97.900706 
2820.000000	97.899350 
2819.000000	97.899486 
2818.000000	97.900853 
2817.000000	97.902577 
2816.000000	97.904324 
2815.000000	97.906213 
2814.000000	97.908048 
2813.000000	97.909231 
2812.000000	97.909534 
2811.000000	97.909604 
2810.000000	97.910481 
2809.000000	97.912596 
2808.000000	97.915255 
2807.000000	97.917107 
2806.000000	97.917339 
2805.000000	97.916325 
2804.000000	97.915322 
2803.000000	97.915367 
2802.000000	97.916525 
2801.000000	97.918142 
2800.000000	97.919477 
2799.000000	97.920135 
2798.000000	97.920075 
2797.000000	97.919513 
2796.000000	97.918851 
2795.000000	97.918496 
2794.000000	97.918611 
2793.000000	97.919143 
2792.000000	97.920099 
2791.000000	97.921551 
2790.000000	97.923372 
2789.000000	97.925249 
2788.000000	97.926951 
2787.000000	97.928464 
2786.000000	97.929748 
2785.000000	97.930582 
2784.000000	97.930846 
2783.000000	97.930873 
2782.000000	97.931259 
2781.000000	97.932231 
2780.000000	97.933377 
2779.000000	97.934077 
2778.000000	97.934138 
2777.000000	97.933964 
2776.000000	97.934241 
2775.000000	97.935306 
2774.000000	97.936877 
2773.000000	97.938273 
2772.000000	97.939019 
2771.000000	97.939171 
2770.000000	97.939184 
2769.000000	97.939498 
2768.000000	97.940293 
2767.000000	97.941670 
2766.000000	97.943801 
2765.000000	97.946658 
2764.000000	97.949652 
2763.000000	97.951860 
2762.000000	97.952891 
2761.000000	97.953242 
2760.000000	97.953691 
2759.000000	97.954371 
2758.000000	97.954879 
2757.000000	97.955104 
2756.000000	97.955445 
2755.000000	97.956231 
2754.000000	97.957340 
2753.000000	97.958531 
2752.000000	97.959839 
2751.000000	97.961362 
2750.000000	97.962880 
2749.000000	97.964024 
2748.000000	97.964836 
2747.000000	97.965810 
2746.000000	97.967224 
2745.000000	97.968634 
2744.000000	97.969354 
2743.000000	97.969317 
2742.000000	97.969188 
2741.000000	97.969616 
2740.000000	97.970593 
2739.000000	97.971589 
2738.000000	97.972116 
2737.000000	97.972071 
2736.000000	97.971700 
2735.000000	97.971472 
2734.000000	97.971991 
2733.000000	97.973790 
2732.000000	97.976924 
2731.000000	97.980677 
2730.000000	97.983846 
2729.000000	97.985551 
2728.000000	97.985775 
2727.000000	97.985105 
2726.000000	97.984127 
2725.000000	97.983348 
2724.000000	97.983343 
2723.000000	97.984453 
2722.000000	97.986231 
2721.000000	97.987524 
2720.000000	97.987529 
2719.000000	97.986531 
2718.000000	97.985529 
2717.000000	97.985195 
2716.000000	97.985354 
2715.000000	97.985402 
2714.000000	97.985070 
2713.000000	97.984750 
2712.000000	97.985064 
2711.000000	97.986128 
2710.000000	97.987343 
2709.000000	97.988025 
2708.000000	97.988264 
2707.000000	97.988812 
2706.000000	97.989980 
2705.000000	97.991036 
2704.000000	97.991065 
2703.000000	97.990242 
2702.000000	97.989767 
2701.000000	97.990427 
2700.000000	97.991781 
2699.000000	97.992938 
2698.000000	97.993613 
2697.000000	97.993947 
2696.000000	97.993743 
2695.000000	97.992569 
2694.000000	97.990501 
2693.000000	97.988222 
2692.000000	97.986403 
2691.000000	97.985241 
2690.000000	97.984544 
2689.000000	97.984028 
2688.000000	97.983631 
2687.000000	97.983689 
2686.000000	97.984629 
2685.000000	97.986287 
2684.000000	97.987584 
2683.000000	97.987328 
2682.000000	97.985297 
2681.000000	97.982549 
2680.000000	97.980597 
2679.000000	97.980006 
2678.000000	97.980202 
2677.000000	97.980250 
2676.000000	97.979848 
2675.000000	97.979535 
2674.000000	97.979983 
2673.000000	97.981221 
2672.000000	97.982487 
2671.000000	97.982767 
2670.000000	97.981624 
2669.000000	97.979499 
2668.000000	97.977358 
2667.000000	97.976000 
2666.000000	97.975437 
2665.000000	97.974899 
2664.000000	97.973656 
2663.000000	97.972064 
2662.000000	97.971505 
2661.000000	97.972864 
2660.000000	97.975560 
2659.000000	97.978138 
2658.000000	97.979602 
2657.000000	97.980015 
2656.000000	97.979954 
2655.000000	97.979878 
2654.000000	97.979953 
2653.000000	97.980076 
2652.000000	97.979966 
2651.000000	97.979476 
2650.000000	97.978899 
2649.000000	97.978737 
2648.000000	97.979102 
2647.000000	97.979597 
2646.000000	97.979870 
2645.000000	97.979929 
2644.000000	97.979790 
2643.000000	97.979175 
2642.000000	97.977936 
2641.000000	97.976511 
2640.000000	97.975582 
2639.000000	97.975317 
2638.000000	97.975282 
2637.000000	97.975040 
2636.000000	97.974593 
2635.000000	97.974183 
2634.000000	97.973887 
2633.000000	97.973490 
2632.000000	97.972724 
2631.000000	97.971629 
2630.000000	97.970744 
2629.000000	97.970742 
2628.000000	97.971845 
2627.000000	97.973603 
2626.000000	97.975089 
2625.000000	97.975555 
2624.000000	97.974853 
2623.000000	97.973332 
2622.000000	97.971530 
2621.000000	97.969917 
2620.000000	97.968799 
2619.000000	97.968255 
2618.000000	97.968067 
2617.000000	97.967772 
2616.000000	97.967000 
2615.000000	97.965750 
2614.000000	97.964341 
2613.000000	97.963115 
2612.000000	97.962191 
2611.000000	97.961530 
2610.000000	97.961146 
2609.000000	97.961090 
2608.000000	97.961236 
2607.000000	97.961259 
2606.000000	97.960921 
2605.000000	97.960321 
2604.000000	97.959807 
2603.000000	97.959652 
2602.000000	97.959877 
2601.000000	97.960290 
2600.000000	97.960584 
2599.000000	97.960444 
2598.000000	97.959721 
2597.000000	97.958677 
2596.000000	97.957921 
2595.000000	97.957846 
2594.000000	97.958326 
2593.000000	97.958918 
2592.000000	97.959446 
2591.000000	97.960062 
2590.000000	97.960698 
2589.000000	97.960873 
2588.000000	97.960230 
2587.000000	97.958980 
2586.000000	97.957808 
2585.000000	97.957251 
2584.000000	97.957332 
2583.000000	97.957728 
2582.000000	97.958094 
2581.000000	97.958353 
2580.000000	97.958841 
2579.000000	97.960013 
2578.000000	97.961824 
2577.000000	97.963539 
2576.000000	97.964455 
2575.000000	97.964619 
2574.000000	97.964574 
2573.000000	97.964637 
2572.000000	97.964701 
2571.000000	97.964501 
2570.000000	97.963775 
2569.000000	97.962522 
2568.000000	97.961518 
2567.000000	97.962054 
2566.000000	97.964598 
2565.000000	97.967985 
2564.000000	97.970730 
2563.000000	97.972862 
2562.000000	97.975448 
2561.000000	97.978589 
2560.000000	97.980821 
2559.000000	97.980954 
2558.000000	97.979393 
2557.000000	97.977464 
2556.000000	97.976457 
2555.000000	97.977019 
2554.000000	97.978963 
2553.000000	97.981279 
2552.000000	97.982726 
2551.000000	97.982855 
2550.000000	97.982161 
2549.000000	97.981525 
2548.000000	97.981532 
2547.000000	97.982273 
2546.000000	97.983495 
2545.000000	97.984706 
2544.000000	97.985447 
2543.000000	97.985640 
2542.000000	97.985681 
2541.000000	97.986121 
2540.000000	97.987246 
2539.000000	97.988971 
2538.000000	97.990945 
2537.000000	97.992797 
2536.000000	97.994392 
2535.000000	97.995861 
2534.000000	97.997258 
2533.000000	97.998239 
2532.000000	97.998456 
2531.000000	97.998165 
2530.000000	97.998147 
2529.000000	97.998857 
2528.000000	97.999970 
2527.000000	98.000787 
2526.000000	98.000974 
2525.000000	98.000803 
2524.000000	98.000890 
2523.000000	98.001683 
2522.000000	98.002994 
2521.000000	98.003851 
2520.000000	98.003316 
2519.000000	98.001509 
2518.000000	97.999936 
2517.000000	98.000069 
2516.000000	98.001978 
2515.000000	98.004278 
2514.000000	98.005632 
2513.000000	98.005895 
2512.000000	98.005722 
2511.000000	98.005820 
2510.000000	98.006622 
2509.000000	98.007838 
2508.000000	98.007984 
2507.000000	98.005348 
2506.000000	97.999899 
2505.000000	97.993863 
2504.000000	97.989810 
2503.000000	97.988542 
2502.000000	97.989382 
2501.000000	97.991827 
2500.000000	97.996120 
2499.000000	98.002306 
2498.000000	98.009168 
2497.000000	98.014382 
2496.000000	98.016110 
2495.000000	98.014786 
2494.000000	98.012928 
2493.000000	98.012462 
2492.000000	98.012615 
2491.000000	98.011375 
2490.000000	98.008298 
2489.000000	98.004833 
2488.000000	98.002261 
2487.000000	98.000630 
2486.000000	97.999691 
2485.000000	97.999512 
2484.000000	97.999912 
2483.000000	98.000302 
2482.000000	98.000461 
2481.000000	98.000622 
2480.000000	98.000633 
2479.000000	98.000117 
2478.000000	97.999733 
2477.000000	98.000913 
2476.000000	98.003852 
2475.000000	98.006995 
2474.000000	98.008849 
2473.000000	98.009510 
2472.000000	98.009639 
2471.000000	98.009119 
2470.000000	98.007756 
2469.000000	98.006347 
2468.000000	98.006035 
2467.000000	98.006821 
2466.000000	98.007491 
2465.000000	98.007037 
2464.000000	98.005673 
2463.000000	98.004324 
2462.000000	98.003602 
2461.000000	98.003376 
2460.000000	98.003255 
2459.000000	98.002996 
2458.000000	98.002521 
2457.000000	98.001845 
2456.000000	98.001035 
2455.000000	98.000192 
2454.000000	97.999390 
2453.000000	97.998634 
2452.000000	97.997887 
2451.000000	97.997110 
2450.000000	97.996277 
2449.000000	97.995381 
2448.000000	97.994438 
2447.000000	97.993480 
2446.000000	97.992552 
2445.000000	97.991696 
2444.000000	97.990927 
2443.000000	97.990237 
2442.000000	97.989602 
2441.000000	97.989004 
2440.000000	97.988429 
2439.000000	97.987856 
2438.000000	97.987271 
2437.000000	97.986677 
2436.000000	97.986092 
2435.000000	97.985538 
2434.000000	97.985022 
2433.000000	97.984539 
2432.000000	97.984067 
2431.000000	97.983584 
2430.000000	97.983067 
2429.000000	97.982472 
2428.000000	97.981825 
2427.000000	97.981683 
2426.000000	97.982154 
2425.000000	97.980482 
2424.000000	97.975116 
2423.000000	97.968574 
2422.000000	97.962851 
2421.000000	97.958511 
2420.000000	97.957046 
2419.000000	97.960578 
2418.000000	97.968558 
2417.000000	97.976364 
2416.000000	97.978948 
2415.000000	97.975213 
2414.000000	97.968709 
2413.000000	97.963844 
2412.000000	97.961748 
2411.000000	97.960228 
2410.000000	97.956652 
2409.000000	97.950690 
2408.000000	97.945292 
2407.000000	97.945459 
2406.000000	97.954780 
2405.000000	97.971432 
2404.000000	97.987870 
2403.000000	97.996536 
2402.000000	97.996693 
2401.000000	97.994772 
2400.000000	97.997194 
2399.000000	98.003548 
2398.000000	98.007568 
2397.000000	98.004322 
2396.000000	97.995965 
2395.000000	97.990155 
2394.000000	97.992599 
2393.000000	98.001103 
2392.000000	98.007103 
2391.000000	98.002634 
2390.000000	97.985279 
2389.000000	97.956975 
2388.000000	97.920705 
2387.000000	97.878816 
2386.000000	97.832970 
2385.000000	97.785808 
2384.000000	97.744257 
2383.000000	97.722307 
2382.000000	97.738036 
2381.000000	97.802236 
2380.000000	97.908302 
2379.000000	98.032565 
2378.000000	98.145640 
2377.000000	98.224378 
2376.000000	98.250903 
2375.000000	98.213623 
2374.000000	98.120880 
2373.000000	98.007620 
2372.000000	97.915521 
2371.000000	97.860670 
2370.000000	97.836459 
2369.000000	97.847419 
2368.000000	97.915511 
2367.000000	98.038661 
2366.000000	98.171850 
2365.000000	98.274649 
2364.000000	98.338315 
2363.000000	98.343383 
2362.000000	98.278537 
2361.000000	98.163034 
2360.000000	98.009441 
2359.000000	97.830504 
2358.000000	97.640687 
2357.000000	97.485170 
2356.000000	97.394868 
2355.000000	97.332612 
2354.000000	97.287158 
2353.000000	97.283716 
2352.000000	97.383852 
2351.000000	97.574112 
2350.000000	97.744039 
2349.000000	97.810261 
2348.000000	97.745390 
2347.000000	97.611304 
2346.000000	97.446109 
2345.000000	97.281572 
2344.000000	97.188615 
2343.000000	97.183830 
2342.000000	97.297869 
2341.000000	97.488948 
2340.000000	97.683321 
2339.000000	97.811258 
2338.000000	97.875308 
2337.000000	97.923737 
2336.000000	97.967423 
2335.000000	97.986891 
2334.000000	97.968962 
2333.000000	97.920520 
2332.000000	97.828315 
2331.000000	97.691094 
2330.000000	97.488795 
2329.000000	97.301644 
2328.000000	97.123844 
2327.000000	96.991436 
2326.000000	96.873364 
2325.000000	96.776501 
2324.000000	96.704236 
2323.000000	96.645694 
2322.000000	96.617816 
2321.000000	96.605638 
2320.000000	96.605138 
2319.000000	96.606857 
2318.000000	96.615623 
2317.000000	96.651046 
2316.000000	96.693591 
2315.000000	96.735662 
2314.000000	96.730798 
2313.000000	96.691168 
2312.000000	96.611945 
2311.000000	96.548993 
2310.000000	96.506294 
2309.000000	96.504227 
2308.000000	96.511926 
2307.000000	96.539992 
2306.000000	96.574877 
2305.000000	96.613284 
2304.000000	96.622515 
2303.000000	96.606433 
2302.000000	96.573947 
2301.000000	96.557303 
2300.000000	96.552536 
2299.000000	96.566436 
2298.000000	96.585806 
2297.000000	96.627843 
2296.000000	96.689519 
2295.000000	96.784111 
2294.000000	96.898677 
2293.000000	97.023213 
2292.000000	97.132209 
2291.000000	97.217897 
2290.000000	97.282224 
2289.000000	97.334941 
2288.000000	97.383881 
2287.000000	97.433995 
2286.000000	97.488947 
2285.000000	97.542881 
2284.000000	97.590571 
2283.000000	97.628624 
2282.000000	97.660666 
2281.000000	97.685041 
2280.000000	97.703654 
2279.000000	97.723836 
2278.000000	97.755617 
2277.000000	97.792187 
2276.000000	97.811831 
2275.000000	97.802696 
2274.000000	97.773720 
2273.000000	97.744774 
2272.000000	97.725089 
2271.000000	97.717457 
2270.000000	97.724888 
2269.000000	97.747408 
2268.000000	97.773132 
2267.000000	97.784943 
2266.000000	97.774127 
2265.000000	97.748958 
2264.000000	97.728822 
2263.000000	97.735345 
2262.000000	97.774893 
2261.000000	97.827811 
2260.000000	97.863699 
2259.000000	97.870352 
2258.000000	97.867136 
2257.000000	97.876820 
2256.000000	97.899160 
2255.000000	97.914496 
2254.000000	97.912117 
2253.000000	97.903089 
2252.000000	97.903502 
2251.000000	97.915422 
2250.000000	97.924444 
2249.000000	97.918793 
2248.000000	97.901436 
2247.000000	97.889989 
2246.000000	97.896558 
2245.000000	97.916536 
2244.000000	97.935170 
2243.000000	97.944477 
2242.000000	97.948490 
2241.000000	97.953823 
2240.000000	97.961681 
2239.000000	97.970069 
2238.000000	97.978215 
2237.000000	97.986099 
2236.000000	97.993632 
2235.000000	98.002284 
2234.000000	98.014699 
2233.000000	98.029640 
2232.000000	98.039904 
2231.000000	98.039179 
2230.000000	98.029832 
2229.000000	98.021577 
2228.000000	98.021647 
2227.000000	98.028876 
2226.000000	98.037592 
2225.000000	98.043079 
2224.000000	98.042227 
2223.000000	98.032851 
2222.000000	98.016221 
2221.000000	97.999378 
2220.000000	97.990747 
2219.000000	97.992718 
2218.000000	98.000107 
2217.000000	98.006053 
2216.000000	98.008122 
2215.000000	98.007681 
2214.000000	98.005791 
2213.000000	98.003205 
2212.000000	98.003964 
2211.000000	98.014097 
2210.000000	98.034050 
2209.000000	98.054843 
2208.000000	98.065710 
2207.000000	98.065519 
2206.000000	98.063176 
2205.000000	98.066727 
2204.000000	98.074066 
2203.000000	98.075669 
2202.000000	98.064668 
2201.000000	98.043376 
2200.000000	98.022254 
2199.000000	98.011499 
2198.000000	98.011857 
2197.000000	98.014316 
2196.000000	98.010107 
2195.000000	98.000826 
2194.000000	97.995542 
2193.000000	97.998973 
2192.000000	98.007251 
2191.000000	98.015694 
2190.000000	98.025674 
2189.000000	98.040363 
2188.000000	98.057485 
2187.000000	98.069857 
2186.000000	98.072039 
2185.000000	98.064606 
2184.000000	98.053583 
2183.000000	98.046253 
2182.000000	98.045499 
2181.000000	98.047076 
2180.000000	98.043768 
2179.000000	98.033110 
2178.000000	98.019551 
2177.000000	98.009647 
2176.000000	98.007088 
2175.000000	98.012238 
2174.000000	98.022591 
2173.000000	98.032027 
2172.000000	98.033735 
2171.000000	98.026611 
2170.000000	98.017273 
2169.000000	98.014079 
2168.000000	98.019555 
2167.000000	98.029409 
2166.000000	98.036785 
2165.000000	98.036648 
2164.000000	98.028179 
2163.000000	98.015456 
2162.000000	98.005369 
2161.000000	98.003513 
2160.000000	98.012597 
2159.000000	98.032912 
2158.000000	98.060111 
2157.000000	98.083845 
2156.000000	98.095196 
2155.000000	98.094828 
2154.000000	98.089515 
2153.000000	98.082496 
2152.000000	98.072785 
2151.000000	98.063138 
2150.000000	98.060533 
2149.000000	98.066130 
2148.000000	98.070998 
2147.000000	98.066192 
2146.000000	98.052607 
2145.000000	98.038140 
2144.000000	98.028701 
2143.000000	98.025131 
2142.000000	98.025483 
2141.000000	98.026239 
2140.000000	98.023901 
2139.000000	98.018725 
2138.000000	98.015160 
2137.000000	98.016296 
2136.000000	98.019974 
2135.000000	98.022400 
2134.000000	98.023051 
2133.000000	98.023552 
2132.000000	98.024302 
2131.000000	98.024756 
2130.000000	98.025015 
2129.000000	98.024796 
2128.000000	98.022592 
2127.000000	98.018047 
2126.000000	98.013688 
2125.000000	98.012247 
2124.000000	98.013267 
2123.000000	98.014183 
2122.000000	98.013752 
2121.000000	98.013060 
2120.000000	98.013589 
2119.000000	98.015071 
2118.000000	98.014739 
2117.000000	98.009117 
2116.000000	97.998221 
2115.000000	97.987569 
2114.000000	97.983224 
2113.000000	97.985024 
2112.000000	97.987059 
2111.000000	97.985343 
2110.000000	97.982094 
2109.000000	97.981371 
2108.000000	97.983625 
2107.000000	97.986862 
2106.000000	97.990606 
2105.000000	97.994846 
2104.000000	97.996990 
2103.000000	97.994797 
2102.000000	97.991282 
2101.000000	97.991662 
2100.000000	97.996040 
2099.000000	97.999180 
2098.000000	97.997730 
2097.000000	97.994538 
2096.000000	97.995413 
2095.000000	98.002958 
2094.000000	98.013722 
2093.000000	98.020322 
2092.000000	98.017527 
2091.000000	98.007107 
2090.000000	97.996502 
2089.000000	97.990594 
2088.000000	97.986620 
2087.000000	97.979313 
2086.000000	97.968214 
2085.000000	97.957370 
2084.000000	97.949960 
2083.000000	97.946976 
2082.000000	97.949422 
2081.000000	97.956974 
2080.000000	97.965267 
2079.000000	97.969188 
2078.000000	97.968887 
2077.000000	97.968626 
2076.000000	97.970303 
2075.000000	97.971474 
2074.000000	97.969613 
2073.000000	97.965534 
2072.000000	97.962234 
2071.000000	97.961707 
2070.000000	97.963207 
2069.000000	97.964230 
2068.000000	97.963505 
2067.000000	97.962975 
2066.000000	97.965362 
2065.000000	97.969451 
2064.000000	97.970236 
2063.000000	97.965399 
2062.000000	97.958952 
2061.000000	97.957036 
2060.000000	97.961449 
2059.000000	97.969011 
2058.000000	97.975205 
2057.000000	97.977619 
2056.000000	97.976203 
2055.000000	97.972342 
2054.000000	97.967631 
2053.000000	97.962505 
2052.000000	97.956665 
2051.000000	97.950760 
2050.000000	97.946512 
2049.000000	97.944813 
2048.000000	97.944756 
2047.000000	97.944897 
2046.000000	97.945023 
2045.000000	97.945485 
2044.000000	97.945761 
2043.000000	97.944851 
2042.000000	97.942518 
2041.000000	97.939341 
2040.000000	97.936144 
2039.000000	97.933775 
2038.000000	97.932945 
2037.000000	97.933674 
2036.000000	97.934970 
2035.000000	97.935497 
2034.000000	97.934879 
2033.000000	97.933682 
2032.000000	97.932673 
2031.000000	97.932123 
2030.000000	97.931891 
2029.000000	97.931841 
2028.000000	97.931846 
2027.000000	97.931580 
2026.000000	97.930655 
2025.000000	97.929058 
2024.000000	97.927352 
2023.000000	97.926300 
2022.000000	97.926154 
2021.000000	97.926436 
2020.000000	97.926490 
2019.000000	97.926314 
2018.000000	97.926320 
2017.000000	97.926451 
2016.000000	97.926135 
2015.000000	97.925268 
2014.000000	97.924509 
2013.000000	97.924483 
2012.000000	97.925128 
2011.000000	97.925935 
2010.000000	97.926356 
2009.000000	97.925750 
2008.000000	97.923504 
2007.000000	97.920250 
2006.000000	97.918438 
2005.000000	97.919863 
2004.000000	97.923993 
2003.000000	97.928380 
2002.000000	97.931826 
2001.000000	97.934735 
2000.000000	97.937099 
1999.000000	97.938172 
1998.000000	97.937843 
1997.000000	97.936652 
1996.000000	97.934754 
1995.000000	97.932254 
1994.000000	97.930113 
1993.000000	97.929248 
1992.000000	97.929255 
1991.000000	97.929895 
1990.000000	97.932829 
1989.000000	97.939011 
1988.000000	97.945512 
1987.000000	97.947867 
1986.000000	97.945280 
1985.000000	97.941489 
1984.000000	97.940487 
1983.000000	97.942406 
1982.000000	97.945434 
1981.000000	97.949468 
1980.000000	97.955710 
1979.000000	97.963646 
1978.000000	97.970689 
1977.000000	97.974867 
1976.000000	97.976674 
1975.000000	97.978145 
1974.000000	97.980929 
1973.000000	97.985106 
1972.000000	97.989015 
1971.000000	97.990535 
1970.000000	97.989200 
1969.000000	97.986888 
1968.000000	97.985912 
1967.000000	97.986635 
1966.000000	97.988025 
1965.000000	97.989712 
1964.000000	97.992025 
1963.000000	97.994591 
1962.000000	97.996399 
1961.000000	97.997462 
1960.000000	97.999272 
1959.000000	98.002874 
1958.000000	98.007698 
1957.000000	98.012404 
1956.000000	98.015913 
1955.000000	98.017925 
1954.000000	98.018824 
1953.000000	98.019460 
1952.000000	98.020681 
1951.000000	98.022553 
1950.000000	98.024655 
1949.000000	98.026563 
1948.000000	98.028130 
1947.000000	98.029468 
1946.000000	98.030738 
1945.000000	98.032012 
1944.000000	98.033279 
1943.000000	98.034511 
1942.000000	98.035656 
1941.000000	98.036653 
1940.000000	98.037468 
1939.000000	98.038114 
1938.000000	98.038626 
1937.000000	98.039046 
1936.000000	98.039419 
1935.000000	98.039807 
1934.000000	98.040261 
1933.000000	98.040798 
1932.000000	98.041393 
1931.000000	98.042001 
1930.000000	98.042583 
1929.000000	98.043116 
1928.000000	98.043617 
1927.000000	98.044146 
1926.000000	98.044768 
1925.000000	98.045498 
1924.000000	98.046288 
1923.000000	98.047067 
1922.000000	98.047788 
1921.000000	98.048442 
1920.000000	98.049043 
1919.000000	98.049609 
1918.000000	98.050142 
1917.000000	98.050616 
1916.000000	98.051000 
1915.000000	98.051304 
1914.000000	98.051583 
1913.000000	98.051889 
1912.000000	98.052231 
1911.000000	98.052588 
1910.000000	98.052929 
1909.000000	98.053208 
1908.000000	98.053365 
1907.000000	98.053377 
1906.000000	98.053268 
1905.000000	98.053068 
1904.000000	98.052774 
1903.000000	98.052379 
1902.000000	98.051913 
1901.000000	98.051419 
1900.000000	98.050918 
1899.000000	98.050422 
1898.000000	98.049949 
1897.000000	98.049526 
1896.000000	98.049114 
1895.000000	98.048559 
1894.000000	98.047784 
1893.000000	98.047070 
1892.000000	98.046764 
1891.000000	98.046901 
1890.000000	98.047309 
1889.000000	98.047871 
1888.000000	98.048088 
1887.000000	98.047587 
1886.000000	98.047071 
1885.000000	98.047291 
1884.000000	98.047088 
1883.000000	98.044701 
1882.000000	98.041018 
1881.000000	98.038617 
1880.000000	98.037612 
1879.000000	98.035823 
1878.000000	98.032701 
1877.000000	98.030435 
1876.000000	98.030268 
1875.000000	98.030098 
1874.000000	98.027211 
1873.000000	98.021158 
1872.000000	98.013104 
1871.000000	98.004893 
1870.000000	97.999394 
1869.000000	97.999336 
1868.000000	98.002006 
1867.000000	97.999982 
1866.000000	97.992794 
1865.000000	97.986069 
1864.000000	97.982740 
1863.000000	97.981330 
1862.000000	97.981116 
1861.000000	97.983878 
1860.000000	97.988910 
1859.000000	97.992120 
1858.000000	97.993241 
1857.000000	97.996169 
1856.000000	98.000581 
1855.000000	98.002424 
1854.000000	98.001157 
1853.000000	97.998835 
1852.000000	97.994358 
1851.000000	97.985819 
1850.000000	97.976388 
1849.000000	97.969524 
1848.000000	97.960612 
1847.000000	97.941405 
1846.000000	97.914010 
1845.000000	97.890552 
1844.000000	97.877879 
1843.000000	97.873281 
1842.000000	97.877742 
1841.000000	97.890385 
1840.000000	97.906349 
1839.000000	97.921303 
1838.000000	97.933095 
1837.000000	97.938914 
1836.000000	97.931988 
1835.000000	97.910087 
1834.000000	97.883576 
1833.000000	97.869214 
1832.000000	97.880949 
1831.000000	97.913928 
1830.000000	97.941416 
1829.000000	97.945146 
1828.000000	97.932042 
1827.000000	97.916057 
1826.000000	97.899208 
1825.000000	97.880272 
1824.000000	97.862383 
1823.000000	97.849157 
1822.000000	97.847589 
1821.000000	97.863689 
1820.000000	97.888668 
1819.000000	97.897918 
1818.000000	97.881904 
1817.000000	97.860457 
1816.000000	97.845011 
1815.000000	97.819290 
1814.000000	97.776416 
1813.000000	97.741743 
1812.000000	97.738504 
1811.000000	97.738686 
1810.000000	97.707591 
1809.000000	97.666510 
1808.000000	97.639888 
1807.000000	97.613736 
1806.000000	97.580567 
1805.000000	97.560817 
1804.000000	97.558846 
1803.000000	97.540128 
1802.000000	97.478878 
1801.000000	97.407169 
1800.000000	97.357668 
1799.000000	97.303782 
1798.000000	97.229137 
1797.000000	97.158030 
1796.000000	97.100473 
1795.000000	97.038599 
1794.000000	96.968733 
1793.000000	96.922954 
1792.000000	96.921923 
1791.000000	96.914352 
1790.000000	96.860366 
1789.000000	96.790313 
1788.000000	96.737954 
1787.000000	96.702163 
1786.000000	96.669306 
1785.000000	96.640139 
1784.000000	96.618496 
1783.000000	96.602007 
1782.000000	96.581111 
1781.000000	96.538304 
1780.000000	96.457713 
1779.000000	96.341850 
1778.000000	96.219991 
1777.000000	96.110362 
1776.000000	95.999080 
1775.000000	95.862540 
1774.000000	95.693570 
1773.000000	95.501639 
1772.000000	95.321746 
1771.000000	95.160646 
1770.000000	94.986290 
1769.000000	94.790812 
1768.000000	94.596733 
1767.000000	94.412847 
1766.000000	94.225415 
1765.000000	94.023086 
1764.000000	93.804323 
1763.000000	93.568362 
1762.000000	93.315796 
1761.000000	93.072415 
1760.000000	92.866589 
1759.000000	92.681466 
1758.000000	92.468380 
1757.000000	92.194716 
1756.000000	91.889718 
1755.000000	91.604374 
1754.000000	91.340021 
1753.000000	91.066896 
1752.000000	90.786433 
1751.000000	90.546597 
1750.000000	90.364265 
1749.000000	90.189779 
1748.000000	89.999490 
1747.000000	89.813592 
1746.000000	89.635473 
1745.000000	89.450156 
1744.000000	89.261474 
1743.000000	89.079278 
1742.000000	88.885170 
1741.000000	88.667693 
1740.000000	88.468142 
1739.000000	88.335912 
1738.000000	88.255731 
1737.000000	88.196905 
1736.000000	88.193954 
1735.000000	88.345910 
1734.000000	88.697510 
1733.000000	89.073823 
1732.000000	89.294969 
1731.000000	89.372469 
1730.000000	89.376978 
1729.000000	89.344892 
1728.000000	89.306516 
1727.000000	89.292319 
1726.000000	89.307662 
1725.000000	89.338088 
1724.000000	89.373935 
1723.000000	89.416996 
1722.000000	89.471661 
1721.000000	89.555420 
1720.000000	89.688567 
1719.000000	89.837967 
1718.000000	89.917877 
1717.000000	90.007830 
1716.000000	90.216140 
1715.000000	90.489624 
1714.000000	90.779209 
1713.000000	91.077882 
1712.000000	91.372454 
1711.000000	91.661583 
1710.000000	91.956323 
1709.000000	92.274402 
1708.000000	92.629815 
1707.000000	93.018372 
1706.000000	93.411085 
1705.000000	93.754700 
1704.000000	93.991465 
1703.000000	94.108120 
1702.000000	94.173569 
1701.000000	94.320095 
1700.000000	94.593364 
1699.000000	94.836858 
1698.000000	95.024032 
1697.000000	95.258002 
1696.000000	95.569675 
1695.000000	95.799142 
1694.000000	95.882758 
1693.000000	95.922553 
1692.000000	95.986787 
1691.000000	96.074768 
1690.000000	96.151088 
1689.000000	96.202722 
1688.000000	96.260378 
1687.000000	96.344436 
1686.000000	96.466971 
1685.000000	96.609116 
1684.000000	96.723526 
1683.000000	96.737832 
1682.000000	96.710904 
1681.000000	96.706849 
1680.000000	96.741264 
1679.000000	96.782239 
1678.000000	96.809646 
1677.000000	96.824074 
1676.000000	96.840771 
1675.000000	96.881478 
1674.000000	96.939443 
1673.000000	96.989887 
1672.000000	97.016483 
1671.000000	97.033955 
1670.000000	97.080699 
1669.000000	97.166844 
1668.000000	97.248632 
1667.000000	97.305330 
1666.000000	97.331812 
1665.000000	97.337480 
1664.000000	97.341903 
1663.000000	97.358195 
1662.000000	97.386409 
1661.000000	97.405011 
1660.000000	97.397897 
1659.000000	97.388264 
1658.000000	97.398362 
1657.000000	97.438079 
1656.000000	97.483732 
1655.000000	97.552416 
1654.000000	97.623959 
1653.000000	97.692536 
1652.000000	97.659272 
1651.000000	97.613374 
1650.000000	97.555892 
1649.000000	97.518959 
1648.000000	97.477808 
1647.000000	97.447252 
1646.000000	97.464019 
1645.000000	97.503725 
1644.000000	97.537878 
1643.000000	97.555273 
1642.000000	97.563353 
1641.000000	97.574495 
1640.000000	97.590400 
1639.000000	97.605229 
1638.000000	97.615528 
1637.000000	97.622311 
1636.000000	97.625841 
1635.000000	97.633738 
1634.000000	97.640988 
1633.000000	97.650198 
1632.000000	97.657573 
1631.000000	97.667328 
1630.000000	97.686316 
1629.000000	97.711203 
1628.000000	97.726712 
1627.000000	97.728181 
1626.000000	97.723963 
1625.000000	97.719945 
1624.000000	97.714449 
1623.000000	97.711243 
1622.000000	97.717336 
1621.000000	97.727663 
1620.000000	97.735441 
1619.000000	97.740761 
1618.000000	97.747080 
1617.000000	97.754680 
1616.000000	97.759379 
1615.000000	97.760520 
1614.000000	97.762766 
1613.000000	97.763996 
1612.000000	97.761395 
1611.000000	97.758197 
1610.000000	97.763480 
1609.000000	97.776435 
1608.000000	97.786104 
1607.000000	97.791313 
1606.000000	97.799935 
1605.000000	97.811971 
1604.000000	97.820716 
1603.000000	97.826400 
1602.000000	97.832657 
1601.000000	97.835964 
1600.000000	97.832324 
1599.000000	97.827210 
1598.000000	97.825798 
1597.000000	97.825660 
1596.000000	97.822956 
1595.000000	97.819586 
1594.000000	97.819745 
1593.000000	97.821581 
1592.000000	97.820443 
1591.000000	97.816714 
1590.000000	97.814235 
1589.000000	97.813409 
1588.000000	97.811553 
1587.000000	97.807884 
1586.000000	97.803449 
1585.000000	97.798195 
1584.000000	97.791550 
1583.000000	97.784430 
1582.000000	97.778573 
1581.000000	97.773462 
1580.000000	97.767878 
1579.000000	97.761795 
1578.000000	97.755557 
1577.000000	97.749107 
1576.000000	97.742553 
1575.000000	97.736065 
1574.000000	97.729592 
1573.000000	97.723080 
1572.000000	97.716535 
1571.000000	97.709964 
1570.000000	97.703370 
1569.000000	97.696726 
1568.000000	97.689978 
1567.000000	97.683100 
1566.000000	97.676094 
1565.000000	97.668957 
1564.000000	97.661671 
1563.000000	97.654260 
1562.000000	97.646767 
1561.000000	97.639162 
1560.000000	97.631339 
1559.000000	97.623274 
1558.000000	97.615247 
1557.000000	97.607367 
1556.000000	97.599642 
1555.000000	97.592097 
1554.000000	97.584760 
1553.000000	97.577632 
1552.000000	97.570670 
1551.000000	97.563786 
1550.000000	97.556893 
1549.000000	97.549970 
1548.000000	97.543082 
1547.000000	97.536289 
1546.000000	97.529639 
1545.000000	97.523183 
1544.000000	97.516987 
1543.000000	97.511141 
1542.000000	97.505765 
1541.000000	97.500972 
1540.000000	97.496730 
1539.000000	97.492736 
1538.000000	97.488701 
1537.000000	97.484616 
1536.000000	97.480598 
1535.000000	97.476739 
1534.000000	97.473066 
1533.000000	97.469551 
1532.000000	97.466116 
1531.000000	97.462727 
1530.000000	97.459434 
1529.000000	97.456288 
1528.000000	97.453283 
1527.000000	97.450404 
1526.000000	97.447641 
1525.000000	97.444886 
1524.000000	97.442227 
1523.000000	97.439659 
1522.000000	97.437086 
1521.000000	97.436614 
1520.000000	97.439463 
1519.000000	97.443108 
1518.000000	97.444698 
1517.000000	97.443128 
1516.000000	97.438981 
1515.000000	97.431839 
1514.000000	97.422110 
1513.000000	97.413298 
1512.000000	97.409611 
1511.000000	97.409824 
1510.000000	97.407805 
1509.000000	97.396562 
1508.000000	97.377590 
1507.000000	97.371408 
1506.000000	97.381205 
1505.000000	97.374429 
1504.000000	97.369424 
1503.000000	97.369703 
1502.000000	97.372246 
1501.000000	97.376661 
1500.000000	97.385774 
1499.000000	97.395170 
1498.000000	97.390767 
1497.000000	97.378352 
1496.000000	97.383800 
1495.000000	97.398588 
1494.000000	97.398772 
1493.000000	97.384088 
1492.000000	97.368161 
1491.000000	97.358308 
1490.000000	97.354463 
1489.000000	97.364997 
1488.000000	97.381033 
1487.000000	97.378837 
1486.000000	97.359413 
1485.000000	97.336162 
1484.000000	97.316138 
1483.000000	97.299281 
1482.000000	97.280115 
1481.000000	97.257587 
1480.000000	97.235726 
1479.000000	97.215871 
1478.000000	97.195122 
1477.000000	97.169024 
1476.000000	97.133906 
1475.000000	97.085490 
1474.000000	97.029848 
1473.000000	96.992697 
1472.000000	96.993958 
1471.000000	97.008952 
1470.000000	97.011801 
1469.000000	97.003645 
1468.000000	96.992096 
1467.000000	96.976736 
1466.000000	96.953284 
1465.000000	96.925223 
1464.000000	96.902745 
1463.000000	96.887473 
1462.000000	96.874362 
1461.000000	96.862473 
1460.000000	96.851074 
1459.000000	96.832497 
1458.000000	96.789829 
1457.000000	96.737262 
1456.000000	96.713532 
1455.000000	96.716176 
1454.000000	96.721876 
1453.000000	96.723180 
1452.000000	96.720959 
1451.000000	96.715126 
1450.000000	96.703581 
1449.000000	96.689159 
1448.000000	96.678698 
1447.000000	96.672044 
1446.000000	96.662864 
1445.000000	96.651551 
1444.000000	96.641170 
1443.000000	96.630435 
1442.000000	96.616517 
1441.000000	96.600183 
1440.000000	96.586398 
1439.000000	96.576967 
1438.000000	96.562175 
1437.000000	96.532208 
1436.000000	96.510116 
1435.000000	96.517967 
1434.000000	96.543519 
1433.000000	96.578539 
1432.000000	96.626295 
1431.000000	96.680299 
1430.000000	96.713281 
1429.000000	96.711395 
1428.000000	96.703041 
1427.000000	96.717911 
1426.000000	96.748196 
1425.000000	96.756192 
1424.000000	96.731425 
1423.000000	96.707870 
1422.000000	96.699211 
1421.000000	96.696033 
1420.000000	96.694757 
1419.000000	96.694099 
1418.000000	96.669071 
1417.000000	96.610763 
1416.000000	96.559313 
1415.000000	96.533769 
1414.000000	96.506688 
1413.000000	96.442141 
1412.000000	96.349202 
1411.000000	96.271763 
1410.000000	96.224530 
1409.000000	96.199552 
1408.000000	96.208564 
1407.000000	96.259024 
1406.000000	96.322355 
1405.000000	96.365166 
1404.000000	96.404977 
1403.000000	96.469464 
1402.000000	96.541780 
1401.000000	96.595463 
1400.000000	96.622557 
1399.000000	96.637825 
1398.000000	96.639394 
1397.000000	96.609894 
1396.000000	96.562444 
1395.000000	96.528515 
1394.000000	96.489764 
1393.000000	96.400741 
1392.000000	96.284350 
1391.000000	96.178533 
1390.000000	96.076966 
1389.000000	95.938847 
1388.000000	95.739913 
1387.000000	95.511798 
1386.000000	95.290811 
1385.000000	95.069372 
1384.000000	94.833093 
1383.000000	94.589621 
1382.000000	94.354201 
1381.000000	94.131684 
1380.000000	93.915167 
1379.000000	93.710942 
1378.000000	93.541003 
1377.000000	93.411151 
1376.000000	93.306322 
1375.000000	93.218110 
1374.000000	93.151159 
1373.000000	93.088870 
1372.000000	93.015198 
1371.000000	92.956305 
1370.000000	92.939898 
1369.000000	92.927551 
1368.000000	92.857635 
1367.000000	92.745289 
1366.000000	92.688976 
1365.000000	92.775362 
1364.000000	92.999180 
1363.000000	93.270163 
1362.000000	93.504500 
1361.000000	93.683403 
1360.000000	93.823592 
1359.000000	93.930231 
1358.000000	93.994456 
1357.000000	94.014885 
1356.000000	94.008389 
1355.000000	93.998039 
1354.000000	94.003508 
1353.000000	94.041370 
1352.000000	94.113605 
1351.000000	94.206074 
1350.000000	94.315594 
1349.000000	94.440126 
1348.000000	94.572652 
1347.000000	94.703415 
1346.000000	94.827518 
1345.000000	94.941940 
1344.000000	95.044735 
1343.000000	95.138154 
1342.000000	95.230187 
1341.000000	95.328388 
1340.000000	95.443114 
1339.000000	95.587684 
1338.000000	95.756159 
1337.000000	95.931974 
1336.000000	96.114246 
1335.000000	96.309176 
1334.000000	96.513712 
1333.000000	96.714506 
1332.000000	96.895096 
1331.000000	97.046429 
1330.000000	97.171119 
1329.000000	97.273231 
1328.000000	97.352485 
1327.000000	97.412399 
1326.000000	97.464589 
1325.000000	97.510526 
1324.000000	97.547851 
1323.000000	97.579935 
1322.000000	97.609035 
1321.000000	97.627672 
1320.000000	97.629359 
1319.000000	97.623637 
1318.000000	97.628156 
1317.000000	97.648289 
1316.000000	97.675481 
1315.000000	97.700828 
1314.000000	97.719673 
1313.000000	97.730550 
1312.000000	97.733880 
1311.000000	97.730754 
1310.000000	97.721613 
1309.000000	97.707402 
1308.000000	97.692227 
1307.000000	97.681424 
1306.000000	97.677689 
1305.000000	97.672881 
1304.000000	97.659464 
1303.000000	97.635674 
1302.000000	97.601451 
1301.000000	97.556008 
1300.000000	97.504682 
1299.000000	97.458320 
1298.000000	97.422139 
1297.000000	97.391199 
1296.000000	97.357963 
1295.000000	97.321357 
1294.000000	97.282381 
1293.000000	97.239296 
1292.000000	97.190902 
1291.000000	97.138833 
1290.000000	97.085303 
1289.000000	97.033511 
1288.000000	96.989845 
1287.000000	96.959044 
1286.000000	96.935740 
1285.000000	96.908669 
1284.000000	96.873713 
1283.000000	96.834963 
1282.000000	96.795567 
1281.000000	96.754897 
1280.000000	96.712950 
1279.000000	96.672602 
1278.000000	96.634140 
1277.000000	96.596149 
1276.000000	96.559112 
1275.000000	96.522562 
1274.000000	96.477932 
1273.000000	96.415556 
1272.000000	96.340755 
1271.000000	96.271833 
1270.000000	96.217317 
1269.000000	96.166644 
1268.000000	96.108596 
1267.000000	96.045091 
1266.000000	95.979711 
1265.000000	95.910154 
1264.000000	95.838656 
1263.000000	95.776038 
1262.000000	95.727607 
1261.000000	95.685841 
1260.000000	95.643112 
1259.000000	95.603130 
1258.000000	95.568896 
1257.000000	95.534028 
1256.000000	95.492342 
1255.000000	95.446138 
1254.000000	95.398303 
1253.000000	95.345922 
1252.000000	95.287201 
1251.000000	95.227054 
1250.000000	95.168217 
1249.000000	95.103787 
1248.000000	95.024352 
1247.000000	94.925729 
1246.000000	94.804788 
1245.000000	94.659101 
1244.000000	94.493579 
1243.000000	94.316931 
1242.000000	94.128656 
1241.000000	93.920392 
1240.000000	93.691428 
1239.000000	93.450219 
1238.000000	93.199384 
1237.000000	92.934718 
1236.000000	92.663343 
1235.000000	92.406868 
1234.000000	92.179985 
1233.000000	91.981067 
1232.000000	91.811068 
1231.000000	91.686028 
1230.000000	91.623549 
1229.000000	91.630946 
1228.000000	91.710052 
1227.000000	91.857515 
1226.000000	92.057019 
1225.000000	92.284470 
1224.000000	92.516578 
1223.000000	92.712169 
1222.000000	92.789756 
1221.000000	92.662859 
1220.000000	92.326863 
1219.000000	91.907481 
1218.000000	91.597303 
1217.000000	91.529980 
1216.000000	91.713777 
1215.000000	92.053100 
1214.000000	92.414938 
1213.000000	92.700441 
1212.000000	92.881322 
1211.000000	92.982477 
1210.000000	93.038313 
1209.000000	93.067904 
1208.000000	93.082955 
1207.000000	93.100385 
1206.000000	93.138288 
1205.000000	93.208240 
1204.000000	93.317123 
1203.000000	93.468438 
1202.000000	93.656113 
1201.000000	93.864725 
1200.000000	94.082312 
1199.000000	94.308919 
1198.000000	94.549245 
1197.000000	94.802595 
1196.000000	95.061693 
1195.000000	95.315945 
1194.000000	95.555339 
1193.000000	95.774657 
1192.000000	95.974684 
1191.000000	96.157156 
1190.000000	96.321252 
1189.000000	96.468696 
1188.000000	96.607936 
1187.000000	96.746335 
1186.000000	96.880881 
1185.000000	97.004073 
1184.000000	97.115393 
1183.000000	97.217750 
1182.000000	97.304898 
1181.000000	97.362834 
1180.000000	97.386299 
1179.000000	97.388503 
1178.000000	97.392472 
1177.000000	97.415150 
1176.000000	97.456900 
1175.000000	97.501454 
1174.000000	97.530939 
1173.000000	97.545730 
1172.000000	97.563904 
1171.000000	97.597834 
1170.000000	97.640536 
1169.000000	97.679994 
1168.000000	97.716370 
1167.000000	97.753273 
1166.000000	97.781087 
1165.000000	97.786119 
1164.000000	97.772569 
1163.000000	97.758324 
1162.000000	97.750910 
1161.000000	97.744347 
1160.000000	97.739546 
1159.000000	97.749613 
1158.000000	97.779224 
1157.000000	97.813595 
1156.000000	97.833401 
1155.000000	97.828991 
1154.000000	97.798720 
1153.000000	97.748322 
1152.000000	97.696131 
1151.000000	97.664222 
1150.000000	97.657977 
1149.000000	97.665286 
1148.000000	97.677093 
1147.000000	97.692074 
1146.000000	97.698034 
1145.000000	97.670223 
1144.000000	97.599527 
1143.000000	97.508426 
1142.000000	97.426935 
1141.000000	97.362879 
1140.000000	97.307634 
1139.000000	97.258517 
1138.000000	97.219589 
1137.000000	97.187543 
1136.000000	97.151129 
1135.000000	97.101786 
1134.000000	97.035337 
1133.000000	96.946985 
1132.000000	96.834898 
1131.000000	96.708765 
1130.000000	96.587272 
1129.000000	96.484695 
1128.000000	96.402104 
1127.000000	96.329749 
1126.000000	96.257446 
1125.000000	96.186937 
1124.000000	96.133514 
1123.000000	96.109594 
1122.000000	96.106987 
1121.000000	96.103227 
1120.000000	96.085470 
1119.000000	96.059335 
1118.000000	96.036045 
1117.000000	96.023069 
1116.000000	96.025714 
1115.000000	96.041468 
1114.000000	96.050958 
1113.000000	96.032454 
1112.000000	95.990367 
1111.000000	95.951265 
1110.000000	95.922770 
1109.000000	95.876901 
1108.000000	95.794088 
1107.000000	95.701949 
1106.000000	95.648049 
1105.000000	95.640309 
1104.000000	95.637359 
1103.000000	95.598842 
1102.000000	95.529157 
1101.000000	95.462280 
1100.000000	95.427370 
1099.000000	95.415951 
1098.000000	95.406744 
1097.000000	95.389370 
1096.000000	95.367634 
1095.000000	95.343699 
1094.000000	95.312156 
1093.000000	95.274819 
1092.000000	95.251169 
1091.000000	95.262925 
1090.000000	95.311627 
1089.000000	95.379693 
1088.000000	95.449556 
1087.000000	95.512921 
1086.000000	95.567336 
1085.000000	95.616956 
1084.000000	95.674500 
1083.000000	95.749725 
1082.000000	95.835465 
1081.000000	95.914589 
1080.000000	95.979317 
1079.000000	96.034917 
1078.000000	96.088450 
1077.000000	96.144763 
1076.000000	96.209802 
1075.000000	96.284666 
1074.000000	96.357864 
1073.000000	96.416335 
1072.000000	96.463338 
1071.000000	96.513017 
1070.000000	96.568501 
1069.000000	96.619557 
1068.000000	96.663328 
1067.000000	96.713617 
1066.000000	96.784099 
1065.000000	96.870707 
1064.000000	96.954820 
1063.000000	97.017735 
1062.000000	97.051786 
1061.000000	97.064153 
1060.000000	97.071252 
1059.000000	97.084688 
1058.000000	97.102574 
1057.000000	97.119274 
1056.000000	97.138924 
1055.000000	97.169783 
1054.000000	97.207080 
1053.000000	97.231897 
1052.000000	97.230029 
1051.000000	97.205928 
1050.000000	97.177349 
1049.000000	97.162134 
1048.000000	97.169697 
1047.000000	97.195825 
1046.000000	97.222611 
1045.000000	97.229947 
1044.000000	97.210870 
1043.000000	97.176257 
1042.000000	97.146838 
1041.000000	97.140357 
1040.000000	97.160835 
1039.000000	97.196584 
1038.000000	97.233371 
1037.000000	97.271979 
1036.000000	97.323518 
1035.000000	97.382677 
1034.000000	97.419830 
1033.000000	97.413291 
1032.000000	97.379600 
1031.000000	97.355912 
1030.000000	97.355215 
1029.000000	97.354386 
1028.000000	97.325124 
1027.000000	97.260481 
1026.000000	97.170564 
1025.000000	97.067520 
1024.000000	96.959896 
1023.000000	96.851558 
1022.000000	96.741352 
1021.000000	96.630374 
1020.000000	96.529734 
1019.000000	96.452936 
1018.000000	96.403317 
1017.000000	96.380530 
1016.000000	96.395639 
1015.000000	96.463137 
1014.000000	96.576802 
1013.000000	96.708304 
1012.000000	96.832608 
1011.000000	96.940915 
1010.000000	97.027757 
1009.000000	97.085665 
1008.000000	97.121716 
1007.000000	97.162913 
1006.000000	97.229721 
1005.000000	97.310731 
1004.000000	97.374429 
1003.000000	97.401576 
1002.000000	97.398533 
1001.000000	97.385448 
1000.000000	97.381268 
999.000000	 97.396590 
998.000000	 97.430234 
997.000000	 97.470270 
996.000000	 97.502904 
995.000000	 97.521867 
994.000000	 97.529146 
993.000000	 97.530462 
992.000000	 97.533083 
991.000000	 97.544245 
990.000000	 97.566116 
989.000000	 97.592013 
988.000000	 97.609964 
987.000000	 97.610882 
986.000000	 97.594362 
985.000000	 97.568922 
984.000000	 97.546764 
983.000000	 97.535207 
982.000000	 97.532362 
981.000000	 97.532395 
980.000000	 97.532826 
979.000000	 97.533057 
978.000000	 97.527979 
977.000000	 97.509503 
976.000000	 97.476273 
975.000000	 97.438727 
974.000000	 97.412914 
973.000000	 97.409459 
972.000000	 97.426103 
971.000000	 97.447544 
970.000000	 97.455754 
969.000000	 97.445966 
968.000000	 97.430925 
967.000000	 97.426352 
966.000000	 97.436175 
965.000000	 97.456351 
964.000000	 97.486431 
963.000000	 97.527106 
962.000000	 97.569857 
961.000000	 97.601599 
960.000000	 97.620675 
959.000000	 97.638432 
958.000000	 97.662787 
957.000000	 97.688640 
956.000000	 97.706847 
955.000000	 97.714488 
954.000000	 97.713222 
953.000000	 97.705489 
952.000000	 97.696504 
951.000000	 97.693471 
950.000000	 97.698332 
949.000000	 97.705277 
948.000000	 97.708327 
947.000000	 97.707839 
946.000000	 97.708189 
945.000000	 97.713164 
944.000000	 97.724437 
943.000000	 97.739500 
942.000000	 97.750624 
941.000000	 97.752288 
940.000000	 97.751078 
939.000000	 97.761352 
938.000000	 97.787499 
937.000000	 97.816465 
936.000000	 97.832564 
935.000000	 97.833994 
934.000000	 97.829133 
933.000000	 97.821401 
932.000000	 97.805411 
931.000000	 97.777995 
930.000000	 97.746779 
929.000000	 97.725172 
928.000000	 97.720274 
927.000000	 97.727683 
926.000000	 97.736758 
925.000000	 97.740601 
924.000000	 97.740189 
923.000000	 97.738852 
922.000000	 97.735995 
921.000000	 97.728957 
920.000000	 97.718842 
919.000000	 97.710146 
918.000000	 97.704699 
917.000000	 97.699511 
916.000000	 97.691713 
915.000000	 97.683375 
914.000000	 97.679501 
913.000000	 97.681098 
912.000000	 97.681354 
911.000000	 97.670108 
910.000000	 97.643877 
909.000000	 97.612906 
908.000000	 97.595148 
907.000000	 97.598655 
906.000000	 97.611151 
905.000000	 97.611971 
904.000000	 97.594651 
903.000000	 97.570586 
902.000000	 97.551854 
901.000000	 97.540336 
900.000000	 97.535678 
899.000000	 97.539676 
898.000000	 97.547806 
897.000000	 97.545408 
896.000000	 97.523688 
895.000000	 97.492451 
894.000000	 97.468737 
893.000000	 97.458744 
892.000000	 97.459353 
891.000000	 97.469767 
890.000000	 97.490103 
889.000000	 97.512633 
888.000000	 97.526225 
887.000000	 97.529103 
886.000000	 97.528930 
885.000000	 97.530694 
884.000000	 97.530602 
883.000000	 97.520111 
882.000000	 97.490125 
881.000000	 97.434784 
880.000000	 97.359921 
879.000000	 97.286403 
878.000000	 97.235006 
877.000000	 97.206738 
876.000000	 97.184689 
875.000000	 97.155542 
874.000000	 97.124472 
873.000000	 97.109143 
872.000000	 97.125105 
871.000000	 97.176169 
870.000000	 97.251720 
869.000000	 97.331152 
868.000000	 97.394365 
867.000000	 97.431978 
866.000000	 97.448578 
865.000000	 97.459127 
864.000000	 97.479824 
863.000000	 97.514917 
862.000000	 97.549898 
861.000000	 97.563533 
860.000000	 97.550008 
859.000000	 97.525033 
858.000000	 97.508486 
857.000000	 97.506333 
856.000000	 97.513339 
855.000000	 97.525445 
854.000000	 97.540857 
853.000000	 97.552838 
852.000000	 97.550925 
851.000000	 97.530924 
850.000000	 97.500253 
849.000000	 97.473659 
848.000000	 97.465506 
847.000000	 97.483246 
846.000000	 97.523090 
845.000000	 97.571609 
844.000000	 97.614737 
843.000000	 97.645812 
842.000000	 97.665039 
841.000000	 97.675360 
840.000000	 97.681443 
839.000000	 97.688774 
838.000000	 97.699389 
837.000000	 97.710072 
836.000000	 97.717750 
835.000000	 97.725250 
834.000000	 97.739260 
833.000000	 97.763797 
832.000000	 97.796799 
831.000000	 97.830508 
830.000000	 97.854289 
829.000000	 97.860592 
828.000000	 97.851402 
827.000000	 97.839038 
826.000000	 97.836647 
825.000000	 97.847215 
824.000000	 97.864673 
823.000000	 97.882414 
822.000000	 97.896431 
821.000000	 97.902887 
820.000000	 97.899964 
819.000000	 97.892453 
818.000000	 97.889303 
817.000000	 97.894665 
816.000000	 97.903408 
815.000000	 97.906556 
814.000000	 97.900187 
813.000000	 97.888986 
812.000000	 97.882339 
811.000000	 97.886287 
810.000000	 97.898182 
809.000000	 97.909225 
808.000000	 97.913314 
807.000000	 97.912261 
806.000000	 97.911532 
805.000000	 97.912695 
804.000000	 97.912389 
803.000000	 97.908324 
802.000000	 97.903562 
801.000000	 97.903907 
800.000000	 97.911517 
799.000000	 97.921215 
798.000000	 97.923030 
797.000000	 97.910327 
796.000000	 97.887804 
795.000000	 97.870042 
794.000000	 97.866838 
793.000000	 97.872181 
792.000000	 97.871676 
791.000000	 97.861007 
790.000000	 97.851978 
789.000000	 97.858036 
788.000000	 97.879430 
787.000000	 97.905686 
786.000000	 97.927862 
785.000000	 97.942583 
784.000000	 97.948706 
783.000000	 97.948814 
782.000000	 97.952013 
781.000000	 97.966876 
780.000000	 97.988799 
779.000000	 97.998816 
778.000000	 97.979505 
777.000000	 97.933500 
776.000000	 97.885342 
775.000000	 97.861852 
774.000000	 97.868282 
773.000000	 97.885230 
772.000000	 97.891346 
771.000000	 97.886437 
770.000000	 97.889297 
769.000000	 97.916667 
768.000000	 97.968239 
767.000000	 98.027994 
766.000000	 98.074617 
765.000000	 98.094579 
764.000000	 98.093277 
763.000000	 98.090927 
762.000000	 98.099960 
761.000000	 98.109200 
760.000000	 98.099764 
759.000000	 98.072431 
758.000000	 98.043465 
757.000000	 98.014786 
756.000000	 97.969720 
755.000000	 97.906666 
754.000000	 97.859149 
753.000000	 97.866095 
752.000000	 97.930824 
751.000000	 98.020128 
750.000000	 98.096934 
749.000000	 98.142565 
748.000000	 98.151820 
747.000000	 98.122036 
746.000000	 98.055567 
745.000000	 97.968962 
744.000000	 97.892104 
743.000000	 97.851456 
742.000000	 97.847905 
741.000000	 97.849187 
740.000000	 97.809863 
739.000000	 97.704845 
738.000000	 97.543542 
737.000000	 97.354521 
736.000000	 97.165384 
735.000000	 96.996824 
734.000000	 96.858137 
733.000000	 96.733810 
732.000000	 96.586119 
731.000000	 96.390088 
730.000000	 96.162820 
729.000000	 95.940463 
728.000000	 95.742742 
727.000000	 95.574085 
726.000000	 95.444486 
725.000000	 95.375304 
724.000000	 95.375142 
723.000000	 95.422056 
722.000000	 95.488375 
721.000000	 95.586672 
720.000000	 95.762871 
719.000000	 96.015726 
718.000000	 96.260658 
717.000000	 96.410620 
716.000000	 96.461932 
715.000000	 96.482556 
714.000000	 96.525141 
713.000000	 96.569273 
712.000000	 96.569453 
711.000000	 96.530943 
710.000000	 96.511859 
709.000000	 96.536326 
708.000000	 96.583188 
707.000000	 96.633322 
706.000000	 96.675799 
705.000000	 96.706905 
704.000000	 96.732555 
703.000000	 96.762412 
702.000000	 96.800573 
701.000000	 96.843062 
700.000000	 96.882697 
699.000000	 96.917670 
698.000000	 96.949624 
697.000000	 96.980843 
696.000000	 97.016187 
695.000000	 97.058423 
694.000000	 97.103868 
693.000000	 97.144781 
692.000000	 97.178667 
691.000000	 97.214200 
690.000000	 97.259323 
689.000000	 97.309322 
688.000000	 97.352587 
687.000000	 97.384860 
686.000000	 97.413896 
685.000000	 97.447739 
684.000000	 97.484526 
683.000000	 97.518148 
682.000000	 97.546632 
681.000000	 97.572064 
680.000000	 97.595810 
679.000000	 97.618995 
678.000000	 97.642068 
677.000000	 97.659974 
676.000000	 97.677179 
675.000000	 97.695578 
674.000000	 97.714665 
673.000000	 97.742123 
672.000000	 97.799625 
671.000000	 97.910937 
670.000000	 98.095013 
669.000000	 98.327998 
668.000000	 98.462590 
667.000000	 98.346221 
666.000000	 98.120078 
665.000000	 97.966133 
664.000000	 97.891119 
663.000000	 97.869709 
662.000000	 97.882606 
661.000000	 97.907427 
660.000000	 97.931868 
659.000000	 97.958131 
658.000000	 97.987062 
657.000000	 98.004673 
656.000000	 98.007413 
655.000000	 98.002829 
654.000000	 97.999713 
653.000000	 98.001488 
652.000000	 98.010477 
651.000000	 98.024350 
650.000000	 98.047223 
