# Supplementary material for: Characterization of Ingested Microplastics in a Regional Endemic Lizard Apathya cappadocica (Werner, 1902) from Türkiye
Source: Biology (Basel). 2025 Oct 21;14(10):1457. doi: 10.3390/biology14101457 (PMC12561676; doi:10.3390/biology14101457)
Supplement: Supplementary file 1 [file biology-14-01457-s001.zip › biology-3832026-Supplementary materials/Supplementary material Figure S1-27/FTIR SPECTRA/Figure S26-k91-1.asc]

PE IR                   SPECTRUM    ASCII       PEDS        1.60        
  -1
~SP.SP
25/07/17
11:07:48.00
25/07/17
11:07:51.00
Administrator

650.000000
4


SPECTRUM 100,CPU32 MAIN 00.02.8200 12-DECEMBER-2006 10:00:00
MIR TGS
MIR
OPTKBR
79161
0.200000

4.000000
STRONG
RATIO
SPECTRUM
MAGNITUDE
UNIVERSAL ATR
DOUBLE

COMBINED


0


#HDR
-1
-1
#GR
CM-1
%T
0.00002384185791015625
0.0
4000.000000
-1.000000
3351
8
98.475343
87.866835
#DATA
4000.000000	98.218356 
3999.000000	98.217266 
3998.000000	98.215541 
3997.000000	98.212956 
3996.000000	98.210127 
3995.000000	98.206832 
3994.000000	98.203356 
3993.000000	98.199999 
3992.000000	98.196744 
3991.000000	98.193054 
3990.000000	98.188620 
3989.000000	98.184219 
3988.000000	98.181394 
3987.000000	98.181017 
3986.000000	98.182653 
3985.000000	98.185112 
3984.000000	98.187064 
3983.000000	98.187320 
3982.000000	98.185153 
3981.000000	98.181130 
3980.000000	98.177146 
3979.000000	98.175166 
3978.000000	98.175890 
3977.000000	98.178361 
3976.000000	98.180543 
3975.000000	98.180589 
3974.000000	98.178128 
3973.000000	98.174512 
3972.000000	98.171756 
3971.000000	98.171127 
3970.000000	98.172221 
3969.000000	98.173261 
3968.000000	98.172600 
3967.000000	98.169394 
3966.000000	98.163987 
3965.000000	98.157797 
3964.000000	98.152593 
3963.000000	98.149386 
3962.000000	98.148036 
3961.000000	98.147901 
3960.000000	98.148376 
3959.000000	98.149192 
3958.000000	98.149945 
3957.000000	98.149944 
3956.000000	98.149019 
3955.000000	98.147487 
3954.000000	98.145526 
3953.000000	98.142634 
3952.000000	98.138006 
3951.000000	98.131806 
3950.000000	98.125014 
3949.000000	98.118747 
3948.000000	98.114116 
3947.000000	98.111913 
3946.000000	98.113206 
3945.000000	98.118802 
3944.000000	98.126762 
3943.000000	98.131378 
3942.000000	98.127969 
3941.000000	98.118834 
3940.000000	98.110816 
3939.000000	98.108257 
3938.000000	98.109421 
3937.000000	98.108910 
3936.000000	98.103194 
3935.000000	98.092363 
3934.000000	98.079859 
3933.000000	98.070758 
3932.000000	98.068499 
3931.000000	98.071551 
3930.000000	98.073484 
3929.000000	98.072795 
3928.000000	98.076274 
3927.000000	98.090178 
3926.000000	98.109950 
3925.000000	98.120930 
3924.000000	98.113070 
3923.000000	98.089949 
3922.000000	98.061643 
3921.000000	98.034355 
3920.000000	98.009409 
3919.000000	97.988166 
3918.000000	97.974985 
3917.000000	97.972977 
3916.000000	97.980269 
3915.000000	97.991928 
3914.000000	98.004068 
3913.000000	98.014350 
3912.000000	98.020707 
3911.000000	98.022155 
3910.000000	98.018640 
3909.000000	98.009698 
3908.000000	97.994715 
3907.000000	97.972914 
3906.000000	97.943722 
3905.000000	97.907126 
3904.000000	97.867611 
3903.000000	97.839320 
3902.000000	97.835564 
3901.000000	97.855406 
3900.000000	97.884192 
3899.000000	97.905299 
3898.000000	97.913618 
3897.000000	97.913255 
3896.000000	97.908031 
3895.000000	97.901018 
3894.000000	97.896075 
3893.000000	97.895144 
3892.000000	97.893894 
3891.000000	97.887104 
3890.000000	97.876140 
3889.000000	97.866685 
3888.000000	97.863505 
3887.000000	97.868195 
3886.000000	97.873926 
3885.000000	97.872734 
3884.000000	97.866356 
3883.000000	97.863515 
3882.000000	97.868837 
3881.000000	97.875605 
3880.000000	97.873206 
3879.000000	97.861975 
3878.000000	97.852352 
3877.000000	97.852972 
3876.000000	97.864402 
3875.000000	97.874931 
3874.000000	97.868788 
3873.000000	97.843430 
3872.000000	97.813003 
3871.000000	97.792832 
3870.000000	97.782721 
3869.000000	97.774317 
3868.000000	97.765397 
3867.000000	97.759594 
3866.000000	97.761454 
3865.000000	97.770878 
3864.000000	97.780914 
3863.000000	97.785115 
3862.000000	97.782426 
3861.000000	97.776880 
3860.000000	97.773592 
3859.000000	97.773765 
3858.000000	97.772288 
3857.000000	97.763474 
3856.000000	97.749083 
3855.000000	97.742914 
3854.000000	97.740275 
3853.000000	97.730052 
3852.000000	97.725666 
3851.000000	97.734302 
3850.000000	97.745405 
3849.000000	97.754072 
3848.000000	97.761603 
3847.000000	97.771969 
3846.000000	97.786039 
3845.000000	97.798814 
3844.000000	97.802960 
3843.000000	97.796885 
3842.000000	97.785028 
3841.000000	97.772575 
3840.000000	97.762443 
3839.000000	97.756358 
3838.000000	97.755822 
3837.000000	97.759483 
3836.000000	97.763999 
3835.000000	97.768209 
3834.000000	97.772504 
3833.000000	97.776812 
3832.000000	97.780163 
3831.000000	97.782530 
3830.000000	97.786601 
3829.000000	97.795513 
3828.000000	97.808379 
3827.000000	97.818719 
3826.000000	97.818930 
3825.000000	97.806893 
3824.000000	97.789931 
3823.000000	97.783182 
3822.000000	97.789722 
3821.000000	97.791079 
3820.000000	97.776937 
3819.000000	97.760983 
3818.000000	97.758245 
3817.000000	97.775367 
3816.000000	97.805673 
3815.000000	97.835514 
3814.000000	97.858027 
3813.000000	97.871377 
3812.000000	97.874924 
3811.000000	97.869634 
3810.000000	97.860790 
3809.000000	97.857781 
3808.000000	97.862572 
3807.000000	97.863076 
3806.000000	97.850815 
3805.000000	97.833596 
3804.000000	97.826469 
3803.000000	97.843136 
3802.000000	97.871686 
3801.000000	97.883651 
3800.000000	97.876845 
3799.000000	97.869863 
3798.000000	97.872843 
3797.000000	97.887576 
3796.000000	97.911264 
3795.000000	97.944586 
3794.000000	97.987713 
3793.000000	98.035023 
3792.000000	98.077102 
3791.000000	98.106293 
3790.000000	98.118002 
3789.000000	98.114345 
3788.000000	98.106252 
3787.000000	98.107088 
3786.000000	98.119444 
3785.000000	98.130376 
3784.000000	98.125263 
3783.000000	98.106877 
3782.000000	98.094459 
3781.000000	98.101595 
3780.000000	98.115422 
3779.000000	98.113183 
3778.000000	98.097862 
3777.000000	98.088902 
3776.000000	98.091443 
3775.000000	98.093582 
3774.000000	98.080866 
3773.000000	98.048879 
3772.000000	98.004454 
3771.000000	97.957812 
3770.000000	97.912670 
3769.000000	97.877284 
3768.000000	97.867172 
3767.000000	97.881718 
3766.000000	97.900608 
3765.000000	97.903378 
3764.000000	97.885716 
3763.000000	97.861275 
3762.000000	97.849584 
3761.000000	97.859508 
3760.000000	97.873405 
3759.000000	97.858722 
3758.000000	97.802072 
3757.000000	97.715130 
3756.000000	97.615677 
3755.000000	97.519239 
3754.000000	97.430151 
3753.000000	97.331771 
3752.000000	97.193096 
3751.000000	97.023253 
3750.000000	96.899643 
3749.000000	96.870547 
3748.000000	96.911373 
3747.000000	96.977970 
3746.000000	97.053893 
3745.000000	97.115836 
3744.000000	97.146483 
3743.000000	97.171885 
3742.000000	97.198033 
3741.000000	97.198163 
3740.000000	97.167860 
3739.000000	97.126003 
3738.000000	97.104433 
3737.000000	97.117058 
3736.000000	97.140580 
3735.000000	97.148335 
3734.000000	97.140246 
3733.000000	97.133295 
3732.000000	97.144250 
3731.000000	97.175533 
3730.000000	97.209272 
3729.000000	97.229443 
3728.000000	97.243410 
3727.000000	97.270632 
3726.000000	97.319013 
3725.000000	97.378969 
3724.000000	97.438440 
3723.000000	97.492047 
3722.000000	97.538117 
3721.000000	97.581212 
3720.000000	97.624722 
3719.000000	97.660952 
3718.000000	97.676383 
3717.000000	97.662411 
3716.000000	97.621323 
3715.000000	97.565816 
3714.000000	97.512394 
3713.000000	97.469864 
3712.000000	97.433410 
3711.000000	97.409195 
3710.000000	97.418005 
3709.000000	97.463570 
3708.000000	97.528682 
3707.000000	97.590576 
3706.000000	97.634619 
3705.000000	97.667435 
3704.000000	97.707169 
3703.000000	97.759256 
3702.000000	97.802550 
3701.000000	97.814350 
3700.000000	97.799021 
3699.000000	97.776289 
3698.000000	97.758392 
3697.000000	97.744884 
3696.000000	97.728056 
3695.000000	97.704935 
3694.000000	97.685052 
3693.000000	97.684853 
3692.000000	97.709250 
3691.000000	97.740619 
3690.000000	97.748207 
3689.000000	97.723098 
3688.000000	97.694018 
3687.000000	97.686895 
3686.000000	97.697508 
3685.000000	97.711507 
3684.000000	97.722320 
3683.000000	97.733707 
3682.000000	97.751098 
3681.000000	97.767404 
3680.000000	97.760497 
3679.000000	97.715278 
3678.000000	97.646360 
3677.000000	97.599052 
3676.000000	97.583103 
3675.000000	97.561590 
3674.000000	97.518849 
3673.000000	97.477620 
3672.000000	97.463089 
3671.000000	97.500165 
3670.000000	97.573337 
3669.000000	97.637215 
3668.000000	97.680322 
3667.000000	97.718087 
3666.000000	97.758000 
3665.000000	97.799197 
3664.000000	97.834922 
3663.000000	97.857433 
3662.000000	97.860297 
3661.000000	97.839772 
3660.000000	97.797776 
3659.000000	97.744456 
3658.000000	97.696304 
3657.000000	97.663921 
3656.000000	97.644839 
3655.000000	97.632385 
3654.000000	97.617575 
3653.000000	97.597246 
3652.000000	97.578442 
3651.000000	97.558300 
3650.000000	97.523674 
3649.000000	97.498481 
3648.000000	97.517290 
3647.000000	97.562056 
3646.000000	97.600797 
3645.000000	97.627444 
3644.000000	97.650262 
3643.000000	97.676042 
3642.000000	97.706442 
3641.000000	97.735651 
3640.000000	97.753450 
3639.000000	97.749165 
3638.000000	97.718670 
3637.000000	97.670987 
3636.000000	97.621968 
3635.000000	97.581103 
3634.000000	97.542081 
3633.000000	97.490814 
3632.000000	97.422436 
3631.000000	97.352150 
3630.000000	97.298836 
3629.000000	97.265132 
3628.000000	97.265349 
3627.000000	97.312274 
3626.000000	97.383211 
3625.000000	97.451296 
3624.000000	97.510284 
3623.000000	97.564465 
3622.000000	97.618290 
3621.000000	97.670533 
3620.000000	97.704189 
3619.000000	97.697262 
3618.000000	97.655387 
3617.000000	97.604844 
3616.000000	97.563851 
3615.000000	97.534839 
3614.000000	97.505205 
3613.000000	97.458548 
3612.000000	97.399390 
3611.000000	97.355268 
3610.000000	97.352904 
3609.000000	97.399881 
3608.000000	97.475599 
3607.000000	97.548175 
3606.000000	97.600088 
3605.000000	97.633154 
3604.000000	97.658296 
3603.000000	97.682784 
3602.000000	97.704200 
3601.000000	97.715527 
3600.000000	97.712243 
3599.000000	97.696380 
3598.000000	97.677450 
3597.000000	97.664201 
3596.000000	97.658381 
3595.000000	97.654601 
3594.000000	97.644911 
3593.000000	97.627089 
3592.000000	97.607342 
3591.000000	97.597425 
3590.000000	97.610339 
3589.000000	97.648573 
3588.000000	97.691037 
3587.000000	97.713562 
3586.000000	97.715545 
3585.000000	97.713573 
3584.000000	97.720311 
3583.000000	97.738386 
3582.000000	97.764732 
3581.000000	97.793551 
3580.000000	97.817497 
3579.000000	97.831346 
3578.000000	97.834039 
3577.000000	97.829338 
3576.000000	97.822277 
3575.000000	97.816984 
3574.000000	97.813750 
3573.000000	97.808007 
3572.000000	97.794757 
3571.000000	97.774312 
3570.000000	97.753529 
3569.000000	97.740295 
3568.000000	97.735520 
3567.000000	97.737122 
3566.000000	97.742629 
3565.000000	97.749306 
3564.000000	97.756924 
3563.000000	97.771646 
3562.000000	97.796025 
3561.000000	97.824657 
3560.000000	97.848408 
3559.000000	97.862761 
3558.000000	97.870954 
3557.000000	97.879422 
3556.000000	97.891130 
3555.000000	97.903263 
3554.000000	97.909341 
3553.000000	97.902845 
3552.000000	97.882936 
3551.000000	97.856856 
3550.000000	97.833147 
3549.000000	97.815029 
3548.000000	97.801132 
3547.000000	97.791013 
3546.000000	97.788516 
3545.000000	97.796824 
3544.000000	97.813363 
3543.000000	97.832750 
3542.000000	97.851980 
3541.000000	97.870390 
3540.000000	97.888956 
3539.000000	97.906922 
3538.000000	97.920869 
3537.000000	97.925321 
3536.000000	97.918039 
3535.000000	97.903906 
3534.000000	97.890897 
3533.000000	97.883724 
3532.000000	97.880902 
3531.000000	97.878794 
3530.000000	97.874068 
3529.000000	97.864984 
3528.000000	97.852861 
3527.000000	97.843421 
3526.000000	97.843838 
3525.000000	97.856971 
3524.000000	97.878233 
3523.000000	97.898063 
3522.000000	97.909273 
3521.000000	97.911293 
3520.000000	97.908374 
3519.000000	97.904694 
3518.000000	97.902085 
3517.000000	97.900594 
3516.000000	97.900518 
3515.000000	97.902860 
3514.000000	97.907352 
3513.000000	97.911534 
3512.000000	97.912679 
3511.000000	97.910337 
3510.000000	97.906029 
3509.000000	97.901496 
3508.000000	97.897639 
3507.000000	97.895472 
3506.000000	97.895947 
3505.000000	97.898544 
3504.000000	97.900797 
3503.000000	97.900652 
3502.000000	97.898687 
3501.000000	97.897245 
3500.000000	97.897969 
3499.000000	97.900525 
3498.000000	97.903249 
3497.000000	97.904499 
3496.000000	97.903760 
3495.000000	97.901712 
3494.000000	97.899596 
3493.000000	97.898309 
3492.000000	97.897859 
3491.000000	97.897594 
3490.000000	97.896851 
3489.000000	97.895446 
3488.000000	97.893560 
3487.000000	97.891316 
3486.000000	97.888885 
3485.000000	97.886755 
3484.000000	97.885456 
3483.000000	97.884901 
3482.000000	97.884033 
3481.000000	97.881989 
3480.000000	97.879184 
3479.000000	97.877097 
3478.000000	97.876875 
3477.000000	97.878230 
3476.000000	97.879298 
3475.000000	97.877394 
3474.000000	97.871032 
3473.000000	97.861618 
3472.000000	97.853023 
3471.000000	97.848665 
3470.000000	97.848818 
3469.000000	97.851085 
3468.000000	97.853399 
3467.000000	97.856003 
3466.000000	97.860383 
3465.000000	97.866308 
3464.000000	97.870586 
3463.000000	97.868934 
3462.000000	97.859152 
3461.000000	97.843276 
3460.000000	97.826878 
3459.000000	97.815707 
3458.000000	97.812117 
3457.000000	97.813534 
3456.000000	97.815609 
3455.000000	97.817257 
3454.000000	97.820969 
3453.000000	97.827657 
3452.000000	97.832461 
3451.000000	97.829545 
3450.000000	97.819161 
3449.000000	97.807755 
3448.000000	97.800763 
3447.000000	97.797667 
3446.000000	97.795079 
3445.000000	97.792817 
3444.000000	97.794255 
3443.000000	97.802378 
3442.000000	97.816643 
3441.000000	97.832856 
3440.000000	97.846040 
3439.000000	97.853898 
3438.000000	97.858128 
3437.000000	97.861659 
3436.000000	97.865687 
3435.000000	97.869420 
3434.000000	97.872380 
3433.000000	97.876281 
3432.000000	97.882844 
3431.000000	97.891802 
3430.000000	97.900381 
3429.000000	97.905530 
3428.000000	97.906500 
3427.000000	97.905043 
3426.000000	97.903307 
3425.000000	97.902018 
3424.000000	97.901707 
3423.000000	97.904115 
3422.000000	97.910558 
3421.000000	97.918901 
3420.000000	97.924456 
3419.000000	97.924665 
3418.000000	97.921834 
3417.000000	97.920813 
3416.000000	97.924811 
3415.000000	97.933283 
3414.000000	97.942923 
3413.000000	97.950652 
3412.000000	97.956254 
3411.000000	97.961824 
3410.000000	97.968706 
3409.000000	97.976366 
3408.000000	97.984386 
3407.000000	97.993284 
3406.000000	98.002177 
3405.000000	98.007056 
3404.000000	98.004100 
3403.000000	97.993336 
3402.000000	97.978348 
3401.000000	97.963934 
3400.000000	97.954112 
3399.000000	97.951010 
3398.000000	97.953629 
3397.000000	97.958465 
3396.000000	97.962812 
3395.000000	97.967074 
3394.000000	97.972605 
3393.000000	97.978573 
3392.000000	97.982537 
3391.000000	97.983238 
3390.000000	97.981594 
3389.000000	97.979195 
3388.000000	97.977161 
3387.000000	97.975930 
3386.000000	97.975390 
3385.000000	97.975050 
3384.000000	97.974968 
3383.000000	97.976056 
3382.000000	97.978775 
3381.000000	97.982343 
3380.000000	97.985415 
3379.000000	97.987311 
3378.000000	97.987888 
3377.000000	97.987203 
3376.000000	97.985930 
3375.000000	97.985567 
3374.000000	97.987337 
3373.000000	97.990936 
3372.000000	97.994722 
3371.000000	97.997097 
3370.000000	97.997340 
3369.000000	97.995494 
3368.000000	97.992300 
3367.000000	97.989076 
3366.000000	97.987167 
3365.000000	97.987123 
3364.000000	97.988458 
3363.000000	97.990035 
3362.000000	97.990733 
3361.000000	97.990012 
3360.000000	97.988159 
3359.000000	97.986153 
3358.000000	97.984925 
3357.000000	97.984701 
3356.000000	97.985180 
3355.000000	97.986225 
3354.000000	97.988020 
3353.000000	97.990516 
3352.000000	97.993069 
3351.000000	97.994847 
3350.000000	97.995475 
3349.000000	97.995261 
3348.000000	97.995075 
3347.000000	97.995735 
3346.000000	97.997196 
3345.000000	97.998250 
3344.000000	97.997454 
3343.000000	97.994585 
3342.000000	97.990959 
3341.000000	97.988379 
3340.000000	97.987609 
3339.000000	97.988169 
3338.000000	97.989141 
3337.000000	97.990003 
3336.000000	97.990656 
3335.000000	97.990763 
3334.000000	97.989563 
3333.000000	97.986619 
3332.000000	97.982584 
3331.000000	97.979127 
3330.000000	97.977522 
3329.000000	97.977670 
3328.000000	97.978394 
3327.000000	97.978514 
3326.000000	97.977682 
3325.000000	97.976220 
3324.000000	97.974726 
3323.000000	97.973830 
3322.000000	97.973849 
3321.000000	97.974530 
3320.000000	97.975288 
3319.000000	97.975734 
3318.000000	97.975726 
3317.000000	97.975003 
3316.000000	97.973268 
3315.000000	97.970827 
3314.000000	97.968696 
3313.000000	97.967585 
3312.000000	97.967026 
3311.000000	97.965898 
3310.000000	97.963724 
3309.000000	97.960992 
3308.000000	97.958359 
3307.000000	97.956110 
3306.000000	97.954390 
3305.000000	97.953331 
3304.000000	97.952814 
3303.000000	97.952447 
3302.000000	97.951825 
3301.000000	97.950376 
3300.000000	97.947334 
3299.000000	97.942728 
3298.000000	97.938417 
3297.000000	97.936919 
3296.000000	97.938375 
3295.000000	97.939924 
3294.000000	97.938851 
3293.000000	97.935812 
3292.000000	97.933870 
3291.000000	97.934583 
3290.000000	97.936231 
3289.000000	97.936413 
3288.000000	97.935071 
3287.000000	97.933909 
3286.000000	97.933376 
3285.000000	97.931737 
3284.000000	97.927491 
3283.000000	97.921830 
3282.000000	97.917885 
3281.000000	97.917531 
3280.000000	97.919776 
3279.000000	97.921678 
3278.000000	97.920759 
3277.000000	97.916908 
3276.000000	97.912482 
3275.000000	97.910671 
3274.000000	97.913150 
3273.000000	97.919020 
3272.000000	97.925916 
3271.000000	97.932085 
3270.000000	97.937138 
3269.000000	97.941315 
3268.000000	97.944739 
3267.000000	97.947426 
3266.000000	97.949425 
3265.000000	97.950749 
3264.000000	97.951272 
3263.000000	97.951034 
3262.000000	97.950464 
3261.000000	97.950192 
3260.000000	97.951005 
3259.000000	97.953643 
3258.000000	97.958252 
3257.000000	97.963632 
3256.000000	97.967561 
3255.000000	97.968624 
3254.000000	97.967886 
3253.000000	97.968323 
3252.000000	97.971924 
3251.000000	97.977754 
3250.000000	97.982720 
3249.000000	97.984646 
3248.000000	97.984144 
3247.000000	97.983691 
3246.000000	97.984946 
3245.000000	97.987173 
3244.000000	97.988383 
3243.000000	97.987702 
3242.000000	97.986309 
3241.000000	97.986166 
3240.000000	97.987992 
3239.000000	97.990839 
3238.000000	97.993460 
3237.000000	97.995699 
3236.000000	97.998335 
3235.000000	98.001815 
3234.000000	98.005746 
3233.000000	98.009459 
3232.000000	98.012537 
3231.000000	98.014801 
3230.000000	98.015998 
3229.000000	98.015832 
3228.000000	98.014361 
3227.000000	98.012285 
3226.000000	98.010861 
3225.000000	98.011214 
3224.000000	98.013489 
3223.000000	98.016550 
3222.000000	98.018754 
3221.000000	98.019472 
3220.000000	98.019501 
3219.000000	98.020022 
3218.000000	98.021408 
3217.000000	98.023160 
3216.000000	98.024715 
3215.000000	98.025935 
3214.000000	98.027003 
3213.000000	98.028192 
3212.000000	98.029734 
3211.000000	98.031675 
3210.000000	98.033720 
3209.000000	98.035328 
3208.000000	98.036178 
3207.000000	98.036423 
3206.000000	98.036498 
3205.000000	98.036746 
3204.000000	98.037144 
3203.000000	98.037535 
3202.000000	98.037997 
3201.000000	98.038745 
3200.000000	98.039699 
3199.000000	98.040412 
3198.000000	98.040707 
3197.000000	98.041092 
3196.000000	98.042193 
3195.000000	98.043883 
3194.000000	98.045274 
3193.000000	98.045720 
3192.000000	98.045495 
3191.000000	98.045438 
3190.000000	98.046110 
3189.000000	98.047505 
3188.000000	98.049253 
3187.000000	98.050826 
3186.000000	98.051679 
3185.000000	98.051477 
3184.000000	98.050384 
3183.000000	98.048963 
3182.000000	98.047857 
3181.000000	98.047432 
3180.000000	98.047667 
3179.000000	98.048261 
3178.000000	98.048834 
3177.000000	98.049200 
3176.000000	98.049544 
3175.000000	98.050224 
3174.000000	98.051352 
3173.000000	98.052485 
3172.000000	98.052798 
3171.000000	98.051665 
3170.000000	98.049176 
3169.000000	98.046354 
3168.000000	98.044688 
3167.000000	98.045230 
3166.000000	98.047936 
3165.000000	98.051563 
3164.000000	98.054371 
3163.000000	98.055255 
3162.000000	98.054242 
3161.000000	98.052235 
3160.000000	98.050444 
3159.000000	98.049831 
3158.000000	98.050650 
3157.000000	98.052086 
3156.000000	98.052638 
3155.000000	98.051459 
3154.000000	98.049310 
3153.000000	98.047919 
3152.000000	98.048416 
3151.000000	98.050652 
3150.000000	98.053672 
3149.000000	98.056295 
3148.000000	98.057320 
3147.000000	98.055904 
3146.000000	98.052253 
3145.000000	98.047754 
3144.000000	98.044247 
3143.000000	98.042958 
3142.000000	98.043841 
3141.000000	98.045511 
3140.000000	98.045922 
3139.000000	98.043679 
3138.000000	98.038941 
3137.000000	98.033182 
3136.000000	98.028246 
3135.000000	98.025630 
3134.000000	98.025737 
3133.000000	98.026942 
3132.000000	98.025987 
3131.000000	98.020760 
3130.000000	98.012288 
3129.000000	98.003507 
3128.000000	97.996119 
3127.000000	97.989838 
3126.000000	97.984482 
3125.000000	97.980873 
3124.000000	97.979123 
3123.000000	97.977613 
3122.000000	97.974594 
3121.000000	97.969872 
3120.000000	97.964302 
3119.000000	97.958423 
3118.000000	97.952204 
3117.000000	97.945724 
3116.000000	97.939411 
3115.000000	97.933719 
3114.000000	97.928925 
3113.000000	97.924961 
3112.000000	97.921224 
3111.000000	97.916901 
3110.000000	97.911651 
3109.000000	97.905754 
3108.000000	97.899565 
3107.000000	97.893210 
3106.000000	97.886764 
3105.000000	97.880460 
3104.000000	97.874552 
3103.000000	97.869086 
3102.000000	97.863805 
3101.000000	97.858174 
3100.000000	97.851755 
3099.000000	97.844609 
3098.000000	97.837278 
3097.000000	97.830400 
3096.000000	97.824219 
3095.000000	97.818569 
3094.000000	97.813017 
3093.000000	97.807165 
3092.000000	97.800891 
3091.000000	97.794340 
3090.000000	97.787691 
3089.000000	97.780839 
3088.000000	97.773572 
3087.000000	97.766654 
3086.000000	97.762238 
3085.000000	97.761737 
3084.000000	97.762686 
3083.000000	97.759509 
3082.000000	97.748883 
3081.000000	97.733604 
3080.000000	97.719949 
3079.000000	97.711120 
3078.000000	97.705900 
3077.000000	97.702658 
3076.000000	97.701631 
3075.000000	97.702545 
3074.000000	97.702621 
3073.000000	97.699399 
3072.000000	97.693974 
3071.000000	97.689633 
3070.000000	97.687236 
3069.000000	97.683870 
3068.000000	97.676850 
3067.000000	97.667455 
3066.000000	97.659409 
3065.000000	97.654285 
3064.000000	97.649790 
3063.000000	97.642258 
3062.000000	97.630120 
3061.000000	97.615046 
3060.000000	97.600982 
3059.000000	97.591725 
3058.000000	97.588745 
3057.000000	97.590412 
3056.000000	97.593199 
3055.000000	97.594266 
3054.000000	97.593314 
3053.000000	97.593254 
3052.000000	97.597528 
3051.000000	97.605582 
3050.000000	97.611369 
3049.000000	97.608533 
3048.000000	97.597185 
3047.000000	97.582997 
3046.000000	97.569308 
3045.000000	97.553502 
3044.000000	97.532749 
3043.000000	97.510362 
3042.000000	97.492750 
3041.000000	97.480455 
3040.000000	97.466144 
3039.000000	97.441907 
3038.000000	97.406971 
3037.000000	97.367305 
3036.000000	97.328944 
3035.000000	97.292700 
3034.000000	97.255399 
3033.000000	97.215677 
3032.000000	97.177933 
3031.000000	97.149880 
3030.000000	97.136283 
3029.000000	97.134854 
3028.000000	97.137935 
3027.000000	97.137962 
3026.000000	97.131892 
3025.000000	97.121432 
3024.000000	97.110314 
3023.000000	97.101923 
3022.000000	97.097945 
3021.000000	97.096918 
3020.000000	97.093523 
3019.000000	97.081008 
3018.000000	97.057607 
3017.000000	97.031230 
3016.000000	97.015303 
3015.000000	97.016776 
3014.000000	97.029466 
3013.000000	97.039280 
3012.000000	97.037144 
3011.000000	97.025869 
3010.000000	97.013766 
3009.000000	97.006195 
3008.000000	97.004187 
3007.000000	97.006827 
3006.000000	97.011581 
3005.000000	97.013952 
3004.000000	97.011111 
3003.000000	97.006081 
3002.000000	97.005422 
3001.000000	97.012078 
3000.000000	97.022147 
2999.000000	97.029353 
2998.000000	97.031158 
2997.000000	97.029934 
2996.000000	97.029949 
2995.000000	97.033922 
2994.000000	97.041526 
2993.000000	97.049994 
2992.000000	97.056592 
2991.000000	97.061188 
2990.000000	97.066090 
2989.000000	97.072964 
2988.000000	97.080488 
2987.000000	97.085995 
2986.000000	97.089406 
2985.000000	97.094314 
2984.000000	97.104178 
2983.000000	97.117616 
2982.000000	97.128406 
2981.000000	97.130390 
2980.000000	97.121722 
2979.000000	97.104284 
2978.000000	97.079870 
2977.000000	97.047184 
2976.000000	97.000776 
2975.000000	96.931755 
2974.000000	96.833034 
2973.000000	96.710394 
2972.000000	96.590960 
2971.000000	96.514366 
2970.000000	96.508811 
2969.000000	96.573504 
2968.000000	96.680296 
2967.000000	96.792039 
2966.000000	96.883767 
2965.000000	96.948785 
2964.000000	96.991022 
2963.000000	97.015814 
2962.000000	97.026099 
2961.000000	97.023834 
2960.000000	97.012834 
2959.000000	96.999259 
2958.000000	96.988653 
2957.000000	96.983014 
2956.000000	96.981448 
2955.000000	96.983256 
2954.000000	96.989290 
2953.000000	97.000290 
2952.000000	97.015008 
2951.000000	97.030011 
2950.000000	97.040842 
2949.000000	97.044111 
2948.000000	97.040331 
2947.000000	97.034739 
2946.000000	97.033591 
2945.000000	97.038937 
2944.000000	97.047893 
2943.000000	97.056886 
2942.000000	97.065144 
2941.000000	97.073937 
2940.000000	97.084469 
2939.000000	97.097523 
2938.000000	97.113626 
2937.000000	97.132233 
2936.000000	97.151455 
2935.000000	97.169274 
2934.000000	97.184202 
2933.000000	97.194795 
2932.000000	97.200585 
2931.000000	97.204452 
2930.000000	97.211660 
2929.000000	97.224692 
2928.000000	97.240562 
2927.000000	97.254032 
2926.000000	97.262458 
2925.000000	97.266755 
2924.000000	97.269105 
2923.000000	97.272067 
2922.000000	97.278904 
2921.000000	97.292717 
2920.000000	97.314852 
2919.000000	97.345023 
2918.000000	97.381909 
2917.000000	97.421866 
2916.000000	97.458479 
2915.000000	97.486184 
2914.000000	97.503983 
2913.000000	97.513733 
2912.000000	97.516517 
2911.000000	97.513534 
2910.000000	97.510364 
2909.000000	97.516120 
2908.000000	97.535655 
2907.000000	97.564674 
2906.000000	97.593635 
2905.000000	97.616564 
2904.000000	97.634358 
2903.000000	97.651043 
2902.000000	97.667646 
2901.000000	97.684598 
2900.000000	97.698434 
2899.000000	97.709475 
2898.000000	97.720909 
2897.000000	97.734807 
2896.000000	97.749395 
2895.000000	97.761984 
2894.000000	97.773251 
2893.000000	97.785647 
2892.000000	97.797820 
2891.000000	97.804532 
2890.000000	97.803698 
2889.000000	97.800199 
2888.000000	97.800376 
2887.000000	97.804803 
2886.000000	97.809379 
2885.000000	97.811631 
2884.000000	97.812494 
2883.000000	97.812667 
2882.000000	97.810942 
2881.000000	97.807054 
2880.000000	97.803719 
2879.000000	97.804483 
2878.000000	97.810555 
2877.000000	97.819931 
2876.000000	97.828285 
2875.000000	97.830665 
2874.000000	97.824550 
2873.000000	97.812710 
2872.000000	97.802321 
2871.000000	97.799783 
2870.000000	97.806418 
2869.000000	97.818769 
2868.000000	97.831624 
2867.000000	97.840614 
2866.000000	97.843637 
2865.000000	97.841408 
2864.000000	97.836486 
2863.000000	97.831256 
2862.000000	97.827593 
2861.000000	97.828209 
2860.000000	97.835711 
2859.000000	97.848719 
2858.000000	97.860823 
2857.000000	97.866341 
2856.000000	97.866819 
2855.000000	97.869182 
2854.000000	97.877627 
2853.000000	97.889830 
2852.000000	97.901087 
2851.000000	97.909636 
2850.000000	97.916585 
2849.000000	97.922830 
2848.000000	97.928467 
2847.000000	97.934326 
2846.000000	97.941744 
2845.000000	97.950512 
2844.000000	97.958498 
2843.000000	97.963858 
2842.000000	97.966781 
2841.000000	97.969054 
2840.000000	97.972794 
2839.000000	97.979564 
2838.000000	97.989314 
2837.000000	97.999295 
2836.000000	98.005359 
2835.000000	98.005650 
2834.000000	98.002666 
2833.000000	98.001172 
2832.000000	98.003662 
2831.000000	98.008945 
2830.000000	98.014676 
2829.000000	98.020007 
2828.000000	98.025464 
2827.000000	98.031528 
2826.000000	98.038406 
2825.000000	98.046433 
2824.000000	98.055333 
2823.000000	98.063192 
2822.000000	98.067493 
2821.000000	98.067611 
2820.000000	98.065694 
2819.000000	98.064901 
2818.000000	98.066817 
2817.000000	98.071076 
2816.000000	98.076667 
2815.000000	98.082831 
2814.000000	98.088841 
2813.000000	98.093756 
2812.000000	98.096877 
2811.000000	98.098299 
2810.000000	98.098781 
2809.000000	98.099121 
2808.000000	98.099777 
2807.000000	98.100720 
2806.000000	98.101515 
2805.000000	98.101883 
2804.000000	98.102348 
2803.000000	98.104038 
2802.000000	98.107468 
2801.000000	98.111682 
2800.000000	98.114958 
2799.000000	98.116415 
2798.000000	98.116556 
2797.000000	98.116252 
2796.000000	98.115677 
2795.000000	98.114531 
2794.000000	98.113107 
2793.000000	98.112689 
2792.000000	98.114440 
2791.000000	98.118040 
2790.000000	98.121844 
2789.000000	98.124408 
2788.000000	98.125845 
2787.000000	98.127252 
2786.000000	98.129184 
2785.000000	98.131181 
2784.000000	98.132654 
2783.000000	98.133706 
2782.000000	98.134841 
2781.000000	98.136245 
2780.000000	98.137686 
2779.000000	98.138913 
2778.000000	98.139847 
2777.000000	98.140531 
2776.000000	98.141115 
2775.000000	98.141831 
2774.000000	98.142821 
2773.000000	98.144005 
2772.000000	98.145205 
2771.000000	98.146300 
2770.000000	98.147277 
2769.000000	98.148177 
2768.000000	98.149057 
2767.000000	98.150009 
2766.000000	98.151101 
2765.000000	98.152330 
2764.000000	98.153576 
2763.000000	98.154707 
2762.000000	98.155714 
2761.000000	98.156670 
2760.000000	98.157560 
2759.000000	98.158308 
2758.000000	98.158988 
2757.000000	98.159812 
2756.000000	98.160872 
2755.000000	98.161976 
2754.000000	98.162848 
2753.000000	98.163432 
2752.000000	98.163905 
2751.000000	98.164440 
2750.000000	98.165002 
2749.000000	98.165417 
2748.000000	98.165601 
2747.000000	98.165653 
2746.000000	98.165681 
2745.000000	98.165629 
2744.000000	98.165451 
2743.000000	98.165488 
2742.000000	98.166356 
2741.000000	98.168273 
2740.000000	98.170584 
2739.000000	98.172130 
2738.000000	98.172237 
2737.000000	98.171242 
2736.000000	98.170415 
2735.000000	98.170978 
2734.000000	98.173227 
2733.000000	98.176457 
2732.000000	98.179666 
2731.000000	98.182356 
2730.000000	98.184551 
2729.000000	98.186291 
2728.000000	98.187285 
2727.000000	98.187066 
2726.000000	98.185381 
2725.000000	98.182499 
2724.000000	98.179401 
2723.000000	98.177511 
2722.000000	98.177791 
2721.000000	98.180046 
2720.000000	98.183284 
2719.000000	98.186733 
2718.000000	98.190208 
2717.000000	98.193343 
2716.000000	98.195092 
2715.000000	98.194465 
2714.000000	98.191553 
2713.000000	98.187621 
2712.000000	98.184265 
2711.000000	98.182603 
2710.000000	98.182993 
2709.000000	98.185147 
2708.000000	98.188562 
2707.000000	98.192853 
2706.000000	98.197425 
2705.000000	98.200995 
2704.000000	98.202289 
2703.000000	98.201539 
2702.000000	98.200641 
2701.000000	98.201345 
2700.000000	98.203885 
2699.000000	98.207844 
2698.000000	98.213346 
2697.000000	98.220141 
2696.000000	98.225936 
2695.000000	98.227485 
2694.000000	98.223553 
2693.000000	98.215805 
2692.000000	98.207422 
2691.000000	98.201132 
2690.000000	98.198114 
2689.000000	98.197799 
2688.000000	98.198510 
2687.000000	98.199353 
2686.000000	98.201431 
2685.000000	98.205957 
2684.000000	98.211398 
2683.000000	98.214287 
2682.000000	98.213369 
2681.000000	98.211157 
2680.000000	98.210605 
2679.000000	98.211427 
2678.000000	98.211201 
2677.000000	98.208990 
2676.000000	98.206230 
2675.000000	98.204523 
2674.000000	98.203991 
2673.000000	98.203844 
2672.000000	98.203538 
2671.000000	98.203118 
2670.000000	98.202834 
2669.000000	98.202413 
2668.000000	98.200672 
2667.000000	98.196556 
2666.000000	98.190905 
2665.000000	98.186144 
2664.000000	98.183231 
2663.000000	98.180052 
2662.000000	98.174354 
2661.000000	98.167687 
2660.000000	98.164067 
2659.000000	98.164922 
2658.000000	98.167543 
2657.000000	98.168773 
2656.000000	98.168730 
2655.000000	98.169434 
2654.000000	98.171546 
2653.000000	98.174192 
2652.000000	98.176790 
2651.000000	98.179176 
2650.000000	98.180367 
2649.000000	98.178920 
2648.000000	98.174922 
2647.000000	98.170670 
2646.000000	98.168675 
2645.000000	98.169590 
2644.000000	98.172180 
2643.000000	98.174512 
2642.000000	98.175183 
2641.000000	98.173987 
2640.000000	98.171921 
2639.000000	98.170240 
2638.000000	98.169270 
2637.000000	98.168328 
2636.000000	98.166809 
2635.000000	98.164959 
2634.000000	98.163507 
2633.000000	98.162931 
2632.000000	98.163236 
2631.000000	98.164103 
2630.000000	98.165185 
2629.000000	98.166619 
2628.000000	98.169266 
2627.000000	98.173810 
2626.000000	98.179263 
2625.000000	98.182942 
2624.000000	98.182578 
2623.000000	98.178101 
2622.000000	98.171332 
2621.000000	98.164605 
2620.000000	98.159940 
2619.000000	98.158646 
2618.000000	98.160458 
2617.000000	98.162993 
2616.000000	98.163187 
2615.000000	98.159751 
2614.000000	98.153700 
2613.000000	98.146818 
2612.000000	98.140109 
2611.000000	98.133961 
2610.000000	98.129160 
2609.000000	98.126881 
2608.000000	98.127606 
2607.000000	98.130233 
2606.000000	98.132234 
2605.000000	98.131180 
2604.000000	98.126772 
2603.000000	98.121634 
2602.000000	98.119364 
2601.000000	98.121071 
2600.000000	98.124178 
2599.000000	98.125053 
2598.000000	98.122852 
2597.000000	98.119900 
2596.000000	98.118554 
2595.000000	98.118660 
2594.000000	98.118605 
2593.000000	98.117907 
2592.000000	98.117526 
2591.000000	98.117778 
2590.000000	98.117163 
2589.000000	98.113870 
2588.000000	98.107720 
2587.000000	98.100211 
2586.000000	98.093178 
2585.000000	98.088134 
2584.000000	98.086203 
2583.000000	98.087347 
2582.000000	98.089898 
2581.000000	98.092045 
2580.000000	98.093830 
2579.000000	98.096420 
2578.000000	98.099368 
2577.000000	98.100271 
2576.000000	98.097668 
2575.000000	98.092555 
2574.000000	98.086332 
2573.000000	98.079339 
2572.000000	98.072796 
2571.000000	98.069879 
2570.000000	98.072524 
2569.000000	98.078424 
2568.000000	98.083306 
2567.000000	98.085369 
2566.000000	98.085433 
2565.000000	98.084397 
2564.000000	98.083280 
2563.000000	98.084499 
2562.000000	98.089878 
2561.000000	98.097695 
2560.000000	98.104386 
2559.000000	98.108772 
2558.000000	98.112007 
2557.000000	98.114122 
2556.000000	98.113868 
2555.000000	98.112002 
2554.000000	98.111579 
2553.000000	98.114310 
2552.000000	98.119151 
2551.000000	98.124879 
2550.000000	98.131264 
2549.000000	98.136940 
2548.000000	98.139262 
2547.000000	98.138064 
2546.000000	98.137238 
2545.000000	98.140336 
2544.000000	98.145887 
2543.000000	98.149019 
2542.000000	98.146565 
2541.000000	98.138929 
2540.000000	98.128646 
2539.000000	98.119103 
2538.000000	98.113627 
2537.000000	98.113995 
2536.000000	98.119252 
2535.000000	98.126566 
2534.000000	98.133507 
2533.000000	98.139190 
2532.000000	98.143828 
2531.000000	98.147952 
2530.000000	98.151675 
2529.000000	98.154141 
2528.000000	98.153963 
2527.000000	98.150618 
2526.000000	98.145290 
2525.000000	98.140364 
2524.000000	98.138122 
2523.000000	98.139642 
2522.000000	98.144386 
2521.000000	98.150442 
2520.000000	98.155588 
2519.000000	98.158693 
2518.000000	98.159854 
2517.000000	98.159622 
2516.000000	98.158749 
2515.000000	98.158302 
2514.000000	98.159182 
2513.000000	98.161384 
2512.000000	98.164277 
2511.000000	98.167442 
2510.000000	98.170672 
2509.000000	98.173333 
2508.000000	98.174665 
2507.000000	98.174793 
2506.000000	98.174673 
2505.000000	98.175091 
2504.000000	98.176033 
2503.000000	98.177153 
2502.000000	98.178241 
2501.000000	98.179213 
2500.000000	98.180048 
2499.000000	98.180819 
2498.000000	98.181639 
2497.000000	98.182518 
2496.000000	98.183352 
2495.000000	98.184023 
2494.000000	98.184511 
2493.000000	98.184864 
2492.000000	98.185146 
2491.000000	98.185408 
2490.000000	98.185664 
2489.000000	98.185898 
2488.000000	98.186074 
2487.000000	98.186163 
2486.000000	98.186166 
2485.000000	98.186108 
2484.000000	98.186008 
2483.000000	98.185856 
2482.000000	98.185619 
2481.000000	98.185281 
2480.000000	98.184855 
2479.000000	98.184383 
2478.000000	98.183915 
2477.000000	98.183496 
2476.000000	98.183118 
2475.000000	98.182709 
2474.000000	98.182203 
2473.000000	98.181630 
2472.000000	98.181105 
2471.000000	98.180688 
2470.000000	98.180281 
2469.000000	98.179692 
2468.000000	98.178850 
2467.000000	98.177946 
2466.000000	98.177316 
2465.000000	98.177073 
2464.000000	98.176798 
2463.000000	98.175794 
2462.000000	98.173702 
2461.000000	98.170886 
2460.000000	98.168219 
2459.000000	98.166503 
2458.000000	98.166107 
2457.000000	98.166713 
2456.000000	98.167427 
2455.000000	98.167656 
2454.000000	98.167835 
2453.000000	98.168833 
2452.000000	98.170757 
2451.000000	98.172783 
2450.000000	98.174045 
2449.000000	98.173920 
2448.000000	98.171581 
2447.000000	98.166657 
2446.000000	98.161018 
2445.000000	98.158432 
2444.000000	98.161235 
2443.000000	98.168101 
2442.000000	98.175143 
2441.000000	98.179838 
2440.000000	98.182490 
2439.000000	98.184361 
2438.000000	98.185865 
2437.000000	98.186837 
2436.000000	98.187483 
2435.000000	98.188205 
2434.000000	98.188996 
2433.000000	98.189598 
2432.000000	98.189944 
2431.000000	98.189879 
2430.000000	98.188531 
2429.000000	98.184580 
2428.000000	98.177392 
2427.000000	98.167830 
2426.000000	98.158398 
2425.000000	98.152191 
2424.000000	98.150063 
2423.000000	98.150412 
2422.000000	98.153110 
2421.000000	98.160336 
2420.000000	98.173091 
2419.000000	98.189186 
2418.000000	98.204562 
2417.000000	98.215426 
2416.000000	98.218909 
2415.000000	98.213202 
2414.000000	98.200070 
2413.000000	98.185621 
2412.000000	98.175254 
2411.000000	98.169046 
2410.000000	98.164147 
2409.000000	98.160625 
2408.000000	98.162256 
2407.000000	98.170937 
2406.000000	98.182426 
2405.000000	98.189417 
2404.000000	98.188589 
2403.000000	98.183549 
2402.000000	98.180976 
2401.000000	98.184673 
2400.000000	98.192952 
2399.000000	98.200639 
2398.000000	98.203100 
2397.000000	98.198937 
2396.000000	98.190427 
2395.000000	98.181668 
2394.000000	98.175735 
2393.000000	98.172997 
2392.000000	98.170947 
2391.000000	98.164760 
2390.000000	98.148337 
2389.000000	98.116465 
2388.000000	98.067653 
2387.000000	98.005052 
2386.000000	97.934515 
2385.000000	97.863958 
2384.000000	97.805194 
2383.000000	97.774074 
2382.000000	97.786644 
2381.000000	97.851251 
2380.000000	97.963372 
2379.000000	98.107181 
2378.000000	98.259856 
2377.000000	98.393071 
2376.000000	98.473706 
2375.000000	98.475343 
2374.000000	98.398826 
2373.000000	98.278765 
2372.000000	98.162054 
2371.000000	98.074650 
2370.000000	98.017809 
2369.000000	97.988264 
2368.000000	97.985776 
2367.000000	98.002347 
2366.000000	98.023253 
2365.000000	98.042036 
2364.000000	98.060241 
2363.000000	98.069698 
2362.000000	98.060252 
2361.000000	98.035307 
2360.000000	97.998132 
2359.000000	97.954515 
2358.000000	97.930586 
2357.000000	97.956228 
2356.000000	98.028974 
2355.000000	98.103813 
2354.000000	98.157113 
2353.000000	98.185181 
2352.000000	98.177821 
2351.000000	98.127731 
2350.000000	98.050596 
2349.000000	97.986240 
2348.000000	97.959077 
2347.000000	97.964639 
2346.000000	97.968358 
2345.000000	97.933924 
2344.000000	97.874204 
2343.000000	97.820000 
2342.000000	97.810535 
2341.000000	97.851456 
2340.000000	97.908747 
2339.000000	97.943694 
2338.000000	97.949323 
2337.000000	97.949302 
2336.000000	97.946373 
2335.000000	97.931899 
2334.000000	97.904099 
2333.000000	97.885359 
2332.000000	97.868079 
2331.000000	97.837909 
2330.000000	97.764690 
2329.000000	97.664103 
2328.000000	97.543523 
2327.000000	97.434297 
2326.000000	97.360472 
2325.000000	97.337339 
2324.000000	97.356601 
2323.000000	97.390822 
2322.000000	97.425895 
2321.000000	97.457612 
2320.000000	97.478092 
2319.000000	97.486377 
2318.000000	97.480399 
2317.000000	97.479485 
2316.000000	97.477978 
2315.000000	97.475274 
2314.000000	97.444127 
2313.000000	97.386375 
2312.000000	97.300182 
2311.000000	97.219861 
2310.000000	97.162739 
2309.000000	97.145229 
2308.000000	97.149807 
2307.000000	97.170212 
2306.000000	97.192408 
2305.000000	97.206713 
2304.000000	97.187952 
2303.000000	97.138928 
2302.000000	97.081309 
2301.000000	97.054320 
2300.000000	97.063602 
2299.000000	97.100514 
2298.000000	97.138254 
2297.000000	97.171965 
2296.000000	97.202035 
2295.000000	97.244515 
2294.000000	97.307171 
2293.000000	97.390102 
2292.000000	97.474832 
2291.000000	97.542795 
2290.000000	97.588606 
2289.000000	97.619704 
2288.000000	97.645140 
2287.000000	97.666395 
2286.000000	97.684053 
2285.000000	97.698850 
2284.000000	97.715786 
2283.000000	97.738441 
2282.000000	97.768597 
2281.000000	97.801298 
2280.000000	97.830248 
2279.000000	97.852815 
2278.000000	97.871385 
2277.000000	97.886868 
2276.000000	97.896250 
2275.000000	97.902659 
2274.000000	97.916332 
2273.000000	97.943525 
2272.000000	97.974751 
2271.000000	97.997219 
2270.000000	98.009656 
2269.000000	98.017424 
2268.000000	98.016007 
2267.000000	97.995273 
2266.000000	97.958907 
2265.000000	97.928935 
2264.000000	97.925351 
2263.000000	97.948375 
2262.000000	97.980867 
2261.000000	98.000924 
2260.000000	97.996688 
2259.000000	97.973181 
2258.000000	97.950411 
2257.000000	97.946864 
2256.000000	97.965184 
2255.000000	97.994561 
2254.000000	98.023527 
2253.000000	98.047981 
2252.000000	98.066812 
2251.000000	98.078494 
2250.000000	98.081764 
2249.000000	98.079213 
2248.000000	98.074380 
2247.000000	98.071663 
2246.000000	98.073171 
2245.000000	98.078093 
2244.000000	98.083432 
2243.000000	98.087427 
2242.000000	98.091284 
2241.000000	98.096377 
2240.000000	98.101726 
2239.000000	98.106029 
2238.000000	98.110388 
2237.000000	98.116548 
2236.000000	98.124151 
2235.000000	98.131624 
2234.000000	98.138307 
2233.000000	98.143732 
2232.000000	98.146585 
2231.000000	98.146307 
2230.000000	98.144365 
2229.000000	98.141820 
2228.000000	98.137427 
2227.000000	98.130787 
2226.000000	98.125782 
2225.000000	98.127820 
2224.000000	98.137399 
2223.000000	98.148155 
2222.000000	98.153042 
2221.000000	98.151649 
2220.000000	98.148886 
2219.000000	98.147933 
2218.000000	98.146886 
2217.000000	98.142514 
2216.000000	98.134715 
2215.000000	98.126756 
2214.000000	98.122333 
2213.000000	98.122393 
2212.000000	98.124625 
2211.000000	98.125952 
2210.000000	98.125009 
2209.000000	98.121894 
2208.000000	98.116716 
2207.000000	98.109851 
2206.000000	98.103152 
2205.000000	98.099162 
2204.000000	98.098186 
2203.000000	98.097312 
2202.000000	98.093349 
2201.000000	98.086418 
2200.000000	98.079277 
2199.000000	98.073366 
2198.000000	98.066604 
2197.000000	98.055494 
2196.000000	98.039467 
2195.000000	98.023460 
2194.000000	98.014861 
2193.000000	98.016352 
2192.000000	98.022518 
2191.000000	98.025520 
2190.000000	98.024464 
2189.000000	98.025483 
2188.000000	98.032401 
2187.000000	98.040434 
2186.000000	98.040644 
2185.000000	98.029626 
2184.000000	98.014241 
2183.000000	98.006405 
2182.000000	98.011524 
2181.000000	98.021848 
2180.000000	98.024002 
2179.000000	98.014447 
2178.000000	98.003359 
2177.000000	98.001938 
2176.000000	98.010782 
2175.000000	98.024069 
2174.000000	98.038712 
2173.000000	98.052066 
2172.000000	98.055843 
2171.000000	98.042236 
2170.000000	98.014418 
2169.000000	97.983609 
2168.000000	97.956835 
2167.000000	97.935832 
2166.000000	97.925549 
2165.000000	97.930601 
2164.000000	97.941885 
2163.000000	97.940820 
2162.000000	97.924078 
2161.000000	97.913448 
2160.000000	97.932241 
2159.000000	97.979987 
2158.000000	98.035596 
2157.000000	98.080101 
2156.000000	98.109981 
2155.000000	98.131408 
2154.000000	98.149630 
2153.000000	98.162296 
2152.000000	98.161217 
2151.000000	98.143864 
2150.000000	98.122491 
2149.000000	98.115592 
2148.000000	98.128040 
2147.000000	98.145749 
2146.000000	98.151964 
2145.000000	98.143484 
2144.000000	98.128800 
2143.000000	98.115972 
2142.000000	98.106892 
2141.000000	98.100750 
2140.000000	98.098085 
2139.000000	98.100457 
2138.000000	98.107703 
2137.000000	98.116386 
2136.000000	98.121565 
2135.000000	98.120484 
2134.000000	98.113700 
2133.000000	98.102998 
2132.000000	98.090613 
2131.000000	98.081193 
2130.000000	98.080922 
2129.000000	98.091239 
2128.000000	98.104823 
2127.000000	98.111807 
2126.000000	98.110253 
2125.000000	98.107446 
2124.000000	98.111027 
2123.000000	98.121489 
2122.000000	98.133732 
2121.000000	98.143215 
2120.000000	98.148553 
2119.000000	98.148737 
2118.000000	98.140441 
2117.000000	98.121288 
2116.000000	98.096704 
2115.000000	98.079215 
2114.000000	98.077073 
2113.000000	98.084978 
2112.000000	98.090087 
2111.000000	98.088846 
2110.000000	98.091146 
2109.000000	98.105695 
2108.000000	98.128054 
2107.000000	98.146418 
2106.000000	98.155049 
2105.000000	98.156644 
2104.000000	98.155583 
2103.000000	98.155157 
2102.000000	98.159834 
2101.000000	98.172448 
2100.000000	98.188504 
2099.000000	98.198694 
2098.000000	98.198389 
2097.000000	98.190991 
2096.000000	98.182355 
2095.000000	98.175675 
2094.000000	98.171832 
2093.000000	98.170225 
2092.000000	98.168613 
2091.000000	98.165297 
2090.000000	98.161822 
2089.000000	98.161019 
2088.000000	98.162370 
2087.000000	98.161823 
2086.000000	98.155903 
2085.000000	98.144422 
2084.000000	98.130302 
2083.000000	98.118309 
2082.000000	98.112458 
2081.000000	98.112488 
2080.000000	98.113808 
2079.000000	98.112381 
2078.000000	98.108979 
2077.000000	98.107092 
2076.000000	98.108470 
2075.000000	98.112545 
2074.000000	98.117443 
2073.000000	98.120158 
2072.000000	98.119394 
2071.000000	98.119113 
2070.000000	98.124312 
2069.000000	98.132375 
2068.000000	98.134594 
2067.000000	98.129598 
2066.000000	98.127823 
2065.000000	98.136255 
2064.000000	98.144634 
2063.000000	98.137361 
2062.000000	98.114949 
2061.000000	98.093717 
2060.000000	98.085956 
2059.000000	98.089133 
2058.000000	98.095842 
2057.000000	98.105294 
2056.000000	98.120996 
2055.000000	98.142042 
2054.000000	98.160835 
2053.000000	98.168564 
2052.000000	98.161812 
2051.000000	98.145085 
2050.000000	98.127517 
2049.000000	98.115518 
2048.000000	98.108956 
2047.000000	98.106200 
2046.000000	98.108792 
2045.000000	98.116391 
2044.000000	98.121136 
2043.000000	98.114145 
2042.000000	98.095134 
2041.000000	98.069757 
2040.000000	98.040322 
2039.000000	98.008244 
2038.000000	97.983662 
2037.000000	97.979426 
2036.000000	97.994522 
2035.000000	98.013024 
2034.000000	98.022697 
2033.000000	98.025609 
2032.000000	98.026573 
2031.000000	98.024031 
2030.000000	98.018160 
2029.000000	98.017702 
2028.000000	98.029535 
2027.000000	98.047500 
2026.000000	98.058356 
2025.000000	98.057476 
2024.000000	98.052452 
2023.000000	98.051955 
2022.000000	98.055594 
2021.000000	98.056763 
2020.000000	98.052223 
2019.000000	98.045953 
2018.000000	98.043702 
2017.000000	98.045764 
2016.000000	98.046976 
2015.000000	98.044259 
2014.000000	98.040653 
2013.000000	98.040611 
2012.000000	98.044741 
2011.000000	98.050387 
2010.000000	98.054633 
2009.000000	98.054925 
2008.000000	98.049128 
2007.000000	98.037951 
2006.000000	98.026593 
2005.000000	98.020932 
2004.000000	98.022334 
2003.000000	98.028558 
2002.000000	98.037459 
2001.000000	98.047557 
2000.000000	98.055666 
1999.000000	98.057629 
1998.000000	98.052031 
1997.000000	98.041327 
1996.000000	98.029770 
1995.000000	98.020624 
1994.000000	98.015794 
1993.000000	98.015823 
1992.000000	98.018933 
1991.000000	98.022150 
1990.000000	98.025060 
1989.000000	98.029462 
1988.000000	98.034780 
1987.000000	98.037107 
1986.000000	98.033946 
1985.000000	98.027500 
1984.000000	98.021615 
1983.000000	98.017107 
1982.000000	98.012841 
1981.000000	98.009938 
1980.000000	98.011744 
1979.000000	98.019048 
1978.000000	98.027697 
1977.000000	98.032428 
1976.000000	98.032593 
1975.000000	98.031912 
1974.000000	98.033961 
1973.000000	98.039498 
1972.000000	98.046975 
1971.000000	98.053794 
1970.000000	98.057580 
1969.000000	98.057777 
1968.000000	98.055781 
1967.000000	98.052330 
1966.000000	98.046533 
1965.000000	98.038556 
1964.000000	98.031012 
1963.000000	98.026398 
1962.000000	98.025173 
1961.000000	98.027251 
1960.000000	98.033665 
1959.000000	98.044950 
1958.000000	98.058934 
1957.000000	98.071815 
1956.000000	98.080432 
1955.000000	98.083149 
1954.000000	98.080381 
1953.000000	98.075504 
1952.000000	98.073459 
1951.000000	98.076257 
1950.000000	98.081755 
1949.000000	98.086660 
1948.000000	98.089803 
1947.000000	98.092262 
1946.000000	98.095382 
1945.000000	98.099730 
1944.000000	98.105320 
1943.000000	98.111455 
1942.000000	98.116486 
1941.000000	98.119321 
1940.000000	98.120746 
1939.000000	98.122482 
1938.000000	98.125265 
1937.000000	98.128622 
1936.000000	98.131888 
1935.000000	98.134851 
1934.000000	98.137614 
1933.000000	98.140306 
1932.000000	98.142996 
1931.000000	98.145726 
1930.000000	98.148525 
1929.000000	98.151370 
1928.000000	98.154241 
1927.000000	98.157139 
1926.000000	98.160077 
1925.000000	98.163045 
1924.000000	98.166004 
1923.000000	98.168901 
1922.000000	98.171696 
1921.000000	98.174370 
1920.000000	98.176917 
1919.000000	98.179341 
1918.000000	98.181642 
1917.000000	98.183809 
1916.000000	98.185838 
1915.000000	98.187772 
1914.000000	98.189686 
1913.000000	98.191628 
1912.000000	98.193593 
1911.000000	98.195549 
1910.000000	98.197458 
1909.000000	98.199262 
1908.000000	98.200886 
1907.000000	98.202297 
1906.000000	98.203530 
1905.000000	98.204632 
1904.000000	98.205612 
1903.000000	98.206460 
1902.000000	98.207193 
1901.000000	98.207858 
1900.000000	98.208513 
1899.000000	98.209220 
1898.000000	98.210032 
1897.000000	98.210941 
1896.000000	98.211874 
1895.000000	98.212744 
1894.000000	98.213522 
1893.000000	98.214245 
1892.000000	98.214962 
1891.000000	98.215686 
1890.000000	98.216378 
1889.000000	98.216957 
1888.000000	98.217337 
1887.000000	98.217500 
1886.000000	98.217508 
1885.000000	98.217441 
1884.000000	98.217338 
1883.000000	98.217207 
1882.000000	98.217066 
1881.000000	98.216935 
1880.000000	98.216807 
1879.000000	98.216643 
1878.000000	98.216396 
1877.000000	98.216036 
1876.000000	98.215542 
1875.000000	98.214913 
1874.000000	98.214181 
1873.000000	98.213398 
1872.000000	98.212599 
1871.000000	98.211799 
1870.000000	98.211010 
1869.000000	98.210237 
1868.000000	98.209437 
1867.000000	98.208548 
1866.000000	98.207582 
1865.000000	98.206540 
1864.000000	98.205322 
1863.000000	98.204113 
1862.000000	98.203249 
1861.000000	98.203180 
1860.000000	98.204162 
1859.000000	98.205447 
1858.000000	98.205939 
1857.000000	98.205502 
1856.000000	98.204351 
1855.000000	98.202752 
1854.000000	98.202007 
1853.000000	98.202923 
1852.000000	98.203180 
1851.000000	98.198930 
1850.000000	98.190880 
1849.000000	98.184172 
1848.000000	98.180652 
1847.000000	98.174477 
1846.000000	98.160601 
1845.000000	98.144010 
1844.000000	98.133095 
1843.000000	98.126836 
1842.000000	98.123487 
1841.000000	98.123350 
1840.000000	98.127318 
1839.000000	98.136070 
1838.000000	98.145704 
1837.000000	98.147200 
1836.000000	98.135639 
1835.000000	98.117898 
1834.000000	98.105592 
1833.000000	98.103358 
1832.000000	98.112439 
1831.000000	98.130950 
1830.000000	98.149513 
1829.000000	98.153852 
1828.000000	98.144106 
1827.000000	98.134969 
1826.000000	98.133578 
1825.000000	98.135744 
1824.000000	98.126976 
1823.000000	98.098621 
1822.000000	98.065472 
1821.000000	98.051939 
1820.000000	98.064714 
1819.000000	98.081223 
1818.000000	98.080064 
1817.000000	98.065938 
1816.000000	98.046003 
1815.000000	98.010444 
1814.000000	97.959848 
1813.000000	97.924522 
1812.000000	97.930523 
1811.000000	97.949800 
1810.000000	97.940035 
1809.000000	97.916090 
1808.000000	97.904526 
1807.000000	97.891833 
1806.000000	97.863686 
1805.000000	97.837410 
1804.000000	97.828959 
1803.000000	97.820722 
1802.000000	97.787659 
1801.000000	97.741894 
1800.000000	97.693893 
1799.000000	97.621211 
1798.000000	97.529088 
1797.000000	97.455230 
1796.000000	97.404703 
1795.000000	97.345922 
1794.000000	97.269705 
1793.000000	97.223255 
1792.000000	97.240800 
1791.000000	97.254288 
1790.000000	97.204457 
1789.000000	97.126233 
1788.000000	97.065409 
1787.000000	97.026438 
1786.000000	96.992294 
1785.000000	96.955904 
1784.000000	96.917999 
1783.000000	96.881510 
1782.000000	96.844889 
1781.000000	96.800527 
1780.000000	96.730002 
1779.000000	96.624220 
1778.000000	96.507507 
1777.000000	96.404990 
1776.000000	96.307084 
1775.000000	96.180368 
1774.000000	96.005631 
1773.000000	95.807411 
1772.000000	95.644865 
1771.000000	95.514524 
1770.000000	95.363923 
1769.000000	95.174565 
1768.000000	94.965496 
1767.000000	94.754225 
1766.000000	94.543515 
1765.000000	94.334084 
1764.000000	94.123114 
1763.000000	93.902784 
1762.000000	93.662049 
1761.000000	93.412880 
1760.000000	93.188055 
1759.000000	92.988844 
1758.000000	92.771707 
1757.000000	92.499336 
1756.000000	92.190092 
1755.000000	91.890656 
1754.000000	91.606744 
1753.000000	91.309259 
1752.000000	91.003573 
1751.000000	90.748952 
1750.000000	90.563477 
1749.000000	90.381805 
1748.000000	90.169860 
1747.000000	89.949434 
1746.000000	89.734130 
1745.000000	89.519713 
1744.000000	89.310573 
1743.000000	89.105372 
1742.000000	88.866024 
1741.000000	88.569204 
1740.000000	88.274189 
1739.000000	88.072539 
1738.000000	87.967818 
1737.000000	87.904577 
1736.000000	87.866835 
1735.000000	87.923837 
1734.000000	88.152945 
1733.000000	88.428206 
1732.000000	88.586094 
1731.000000	88.622190 
1730.000000	88.582809 
1729.000000	88.496143 
1728.000000	88.399394 
1727.000000	88.330105 
1726.000000	88.291140 
1725.000000	88.261817 
1724.000000	88.232053 
1723.000000	88.217330 
1722.000000	88.235823 
1721.000000	88.301387 
1720.000000	88.412997 
1719.000000	88.518048 
1718.000000	88.533812 
1717.000000	88.541503 
1716.000000	88.654110 
1715.000000	88.832867 
1714.000000	89.045237 
1713.000000	89.300056 
1712.000000	89.591050 
1711.000000	89.905923 
1710.000000	90.234852 
1709.000000	90.579454 
1708.000000	90.951356 
1707.000000	91.356302 
1706.000000	91.789728 
1705.000000	92.211227 
1704.000000	92.548184 
1703.000000	92.762385 
1702.000000	92.890966 
1701.000000	93.067069 
1700.000000	93.378291 
1699.000000	93.670953 
1698.000000	93.904123 
1697.000000	94.172332 
1696.000000	94.502487 
1695.000000	94.733823 
1694.000000	94.818899 
1693.000000	94.874773 
1692.000000	94.960089 
1691.000000	95.070544 
1690.000000	95.179408 
1689.000000	95.279187 
1688.000000	95.390125 
1687.000000	95.512067 
1686.000000	95.634482 
1685.000000	95.762959 
1684.000000	95.904623 
1683.000000	95.944494 
1682.000000	95.920975 
1681.000000	95.923220 
1680.000000	95.965833 
1679.000000	96.016201 
1678.000000	96.051896 
1677.000000	96.069661 
1676.000000	96.088444 
1675.000000	96.142012 
1674.000000	96.223184 
1673.000000	96.302489 
1672.000000	96.356327 
1671.000000	96.396314 
1670.000000	96.465782 
1669.000000	96.564461 
1668.000000	96.637514 
1667.000000	96.681015 
1666.000000	96.706335 
1665.000000	96.718914 
1664.000000	96.729343 
1663.000000	96.752499 
1662.000000	96.787106 
1661.000000	96.812171 
1660.000000	96.815729 
1659.000000	96.820414 
1658.000000	96.856372 
1657.000000	96.939756 
1656.000000	97.041190 
1655.000000	97.140827 
1654.000000	97.232211 
1653.000000	97.311880 
1652.000000	97.230557 
1651.000000	97.135366 
1650.000000	97.065928 
1649.000000	97.021387 
1648.000000	96.982391 
1647.000000	96.978463 
1646.000000	97.020647 
1645.000000	97.059646 
1644.000000	97.084661 
1643.000000	97.098853 
1642.000000	97.108401 
1641.000000	97.124665 
1640.000000	97.150063 
1639.000000	97.176307 
1638.000000	97.193580 
1637.000000	97.199539 
1636.000000	97.203427 
1635.000000	97.208977 
1634.000000	97.211057 
1633.000000	97.221341 
1632.000000	97.233721 
1631.000000	97.246337 
1630.000000	97.266637 
1629.000000	97.296412 
1628.000000	97.322148 
1627.000000	97.334383 
1626.000000	97.337046 
1625.000000	97.335636 
1624.000000	97.331227 
1623.000000	97.332618 
1622.000000	97.348542 
1621.000000	97.372904 
1620.000000	97.396253 
1619.000000	97.414202 
1618.000000	97.429558 
1617.000000	97.449608 
1616.000000	97.467330 
1615.000000	97.474426 
1614.000000	97.480986 
1613.000000	97.487269 
1612.000000	97.488734 
1611.000000	97.490030 
1610.000000	97.506999 
1609.000000	97.540401 
1608.000000	97.571753 
1607.000000	97.595715 
1606.000000	97.618580 
1605.000000	97.637915 
1604.000000	97.648023 
1603.000000	97.659053 
1602.000000	97.683856 
1601.000000	97.711810 
1600.000000	97.725096 
1599.000000	97.727094 
1598.000000	97.730551 
1597.000000	97.735320 
1596.000000	97.733173 
1595.000000	97.727731 
1594.000000	97.732799 
1593.000000	97.747211 
1592.000000	97.756616 
1591.000000	97.758175 
1590.000000	97.761848 
1589.000000	97.768011 
1588.000000	97.766859 
1587.000000	97.758201 
1586.000000	97.749914 
1585.000000	97.740830 
1584.000000	97.725190 
1583.000000	97.706947 
1582.000000	97.698110 
1581.000000	97.698253 
1580.000000	97.697996 
1579.000000	97.693821 
1578.000000	97.688765 
1577.000000	97.683046 
1576.000000	97.676840 
1575.000000	97.671574 
1574.000000	97.668835 
1573.000000	97.665586 
1572.000000	97.659295 
1571.000000	97.650929 
1570.000000	97.644605 
1569.000000	97.639012 
1568.000000	97.630320 
1567.000000	97.621806 
1566.000000	97.615294 
1565.000000	97.609433 
1564.000000	97.603703 
1563.000000	97.600083 
1562.000000	97.600115 
1561.000000	97.599439 
1560.000000	97.590241 
1559.000000	97.570027 
1558.000000	97.552638 
1557.000000	97.535327 
1556.000000	97.520853 
1555.000000	97.509827 
1554.000000	97.500961 
1553.000000	97.493382 
1552.000000	97.486519 
1551.000000	97.479543 
1550.000000	97.471800 
1549.000000	97.462993 
1548.000000	97.453779 
1547.000000	97.444924 
1546.000000	97.436602 
1545.000000	97.428659 
1544.000000	97.421010 
1543.000000	97.413642 
1542.000000	97.406860 
1541.000000	97.401236 
1540.000000	97.396661 
1539.000000	97.392006 
1538.000000	97.386887 
1537.000000	97.381721 
1536.000000	97.376814 
1535.000000	97.372348 
1534.000000	97.368526 
1533.000000	97.365529 
1532.000000	97.362815 
1531.000000	97.359766 
1530.000000	97.356630 
1529.000000	97.354273 
1528.000000	97.352877 
1527.000000	97.350909 
1526.000000	97.346819 
1525.000000	97.342791 
1524.000000	97.341243 
1523.000000	97.339432 
1522.000000	97.336203 
1521.000000	97.342460 
1520.000000	97.357748 
1519.000000	97.371938 
1518.000000	97.381512 
1517.000000	97.388572 
1516.000000	97.391008 
1515.000000	97.380920 
1514.000000	97.360947 
1513.000000	97.344085 
1512.000000	97.342761 
1511.000000	97.355700 
1510.000000	97.365382 
1509.000000	97.349668 
1508.000000	97.307610 
1507.000000	97.292531 
1506.000000	97.293266 
1505.000000	97.250130 
1504.000000	97.230944 
1503.000000	97.243335 
1502.000000	97.270154 
1501.000000	97.303427 
1500.000000	97.345880 
1499.000000	97.391122 
1498.000000	97.415225 
1497.000000	97.423713 
1496.000000	97.452946 
1495.000000	97.487359 
1494.000000	97.492231 
1493.000000	97.470815 
1492.000000	97.448393 
1491.000000	97.444228 
1490.000000	97.459495 
1489.000000	97.491807 
1488.000000	97.516578 
1487.000000	97.504490 
1486.000000	97.467621 
1485.000000	97.428747 
1484.000000	97.395955 
1483.000000	97.366572 
1482.000000	97.332972 
1481.000000	97.294985 
1480.000000	97.260237 
1479.000000	97.231738 
1478.000000	97.206797 
1477.000000	97.179562 
1476.000000	97.139537 
1475.000000	97.066474 
1474.000000	96.961721 
1473.000000	96.884213 
1472.000000	96.888867 
1471.000000	96.926830 
1470.000000	96.944853 
1469.000000	96.946698 
1468.000000	96.947695 
1467.000000	96.945073 
1466.000000	96.926053 
1465.000000	96.894646 
1464.000000	96.866771 
1463.000000	96.844819 
1462.000000	96.825992 
1461.000000	96.815610 
1460.000000	96.815064 
1459.000000	96.804320 
1458.000000	96.742362 
1457.000000	96.649402 
1456.000000	96.596166 
1455.000000	96.589410 
1454.000000	96.595303 
1453.000000	96.600876 
1452.000000	96.608278 
1451.000000	96.616425 
1450.000000	96.617394 
1449.000000	96.613780 
1448.000000	96.618577 
1447.000000	96.627020 
1446.000000	96.619258 
1445.000000	96.599581 
1444.000000	96.581732 
1443.000000	96.567919 
1442.000000	96.554667 
1441.000000	96.544676 
1440.000000	96.546614 
1439.000000	96.560112 
1438.000000	96.565743 
1437.000000	96.549118 
1436.000000	96.534337 
1435.000000	96.540134 
1434.000000	96.556735 
1433.000000	96.583274 
1432.000000	96.629156 
1431.000000	96.692974 
1430.000000	96.742500 
1429.000000	96.746970 
1428.000000	96.726708 
1427.000000	96.722550 
1426.000000	96.740719 
1425.000000	96.753817 
1424.000000	96.751905 
1423.000000	96.757064 
1422.000000	96.769542 
1421.000000	96.772143 
1420.000000	96.762468 
1419.000000	96.750446 
1418.000000	96.701049 
1417.000000	96.587804 
1416.000000	96.454966 
1415.000000	96.335221 
1414.000000	96.216480 
1413.000000	96.075318 
1412.000000	95.924023 
1411.000000	95.803546 
1410.000000	95.724412 
1409.000000	95.676753 
1408.000000	95.678235 
1407.000000	95.747313 
1406.000000	95.855739 
1405.000000	95.954071 
1404.000000	96.037419 
1403.000000	96.129594 
1402.000000	96.225475 
1401.000000	96.302955 
1400.000000	96.351537 
1399.000000	96.385834 
1398.000000	96.407075 
1397.000000	96.400737 
1396.000000	96.381242 
1395.000000	96.377287 
1394.000000	96.361573 
1393.000000	96.283738 
1392.000000	96.171835 
1391.000000	96.070323 
1390.000000	95.974824 
1389.000000	95.844815 
1388.000000	95.656652 
1387.000000	95.440113 
1386.000000	95.225875 
1385.000000	95.006282 
1384.000000	94.770675 
1383.000000	94.527930 
1382.000000	94.294320 
1381.000000	94.076714 
1380.000000	93.870305 
1379.000000	93.680775 
1378.000000	93.527988 
1377.000000	93.416544 
1376.000000	93.330032 
1375.000000	93.255132 
1374.000000	93.187251 
1373.000000	93.106050 
1372.000000	93.006545 
1371.000000	92.929746 
1370.000000	92.908978 
1369.000000	92.904156 
1368.000000	92.847176 
1367.000000	92.748419 
1366.000000	92.708106 
1365.000000	92.817236 
1364.000000	93.070594 
1363.000000	93.367013 
1362.000000	93.604410 
1361.000000	93.761662 
1360.000000	93.873441 
1359.000000	93.959192 
1358.000000	94.009498 
1357.000000	94.018181 
1356.000000	94.003192 
1355.000000	93.991104 
1354.000000	93.998416 
1353.000000	94.033784 
1352.000000	94.096739 
1351.000000	94.175865 
1350.000000	94.266891 
1349.000000	94.362728 
1348.000000	94.453939 
1347.000000	94.534777 
1346.000000	94.604089 
1345.000000	94.658071 
1344.000000	94.694829 
1343.000000	94.722758 
1342.000000	94.757821 
1341.000000	94.811956 
1340.000000	94.897708 
1339.000000	95.031321 
1338.000000	95.208757 
1337.000000	95.410614 
1336.000000	95.629588 
1335.000000	95.866461 
1334.000000	96.116337 
1333.000000	96.365331 
1332.000000	96.593917 
1331.000000	96.787881 
1330.000000	96.947897 
1329.000000	97.081631 
1328.000000	97.192791 
1327.000000	97.283085 
1326.000000	97.358080 
1325.000000	97.415180 
1324.000000	97.453059 
1323.000000	97.480057 
1322.000000	97.504031 
1321.000000	97.521817 
1320.000000	97.528958 
1319.000000	97.532706 
1318.000000	97.543211 
1317.000000	97.558424 
1316.000000	97.569318 
1315.000000	97.573004 
1314.000000	97.570913 
1313.000000	97.563502 
1312.000000	97.550542 
1311.000000	97.533016 
1310.000000	97.511929 
1309.000000	97.488182 
1308.000000	97.465602 
1307.000000	97.448712 
1306.000000	97.438054 
1305.000000	97.423152 
1304.000000	97.396826 
1303.000000	97.360507 
1302.000000	97.315527 
1301.000000	97.257646 
1300.000000	97.186717 
1299.000000	97.111173 
1298.000000	97.038984 
1297.000000	96.971904 
1296.000000	96.908749 
1295.000000	96.848672 
1294.000000	96.785776 
1293.000000	96.712776 
1292.000000	96.633160 
1291.000000	96.558554 
1290.000000	96.492197 
1289.000000	96.426415 
1288.000000	96.358180 
1287.000000	96.294030 
1286.000000	96.234987 
1285.000000	96.171975 
1284.000000	96.102032 
1283.000000	96.033935 
1282.000000	95.972582 
1281.000000	95.909796 
1280.000000	95.836445 
1279.000000	95.756191 
1278.000000	95.677269 
1277.000000	95.601785 
1276.000000	95.528123 
1275.000000	95.456758 
1274.000000	95.383823 
1273.000000	95.298070 
1272.000000	95.193626 
1271.000000	95.079424 
1270.000000	94.968030 
1269.000000	94.862424 
1268.000000	94.761368 
1267.000000	94.666737 
1266.000000	94.575209 
1265.000000	94.477523 
1264.000000	94.373956 
1263.000000	94.277711 
1262.000000	94.195819 
1261.000000	94.120226 
1260.000000	94.044380 
1259.000000	93.977651 
1258.000000	93.929822 
1257.000000	93.895951 
1256.000000	93.863875 
1255.000000	93.825927 
1254.000000	93.775986 
1253.000000	93.706114 
1252.000000	93.614666 
1251.000000	93.511993 
1250.000000	93.409916 
1249.000000	93.311017 
1248.000000	93.212630 
1247.000000	93.111968 
1246.000000	93.000759 
1245.000000	92.868091 
1244.000000	92.713612 
1243.000000	92.546508 
1242.000000	92.368238 
1241.000000	92.170317 
1240.000000	91.952979 
1239.000000	91.730346 
1238.000000	91.511170 
1237.000000	91.289646 
1236.000000	91.062584 
1235.000000	90.840973 
1234.000000	90.637716 
1233.000000	90.459622 
1232.000000	90.319322 
1231.000000	90.238028 
1230.000000	90.226845 
1229.000000	90.279278 
1228.000000	90.387031 
1227.000000	90.548231 
1226.000000	90.757404 
1225.000000	91.000859 
1224.000000	91.257529 
1223.000000	91.481209 
1222.000000	91.585320 
1221.000000	91.483546 
1220.000000	91.174459 
1219.000000	90.783576 
1218.000000	90.498286 
1217.000000	90.448449 
1216.000000	90.645771 
1215.000000	91.003056 
1214.000000	91.392562 
1213.000000	91.712401 
1212.000000	91.925601 
1211.000000	92.048780 
1210.000000	92.113876 
1209.000000	92.146507 
1208.000000	92.171180 
1207.000000	92.213900 
1206.000000	92.289545 
1205.000000	92.397658 
1204.000000	92.535498 
1203.000000	92.704546 
1202.000000	92.901139 
1201.000000	93.114516 
1200.000000	93.340526 
1199.000000	93.586435 
1198.000000	93.855935 
1197.000000	94.139634 
1196.000000	94.423870 
1195.000000	94.698846 
1194.000000	94.956955 
1193.000000	95.193925 
1192.000000	95.415709 
1191.000000	95.633997 
1190.000000	95.849944 
1189.000000	96.050552 
1188.000000	96.224609 
1187.000000	96.373426 
1186.000000	96.502803 
1185.000000	96.614342 
1184.000000	96.708895 
1183.000000	96.789359 
1182.000000	96.854735 
1181.000000	96.898437 
1180.000000	96.918182 
1179.000000	96.923039 
1178.000000	96.926852 
1177.000000	96.939144 
1176.000000	96.962342 
1175.000000	96.990330 
1174.000000	97.011079 
1173.000000	97.019104 
1172.000000	97.026013 
1171.000000	97.049458 
1170.000000	97.091879 
1169.000000	97.140173 
1168.000000	97.186282 
1167.000000	97.232965 
1166.000000	97.276149 
1165.000000	97.299774 
1164.000000	97.297732 
1163.000000	97.286595 
1162.000000	97.286538 
1161.000000	97.300593 
1160.000000	97.321838 
1159.000000	97.348685 
1158.000000	97.379611 
1157.000000	97.402240 
1156.000000	97.402134 
1155.000000	97.379175 
1154.000000	97.346889 
1153.000000	97.319471 
1152.000000	97.304858 
1151.000000	97.302514 
1150.000000	97.300905 
1149.000000	97.285222 
1148.000000	97.254456 
1147.000000	97.222180 
1146.000000	97.192792 
1145.000000	97.146961 
1144.000000	97.062702 
1143.000000	96.946024 
1142.000000	96.829962 
1141.000000	96.744140 
1140.000000	96.690979 
1139.000000	96.647512 
1138.000000	96.583911 
1137.000000	96.485176 
1136.000000	96.361408 
1135.000000	96.235272 
1134.000000	96.117150 
1133.000000	95.997796 
1132.000000	95.866068 
1131.000000	95.723459 
1130.000000	95.577464 
1129.000000	95.431304 
1128.000000	95.287285 
1127.000000	95.152508 
1126.000000	95.035634 
1125.000000	94.943709 
1124.000000	94.881914 
1123.000000	94.845586 
1122.000000	94.812371 
1121.000000	94.758503 
1120.000000	94.687498 
1119.000000	94.628092 
1118.000000	94.599842 
1117.000000	94.596245 
1116.000000	94.604120 
1115.000000	94.618945 
1114.000000	94.632889 
1113.000000	94.627423 
1112.000000	94.591461 
1111.000000	94.533549 
1110.000000	94.464972 
1109.000000	94.384814 
1108.000000	94.296623 
1107.000000	94.217987 
1106.000000	94.159973 
1105.000000	94.109713 
1104.000000	94.048739 
1103.000000	93.978733 
1102.000000	93.915026 
1101.000000	93.860523 
1100.000000	93.812447 
1099.000000	93.762348 
1098.000000	93.711769 
1097.000000	93.666570 
1096.000000	93.632557 
1095.000000	93.609938 
1094.000000	93.589612 
1093.000000	93.563662 
1092.000000	93.541588 
1091.000000	93.544917 
1090.000000	93.582922 
1089.000000	93.644791 
1088.000000	93.717414 
1087.000000	93.798306 
1086.000000	93.888782 
1085.000000	93.987071 
1084.000000	94.090793 
1083.000000	94.195158 
1082.000000	94.288946 
1081.000000	94.365147 
1080.000000	94.433951 
1079.000000	94.510735 
1078.000000	94.594173 
1077.000000	94.673678 
1076.000000	94.754569 
1075.000000	94.852052 
1074.000000	94.960536 
1073.000000	95.056220 
1072.000000	95.135655 
1071.000000	95.224465 
1070.000000	95.336242 
1069.000000	95.447067 
1068.000000	95.527501 
1067.000000	95.581355 
1066.000000	95.636838 
1065.000000	95.712875 
1064.000000	95.808478 
1063.000000	95.912283 
1062.000000	96.006375 
1061.000000	96.070601 
1060.000000	96.099561 
1059.000000	96.111651 
1058.000000	96.130196 
1057.000000	96.159173 
1056.000000	96.187223 
1055.000000	96.209154 
1054.000000	96.231236 
1053.000000	96.257879 
1052.000000	96.284028 
1051.000000	96.302622 
1050.000000	96.313621 
1049.000000	96.324180 
1048.000000	96.341614 
1047.000000	96.363919 
1046.000000	96.376955 
1045.000000	96.367081 
1044.000000	96.338961 
1043.000000	96.315437 
1042.000000	96.316144 
1041.000000	96.340972 
1040.000000	96.377568 
1039.000000	96.417994 
1038.000000	96.462741 
1037.000000	96.513655 
1036.000000	96.568763 
1035.000000	96.621610 
1034.000000	96.662816 
1033.000000	96.685982 
1032.000000	96.694553 
1031.000000	96.698126 
1030.000000	96.697839 
1029.000000	96.678827 
1028.000000	96.620818 
1027.000000	96.513826 
1026.000000	96.361987 
1025.000000	96.176840 
1024.000000	95.972298 
1023.000000	95.764102 
1022.000000	95.567526 
1021.000000	95.392259 
1020.000000	95.239868 
1019.000000	95.107817 
1018.000000	95.000478 
1017.000000	94.939088 
1016.000000	94.954452 
1015.000000	95.061057 
1014.000000	95.239228 
1013.000000	95.449374 
1012.000000	95.661676 
1011.000000	95.864033 
1010.000000	96.047515 
1009.000000	96.200380 
1008.000000	96.318922 
1007.000000	96.412992 
1006.000000	96.496417 
1005.000000	96.577514 
1004.000000	96.658456 
1003.000000	96.735118 
1002.000000	96.796607 
1001.000000	96.834514 
1000.000000	96.855779 
999.000000	 96.878950 
998.000000	 96.914803 
997.000000	 96.957294 
996.000000	 96.995258 
995.000000	 97.024467 
994.000000	 97.045441 
993.000000	 97.058221 
992.000000	 97.064608 
991.000000	 97.069720 
990.000000	 97.077106 
989.000000	 97.087192 
988.000000	 97.102207 
987.000000	 97.124621 
986.000000	 97.147013 
985.000000	 97.151860 
984.000000	 97.128149 
983.000000	 97.083432 
982.000000	 97.034671 
981.000000	 96.991800 
980.000000	 96.955013 
979.000000	 96.922419 
978.000000	 96.892571 
977.000000	 96.861179 
976.000000	 96.821388 
975.000000	 96.769238 
974.000000	 96.709139 
973.000000	 96.654974 
972.000000	 96.622728 
971.000000	 96.616737 
970.000000	 96.624711 
969.000000	 96.632763 
968.000000	 96.644936 
967.000000	 96.679163 
966.000000	 96.742384 
965.000000	 96.818700 
964.000000	 96.885674 
963.000000	 96.934984 
962.000000	 96.972963 
961.000000	 97.009029 
960.000000	 97.049605 
959.000000	 97.097185 
958.000000	 97.148799 
957.000000	 97.198795 
956.000000	 97.246492 
955.000000	 97.295798 
954.000000	 97.343638 
953.000000	 97.375841 
952.000000	 97.381589 
951.000000	 97.368217 
950.000000	 97.355745 
949.000000	 97.358534 
948.000000	 97.376725 
947.000000	 97.402727 
946.000000	 97.430030 
945.000000	 97.456327 
944.000000	 97.482341 
943.000000	 97.508211 
942.000000	 97.530279 
941.000000	 97.543917 
940.000000	 97.550198 
939.000000	 97.555063 
938.000000	 97.559769 
937.000000	 97.557472 
936.000000	 97.544164 
935.000000	 97.528927 
934.000000	 97.526045 
933.000000	 97.537459 
932.000000	 97.549592 
931.000000	 97.548918 
930.000000	 97.536381 
929.000000	 97.524317 
928.000000	 97.521709 
927.000000	 97.525612 
926.000000	 97.527483 
925.000000	 97.524784 
924.000000	 97.522577 
923.000000	 97.524033 
922.000000	 97.524446 
921.000000	 97.517899 
920.000000	 97.506206 
919.000000	 97.496542 
918.000000	 97.492385 
917.000000	 97.491544 
916.000000	 97.491542 
915.000000	 97.492026 
914.000000	 97.492638 
913.000000	 97.492415 
912.000000	 97.490053 
911.000000	 97.481573 
910.000000	 97.461637 
909.000000	 97.432882 
908.000000	 97.409100 
907.000000	 97.399687 
906.000000	 97.394006 
905.000000	 97.372232 
904.000000	 97.330212 
903.000000	 97.282053 
902.000000	 97.239153 
901.000000	 97.201237 
900.000000	 97.171113 
899.000000	 97.159921 
898.000000	 97.170620 
897.000000	 97.185074 
896.000000	 97.182440 
895.000000	 97.164367 
894.000000	 97.153067 
893.000000	 97.167947 
892.000000	 97.210560 
891.000000	 97.267387 
890.000000	 97.319748 
889.000000	 97.353638 
888.000000	 97.365925 
887.000000	 97.361422 
886.000000	 97.343185 
885.000000	 97.309203 
884.000000	 97.258759 
883.000000	 97.194255 
882.000000	 97.113829 
881.000000	 97.011417 
880.000000	 96.890938 
879.000000	 96.771959 
878.000000	 96.670151 
877.000000	 96.576483 
876.000000	 96.467725 
875.000000	 96.338720 
874.000000	 96.217550 
873.000000	 96.146843 
872.000000	 96.153784 
871.000000	 96.235049 
870.000000	 96.362586 
869.000000	 96.503893 
868.000000	 96.638883 
867.000000	 96.757859 
866.000000	 96.851065 
865.000000	 96.910533 
864.000000	 96.941452 
863.000000	 96.961215 
862.000000	 96.982223 
861.000000	 97.001395 
860.000000	 97.011199 
859.000000	 97.014443 
858.000000	 97.021294 
857.000000	 97.034993 
856.000000	 97.047521 
855.000000	 97.049746 
854.000000	 97.042108 
853.000000	 97.033939 
852.000000	 97.032416 
851.000000	 97.032634 
850.000000	 97.021490 
849.000000	 96.994277 
848.000000	 96.964412 
847.000000	 96.951473 
846.000000	 96.961685 
845.000000	 96.986748 
844.000000	 97.019426 
843.000000	 97.060809 
842.000000	 97.111918 
841.000000	 97.168187 
840.000000	 97.225131 
839.000000	 97.280745 
838.000000	 97.328982 
837.000000	 97.359776 
836.000000	 97.371543 
835.000000	 97.377997 
834.000000	 97.396808 
833.000000	 97.434290 
832.000000	 97.483700 
831.000000	 97.533638 
830.000000	 97.574536 
829.000000	 97.601007 
828.000000	 97.612150 
827.000000	 97.608773 
826.000000	 97.592075 
825.000000	 97.570479 
824.000000	 97.564555 
823.000000	 97.592192 
822.000000	 97.645328 
821.000000	 97.693127 
820.000000	 97.713878 
819.000000	 97.713049 
818.000000	 97.707445 
817.000000	 97.701941 
816.000000	 97.689815 
815.000000	 97.669816 
814.000000	 97.651847 
813.000000	 97.646085 
812.000000	 97.653195 
811.000000	 97.665689 
810.000000	 97.674137 
809.000000	 97.672413 
808.000000	 97.661692 
807.000000	 97.649923 
806.000000	 97.644905 
805.000000	 97.647141 
804.000000	 97.651194 
803.000000	 97.654087 
802.000000	 97.659623 
801.000000	 97.674226 
800.000000	 97.698198 
799.000000	 97.719571 
798.000000	 97.717899 
797.000000	 97.680472 
796.000000	 97.619039 
795.000000	 97.565760 
794.000000	 97.544307 
793.000000	 97.548263 
792.000000	 97.552680 
791.000000	 97.545035 
790.000000	 97.537405 
789.000000	 97.547330 
788.000000	 97.576023 
787.000000	 97.609593 
786.000000	 97.637463 
785.000000	 97.663313 
784.000000	 97.697750 
783.000000	 97.743925 
782.000000	 97.791683 
781.000000	 97.826591 
780.000000	 97.842239 
779.000000	 97.840852 
778.000000	 97.825317 
777.000000	 97.799357 
776.000000	 97.776733 
775.000000	 97.779446 
774.000000	 97.818078 
773.000000	 97.878072 
772.000000	 97.932682 
771.000000	 97.966568 
770.000000	 97.981436 
769.000000	 97.985186 
768.000000	 97.986029 
767.000000	 97.995373 
766.000000	 98.024150 
765.000000	 98.070500 
764.000000	 98.117261 
763.000000	 98.146266 
762.000000	 98.153983 
761.000000	 98.151845 
760.000000	 98.153898 
759.000000	 98.165035 
758.000000	 98.176685 
757.000000	 98.172904 
756.000000	 98.145807 
755.000000	 98.108841 
754.000000	 98.091774 
753.000000	 98.117085 
752.000000	 98.181015 
751.000000	 98.256758 
750.000000	 98.314110 
749.000000	 98.335946 
748.000000	 98.319492 
747.000000	 98.267952 
746.000000	 98.188418 
745.000000	 98.098305 
744.000000	 98.023154 
743.000000	 97.977343 
742.000000	 97.945729 
741.000000	 97.888843 
740.000000	 97.768987 
739.000000	 97.572652 
738.000000	 97.313860 
737.000000	 97.024179 
736.000000	 96.737924 
735.000000	 96.473892 
734.000000	 96.221824 
733.000000	 95.949023 
732.000000	 95.630243 
731.000000	 95.273970 
730.000000	 94.915923 
729.000000	 94.581214 
728.000000	 94.272027 
727.000000	 93.992244 
726.000000	 93.762081 
725.000000	 93.613233 
724.000000	 93.570041 
723.000000	 93.632053 
722.000000	 93.778368 
721.000000	 93.996109 
720.000000	 94.289938 
719.000000	 94.636994 
718.000000	 94.960220 
717.000000	 95.186159 
716.000000	 95.312101 
715.000000	 95.401297 
714.000000	 95.510057 
713.000000	 95.627689 
712.000000	 95.709097 
711.000000	 95.748532 
710.000000	 95.787727 
709.000000	 95.840910 
708.000000	 95.897122 
707.000000	 95.957404 
706.000000	 96.026798 
705.000000	 96.100514 
704.000000	 96.170392 
703.000000	 96.231839 
702.000000	 96.284559 
701.000000	 96.331343 
700.000000	 96.375735 
699.000000	 96.424158 
698.000000	 96.480705 
697.000000	 96.544667 
696.000000	 96.615828 
695.000000	 96.693139 
694.000000	 96.772960 
693.000000	 96.850275 
692.000000	 96.922393 
691.000000	 96.992682 
690.000000	 97.064681 
689.000000	 97.136761 
688.000000	 97.204829 
687.000000	 97.266855 
686.000000	 97.325099 
685.000000	 97.383238 
684.000000	 97.442492 
683.000000	 97.501904 
682.000000	 97.559706 
681.000000	 97.614414 
680.000000	 97.665838 
679.000000	 97.715747 
678.000000	 97.765730 
677.000000	 97.812768 
676.000000	 97.855544 
675.000000	 97.894113 
674.000000	 97.927986 
673.000000	 97.959611 
672.000000	 97.999782 
671.000000	 98.066584 
670.000000	 98.180155 
669.000000	 98.340856 
668.000000	 98.453400 
667.000000	 98.408041 
666.000000	 98.269706 
665.000000	 98.174772 
664.000000	 98.134720 
663.000000	 98.125315 
662.000000	 98.128968 
661.000000	 98.135232 
660.000000	 98.141945 
659.000000	 98.151443 
658.000000	 98.163687 
657.000000	 98.172155 
656.000000	 98.173850 
655.000000	 98.171615 
654.000000	 98.169356 
653.000000	 98.168860 
652.000000	 98.171224 
651.000000	 98.176161 
650.000000	 98.179001 
