# Supplementary material for: Characterization of Ingested Microplastics in a Regional Endemic Lizard Apathya cappadocica (Werner, 1902) from Türkiye
Source: Biology (Basel). 2025 Oct 21;14(10):1457. doi: 10.3390/biology14101457 (PMC12561676; doi:10.3390/biology14101457)
Supplement: Supplementary file 1 [file biology-14-01457-s001.zip › biology-3832026-Supplementary materials/Supplementary material Figure S1-27/FTIR SPECTRA/Figure S27-k92-1.asc]

PE IR                   SPECTRUM    ASCII       PEDS        1.60        
  -1
~SP.SP
25/07/17
11:10:26.00
25/07/17
11:10:32.00
Administrator

650.000000
4


SPECTRUM 100,CPU32 MAIN 00.02.8200 12-DECEMBER-2006 10:00:00
MIR TGS
MIR
OPTKBR
79161
0.200000

4.000000
STRONG
RATIO
SPECTRUM
MAGNITUDE
UNIVERSAL ATR
DOUBLE

COMBINED


0


#HDR
-1
-1
#GR
CM-1
%T
0.00002384185791015625
0.0
4000.000000
-1.000000
3351
8
102.561659
93.366139
#DATA
4000.000000	102.402618 
3999.000000	102.401185 
3998.000000	102.400162 
3997.000000	102.398231 
3996.000000	102.395540 
3995.000000	102.392417 
3994.000000	102.389781 
3993.000000	102.387995 
3992.000000	102.386938 
3991.000000	102.386225 
3990.000000	102.385484 
3989.000000	102.384517 
3988.000000	102.383526 
3987.000000	102.383042 
3986.000000	102.383544 
3985.000000	102.385040 
3984.000000	102.386996 
3983.000000	102.388466 
3982.000000	102.388420 
3981.000000	102.386481 
3980.000000	102.383214 
3979.000000	102.379878 
3978.000000	102.377854 
3977.000000	102.377557 
3976.000000	102.377953 
3975.000000	102.377284 
3974.000000	102.374925 
3973.000000	102.372231 
3972.000000	102.371156 
3971.000000	102.372404 
3970.000000	102.374596 
3969.000000	102.375303 
3968.000000	102.373245 
3967.000000	102.368944 
3966.000000	102.364145 
3965.000000	102.360382 
3964.000000	102.357888 
3963.000000	102.355731 
3962.000000	102.353080 
3961.000000	102.349995 
3960.000000	102.347058 
3959.000000	102.345205 
3958.000000	102.345174 
3957.000000	102.346844 
3956.000000	102.349458 
3955.000000	102.351911 
3954.000000	102.353055 
3953.000000	102.351800 
3952.000000	102.347293 
3951.000000	102.339636 
3950.000000	102.329684 
3949.000000	102.319040 
3948.000000	102.310312 
3947.000000	102.305440 
3946.000000	102.305188 
3945.000000	102.309520 
3944.000000	102.316603 
3943.000000	102.322307 
3942.000000	102.323055 
3941.000000	102.319506 
3940.000000	102.315437 
3939.000000	102.313647 
3938.000000	102.313002 
3937.000000	102.309332 
3936.000000	102.299641 
3935.000000	102.284800 
3934.000000	102.269920 
3933.000000	102.261378 
3932.000000	102.262012 
3931.000000	102.268713 
3930.000000	102.274548 
3929.000000	102.276741 
3928.000000	102.278461 
3927.000000	102.283032 
3926.000000	102.288989 
3925.000000	102.290380 
3924.000000	102.282470 
3923.000000	102.266406 
3922.000000	102.247611 
3921.000000	102.231123 
3920.000000	102.218932 
3919.000000	102.210581 
3918.000000	102.206271 
3917.000000	102.206844 
3916.000000	102.211830 
3915.000000	102.218925 
3914.000000	102.225946 
3913.000000	102.231464 
3912.000000	102.234035 
3911.000000	102.233349 
3910.000000	102.230839 
3909.000000	102.227956 
3908.000000	102.223891 
3907.000000	102.214981 
3906.000000	102.196975 
3905.000000	102.168875 
3904.000000	102.136523 
3903.000000	102.113105 
3902.000000	102.108885 
3901.000000	102.122942 
3900.000000	102.144355 
3899.000000	102.159449 
3898.000000	102.162513 
3897.000000	102.156810 
3896.000000	102.148193 
3895.000000	102.141660 
3894.000000	102.140101 
3893.000000	102.143149 
3892.000000	102.146586 
3891.000000	102.146300 
3890.000000	102.140969 
3889.000000	102.131203 
3888.000000	102.119899 
3887.000000	102.113886 
3886.000000	102.116341 
3885.000000	102.123260 
3884.000000	102.128940 
3883.000000	102.133067 
3882.000000	102.138592 
3881.000000	102.143425 
3880.000000	102.141273 
3879.000000	102.131496 
3878.000000	102.120471 
3877.000000	102.115259 
3876.000000	102.119667 
3875.000000	102.128313 
3874.000000	102.127501 
3873.000000	102.109248 
3872.000000	102.080753 
3871.000000	102.057821 
3870.000000	102.047152 
3869.000000	102.041709 
3868.000000	102.031974 
3867.000000	102.016924 
3866.000000	102.006573 
3865.000000	102.009392 
3864.000000	102.020233 
3863.000000	102.027683 
3862.000000	102.026257 
3861.000000	102.019569 
3860.000000	102.015256 
3859.000000	102.018166 
3858.000000	102.024711 
3857.000000	102.027009 
3856.000000	102.020570 
3855.000000	102.014866 
3854.000000	102.010133 
3853.000000	102.004143 
3852.000000	102.005812 
3851.000000	102.013059 
3850.000000	102.016334 
3849.000000	102.016890 
3848.000000	102.019044 
3847.000000	102.025963 
3846.000000	102.037302 
3845.000000	102.047584 
3844.000000	102.050006 
3843.000000	102.043824 
3842.000000	102.033011 
3841.000000	102.021139 
3840.000000	102.010507 
3839.000000	102.003221 
3838.000000	102.000659 
3837.000000	102.001493 
3836.000000	102.002941 
3835.000000	102.004428 
3834.000000	102.006657 
3833.000000	102.010192 
3832.000000	102.015103 
3831.000000	102.021097 
3830.000000	102.028252 
3829.000000	102.036471 
3828.000000	102.044112 
3827.000000	102.048300 
3826.000000	102.046478 
3825.000000	102.037526 
3824.000000	102.024423 
3823.000000	102.016785 
3822.000000	102.020604 
3821.000000	102.029025 
3820.000000	102.031597 
3819.000000	102.026964 
3818.000000	102.020016 
3817.000000	102.020212 
3816.000000	102.032608 
3815.000000	102.051003 
3814.000000	102.064990 
3813.000000	102.071384 
3812.000000	102.075293 
3811.000000	102.080108 
3810.000000	102.082298 
3809.000000	102.077353 
3808.000000	102.066347 
3807.000000	102.054504 
3806.000000	102.045415 
3805.000000	102.037323 
3804.000000	102.030567 
3803.000000	102.037605 
3802.000000	102.063868 
3801.000000	102.091552 
3800.000000	102.098983 
3799.000000	102.084814 
3798.000000	102.065548 
3797.000000	102.062455 
3796.000000	102.081483 
3795.000000	102.112943 
3794.000000	102.144871 
3793.000000	102.173624 
3792.000000	102.200144 
3791.000000	102.222339 
3790.000000	102.234991 
3789.000000	102.238006 
3788.000000	102.239333 
3787.000000	102.246908 
3786.000000	102.259359 
3785.000000	102.266017 
3784.000000	102.256677 
3783.000000	102.231976 
3782.000000	102.205256 
3781.000000	102.191761 
3780.000000	102.191860 
3779.000000	102.193465 
3778.000000	102.192590 
3777.000000	102.193348 
3776.000000	102.197712 
3775.000000	102.204277 
3774.000000	102.204420 
3773.000000	102.184736 
3772.000000	102.141328 
3771.000000	102.090655 
3770.000000	102.052952 
3769.000000	102.036508 
3768.000000	102.036987 
3767.000000	102.040483 
3766.000000	102.037101 
3765.000000	102.028012 
3764.000000	102.015580 
3763.000000	102.001189 
3762.000000	101.993272 
3761.000000	102.001067 
3760.000000	102.011218 
3759.000000	101.993912 
3758.000000	101.940970 
3757.000000	101.868726 
3756.000000	101.790342 
3755.000000	101.712294 
3754.000000	101.637764 
3753.000000	101.560142 
3752.000000	101.457274 
3751.000000	101.333885 
3750.000000	101.254491 
3749.000000	101.257913 
3748.000000	101.308737 
3747.000000	101.346953 
3746.000000	101.357761 
3745.000000	101.361601 
3744.000000	101.379233 
3743.000000	101.408121 
3742.000000	101.418094 
3741.000000	101.394551 
3740.000000	101.357675 
3739.000000	101.324941 
3738.000000	101.305538 
3737.000000	101.302732 
3736.000000	101.305328 
3735.000000	101.302724 
3734.000000	101.296713 
3733.000000	101.300524 
3732.000000	101.327325 
3731.000000	101.368834 
3730.000000	101.393375 
3729.000000	101.380787 
3728.000000	101.349941 
3727.000000	101.340505 
3726.000000	101.371303 
3725.000000	101.428104 
3724.000000	101.492901 
3723.000000	101.560476 
3722.000000	101.626433 
3721.000000	101.685165 
3720.000000	101.732140 
3719.000000	101.761703 
3718.000000	101.771143 
3717.000000	101.761265 
3716.000000	101.733649 
3715.000000	101.695443 
3714.000000	101.656299 
3713.000000	101.618743 
3712.000000	101.573304 
3711.000000	101.528314 
3710.000000	101.512677 
3709.000000	101.537689 
3708.000000	101.592013 
3707.000000	101.655519 
3706.000000	101.711978 
3705.000000	101.761331 
3704.000000	101.815503 
3703.000000	101.876605 
3702.000000	101.925443 
3701.000000	101.941685 
3700.000000	101.928781 
3699.000000	101.904512 
3698.000000	101.884948 
3697.000000	101.877250 
3696.000000	101.874010 
3695.000000	101.864118 
3694.000000	101.849922 
3693.000000	101.849179 
3692.000000	101.871861 
3691.000000	101.905806 
3690.000000	101.923593 
3689.000000	101.914840 
3688.000000	101.899556 
3687.000000	101.894897 
3686.000000	101.896520 
3685.000000	101.897583 
3684.000000	101.899500 
3683.000000	101.905388 
3682.000000	101.915713 
3681.000000	101.926290 
3680.000000	101.927602 
3679.000000	101.908907 
3678.000000	101.870390 
3677.000000	101.838430 
3676.000000	101.829802 
3675.000000	101.827304 
3674.000000	101.809293 
3673.000000	101.778245 
3672.000000	101.754133 
3671.000000	101.769045 
3670.000000	101.820772 
3669.000000	101.868733 
3668.000000	101.892171 
3667.000000	101.904365 
3666.000000	101.922221 
3665.000000	101.953070 
3664.000000	101.989830 
3663.000000	102.018289 
3662.000000	102.027422 
3661.000000	102.014759 
3660.000000	101.984645 
3659.000000	101.946175 
3658.000000	101.912601 
3657.000000	101.894381 
3656.000000	101.889705 
3655.000000	101.886763 
3654.000000	101.872262 
3653.000000	101.844140 
3652.000000	101.812604 
3651.000000	101.779443 
3650.000000	101.739056 
3649.000000	101.717908 
3648.000000	101.745166 
3647.000000	101.796472 
3646.000000	101.834759 
3645.000000	101.853472 
3644.000000	101.865970 
3643.000000	101.884221 
3642.000000	101.909018 
3641.000000	101.929496 
3640.000000	101.935109 
3639.000000	101.924326 
3638.000000	101.901196 
3637.000000	101.869885 
3636.000000	101.833953 
3635.000000	101.799856 
3634.000000	101.770506 
3633.000000	101.736460 
3632.000000	101.684070 
3631.000000	101.617543 
3630.000000	101.563143 
3629.000000	101.543931 
3628.000000	101.565404 
3627.000000	101.609289 
3626.000000	101.649022 
3625.000000	101.679909 
3624.000000	101.714505 
3623.000000	101.760017 
3622.000000	101.812514 
3621.000000	101.862234 
3620.000000	101.889983 
3619.000000	101.876554 
3618.000000	101.830284 
3617.000000	101.777935 
3616.000000	101.736936 
3615.000000	101.711018 
3614.000000	101.692085 
3613.000000	101.665817 
3612.000000	101.630053 
3611.000000	101.600584 
3610.000000	101.597091 
3609.000000	101.630323 
3608.000000	101.689513 
3607.000000	101.749578 
3606.000000	101.793874 
3605.000000	101.823264 
3604.000000	101.847792 
3603.000000	101.870877 
3602.000000	101.885529 
3601.000000	101.886324 
3600.000000	101.875626 
3599.000000	101.860404 
3598.000000	101.848866 
3597.000000	101.845039 
3596.000000	101.847909 
3595.000000	101.855855 
3594.000000	101.864569 
3593.000000	101.868367 
3592.000000	101.864329 
3591.000000	101.856191 
3590.000000	101.854710 
3589.000000	101.869563 
3588.000000	101.894484 
3587.000000	101.915191 
3586.000000	101.925602 
3585.000000	101.931708 
3584.000000	101.943406 
3583.000000	101.965873 
3582.000000	101.997559 
3581.000000	102.030740 
3580.000000	102.055320 
3579.000000	102.066484 
3578.000000	102.066752 
3577.000000	102.064001 
3576.000000	102.063515 
3575.000000	102.066892 
3574.000000	102.071918 
3573.000000	102.074288 
3572.000000	102.070131 
3571.000000	102.058393 
3570.000000	102.039441 
3569.000000	102.015031 
3568.000000	101.988480 
3567.000000	101.970058 
3566.000000	101.966637 
3565.000000	101.974692 
3564.000000	101.990166 
3563.000000	102.017310 
3562.000000	102.055511 
3561.000000	102.094089 
3560.000000	102.120424 
3559.000000	102.130942 
3558.000000	102.131749 
3557.000000	102.131097 
3556.000000	102.132928 
3555.000000	102.137690 
3554.000000	102.144868 
3553.000000	102.151177 
3552.000000	102.150015 
3551.000000	102.137207 
3550.000000	102.114758 
3549.000000	102.090339 
3548.000000	102.072902 
3547.000000	102.067959 
3546.000000	102.075467 
3545.000000	102.089798 
3544.000000	102.104453 
3543.000000	102.118712 
3542.000000	102.136389 
3541.000000	102.158631 
3540.000000	102.182678 
3539.000000	102.203829 
3538.000000	102.218666 
3537.000000	102.223991 
3536.000000	102.217562 
3535.000000	102.202006 
3534.000000	102.184679 
3533.000000	102.173118 
3532.000000	102.168883 
3531.000000	102.168459 
3530.000000	102.166190 
3529.000000	102.157829 
3528.000000	102.143207 
3527.000000	102.127974 
3526.000000	102.121606 
3525.000000	102.131159 
3524.000000	102.155150 
3523.000000	102.183231 
3522.000000	102.204323 
3521.000000	102.214795 
3520.000000	102.218338 
3519.000000	102.219450 
3518.000000	102.220060 
3517.000000	102.220201 
3516.000000	102.220706 
3515.000000	102.224025 
3514.000000	102.231369 
3513.000000	102.240840 
3512.000000	102.249237 
3511.000000	102.254940 
3510.000000	102.257419 
3509.000000	102.255904 
3508.000000	102.249766 
3507.000000	102.241258 
3506.000000	102.234575 
3505.000000	102.231770 
3504.000000	102.230178 
3503.000000	102.226323 
3502.000000	102.221163 
3501.000000	102.219095 
3500.000000	102.223065 
3499.000000	102.231448 
3498.000000	102.240163 
3497.000000	102.246239 
3496.000000	102.248971 
3495.000000	102.249156 
3494.000000	102.248431 
3493.000000	102.248841 
3492.000000	102.251421 
3491.000000	102.254786 
3490.000000	102.255783 
3489.000000	102.252696 
3488.000000	102.246954 
3487.000000	102.240919 
3486.000000	102.235742 
3485.000000	102.231411 
3484.000000	102.227639 
3483.000000	102.224186 
3482.000000	102.220200 
3481.000000	102.215431 
3480.000000	102.211299 
3479.000000	102.210447 
3478.000000	102.213860 
3477.000000	102.218799 
3476.000000	102.220411 
3475.000000	102.215572 
3474.000000	102.206232 
3473.000000	102.198167 
3472.000000	102.195711 
3471.000000	102.198346 
3470.000000	102.201525 
3469.000000	102.201044 
3468.000000	102.196807 
3467.000000	102.192105 
3466.000000	102.190277 
3465.000000	102.191658 
3464.000000	102.193641 
3463.000000	102.193190 
3462.000000	102.189305 
3461.000000	102.183895 
3460.000000	102.180014 
3459.000000	102.179878 
3458.000000	102.183910 
3457.000000	102.189974 
3456.000000	102.195306 
3455.000000	102.198991 
3454.000000	102.201815 
3453.000000	102.204016 
3452.000000	102.203151 
3451.000000	102.197377 
3450.000000	102.189239 
3449.000000	102.184313 
3448.000000	102.185566 
3447.000000	102.190797 
3446.000000	102.196122 
3445.000000	102.200916 
3444.000000	102.207294 
3443.000000	102.216704 
3442.000000	102.228221 
3441.000000	102.239422 
3440.000000	102.248377 
3439.000000	102.254833 
3438.000000	102.260050 
3437.000000	102.264706 
3436.000000	102.267776 
3435.000000	102.267423 
3434.000000	102.263586 
3433.000000	102.260282 
3432.000000	102.262940 
3431.000000	102.274125 
3430.000000	102.290674 
3429.000000	102.305963 
3428.000000	102.315935 
3427.000000	102.321703 
3426.000000	102.326203 
3425.000000	102.329400 
3424.000000	102.328908 
3423.000000	102.324598 
3422.000000	102.319953 
3421.000000	102.318076 
3420.000000	102.318633 
3419.000000	102.319703 
3418.000000	102.321064 
3417.000000	102.324165 
3416.000000	102.329807 
3415.000000	102.337061 
3414.000000	102.344102 
3413.000000	102.349380 
3412.000000	102.352344 
3411.000000	102.353496 
3410.000000	102.353888 
3409.000000	102.354645 
3408.000000	102.356612 
3407.000000	102.359907 
3406.000000	102.363730 
3405.000000	102.366508 
3404.000000	102.366891 
3403.000000	102.364620 
3402.000000	102.360732 
3401.000000	102.357169 
3400.000000	102.355697 
3399.000000	102.356749 
3398.000000	102.359058 
3397.000000	102.360987 
3396.000000	102.362343 
3395.000000	102.364228 
3394.000000	102.367060 
3393.000000	102.369540 
3392.000000	102.369971 
3391.000000	102.368052 
3390.000000	102.365144 
3389.000000	102.363214 
3388.000000	102.363450 
3387.000000	102.365640 
3386.000000	102.368492 
3385.000000	102.370538 
3384.000000	102.371260 
3383.000000	102.371310 
3382.000000	102.371782 
3381.000000	102.373335 
3380.000000	102.375802 
3379.000000	102.378418 
3378.000000	102.380398 
3377.000000	102.381548 
3376.000000	102.382307 
3375.000000	102.383139 
3374.000000	102.383872 
3373.000000	102.383991 
3372.000000	102.383494 
3371.000000	102.383004 
3370.000000	102.383074 
3369.000000	102.383631 
3368.000000	102.384163 
3367.000000	102.384304 
3366.000000	102.384232 
3365.000000	102.384539 
3364.000000	102.385763 
3363.000000	102.387933 
3362.000000	102.390273 
3361.000000	102.391554 
3360.000000	102.391064 
3359.000000	102.389324 
3358.000000	102.387767 
3357.000000	102.387279 
3356.000000	102.387591 
3355.000000	102.388148 
3354.000000	102.389028 
3353.000000	102.390549 
3352.000000	102.392365 
3351.000000	102.393589 
3350.000000	102.393823 
3349.000000	102.393594 
3348.000000	102.393917 
3347.000000	102.395384 
3346.000000	102.397630 
3345.000000	102.399397 
3344.000000	102.399335 
3343.000000	102.397389 
3342.000000	102.395150 
3341.000000	102.394533 
3340.000000	102.395994 
3339.000000	102.398444 
3338.000000	102.400822 
3337.000000	102.403150 
3336.000000	102.405600 
3335.000000	102.406779 
3334.000000	102.404017 
3333.000000	102.395879 
3332.000000	102.384418 
3331.000000	102.374563 
3330.000000	102.370001 
3329.000000	102.370219 
3328.000000	102.371705 
3327.000000	102.371931 
3326.000000	102.371662 
3325.000000	102.373139 
3324.000000	102.377257 
3323.000000	102.383129 
3322.000000	102.389186 
3321.000000	102.394002 
3320.000000	102.396657 
3319.000000	102.397041 
3318.000000	102.395648 
3317.000000	102.392777 
3316.000000	102.388112 
3315.000000	102.381672 
3314.000000	102.374984 
3313.000000	102.370482 
3312.000000	102.369608 
3311.000000	102.371965 
3310.000000	102.375892 
3309.000000	102.379712 
3308.000000	102.382557 
3307.000000	102.384484 
3306.000000	102.386230 
3305.000000	102.388618 
3304.000000	102.391753 
3303.000000	102.394530 
3302.000000	102.395189 
3301.000000	102.392730 
3300.000000	102.387980 
3299.000000	102.383245 
3298.000000	102.380590 
3297.000000	102.380447 
3296.000000	102.381809 
3295.000000	102.383493 
3294.000000	102.384984 
3293.000000	102.386219 
3292.000000	102.387039 
3291.000000	102.387069 
3290.000000	102.386114 
3289.000000	102.384525 
3288.000000	102.383028 
3287.000000	102.382199 
3286.000000	102.382045 
3285.000000	102.382192 
3284.000000	102.382312 
3283.000000	102.382300 
3282.000000	102.382125 
3281.000000	102.381659 
3280.000000	102.380829 
3279.000000	102.379831 
3278.000000	102.379024 
3277.000000	102.378584 
3276.000000	102.378347 
3275.000000	102.378025 
3274.000000	102.377527 
3273.000000	102.377039 
3272.000000	102.376823 
3271.000000	102.376896 
3270.000000	102.377043 
3269.000000	102.377041 
3268.000000	102.376837 
3267.000000	102.376476 
3266.000000	102.376023 
3265.000000	102.375546 
3264.000000	102.375099 
3263.000000	102.374701 
3262.000000	102.374349 
3261.000000	102.374023 
3260.000000	102.373698 
3259.000000	102.373372 
3258.000000	102.373067 
3257.000000	102.372811 
3256.000000	102.372597 
3255.000000	102.372378 
3254.000000	102.372120 
3253.000000	102.371860 
3252.000000	102.371665 
3251.000000	102.371558 
3250.000000	102.371464 
3249.000000	102.371268 
3248.000000	102.370915 
3247.000000	102.370442 
3246.000000	102.369938 
3245.000000	102.369478 
3244.000000	102.369058 
3243.000000	102.368635 
3242.000000	102.368223 
3241.000000	102.367933 
3240.000000	102.367840 
3239.000000	102.367853 
3238.000000	102.367778 
3237.000000	102.367540 
3236.000000	102.367257 
3235.000000	102.367077 
3234.000000	102.367013 
3233.000000	102.366996 
3232.000000	102.366998 
3231.000000	102.366984 
3230.000000	102.366797 
3229.000000	102.366252 
3228.000000	102.365317 
3227.000000	102.364210 
3226.000000	102.363373 
3225.000000	102.363100 
3224.000000	102.363347 
3223.000000	102.363730 
3222.000000	102.363895 
3221.000000	102.363814 
3220.000000	102.363632 
3219.000000	102.363488 
3218.000000	102.363414 
3217.000000	102.363386 
3216.000000	102.363382 
3215.000000	102.363384 
3214.000000	102.363367 
3213.000000	102.363319 
3212.000000	102.363235 
3211.000000	102.363079 
3210.000000	102.362794 
3209.000000	102.362385 
3208.000000	102.361925 
3207.000000	102.361494 
3206.000000	102.361123 
3205.000000	102.360812 
3204.000000	102.360549 
3203.000000	102.360328 
3202.000000	102.360135 
3201.000000	102.359950 
3200.000000	102.359754 
3199.000000	102.359542 
3198.000000	102.359317 
3197.000000	102.359089 
3196.000000	102.358867 
3195.000000	102.358651 
3194.000000	102.358434 
3193.000000	102.358208 
3192.000000	102.357972 
3191.000000	102.357735 
3190.000000	102.357513 
3189.000000	102.357319 
3188.000000	102.357176 
3187.000000	102.357102 
3186.000000	102.357062 
3185.000000	102.356933 
3184.000000	102.356601 
3183.000000	102.356050 
3182.000000	102.355409 
3181.000000	102.354844 
3180.000000	102.354416 
3179.000000	102.354022 
3178.000000	102.353486 
3177.000000	102.352783 
3176.000000	102.352091 
3175.000000	102.351636 
3174.000000	102.351487 
3173.000000	102.351447 
3172.000000	102.351116 
3171.000000	102.350132 
3170.000000	102.348391 
3169.000000	102.346267 
3168.000000	102.344483 
3167.000000	102.343609 
3166.000000	102.343735 
3165.000000	102.344540 
3164.000000	102.345653 
3163.000000	102.346717 
3162.000000	102.347206 
3161.000000	102.346587 
3160.000000	102.344863 
3159.000000	102.342771 
3158.000000	102.341027 
3157.000000	102.339525 
3156.000000	102.337725 
3155.000000	102.335768 
3154.000000	102.334637 
3153.000000	102.335018 
3152.000000	102.336400 
3151.000000	102.337514 
3150.000000	102.337398 
3149.000000	102.335684 
3148.000000	102.332299 
3147.000000	102.327482 
3146.000000	102.322062 
3145.000000	102.317141 
3144.000000	102.313482 
3143.000000	102.311472 
3142.000000	102.311175 
3141.000000	102.311827 
3140.000000	102.311735 
3139.000000	102.309496 
3138.000000	102.305255 
3137.000000	102.300500 
3136.000000	102.296469 
3135.000000	102.293273 
3134.000000	102.290609 
3133.000000	102.288440 
3132.000000	102.286590 
3131.000000	102.284342 
3130.000000	102.281008 
3129.000000	102.276613 
3128.000000	102.271798 
3127.000000	102.267242 
3126.000000	102.263251 
3125.000000	102.259672 
3124.000000	102.255951 
3123.000000	102.251579 
3122.000000	102.246613 
3121.000000	102.241541 
3120.000000	102.236672 
3119.000000	102.231901 
3118.000000	102.227080 
3117.000000	102.222327 
3116.000000	102.217828 
3115.000000	102.213567 
3114.000000	102.209419 
3113.000000	102.205293 
3112.000000	102.201051 
3111.000000	102.196479 
3110.000000	102.191494 
3109.000000	102.186228 
3108.000000	102.180779 
3107.000000	102.175112 
3106.000000	102.169240 
3105.000000	102.163412 
3104.000000	102.158007 
3103.000000	102.153252 
3102.000000	102.149016 
3101.000000	102.144664 
3100.000000	102.139473 
3099.000000	102.133217 
3098.000000	102.126340 
3097.000000	102.119573 
3096.000000	102.113264 
3095.000000	102.107321 
3094.000000	102.101622 
3093.000000	102.096288 
3092.000000	102.091453 
3091.000000	102.086788 
3090.000000	102.081383 
3089.000000	102.074432 
3088.000000	102.066323 
3087.000000	102.058940 
3086.000000	102.054338 
3085.000000	102.052781 
3084.000000	102.051735 
3083.000000	102.047171 
3082.000000	102.036664 
3081.000000	102.021580 
3080.000000	102.006341 
3079.000000	101.995209 
3078.000000	101.990285 
3077.000000	101.991399 
3076.000000	101.996150 
3075.000000	102.000275 
3074.000000	101.999847 
3073.000000	101.994544 
3072.000000	101.987716 
3071.000000	101.982547 
3070.000000	101.978506 
3069.000000	101.972415 
3068.000000	101.962702 
3067.000000	101.951460 
3066.000000	101.942438 
3065.000000	101.937932 
3064.000000	101.937574 
3063.000000	101.938694 
3062.000000	101.937606 
3061.000000	101.931396 
3060.000000	101.919671 
3059.000000	101.904249 
3058.000000	101.887727 
3057.000000	101.873152 
3056.000000	101.864403 
3055.000000	101.864775 
3054.000000	101.873400 
3053.000000	101.885009 
3052.000000	101.893867 
3051.000000	101.897918 
3050.000000	101.898491 
3049.000000	101.896689 
3048.000000	101.891406 
3047.000000	101.880343 
3046.000000	101.862242 
3045.000000	101.838326 
3044.000000	101.811816 
3043.000000	101.786030 
3042.000000	101.762646 
3041.000000	101.741018 
3040.000000	101.719032 
3039.000000	101.693622 
3038.000000	101.662228 
3037.000000	101.625003 
3036.000000	101.585041 
3035.000000	101.545534 
3034.000000	101.507531 
3033.000000	101.472041 
3032.000000	101.443116 
3031.000000	101.425943 
3030.000000	101.421774 
3029.000000	101.426212 
3028.000000	101.432699 
3027.000000	101.436437 
3026.000000	101.435304 
3025.000000	101.429113 
3024.000000	101.419340 
3023.000000	101.408774 
3022.000000	101.399590 
3021.000000	101.391004 
3020.000000	101.379299 
3019.000000	101.360816 
3018.000000	101.336565 
3017.000000	101.313874 
3016.000000	101.301720 
3015.000000	101.302322 
3014.000000	101.309423 
3013.000000	101.315698 
3012.000000	101.320813 
3011.000000	101.329680 
3010.000000	101.343102 
3009.000000	101.354163 
3008.000000	101.356176 
3007.000000	101.351407 
3006.000000	101.348455 
3005.000000	101.351981 
3004.000000	101.358296 
3003.000000	101.360709 
3002.000000	101.356941 
3001.000000	101.350701 
3000.000000	101.347455 
2999.000000	101.349676 
2998.000000	101.355787 
2997.000000	101.362913 
2996.000000	101.370639 
2995.000000	101.381231 
2994.000000	101.396137 
2993.000000	101.413046 
2992.000000	101.427344 
2991.000000	101.436208 
2990.000000	101.440639 
2989.000000	101.443699 
2988.000000	101.447522 
2987.000000	101.452401 
2986.000000	101.458612 
2985.000000	101.468076 
2984.000000	101.482788 
2983.000000	101.500944 
2982.000000	101.516077 
2981.000000	101.521707 
2980.000000	101.516506 
2979.000000	101.503658 
2978.000000	101.485567 
2977.000000	101.460551 
2976.000000	101.423605 
2975.000000	101.368000 
2974.000000	101.288172 
2973.000000	101.187917 
2972.000000	101.089478 
2971.000000	101.028337 
2970.000000	101.031224 
2969.000000	101.097975 
2968.000000	101.201959 
2967.000000	101.307493 
2966.000000	101.390336 
2965.000000	101.443359 
2964.000000	101.470527 
2963.000000	101.480374 
2962.000000	101.481444 
2961.000000	101.478581 
2960.000000	101.472050 
2959.000000	101.460907 
2958.000000	101.446738 
2957.000000	101.433600 
2956.000000	101.425196 
2955.000000	101.423003 
2954.000000	101.426256 
2953.000000	101.432570 
2952.000000	101.439047 
2951.000000	101.443692 
2950.000000	101.445890 
2949.000000	101.445625 
2948.000000	101.443365 
2947.000000	101.440945 
2946.000000	101.441053 
2945.000000	101.444795 
2944.000000	101.450739 
2943.000000	101.457213 
2942.000000	101.464401 
2941.000000	101.473123 
2940.000000	101.483073 
2939.000000	101.494002 
2938.000000	101.507363 
2937.000000	101.524054 
2936.000000	101.540767 
2935.000000	101.551301 
2934.000000	101.552674 
2933.000000	101.548487 
2932.000000	101.545803 
2931.000000	101.549634 
2930.000000	101.560618 
2929.000000	101.575907 
2928.000000	101.590878 
2927.000000	101.601232 
2926.000000	101.606073 
2925.000000	101.608568 
2924.000000	101.611787 
2923.000000	101.614963 
2922.000000	101.615469 
2921.000000	101.614010 
2920.000000	101.615327 
2919.000000	101.624290 
2918.000000	101.643094 
2917.000000	101.671544 
2916.000000	101.707735 
2915.000000	101.747799 
2914.000000	101.786363 
2913.000000	101.818407 
2912.000000	101.841706 
2911.000000	101.857806 
2910.000000	101.870901 
2909.000000	101.885019 
2908.000000	101.901265 
2907.000000	101.918760 
2906.000000	101.937482 
2905.000000	101.959194 
2904.000000	101.984021 
2903.000000	102.007997 
2902.000000	102.024755 
2901.000000	102.034579 
2900.000000	102.037849 
2899.000000	102.037478 
2898.000000	102.037014 
2897.000000	102.040964 
2896.000000	102.052422 
2895.000000	102.069818 
2894.000000	102.088201 
2893.000000	102.104175 
2892.000000	102.117628 
2891.000000	102.128745 
2890.000000	102.135987 
2889.000000	102.138012 
2888.000000	102.135844 
2887.000000	102.132366 
2886.000000	102.131059 
2885.000000	102.134912 
2884.000000	102.143349 
2883.000000	102.149539 
2882.000000	102.144522 
2881.000000	102.126528 
2880.000000	102.104501 
2879.000000	102.089974 
2878.000000	102.086506 
2877.000000	102.089124 
2876.000000	102.091680 
2875.000000	102.091919 
2874.000000	102.091008 
2873.000000	102.091517 
2872.000000	102.095716 
2871.000000	102.103164 
2870.000000	102.110204 
2869.000000	102.114102 
2868.000000	102.117064 
2867.000000	102.123403 
2866.000000	102.133316 
2865.000000	102.142402 
2864.000000	102.147142 
2863.000000	102.147990 
2862.000000	102.147017 
2861.000000	102.145917 
2860.000000	102.146438 
2859.000000	102.149298 
2858.000000	102.152197 
2857.000000	102.152260 
2856.000000	102.151051 
2855.000000	102.153672 
2854.000000	102.161855 
2853.000000	102.171264 
2852.000000	102.176913 
2851.000000	102.178648 
2850.000000	102.179443 
2849.000000	102.181105 
2848.000000	102.183657 
2847.000000	102.187026 
2846.000000	102.191161 
2845.000000	102.195315 
2844.000000	102.198593 
2843.000000	102.201017 
2842.000000	102.203415 
2841.000000	102.206445 
2840.000000	102.210141 
2839.000000	102.214345 
2838.000000	102.219003 
2837.000000	102.223889 
2836.000000	102.228396 
2835.000000	102.232052 
2834.000000	102.235036 
2833.000000	102.237862 
2832.000000	102.240694 
2831.000000	102.243309 
2830.000000	102.245693 
2829.000000	102.248295 
2828.000000	102.251589 
2827.000000	102.255696 
2826.000000	102.260542 
2825.000000	102.266063 
2824.000000	102.271916 
2823.000000	102.277094 
2822.000000	102.280406 
2821.000000	102.281512 
2820.000000	102.281365 
2819.000000	102.281599 
2818.000000	102.283285 
2817.000000	102.286572 
2816.000000	102.291075 
2815.000000	102.296129 
2814.000000	102.300790 
2813.000000	102.304183 
2812.000000	102.306205 
2811.000000	102.307722 
2810.000000	102.309613 
2809.000000	102.311689 
2808.000000	102.313120 
2807.000000	102.313786 
2806.000000	102.314691 
2805.000000	102.316913 
2804.000000	102.320477 
2803.000000	102.324347 
2802.000000	102.327336 
2801.000000	102.328925 
2800.000000	102.329412 
2799.000000	102.329546 
2798.000000	102.329944 
2797.000000	102.330656 
2796.000000	102.331167 
2795.000000	102.330884 
2794.000000	102.329791 
2793.000000	102.328774 
2792.000000	102.329170 
2791.000000	102.331741 
2790.000000	102.336036 
2789.000000	102.340539 
2788.000000	102.343712 
2787.000000	102.344977 
2786.000000	102.344748 
2785.000000	102.343976 
2784.000000	102.343618 
2783.000000	102.344255 
2782.000000	102.345898 
2781.000000	102.348032 
2780.000000	102.349981 
2779.000000	102.351296 
2778.000000	102.351815 
2777.000000	102.351600 
2776.000000	102.351126 
2775.000000	102.351289 
2774.000000	102.352675 
2773.000000	102.354728 
2772.000000	102.356135 
2771.000000	102.356182 
2770.000000	102.355421 
2769.000000	102.354929 
2768.000000	102.355329 
2767.000000	102.356775 
2766.000000	102.359367 
2765.000000	102.363053 
2764.000000	102.367274 
2763.000000	102.371128 
2762.000000	102.373868 
2761.000000	102.375155 
2760.000000	102.374947 
2759.000000	102.373639 
2758.000000	102.372283 
2757.000000	102.372071 
2756.000000	102.373306 
2755.000000	102.375072 
2754.000000	102.376032 
2753.000000	102.375517 
2752.000000	102.373790 
2751.000000	102.371525 
2750.000000	102.369293 
2749.000000	102.367510 
2748.000000	102.366455 
2747.000000	102.366051 
2746.000000	102.365873 
2745.000000	102.365753 
2744.000000	102.366177 
2743.000000	102.367647 
2742.000000	102.369770 
2741.000000	102.371403 
2740.000000	102.371658 
2739.000000	102.370347 
2738.000000	102.367582 
2737.000000	102.363861 
2736.000000	102.360762 
2735.000000	102.360422 
2734.000000	102.363628 
2733.000000	102.368936 
2732.000000	102.374068 
2731.000000	102.377981 
2730.000000	102.380793 
2729.000000	102.382388 
2728.000000	102.382219 
2727.000000	102.380284 
2726.000000	102.377411 
2725.000000	102.374667 
2724.000000	102.373099 
2723.000000	102.373737 
2722.000000	102.376781 
2721.000000	102.380737 
2720.000000	102.383381 
2719.000000	102.384057 
2718.000000	102.384157 
2717.000000	102.385063 
2716.000000	102.386334 
2715.000000	102.386558 
2714.000000	102.385299 
2713.000000	102.383420 
2712.000000	102.381768 
2711.000000	102.380372 
2710.000000	102.379099 
2709.000000	102.378609 
2708.000000	102.380204 
2707.000000	102.384542 
2706.000000	102.390467 
2705.000000	102.395362 
2704.000000	102.397519 
2703.000000	102.397781 
2702.000000	102.398310 
2701.000000	102.399730 
2700.000000	102.400657 
2699.000000	102.400329 
2698.000000	102.400090 
2697.000000	102.401296 
2696.000000	102.402974 
2695.000000	102.403038 
2694.000000	102.401049 
2693.000000	102.398373 
2692.000000	102.396168 
2691.000000	102.394497 
2690.000000	102.393249 
2689.000000	102.392716 
2688.000000	102.393087 
2687.000000	102.394205 
2686.000000	102.395952 
2685.000000	102.398058 
2684.000000	102.399615 
2683.000000	102.399746 
2682.000000	102.398924 
2681.000000	102.398822 
2680.000000	102.400377 
2679.000000	102.402504 
2678.000000	102.403230 
2677.000000	102.401812 
2676.000000	102.399294 
2675.000000	102.397374 
2674.000000	102.396845 
2673.000000	102.397227 
2672.000000	102.397463 
2671.000000	102.396900 
2670.000000	102.395733 
2669.000000	102.394602 
2668.000000	102.393821 
2667.000000	102.393161 
2666.000000	102.392283 
2665.000000	102.391146 
2664.000000	102.390052 
2663.000000	102.389360 
2662.000000	102.389191 
2661.000000	102.389353 
2660.000000	102.389511 
2659.000000	102.389476 
2658.000000	102.389281 
2657.000000	102.389039 
2656.000000	102.388745 
2655.000000	102.388257 
2654.000000	102.387532 
2653.000000	102.386827 
2652.000000	102.386589 
2651.000000	102.387028 
2650.000000	102.387687 
2649.000000	102.387562 
2648.000000	102.385980 
2647.000000	102.383534 
2646.000000	102.381886 
2645.000000	102.382038 
2644.000000	102.383057 
2643.000000	102.383017 
2642.000000	102.381376 
2641.000000	102.379623 
2640.000000	102.379251 
2639.000000	102.379718 
2638.000000	102.379089 
2637.000000	102.376428 
2636.000000	102.372963 
2635.000000	102.370963 
2634.000000	102.371836 
2633.000000	102.375119 
2632.000000	102.378606 
2631.000000	102.379583 
2630.000000	102.377004 
2629.000000	102.372832 
2628.000000	102.370951 
2627.000000	102.373729 
2626.000000	102.379612 
2625.000000	102.384510 
2624.000000	102.385825 
2623.000000	102.384436 
2622.000000	102.382680 
2621.000000	102.381383 
2620.000000	102.379867 
2619.000000	102.377993 
2618.000000	102.376207 
2617.000000	102.373465 
2616.000000	102.367242 
2615.000000	102.356632 
2614.000000	102.344349 
2613.000000	102.334395 
2612.000000	102.328180 
2611.000000	102.324256 
2610.000000	102.320857 
2609.000000	102.317690 
2608.000000	102.315466 
2607.000000	102.314801 
2606.000000	102.315890 
2605.000000	102.318406 
2604.000000	102.321602 
2603.000000	102.324885 
2602.000000	102.328073 
2601.000000	102.330748 
2600.000000	102.331793 
2599.000000	102.330388 
2598.000000	102.327200 
2597.000000	102.323639 
2596.000000	102.320029 
2595.000000	102.315633 
2594.000000	102.310786 
2593.000000	102.307646 
2592.000000	102.307814 
2591.000000	102.309903 
2590.000000	102.310411 
2589.000000	102.307288 
2588.000000	102.301767 
2587.000000	102.296898 
2586.000000	102.294539 
2585.000000	102.294296 
2584.000000	102.294755 
2583.000000	102.294909 
2582.000000	102.294701 
2581.000000	102.294826 
2580.000000	102.296103 
2579.000000	102.298527 
2578.000000	102.300828 
2577.000000	102.301392 
2576.000000	102.299579 
2575.000000	102.295820 
2574.000000	102.290926 
2573.000000	102.286118 
2572.000000	102.283499 
2571.000000	102.284816 
2570.000000	102.289068 
2569.000000	102.292240 
2568.000000	102.291342 
2567.000000	102.287610 
2566.000000	102.284641 
2565.000000	102.284014 
2564.000000	102.284547 
2563.000000	102.285311 
2562.000000	102.286897 
2561.000000	102.289357 
2560.000000	102.291278 
2559.000000	102.291756 
2558.000000	102.291539 
2557.000000	102.291619 
2556.000000	102.292293 
2555.000000	102.294077 
2554.000000	102.297822 
2553.000000	102.303448 
2552.000000	102.310094 
2551.000000	102.317519 
2550.000000	102.325258 
2549.000000	102.330527 
2548.000000	102.329999 
2547.000000	102.324082 
2546.000000	102.317352 
2545.000000	102.313661 
2544.000000	102.312899 
2543.000000	102.313350 
2542.000000	102.313866 
2541.000000	102.312997 
2540.000000	102.309239 
2539.000000	102.303735 
2538.000000	102.300047 
2537.000000	102.299574 
2536.000000	102.299770 
2535.000000	102.298533 
2534.000000	102.297882 
2533.000000	102.300776 
2532.000000	102.306820 
2531.000000	102.313578 
2530.000000	102.319898 
2529.000000	102.325510 
2528.000000	102.329005 
2527.000000	102.328996 
2526.000000	102.326387 
2525.000000	102.323796 
2524.000000	102.322939 
2523.000000	102.323875 
2522.000000	102.326188 
2521.000000	102.329185 
2520.000000	102.331480 
2519.000000	102.331919 
2518.000000	102.330820 
2517.000000	102.329502 
2516.000000	102.328770 
2515.000000	102.328466 
2514.000000	102.328366 
2513.000000	102.328705 
2512.000000	102.329697 
2511.000000	102.331092 
2510.000000	102.332385 
2509.000000	102.333187 
2508.000000	102.333531 
2507.000000	102.333744 
2506.000000	102.334101 
2505.000000	102.334678 
2504.000000	102.335404 
2503.000000	102.336192 
2502.000000	102.337001 
2501.000000	102.337812 
2500.000000	102.338605 
2499.000000	102.339383 
2498.000000	102.340175 
2497.000000	102.341001 
2496.000000	102.341856 
2495.000000	102.342714 
2494.000000	102.343546 
2493.000000	102.344333 
2492.000000	102.345048 
2491.000000	102.345669 
2490.000000	102.346196 
2489.000000	102.346652 
2488.000000	102.347067 
2487.000000	102.347459 
2486.000000	102.347847 
2485.000000	102.348254 
2484.000000	102.348702 
2483.000000	102.349202 
2482.000000	102.349761 
2481.000000	102.350382 
2480.000000	102.351058 
2479.000000	102.351773 
2478.000000	102.352514 
2477.000000	102.353282 
2476.000000	102.354089 
2475.000000	102.354938 
2474.000000	102.355823 
2473.000000	102.356733 
2472.000000	102.357637 
2471.000000	102.358496 
2470.000000	102.359276 
2469.000000	102.359976 
2468.000000	102.360628 
2467.000000	102.361262 
2466.000000	102.361952 
2465.000000	102.362760 
2464.000000	102.363569 
2463.000000	102.364119 
2462.000000	102.364166 
2461.000000	102.363734 
2460.000000	102.363227 
2459.000000	102.363224 
2458.000000	102.364154 
2457.000000	102.365912 
2456.000000	102.367727 
2455.000000	102.368755 
2454.000000	102.368829 
2453.000000	102.368475 
2452.000000	102.368125 
2451.000000	102.367853 
2450.000000	102.368093 
2449.000000	102.369568 
2448.000000	102.371751 
2447.000000	102.372574 
2446.000000	102.371211 
2445.000000	102.370452 
2444.000000	102.374402 
2443.000000	102.383851 
2442.000000	102.395098 
2441.000000	102.403946 
2440.000000	102.409048 
2439.000000	102.410691 
2438.000000	102.408810 
2437.000000	102.403656 
2436.000000	102.396789 
2435.000000	102.389733 
2434.000000	102.383012 
2433.000000	102.377061 
2432.000000	102.372379 
2431.000000	102.368401 
2430.000000	102.364411 
2429.000000	102.362003 
2428.000000	102.363902 
2427.000000	102.369285 
2426.000000	102.372640 
2425.000000	102.369245 
2424.000000	102.361283 
2423.000000	102.356215 
2422.000000	102.359101 
2421.000000	102.369171 
2420.000000	102.382107 
2419.000000	102.393766 
2418.000000	102.402421 
2417.000000	102.407730 
2416.000000	102.408298 
2415.000000	102.402609 
2414.000000	102.392902 
2413.000000	102.385050 
2412.000000	102.382505 
2411.000000	102.382486 
2410.000000	102.380345 
2409.000000	102.375982 
2408.000000	102.373232 
2407.000000	102.374214 
2406.000000	102.377465 
2405.000000	102.380928 
2404.000000	102.383230 
2403.000000	102.382088 
2402.000000	102.375741 
2401.000000	102.367095 
2400.000000	102.362311 
2399.000000	102.362909 
2398.000000	102.362310 
2397.000000	102.353810 
2396.000000	102.340113 
2395.000000	102.330796 
2394.000000	102.330636 
2393.000000	102.334156 
2392.000000	102.330694 
2391.000000	102.312399 
2390.000000	102.278516 
2389.000000	102.231677 
2388.000000	102.174644 
2387.000000	102.110647 
2386.000000	102.042419 
2385.000000	101.974314 
2384.000000	101.915652 
2383.000000	101.879747 
2382.000000	101.879321 
2381.000000	101.919991 
2380.000000	101.995657 
2379.000000	102.088324 
2378.000000	102.173049 
2377.000000	102.225665 
2376.000000	102.229969 
2375.000000	102.183531 
2374.000000	102.099943 
2373.000000	102.003979 
2372.000000	101.916468 
2371.000000	101.843987 
2370.000000	101.785739 
2369.000000	101.745290 
2368.000000	101.727378 
2367.000000	101.728321 
2366.000000	101.738080 
2365.000000	101.748511 
2364.000000	101.753927 
2363.000000	101.751353 
2362.000000	101.739430 
2361.000000	101.717098 
2360.000000	101.685130 
2359.000000	101.647010 
2358.000000	101.616649 
2357.000000	101.607106 
2356.000000	101.612530 
2355.000000	101.618935 
2354.000000	101.621969 
2353.000000	101.620652 
2352.000000	101.602776 
2351.000000	101.561465 
2350.000000	101.514408 
2349.000000	101.487659 
2348.000000	101.491764 
2347.000000	101.515149 
2346.000000	101.530588 
2345.000000	101.522028 
2344.000000	101.495504 
2343.000000	101.471744 
2342.000000	101.465152 
2341.000000	101.477466 
2340.000000	101.498674 
2339.000000	101.515601 
2338.000000	101.525519 
2337.000000	101.532114 
2336.000000	101.536027 
2335.000000	101.533298 
2334.000000	101.528418 
2333.000000	101.528942 
2332.000000	101.533142 
2331.000000	101.525519 
2330.000000	101.500184 
2329.000000	101.459607 
2328.000000	101.415506 
2327.000000	101.376567 
2326.000000	101.352467 
2325.000000	101.348600 
2324.000000	101.358882 
2323.000000	101.375854 
2322.000000	101.394897 
2321.000000	101.416160 
2320.000000	101.433525 
2319.000000	101.439492 
2318.000000	101.438539 
2317.000000	101.442487 
2316.000000	101.461283 
2315.000000	101.484321 
2314.000000	101.495975 
2313.000000	101.482111 
2312.000000	101.449661 
2311.000000	101.410785 
2310.000000	101.384407 
2309.000000	101.375580 
2308.000000	101.385364 
2307.000000	101.405055 
2306.000000	101.429849 
2305.000000	101.443526 
2304.000000	101.431911 
2303.000000	101.391937 
2302.000000	101.347995 
2301.000000	101.322420 
2300.000000	101.323124 
2299.000000	101.336505 
2298.000000	101.351744 
2297.000000	101.369043 
2296.000000	101.401431 
2295.000000	101.451978 
2294.000000	101.511838 
2293.000000	101.566777 
2292.000000	101.611434 
2291.000000	101.652477 
2290.000000	101.699768 
2289.000000	101.754344 
2288.000000	101.805498 
2287.000000	101.842421 
2286.000000	101.863862 
2285.000000	101.877379 
2284.000000	101.890956 
2283.000000	101.909143 
2282.000000	101.931123 
2281.000000	101.953210 
2280.000000	101.973303 
2279.000000	101.994714 
2278.000000	102.021007 
2277.000000	102.046198 
2276.000000	102.055738 
2275.000000	102.041030 
2274.000000	102.011638 
2273.000000	101.986820 
2272.000000	101.978066 
2271.000000	101.983620 
2270.000000	101.996954 
2269.000000	102.011555 
2268.000000	102.019153 
2267.000000	102.014094 
2266.000000	102.001966 
2265.000000	101.996709 
2264.000000	102.007639 
2263.000000	102.031543 
2262.000000	102.057295 
2261.000000	102.074102 
2260.000000	102.075779 
2259.000000	102.064182 
2258.000000	102.047971 
2257.000000	102.037163 
2256.000000	102.037195 
2255.000000	102.048144 
2254.000000	102.066619 
2253.000000	102.085695 
2252.000000	102.097598 
2251.000000	102.099435 
2250.000000	102.095336 
2249.000000	102.091144 
2248.000000	102.088407 
2247.000000	102.087576 
2246.000000	102.090980 
2245.000000	102.100480 
2244.000000	102.112924 
2243.000000	102.121556 
2242.000000	102.122553 
2241.000000	102.117815 
2240.000000	102.112071 
2239.000000	102.108715 
2238.000000	102.108073 
2237.000000	102.108627 
2236.000000	102.108724 
2235.000000	102.107759 
2234.000000	102.106177 
2233.000000	102.104586 
2232.000000	102.103096 
2231.000000	102.101546 
2230.000000	102.100054 
2229.000000	102.098780 
2228.000000	102.097370 
2227.000000	102.095459 
2226.000000	102.093631 
2225.000000	102.092728 
2224.000000	102.091986 
2223.000000	102.089234 
2222.000000	102.083909 
2221.000000	102.078654 
2220.000000	102.076557 
2219.000000	102.077315 
2218.000000	102.076875 
2217.000000	102.071390 
2216.000000	102.061021 
2215.000000	102.050340 
2214.000000	102.044133 
2213.000000	102.043322 
2212.000000	102.045018 
2211.000000	102.046447 
2210.000000	102.048285 
2209.000000	102.052370 
2208.000000	102.057346 
2207.000000	102.058862 
2206.000000	102.054235 
2205.000000	102.044969 
2204.000000	102.034574 
2203.000000	102.024317 
2202.000000	102.012664 
2201.000000	101.998341 
2200.000000	101.982938 
2199.000000	101.970694 
2198.000000	101.964266 
2197.000000	101.961377 
2196.000000	101.957521 
2195.000000	101.952287 
2194.000000	101.950519 
2193.000000	101.955120 
2192.000000	101.961293 
2191.000000	101.961358 
2190.000000	101.954099 
2189.000000	101.945211 
2188.000000	101.938940 
2187.000000	101.932986 
2186.000000	101.923661 
2185.000000	101.912562 
2184.000000	101.905325 
2183.000000	101.905011 
2182.000000	101.908500 
2181.000000	101.908719 
2180.000000	101.901044 
2179.000000	101.888420 
2178.000000	101.879670 
2177.000000	101.880656 
2176.000000	101.888306 
2175.000000	101.895377 
2174.000000	101.900202 
2173.000000	101.907279 
2172.000000	101.918506 
2171.000000	101.928614 
2170.000000	101.930910 
2169.000000	101.923907 
2168.000000	101.910965 
2167.000000	101.897037 
2166.000000	101.887083 
2165.000000	101.884531 
2164.000000	101.887942 
2163.000000	101.890886 
2162.000000	101.889098 
2161.000000	101.887409 
2160.000000	101.895318 
2159.000000	101.915599 
2158.000000	101.940120 
2157.000000	101.957017 
2156.000000	101.962080 
2155.000000	101.960171 
2154.000000	101.959560 
2153.000000	101.964669 
2152.000000	101.973880 
2151.000000	101.983877 
2150.000000	101.994597 
2149.000000	102.008098 
2148.000000	102.023316 
2147.000000	102.035008 
2146.000000	102.039279 
2145.000000	102.038167 
2144.000000	102.038244 
2143.000000	102.044510 
2142.000000	102.056475 
2141.000000	102.069421 
2140.000000	102.078895 
2139.000000	102.084525 
2138.000000	102.089598 
2137.000000	102.097349 
2136.000000	102.107851 
2135.000000	102.118683 
2134.000000	102.127616 
2133.000000	102.133849 
2132.000000	102.137368 
2131.000000	102.138776 
2130.000000	102.139607 
2129.000000	102.141487 
2128.000000	102.144665 
2127.000000	102.148178 
2126.000000	102.151646 
2125.000000	102.155999 
2124.000000	102.162172 
2123.000000	102.169770 
2122.000000	102.177381 
2121.000000	102.183916 
2120.000000	102.189267 
2119.000000	102.193659 
2118.000000	102.196594 
2117.000000	102.196843 
2116.000000	102.194513 
2115.000000	102.191878 
2114.000000	102.190441 
2113.000000	102.188059 
2112.000000	102.181638 
2111.000000	102.173235 
2110.000000	102.169895 
2109.000000	102.175953 
2108.000000	102.189171 
2107.000000	102.204017 
2106.000000	102.216222 
2105.000000	102.223230 
2104.000000	102.223351 
2103.000000	102.218070 
2102.000000	102.212969 
2101.000000	102.211972 
2100.000000	102.213292 
2099.000000	102.213102 
2098.000000	102.210713 
2097.000000	102.207756 
2096.000000	102.204946 
2095.000000	102.202141 
2094.000000	102.199822 
2093.000000	102.198113 
2092.000000	102.195893 
2091.000000	102.192662 
2090.000000	102.189979 
2089.000000	102.189453 
2088.000000	102.190183 
2087.000000	102.189770 
2086.000000	102.187365 
2085.000000	102.183986 
2084.000000	102.180599 
2083.000000	102.177978 
2082.000000	102.177623 
2081.000000	102.180135 
2080.000000	102.182558 
2079.000000	102.180154 
2078.000000	102.171651 
2077.000000	102.160514 
2076.000000	102.150649 
2075.000000	102.143596 
2074.000000	102.139729 
2073.000000	102.138330 
2072.000000	102.136996 
2071.000000	102.134188 
2070.000000	102.131102 
2069.000000	102.128684 
2068.000000	102.125850 
2067.000000	102.124089 
2066.000000	102.128395 
2065.000000	102.137291 
2064.000000	102.137946 
2063.000000	102.121553 
2062.000000	102.097996 
2061.000000	102.084765 
2060.000000	102.084335 
2059.000000	102.085017 
2058.000000	102.081321 
2057.000000	102.079598 
2056.000000	102.083625 
2055.000000	102.088590 
2054.000000	102.091180 
2053.000000	102.093521 
2052.000000	102.095198 
2051.000000	102.092046 
2050.000000	102.085104 
2049.000000	102.080756 
2048.000000	102.078597 
2047.000000	102.069904 
2046.000000	102.050656 
2045.000000	102.024355 
2044.000000	101.992254 
2043.000000	101.953506 
2042.000000	101.916884 
2041.000000	101.897511 
2040.000000	101.896884 
2039.000000	101.900354 
2038.000000	101.898593 
2037.000000	101.898852 
2036.000000	101.908686 
2035.000000	101.922372 
2034.000000	101.930813 
2033.000000	101.934157 
2032.000000	101.936206 
2031.000000	101.935182 
2030.000000	101.928119 
2029.000000	101.918383 
2028.000000	101.911490 
2027.000000	101.907086 
2026.000000	101.901029 
2025.000000	101.892454 
2024.000000	101.884550 
2023.000000	101.880356 
2022.000000	101.880946 
2021.000000	101.885898 
2020.000000	101.892772 
2019.000000	101.897461 
2018.000000	101.896956 
2017.000000	101.891225 
2016.000000	101.881916 
2015.000000	101.871844 
2014.000000	101.865144 
2013.000000	101.864624 
2012.000000	101.869180 
2011.000000	101.874635 
2010.000000	101.876899 
2009.000000	101.873493 
2008.000000	101.863699 
2007.000000	101.850446 
2006.000000	101.841009 
2005.000000	101.841279 
2004.000000	101.850439 
2003.000000	101.862716 
2002.000000	101.874021 
2001.000000	101.883815 
2000.000000	101.891203 
1999.000000	101.894063 
1998.000000	101.891870 
1997.000000	101.886662 
1996.000000	101.880954 
1995.000000	101.875873 
1994.000000	101.871848 
1993.000000	101.869663 
1992.000000	101.869820 
1991.000000	101.872220 
1990.000000	101.877258 
1989.000000	101.885070 
1988.000000	101.893726 
1987.000000	101.900122 
1986.000000	101.903099 
1985.000000	101.904179 
1984.000000	101.905567 
1983.000000	101.908215 
1982.000000	101.912041 
1981.000000	101.917020 
1980.000000	101.923247 
1979.000000	101.930355 
1978.000000	101.937364 
1977.000000	101.943286 
1976.000000	101.947979 
1975.000000	101.952067 
1974.000000	101.956398 
1973.000000	101.961459 
1972.000000	101.967145 
1971.000000	101.973120 
1970.000000	101.979158 
1969.000000	101.985255 
1968.000000	101.991477 
1967.000000	101.997848 
1966.000000	102.004379 
1965.000000	102.011023 
1964.000000	102.017671 
1963.000000	102.024183 
1962.000000	102.030466 
1961.000000	102.036543 
1960.000000	102.042560 
1959.000000	102.048705 
1958.000000	102.055104 
1957.000000	102.061763 
1956.000000	102.068583 
1955.000000	102.075417 
1954.000000	102.082151 
1953.000000	102.088747 
1952.000000	102.095243 
1951.000000	102.101679 
1950.000000	102.108046 
1949.000000	102.114283 
1948.000000	102.120327 
1947.000000	102.126168 
1946.000000	102.131869 
1945.000000	102.137536 
1944.000000	102.143256 
1943.000000	102.149048 
1942.000000	102.154851 
1941.000000	102.160577 
1940.000000	102.166161 
1939.000000	102.171572 
1938.000000	102.176784 
1937.000000	102.181764 
1936.000000	102.186509 
1935.000000	102.191085 
1934.000000	102.195606 
1933.000000	102.200171 
1932.000000	102.204798 
1931.000000	102.209422 
1930.000000	102.213946 
1929.000000	102.218297 
1928.000000	102.222450 
1927.000000	102.226429 
1926.000000	102.230285 
1925.000000	102.234065 
1924.000000	102.237789 
1923.000000	102.241452 
1922.000000	102.245050 
1921.000000	102.248608 
1920.000000	102.252171 
1919.000000	102.255775 
1918.000000	102.259403 
1917.000000	102.262977 
1916.000000	102.266403 
1915.000000	102.269631 
1914.000000	102.272686 
1913.000000	102.275635 
1912.000000	102.278542 
1911.000000	102.281449 
1910.000000	102.284364 
1909.000000	102.287246 
1908.000000	102.290034 
1907.000000	102.292700 
1906.000000	102.295268 
1905.000000	102.297773 
1904.000000	102.300208 
1903.000000	102.302547 
1902.000000	102.304783 
1901.000000	102.306929 
1900.000000	102.308997 
1899.000000	102.310999 
1898.000000	102.312954 
1897.000000	102.314881 
1896.000000	102.316790 
1895.000000	102.318693 
1894.000000	102.320625 
1893.000000	102.322619 
1892.000000	102.324671 
1891.000000	102.326725 
1890.000000	102.328701 
1889.000000	102.330532 
1888.000000	102.332188 
1887.000000	102.333692 
1886.000000	102.335096 
1885.000000	102.336429 
1884.000000	102.337670 
1883.000000	102.338781 
1882.000000	102.339755 
1881.000000	102.340623 
1880.000000	102.341422 
1879.000000	102.342174 
1878.000000	102.342857 
1877.000000	102.343414 
1876.000000	102.343730 
1875.000000	102.343717 
1874.000000	102.343468 
1873.000000	102.343212 
1872.000000	102.343078 
1871.000000	102.343067 
1870.000000	102.343327 
1869.000000	102.344399 
1868.000000	102.346111 
1867.000000	102.346634 
1866.000000	102.345068 
1865.000000	102.343209 
1864.000000	102.343002 
1863.000000	102.344373 
1862.000000	102.347063 
1861.000000	102.352406 
1860.000000	102.360179 
1859.000000	102.366329 
1858.000000	102.367803 
1857.000000	102.365707 
1856.000000	102.361740 
1855.000000	102.357297 
1854.000000	102.355580 
1853.000000	102.358386 
1852.000000	102.361880 
1851.000000	102.361003 
1850.000000	102.357110 
1849.000000	102.355159 
1848.000000	102.354015 
1847.000000	102.345758 
1846.000000	102.327997 
1845.000000	102.310142 
1844.000000	102.301744 
1843.000000	102.301128 
1842.000000	102.307917 
1841.000000	102.320365 
1840.000000	102.332880 
1839.000000	102.342506 
1838.000000	102.349296 
1837.000000	102.352122 
1836.000000	102.347474 
1835.000000	102.337455 
1834.000000	102.332278 
1833.000000	102.341372 
1832.000000	102.369865 
1831.000000	102.410388 
1830.000000	102.439261 
1829.000000	102.437011 
1828.000000	102.414706 
1827.000000	102.398789 
1826.000000	102.394372 
1825.000000	102.387726 
1824.000000	102.364607 
1823.000000	102.326946 
1822.000000	102.296131 
1821.000000	102.291476 
1820.000000	102.310172 
1819.000000	102.325949 
1818.000000	102.321001 
1817.000000	102.305902 
1816.000000	102.287370 
1815.000000	102.250780 
1814.000000	102.195775 
1813.000000	102.156641 
1812.000000	102.164492 
1811.000000	102.188811 
1810.000000	102.181054 
1809.000000	102.155858 
1808.000000	102.142541 
1807.000000	102.127556 
1806.000000	102.096680 
1805.000000	102.071073 
1804.000000	102.068851 
1803.000000	102.067832 
1802.000000	102.036695 
1801.000000	101.985766 
1800.000000	101.929372 
1799.000000	101.843671 
1798.000000	101.732548 
1797.000000	101.640491 
1796.000000	101.583232 
1795.000000	101.534243 
1794.000000	101.477919 
1793.000000	101.443597 
1792.000000	101.454591 
1791.000000	101.451190 
1790.000000	101.389997 
1789.000000	101.313558 
1788.000000	101.264330 
1787.000000	101.238168 
1786.000000	101.213543 
1785.000000	101.188065 
1784.000000	101.167366 
1783.000000	101.150937 
1782.000000	101.127951 
1781.000000	101.080105 
1780.000000	100.993316 
1779.000000	100.870298 
1778.000000	100.740913 
1777.000000	100.625082 
1776.000000	100.508427 
1775.000000	100.365390 
1774.000000	100.185363 
1773.000000	99.983699  
1772.000000	99.807795  
1771.000000	99.663048  
1770.000000	99.510377  
1769.000000	99.335150  
1768.000000	99.149118  
1767.000000	98.956635  
1766.000000	98.754617  
1765.000000	98.549004  
1764.000000	98.344181  
1763.000000	98.130879  
1762.000000	97.890005  
1761.000000	97.632695  
1760.000000	97.407535  
1759.000000	97.228650  
1758.000000	97.048443  
1757.000000	96.806189  
1756.000000	96.503216  
1755.000000	96.198059  
1754.000000	95.917581  
1753.000000	95.638813  
1752.000000	95.356916  
1751.000000	95.117888  
1750.000000	94.938540  
1749.000000	94.769240  
1748.000000	94.590891  
1747.000000	94.429479  
1746.000000	94.292868  
1745.000000	94.170331  
1744.000000	94.065652  
1743.000000	93.973344  
1742.000000	93.846421  
1741.000000	93.658644  
1740.000000	93.473258  
1739.000000	93.377642  
1738.000000	93.366139  
1737.000000	93.386361  
1736.000000	93.442157  
1735.000000	93.621932  
1734.000000	93.997132  
1733.000000	94.411740  
1732.000000	94.701007  
1731.000000	94.881246  
1730.000000	94.994633  
1729.000000	95.044682  
1728.000000	95.055865  
1727.000000	95.082245  
1726.000000	95.149072  
1725.000000	95.243121  
1724.000000	95.349738  
1723.000000	95.469914  
1722.000000	95.607323  
1721.000000	95.770489  
1720.000000	95.963272  
1719.000000	96.140272  
1718.000000	96.225069  
1717.000000	96.316253  
1716.000000	96.536289  
1715.000000	96.831856  
1714.000000	97.141709  
1713.000000	97.449577  
1712.000000	97.744159  
1711.000000	98.025226  
1710.000000	98.297527  
1709.000000	98.574502  
1708.000000	98.876011  
1707.000000	99.200410  
1706.000000	99.517705  
1705.000000	99.786419  
1704.000000	99.973768  
1703.000000	100.073633 
1702.000000	100.113087 
1701.000000	100.159848 
1700.000000	100.258143 
1699.000000	100.342175 
1698.000000	100.445305 
1697.000000	100.646426 
1696.000000	100.928762 
1695.000000	101.105446 
1694.000000	101.140008 
1693.000000	101.161461 
1692.000000	101.216730 
1691.000000	101.287078 
1690.000000	101.345466 
1689.000000	101.389818 
1688.000000	101.441536 
1687.000000	101.506898 
1686.000000	101.587419 
1685.000000	101.687254 
1684.000000	101.794153 
1683.000000	101.795823 
1682.000000	101.743942 
1681.000000	101.729472 
1680.000000	101.752391 
1679.000000	101.772411 
1678.000000	101.778024 
1677.000000	101.779789 
1676.000000	101.787786 
1675.000000	101.808049 
1674.000000	101.832065 
1673.000000	101.858565 
1672.000000	101.881339 
1671.000000	101.899607 
1670.000000	101.938111 
1669.000000	101.997994 
1668.000000	102.040492 
1667.000000	102.067217 
1666.000000	102.084908 
1665.000000	102.094520 
1664.000000	102.101663 
1663.000000	102.111871 
1662.000000	102.123395 
1661.000000	102.123955 
1660.000000	102.109474 
1659.000000	102.099745 
1658.000000	102.114775 
1657.000000	102.162858 
1656.000000	102.223050 
1655.000000	102.288565 
1654.000000	102.344930 
1653.000000	102.370112 
1652.000000	102.272713 
1651.000000	102.196115 
1650.000000	102.166058 
1649.000000	102.156887 
1648.000000	102.139359 
1647.000000	102.129601 
1646.000000	102.143074 
1645.000000	102.159040 
1644.000000	102.173464 
1643.000000	102.184179 
1642.000000	102.190549 
1641.000000	102.196639 
1640.000000	102.204437 
1639.000000	102.212496 
1638.000000	102.219504 
1637.000000	102.227323 
1636.000000	102.239290 
1635.000000	102.251214 
1634.000000	102.255706 
1633.000000	102.259766 
1632.000000	102.263654 
1631.000000	102.267446 
1630.000000	102.274683 
1629.000000	102.286250 
1628.000000	102.296214 
1627.000000	102.300303 
1626.000000	102.300728 
1625.000000	102.300759 
1624.000000	102.300680 
1623.000000	102.301571 
1622.000000	102.305108 
1621.000000	102.309842 
1620.000000	102.313943 
1619.000000	102.316490 
1618.000000	102.318220 
1617.000000	102.321736 
1616.000000	102.326477 
1615.000000	102.331421 
1614.000000	102.338831 
1613.000000	102.345813 
1612.000000	102.348619 
1611.000000	102.348472 
1610.000000	102.352179 
1609.000000	102.360381 
1608.000000	102.365366 
1607.000000	102.365906 
1606.000000	102.367974 
1605.000000	102.371185 
1604.000000	102.371134 
1603.000000	102.370336 
1602.000000	102.374710 
1601.000000	102.381547 
1600.000000	102.384734 
1599.000000	102.384728 
1598.000000	102.384746 
1597.000000	102.384115 
1596.000000	102.380318 
1595.000000	102.374546 
1594.000000	102.370992 
1593.000000	102.369860 
1592.000000	102.367873 
1591.000000	102.364715 
1590.000000	102.363062 
1589.000000	102.362642 
1588.000000	102.360471 
1587.000000	102.356203 
1586.000000	102.351866 
1585.000000	102.347183 
1584.000000	102.339999 
1583.000000	102.330856 
1582.000000	102.323557 
1581.000000	102.318202 
1580.000000	102.311765 
1579.000000	102.303355 
1578.000000	102.294189 
1577.000000	102.284349 
1576.000000	102.273571 
1575.000000	102.262892 
1574.000000	102.253871 
1573.000000	102.245623 
1572.000000	102.236896 
1571.000000	102.227540 
1570.000000	102.218486 
1569.000000	102.209238 
1568.000000	102.198734 
1567.000000	102.188600 
1566.000000	102.179635 
1565.000000	102.170957 
1564.000000	102.161839 
1563.000000	102.153207 
1562.000000	102.146492 
1561.000000	102.140581 
1560.000000	102.130881 
1559.000000	102.114415 
1558.000000	102.098485 
1557.000000	102.082792 
1556.000000	102.069195 
1555.000000	102.058145 
1554.000000	102.048717 
1553.000000	102.040143 
1552.000000	102.032117 
1551.000000	102.024006 
1550.000000	102.015091 
1549.000000	102.005070 
1548.000000	101.994735 
1547.000000	101.985082 
1546.000000	101.976140 
1545.000000	101.967456 
1544.000000	101.959057 
1543.000000	101.951380 
1542.000000	101.945097 
1541.000000	101.940893 
1540.000000	101.938038 
1539.000000	101.934584 
1538.000000	101.930467 
1537.000000	101.926524 
1536.000000	101.922989 
1535.000000	101.919850 
1534.000000	101.917053 
1533.000000	101.914531 
1532.000000	101.912195 
1531.000000	101.910011 
1530.000000	101.908047 
1529.000000	101.906371 
1528.000000	101.904979 
1527.000000	101.903836 
1526.000000	101.902951 
1525.000000	101.902386 
1524.000000	101.902175 
1523.000000	101.902299 
1522.000000	101.902755 
1521.000000	101.903555 
1520.000000	101.904638 
1519.000000	101.905909 
1518.000000	101.907324 
1517.000000	101.908850 
1516.000000	101.910353 
1515.000000	101.911643 
1514.000000	101.912662 
1513.000000	101.913450 
1512.000000	101.914068 
1511.000000	101.914531 
1510.000000	101.914794 
1509.000000	101.914780 
1508.000000	101.914565 
1507.000000	101.914770 
1506.000000	101.915348 
1505.000000	101.914556 
1504.000000	101.913116 
1503.000000	101.911958 
1502.000000	101.911042 
1501.000000	101.910125 
1500.000000	101.909377 
1499.000000	101.908373 
1498.000000	101.904410 
1497.000000	101.897406 
1496.000000	101.893252 
1495.000000	101.891683 
1494.000000	101.886925 
1493.000000	101.878402 
1492.000000	101.870378 
1491.000000	101.866083 
1490.000000	101.865026 
1489.000000	101.868318 
1488.000000	101.872092 
1487.000000	101.867213 
1486.000000	101.854343 
1485.000000	101.838928 
1484.000000	101.823532 
1483.000000	101.808375 
1482.000000	101.791601 
1481.000000	101.773831 
1480.000000	101.758070 
1479.000000	101.744963 
1478.000000	101.731843 
1477.000000	101.714801 
1476.000000	101.690689 
1475.000000	101.655672 
1474.000000	101.612414 
1473.000000	101.578978 
1472.000000	101.570969 
1471.000000	101.572207 
1470.000000	101.565951 
1469.000000	101.554570 
1468.000000	101.543597 
1467.000000	101.531501 
1466.000000	101.512778 
1465.000000	101.488089 
1464.000000	101.463971 
1463.000000	101.442889 
1462.000000	101.424697 
1461.000000	101.411228 
1460.000000	101.401495 
1459.000000	101.386074 
1458.000000	101.347835 
1457.000000	101.296980 
1456.000000	101.266464 
1455.000000	101.260213 
1454.000000	101.263278 
1453.000000	101.266032 
1452.000000	101.266144 
1451.000000	101.262533 
1450.000000	101.253071 
1449.000000	101.240538 
1448.000000	101.232700 
1447.000000	101.229711 
1446.000000	101.223062 
1445.000000	101.211957 
1444.000000	101.200829 
1443.000000	101.189566 
1442.000000	101.174957 
1441.000000	101.157594 
1440.000000	101.144307 
1439.000000	101.138716 
1438.000000	101.127801 
1437.000000	101.097900 
1436.000000	101.068997 
1435.000000	101.062268 
1434.000000	101.071637 
1433.000000	101.094729 
1432.000000	101.135497 
1431.000000	101.188469 
1430.000000	101.222445 
1429.000000	101.213190 
1428.000000	101.185847 
1427.000000	101.180972 
1426.000000	101.201477 
1425.000000	101.210848 
1424.000000	101.196252 
1423.000000	101.189961 
1422.000000	101.203993 
1421.000000	101.227355 
1420.000000	101.256098 
1419.000000	101.293001 
1418.000000	101.300013 
1417.000000	101.259478 
1416.000000	101.226544 
1415.000000	101.231019 
1414.000000	101.246788 
1413.000000	101.237547 
1412.000000	101.209657 
1411.000000	101.197753 
1410.000000	101.200033 
1409.000000	101.199108 
1408.000000	101.213229 
1407.000000	101.260504 
1406.000000	101.312329 
1405.000000	101.324189 
1404.000000	101.308206 
1403.000000	101.305891 
1402.000000	101.316693 
1401.000000	101.313144 
1400.000000	101.278511 
1399.000000	101.232796 
1398.000000	101.189757 
1397.000000	101.141615 
1396.000000	101.102798 
1395.000000	101.095402 
1394.000000	101.076361 
1393.000000	100.982904 
1392.000000	100.851139 
1391.000000	100.737591 
1390.000000	100.639397 
1389.000000	100.509842 
1388.000000	100.318999 
1387.000000	100.094685 
1386.000000	99.869938  
1385.000000	99.640487  
1384.000000	99.398273  
1383.000000	99.151059  
1382.000000	98.911678  
1381.000000	98.688378  
1380.000000	98.480158  
1379.000000	98.292149  
1378.000000	98.138812  
1377.000000	98.021938  
1376.000000	97.928776  
1375.000000	97.852609  
1374.000000	97.791770  
1373.000000	97.720318  
1372.000000	97.627478  
1371.000000	97.554030  
1370.000000	97.532280  
1369.000000	97.514829  
1368.000000	97.431096  
1367.000000	97.299607  
1366.000000	97.229967  
1365.000000	97.315326  
1364.000000	97.548159  
1363.000000	97.828987  
1362.000000	98.061003  
1361.000000	98.220703  
1360.000000	98.335197  
1359.000000	98.421004  
1358.000000	98.470652  
1357.000000	98.481045  
1356.000000	98.473536  
1355.000000	98.477329  
1354.000000	98.507943  
1353.000000	98.569473  
1352.000000	98.657889  
1351.000000	98.764272  
1350.000000	98.895999  
1349.000000	99.054938  
1348.000000	99.230921  
1347.000000	99.411401  
1346.000000	99.591227  
1345.000000	99.764916  
1344.000000	99.925098  
1343.000000	100.069924 
1342.000000	100.206375 
1341.000000	100.342151 
1340.000000	100.488429 
1339.000000	100.658004 
1338.000000	100.838187 
1337.000000	101.001981 
1336.000000	101.142593 
1335.000000	101.269092 
1334.000000	101.389564 
1333.000000	101.504212 
1332.000000	101.606168 
1331.000000	101.691766 
1330.000000	101.768583 
1329.000000	101.844631 
1328.000000	101.918164 
1327.000000	101.983980 
1326.000000	102.043652 
1325.000000	102.092761 
1324.000000	102.129188 
1323.000000	102.159025 
1322.000000	102.185482 
1321.000000	102.201680 
1320.000000	102.204560 
1319.000000	102.207202 
1318.000000	102.224026 
1317.000000	102.251546 
1316.000000	102.276733 
1315.000000	102.295421 
1314.000000	102.311379 
1313.000000	102.328052 
1312.000000	102.344967 
1311.000000	102.359277 
1310.000000	102.368899 
1309.000000	102.375176 
1308.000000	102.382449 
1307.000000	102.390801 
1306.000000	102.395825 
1305.000000	102.390955 
1304.000000	102.383711 
1303.000000	102.388340 
1302.000000	102.404298 
1301.000000	102.413434 
1300.000000	102.403523 
1299.000000	102.380641 
1298.000000	102.357092 
1297.000000	102.339570 
1296.000000	102.329167 
1295.000000	102.324713 
1294.000000	102.319034 
1293.000000	102.304397 
1292.000000	102.284062 
1291.000000	102.267550 
1290.000000	102.255268 
1289.000000	102.240424 
1288.000000	102.225396 
1287.000000	102.220833 
1286.000000	102.225261 
1285.000000	102.222803 
1284.000000	102.205641 
1283.000000	102.182548 
1282.000000	102.162634 
1281.000000	102.144728 
1280.000000	102.126284 
1279.000000	102.112426 
1278.000000	102.105251 
1277.000000	102.097339 
1276.000000	102.080432 
1275.000000	102.054035 
1274.000000	102.018743 
1273.000000	101.973157 
1272.000000	101.924139 
1271.000000	101.887708 
1270.000000	101.870268 
1269.000000	101.860491 
1268.000000	101.848552 
1267.000000	101.839309 
1266.000000	101.835631 
1265.000000	101.827422 
1264.000000	101.807030 
1263.000000	101.781345 
1262.000000	101.758366 
1261.000000	101.734154 
1260.000000	101.703893 
1259.000000	101.676375 
1258.000000	101.659849 
1257.000000	101.647910 
1256.000000	101.629252 
1255.000000	101.602169 
1254.000000	101.570700 
1253.000000	101.535493 
1252.000000	101.495033 
1251.000000	101.449453 
1250.000000	101.396183 
1249.000000	101.329766 
1248.000000	101.250882 
1247.000000	101.165859 
1246.000000	101.070809 
1245.000000	100.950941 
1244.000000	100.799639 
1243.000000	100.623964 
1242.000000	100.427110 
1241.000000	100.201698 
1240.000000	99.946408  
1239.000000	99.672954  
1238.000000	99.388992  
1237.000000	99.089751  
1236.000000	98.775456  
1235.000000	98.461982  
1234.000000	98.165822  
1233.000000	97.894674  
1232.000000	97.662169  
1231.000000	97.493290  
1230.000000	97.402967  
1229.000000	97.384517  
1228.000000	97.426848  
1227.000000	97.527286  
1226.000000	97.681739  
1225.000000	97.875853  
1224.000000	98.084349  
1223.000000	98.256545  
1222.000000	98.303795  
1221.000000	98.139128  
1220.000000	97.760949  
1219.000000	97.296958  
1218.000000	96.940026  
1217.000000	96.825165  
1216.000000	96.964058  
1215.000000	97.263738  
1214.000000	97.590240  
1213.000000	97.841904  
1212.000000	97.989065  
1211.000000	98.055260  
1210.000000	98.071803  
1209.000000	98.058179  
1208.000000	98.035201  
1207.000000	98.030223  
1206.000000	98.059216  
1205.000000	98.118670  
1204.000000	98.202649  
1203.000000	98.315606  
1202.000000	98.462748  
1201.000000	98.641039  
1200.000000	98.846127  
1199.000000	99.076287  
1198.000000	99.323297  
1197.000000	99.571842  
1196.000000	99.812441  
1195.000000	100.044313 
1194.000000	100.264794 
1193.000000	100.467611 
1192.000000	100.654190 
1191.000000	100.833476 
1190.000000	101.006410 
1189.000000	101.162812 
1188.000000	101.298034 
1187.000000	101.420588 
1186.000000	101.538314 
1185.000000	101.648928 
1184.000000	101.748710 
1183.000000	101.838049 
1182.000000	101.913107 
1181.000000	101.963755 
1180.000000	101.987723 
1179.000000	101.999014 
1178.000000	102.015339 
1177.000000	102.043687 
1176.000000	102.081207 
1175.000000	102.120668 
1174.000000	102.152822 
1173.000000	102.171639 
1172.000000	102.180817 
1171.000000	102.189390 
1170.000000	102.202782 
1169.000000	102.224746 
1168.000000	102.263226 
1167.000000	102.319579 
1166.000000	102.372825 
1165.000000	102.393530 
1164.000000	102.377920 
1163.000000	102.352419 
1162.000000	102.340557 
1161.000000	102.340569 
1160.000000	102.340124 
1159.000000	102.335563 
1158.000000	102.328317 
1157.000000	102.319245 
1156.000000	102.316136 
1155.000000	102.331758 
1154.000000	102.364557 
1153.000000	102.394528 
1152.000000	102.406736 
1151.000000	102.406227 
1150.000000	102.404249 
1149.000000	102.404076 
1148.000000	102.406739 
1147.000000	102.414686 
1146.000000	102.420704 
1145.000000	102.408088 
1144.000000	102.371957 
1143.000000	102.329282 
1142.000000	102.298535 
1141.000000	102.279996 
1140.000000	102.263552 
1139.000000	102.243419 
1138.000000	102.217996 
1137.000000	102.187872 
1136.000000	102.161554 
1135.000000	102.151277 
1134.000000	102.155009 
1133.000000	102.152865 
1132.000000	102.128590 
1131.000000	102.085950 
1130.000000	102.040111 
1129.000000	102.002004 
1128.000000	101.975476 
1127.000000	101.959519 
1126.000000	101.947144 
1125.000000	101.930678 
1124.000000	101.912443 
1123.000000	101.901497 
1122.000000	101.896441 
1121.000000	101.882989 
1120.000000	101.854522 
1119.000000	101.823716 
1118.000000	101.806740 
1117.000000	101.805440 
1116.000000	101.810911 
1115.000000	101.814061 
1114.000000	101.807250 
1113.000000	101.786461 
1112.000000	101.759404 
1111.000000	101.742410 
1110.000000	101.740970 
1109.000000	101.740769 
1108.000000	101.727398 
1107.000000	101.703234 
1106.000000	101.681642 
1105.000000	101.672510 
1104.000000	101.677540 
1103.000000	101.690355 
1102.000000	101.697144 
1101.000000	101.684771 
1100.000000	101.661877 
1099.000000	101.641858 
1098.000000	101.629463 
1097.000000	101.615246 
1096.000000	101.592022 
1095.000000	101.562411 
1094.000000	101.529995 
1093.000000	101.498464 
1092.000000	101.480198 
1091.000000	101.487184 
1090.000000	101.510711 
1089.000000	101.528821 
1088.000000	101.538771 
1087.000000	101.560467 
1086.000000	101.601380 
1085.000000	101.642152 
1084.000000	101.667804 
1083.000000	101.691623 
1082.000000	101.731789 
1081.000000	101.781362 
1080.000000	101.817358 
1079.000000	101.828564 
1078.000000	101.822107 
1077.000000	101.813247 
1076.000000	101.818580 
1075.000000	101.847371 
1074.000000	101.888373 
1073.000000	101.916116 
1072.000000	101.920918 
1071.000000	101.921579 
1070.000000	101.938505 
1069.000000	101.965787 
1068.000000	101.983683 
1067.000000	101.988711 
1066.000000	101.995946 
1065.000000	102.016299 
1064.000000	102.044782 
1063.000000	102.069695 
1062.000000	102.084002 
1061.000000	102.088701 
1060.000000	102.091104 
1059.000000	102.098133 
1058.000000	102.107887 
1057.000000	102.112129 
1056.000000	102.109009 
1055.000000	102.106507 
1054.000000	102.110513 
1053.000000	102.117223 
1052.000000	102.121963 
1051.000000	102.126900 
1050.000000	102.133800 
1049.000000	102.138652 
1048.000000	102.140996 
1047.000000	102.148415 
1046.000000	102.163180 
1045.000000	102.173200 
1044.000000	102.164926 
1043.000000	102.139951 
1042.000000	102.112639 
1041.000000	102.094903 
1040.000000	102.089427 
1039.000000	102.094536 
1038.000000	102.108786 
1037.000000	102.131291 
1036.000000	102.160840 
1035.000000	102.193891 
1034.000000	102.223215 
1033.000000	102.242150 
1032.000000	102.250742 
1031.000000	102.253259 
1030.000000	102.249087 
1029.000000	102.231878 
1028.000000	102.198681 
1027.000000	102.154749 
1026.000000	102.108560 
1025.000000	102.066341 
1024.000000	102.031958 
1023.000000	102.006714 
1022.000000	101.988512 
1021.000000	101.975133 
1020.000000	101.966394 
1019.000000	101.958053 
1018.000000	101.939341 
1017.000000	101.907576 
1016.000000	101.881714 
1015.000000	101.887189 
1014.000000	101.927438 
1013.000000	101.980266 
1012.000000	102.023201 
1011.000000	102.053243 
1010.000000	102.078100 
1009.000000	102.100692 
1008.000000	102.118648 
1007.000000	102.130869 
1006.000000	102.139249 
1005.000000	102.148505 
1004.000000	102.165168 
1003.000000	102.190308 
1002.000000	102.213570 
1001.000000	102.222947 
1000.000000	102.220278 
999.000000	 102.217797 
998.000000	 102.220161 
997.000000	 102.221510 
996.000000	 102.220914 
995.000000	 102.226684 
994.000000	 102.241087 
993.000000	 102.253569 
992.000000	 102.255667 
991.000000	 102.252334 
990.000000	 102.252556 
989.000000	 102.258140 
988.000000	 102.267914 
987.000000	 102.283311 
986.000000	 102.301961 
985.000000	 102.313640 
984.000000	 102.311136 
983.000000	 102.300044 
982.000000	 102.291474 
981.000000	 102.288866 
980.000000	 102.287742 
979.000000	 102.284536 
978.000000	 102.280146 
977.000000	 102.277245 
976.000000	 102.277473 
975.000000	 102.279236 
974.000000	 102.277145 
973.000000	 102.267183 
972.000000	 102.253123 
971.000000	 102.243155 
970.000000	 102.239768 
969.000000	 102.239285 
968.000000	 102.241343 
967.000000	 102.251519 
966.000000	 102.271426 
965.000000	 102.292812 
964.000000	 102.305986 
963.000000	 102.309835 
962.000000	 102.310195 
961.000000	 102.312938 
960.000000	 102.321008 
959.000000	 102.333642 
958.000000	 102.345992 
957.000000	 102.353756 
956.000000	 102.359147 
955.000000	 102.367204 
954.000000	 102.375774 
953.000000	 102.376282 
952.000000	 102.365655 
951.000000	 102.350003 
950.000000	 102.335120 
949.000000	 102.321042 
948.000000	 102.308808 
947.000000	 102.303649 
946.000000	 102.306783 
945.000000	 102.311752 
944.000000	 102.313464 
943.000000	 102.313976 
942.000000	 102.315337 
941.000000	 102.314513 
940.000000	 102.310975 
939.000000	 102.312066 
938.000000	 102.323580 
937.000000	 102.339382 
936.000000	 102.347317 
935.000000	 102.342849 
934.000000	 102.330891 
933.000000	 102.317631 
932.000000	 102.305465 
931.000000	 102.294337 
930.000000	 102.283128 
929.000000	 102.270708 
928.000000	 102.258773 
927.000000	 102.251366 
926.000000	 102.249072 
925.000000	 102.247173 
924.000000	 102.242134 
923.000000	 102.235738 
922.000000	 102.230014 
921.000000	 102.223175 
920.000000	 102.214490 
919.000000	 102.208126 
918.000000	 102.207371 
917.000000	 102.208969 
916.000000	 102.207714 
915.000000	 102.203518 
914.000000	 102.199688 
913.000000	 102.196962 
912.000000	 102.193116 
911.000000	 102.186369 
910.000000	 102.176624 
909.000000	 102.166116 
908.000000	 102.160315 
907.000000	 102.163649 
906.000000	 102.171833 
905.000000	 102.173520 
904.000000	 102.163077 
903.000000	 102.146669 
902.000000	 102.132697 
901.000000	 102.122002 
900.000000	 102.112437 
899.000000	 102.105485 
898.000000	 102.102654 
897.000000	 102.098788 
896.000000	 102.088341 
895.000000	 102.075232 
894.000000	 102.069375 
893.000000	 102.075697 
892.000000	 102.092210 
891.000000	 102.115147 
890.000000	 102.140033 
889.000000	 102.160012 
888.000000	 102.169482 
887.000000	 102.169012 
886.000000	 102.163626 
885.000000	 102.157863 
884.000000	 102.155187 
883.000000	 102.158669 
882.000000	 102.166840 
881.000000	 102.171441 
880.000000	 102.165577 
879.000000	 102.153266 
878.000000	 102.145822 
877.000000	 102.148099 
876.000000	 102.153758 
875.000000	 102.154852 
874.000000	 102.152482 
873.000000	 102.155283 
872.000000	 102.169177 
871.000000	 102.190859 
870.000000	 102.210626 
869.000000	 102.222383 
868.000000	 102.229503 
867.000000	 102.239050 
866.000000	 102.251315 
865.000000	 102.259107 
864.000000	 102.258526 
863.000000	 102.255299 
862.000000	 102.257590 
861.000000	 102.265910 
860.000000	 102.274183 
859.000000	 102.278346 
858.000000	 102.280005 
857.000000	 102.282611 
856.000000	 102.286919 
855.000000	 102.290547 
854.000000	 102.290794 
853.000000	 102.287952 
852.000000	 102.285916 
851.000000	 102.288165 
850.000000	 102.293516 
849.000000	 102.298217 
848.000000	 102.302359 
847.000000	 102.310149 
846.000000	 102.322238 
845.000000	 102.332265 
844.000000	 102.334552 
843.000000	 102.331501 
842.000000	 102.330067 
841.000000	 102.333858 
840.000000	 102.342430 
839.000000	 102.355329 
838.000000	 102.371838 
837.000000	 102.387689 
836.000000	 102.397057 
835.000000	 102.398059 
834.000000	 102.394256 
833.000000	 102.391460 
832.000000	 102.393674 
831.000000	 102.400962 
830.000000	 102.408764 
829.000000	 102.411137 
828.000000	 102.406998 
827.000000	 102.400951 
826.000000	 102.396423 
825.000000	 102.391475 
824.000000	 102.384706 
823.000000	 102.380762 
822.000000	 102.384999 
821.000000	 102.395806 
820.000000	 102.406088 
819.000000	 102.410507 
818.000000	 102.408584 
817.000000	 102.403198 
816.000000	 102.398830 
815.000000	 102.398644 
814.000000	 102.400544 
813.000000	 102.398556 
812.000000	 102.390371 
811.000000	 102.380781 
810.000000	 102.375464 
809.000000	 102.373747 
808.000000	 102.371505 
807.000000	 102.368457 
806.000000	 102.368164 
805.000000	 102.371633 
804.000000	 102.375032 
803.000000	 102.374499 
802.000000	 102.370428 
801.000000	 102.366057 
800.000000	 102.363514 
799.000000	 102.362062 
798.000000	 102.359426 
797.000000	 102.354722 
796.000000	 102.350552 
795.000000	 102.351052 
794.000000	 102.357185 
793.000000	 102.364877 
792.000000	 102.368711 
791.000000	 102.366859 
790.000000	 102.360977 
789.000000	 102.353516 
788.000000	 102.346308 
787.000000	 102.341908 
786.000000	 102.343259 
785.000000	 102.349372 
784.000000	 102.355324 
783.000000	 102.358812 
782.000000	 102.362016 
781.000000	 102.366117 
780.000000	 102.368191 
779.000000	 102.365768 
778.000000	 102.360894 
777.000000	 102.357178 
776.000000	 102.356221 
775.000000	 102.359234 
774.000000	 102.368468 
773.000000	 102.383362 
772.000000	 102.397344 
771.000000	 102.401797 
770.000000	 102.393912 
769.000000	 102.380833 
768.000000	 102.375494 
767.000000	 102.385670 
766.000000	 102.405162 
765.000000	 102.417770 
764.000000	 102.414079 
763.000000	 102.402001 
762.000000	 102.397126 
761.000000	 102.404005 
760.000000	 102.411609 
759.000000	 102.407503 
758.000000	 102.391136 
757.000000	 102.371970 
756.000000	 102.359426 
755.000000	 102.356244 
754.000000	 102.359174 
753.000000	 102.364549 
752.000000	 102.374065 
751.000000	 102.392833 
750.000000	 102.419794 
749.000000	 102.443175 
748.000000	 102.448672 
747.000000	 102.429451 
746.000000	 102.388418 
745.000000	 102.337968 
744.000000	 102.299689 
743.000000	 102.294257 
742.000000	 102.321115 
741.000000	 102.350412 
740.000000	 102.346791 
739.000000	 102.302514 
738.000000	 102.240742 
737.000000	 102.188030 
736.000000	 102.150905 
735.000000	 102.120878 
734.000000	 102.089821 
733.000000	 102.052218 
732.000000	 102.002621 
731.000000	 101.942341 
730.000000	 101.884813 
729.000000	 101.840026 
728.000000	 101.806299 
727.000000	 101.784039 
726.000000	 101.780449 
725.000000	 101.799312 
724.000000	 101.828953 
723.000000	 101.844528 
722.000000	 101.826703 
721.000000	 101.786856 
720.000000	 101.769174 
719.000000	 101.802717 
718.000000	 101.860408 
717.000000	 101.889985 
716.000000	 101.875113 
715.000000	 101.853317 
714.000000	 101.869960 
713.000000	 101.908634 
712.000000	 101.920891 
711.000000	 101.908876 
710.000000	 101.885548 
709.000000	 101.880236 
708.000000	 101.883906 
707.000000	 101.891428 
706.000000	 101.900758 
705.000000	 101.910292 
704.000000	 101.920348 
703.000000	 101.932246 
702.000000	 101.946349 
701.000000	 101.961630 
700.000000	 101.976693 
699.000000	 101.991604 
698.000000	 102.006958 
697.000000	 102.022531 
696.000000	 102.038449 
695.000000	 102.055628 
694.000000	 102.075130 
693.000000	 102.096813 
692.000000	 102.118972 
691.000000	 102.140327 
690.000000	 102.160420 
689.000000	 102.178993 
688.000000	 102.196159 
687.000000	 102.212433 
686.000000	 102.228781 
685.000000	 102.245942 
684.000000	 102.263633 
683.000000	 102.281153 
682.000000	 102.297832 
681.000000	 102.313026 
680.000000	 102.326434 
679.000000	 102.338779 
678.000000	 102.350925 
677.000000	 102.361367 
676.000000	 102.368553 
675.000000	 102.372022 
674.000000	 102.371426 
673.000000	 102.368646 
672.000000	 102.370859 
671.000000	 102.389711 
670.000000	 102.438059 
669.000000	 102.515195 
668.000000	 102.561659 
667.000000	 102.524764 
666.000000	 102.440539 
665.000000	 102.385158 
664.000000	 102.360889 
663.000000	 102.352760 
662.000000	 102.351861 
661.000000	 102.353989 
660.000000	 102.357268 
659.000000	 102.360265 
658.000000	 102.361976 
657.000000	 102.361472 
656.000000	 102.359605 
655.000000	 102.357799 
654.000000	 102.355529 
653.000000	 102.351232 
652.000000	 102.345638 
651.000000	 102.341405 
650.000000	 102.339863 
