# Supplementary material for: Characterization of Ingested Microplastics in a Regional Endemic Lizard Apathya cappadocica (Werner, 1902) from Türkiye
Source: Biology (Basel). 2025 Oct 21;14(10):1457. doi: 10.3390/biology14101457 (PMC12561676; doi:10.3390/biology14101457)
Supplement: Supplementary file 1 [file biology-14-01457-s001.zip › biology-3832026-Supplementary materials/Supplementary material Figure S1-27/FTIR SPECTRA/Figure S3-k1-3.asc]

PE IR                   SPECTRUM    ASCII       PEDS        1.60        
  -1
~SP.SP
25/07/17
10:25:20.00
25/07/17
10:25:25.00
Administrator

650.000000
4


SPECTRUM 100,CPU32 MAIN 00.02.8200 12-DECEMBER-2006 10:00:00
MIR TGS
MIR
OPTKBR
79161
0.200000

4.000000
STRONG
RATIO
SPECTRUM
MAGNITUDE
UNIVERSAL ATR
DOUBLE

COMBINED


0


#HDR
-1
-1
#GR
CM-1
%T
0.00002384185791015625
0.0
4000.000000
-1.000000
3351
8
100.347425
91.923286
#DATA
4000.000000	100.183397 
3999.000000	100.183148 
3998.000000	100.183206 
3997.000000	100.181479 
3996.000000	100.177120 
3995.000000	100.170035 
3994.000000	100.161543 
3993.000000	100.152985 
3992.000000	100.145088 
3991.000000	100.138558 
3990.000000	100.134895 
3989.000000	100.135614 
3988.000000	100.140581 
3987.000000	100.147326 
3986.000000	100.152548 
3985.000000	100.154776 
3984.000000	100.155020 
3983.000000	100.154797 
3982.000000	100.154223 
3981.000000	100.152591 
3980.000000	100.150129 
3979.000000	100.148315 
3978.000000	100.148330 
3977.000000	100.149409 
3976.000000	100.149294 
3975.000000	100.146407 
3974.000000	100.141682 
3973.000000	100.138101 
3972.000000	100.138196 
3971.000000	100.142224 
3970.000000	100.148010 
3969.000000	100.152283 
3968.000000	100.153080 
3967.000000	100.150613 
3966.000000	100.146495 
3965.000000	100.142580 
3964.000000	100.139947 
3963.000000	100.138683 
3962.000000	100.138282 
3961.000000	100.138043 
3960.000000	100.137346 
3959.000000	100.136052 
3958.000000	100.134455 
3957.000000	100.132858 
3956.000000	100.131436 
3955.000000	100.130259 
3954.000000	100.129388 
3953.000000	100.128852 
3952.000000	100.128539 
3951.000000	100.128264 
3950.000000	100.127788 
3949.000000	100.127010 
3948.000000	100.126207 
3947.000000	100.125744 
3946.000000	100.125801 
3945.000000	100.126392 
3944.000000	100.127357 
3943.000000	100.128078 
3942.000000	100.127738 
3941.000000	100.126361 
3940.000000	100.125025 
3939.000000	100.124890 
3938.000000	100.125954 
3937.000000	100.126663 
3936.000000	100.125106 
3935.000000	100.120541 
3934.000000	100.114244 
3933.000000	100.109147 
3932.000000	100.107570 
3931.000000	100.109403 
3930.000000	100.112076 
3929.000000	100.113357 
3928.000000	100.113477 
3927.000000	100.114077 
3926.000000	100.115888 
3925.000000	100.117360 
3924.000000	100.116005 
3923.000000	100.111016 
3922.000000	100.103706 
3921.000000	100.096193 
3920.000000	100.090174 
3919.000000	100.086506 
3918.000000	100.085582 
3917.000000	100.087190 
3916.000000	100.090349 
3915.000000	100.093658 
3914.000000	100.096026 
3913.000000	100.096888 
3912.000000	100.095994 
3911.000000	100.093792 
3910.000000	100.091314 
3909.000000	100.089180 
3908.000000	100.086827 
3907.000000	100.082696 
3906.000000	100.075358 
3905.000000	100.064818 
3904.000000	100.053091 
3903.000000	100.044578 
3902.000000	100.043274 
3901.000000	100.049220 
3900.000000	100.058587 
3899.000000	100.066139 
3898.000000	100.068786 
3897.000000	100.066517 
3896.000000	100.060446 
3895.000000	100.052647 
3894.000000	100.046411 
3893.000000	100.044533 
3892.000000	100.045869 
3891.000000	100.046309 
3890.000000	100.043566 
3889.000000	100.038423 
3888.000000	100.033079 
3887.000000	100.031780 
3886.000000	100.036068 
3885.000000	100.042162 
3884.000000	100.045864 
3883.000000	100.047843 
3882.000000	100.051552 
3881.000000	100.057209 
3880.000000	100.060618 
3879.000000	100.060071 
3878.000000	100.058753 
3877.000000	100.060079 
3876.000000	100.065879 
3875.000000	100.073652 
3874.000000	100.075088 
3873.000000	100.063547 
3872.000000	100.041865 
3871.000000	100.020400 
3870.000000	100.006399 
3869.000000	99.999073  
3868.000000	99.994580  
3867.000000	99.990595  
3866.000000	99.990002  
3865.000000	99.996870  
3864.000000	100.008150 
3863.000000	100.016105 
3862.000000	100.016227 
3861.000000	100.010944 
3860.000000	100.006817 
3859.000000	100.008757 
3858.000000	100.014738 
3857.000000	100.018500 
3856.000000	100.016413 
3855.000000	100.014660 
3854.000000	100.014966 
3853.000000	100.012842 
3852.000000	100.012259 
3851.000000	100.016187 
3850.000000	100.019705 
3849.000000	100.020931 
3848.000000	100.021571 
3847.000000	100.024370 
3846.000000	100.030341 
3845.000000	100.037325 
3844.000000	100.041652 
3843.000000	100.042152 
3842.000000	100.039991 
3841.000000	100.036515 
3840.000000	100.032892 
3839.000000	100.030387 
3838.000000	100.029773 
3837.000000	100.030515 
3836.000000	100.031370 
3835.000000	100.031776 
3834.000000	100.031724 
3833.000000	100.031344 
3832.000000	100.030777 
3831.000000	100.030235 
3830.000000	100.030165 
3829.000000	100.030927 
3828.000000	100.032340 
3827.000000	100.033794 
3826.000000	100.034732 
3825.000000	100.034992 
3824.000000	100.034986 
3823.000000	100.035873 
3822.000000	100.038471 
3821.000000	100.041638 
3820.000000	100.043080 
3819.000000	100.041958 
3818.000000	100.038954 
3817.000000	100.036635 
3816.000000	100.038002 
3815.000000	100.043510 
3814.000000	100.050395 
3813.000000	100.055509 
3812.000000	100.058254 
3811.000000	100.059930 
3810.000000	100.061390 
3809.000000	100.062285 
3808.000000	100.061912 
3807.000000	100.060243 
3806.000000	100.059081 
3805.000000	100.059357 
3804.000000	100.058550 
3803.000000	100.055789 
3802.000000	100.051482 
3801.000000	100.045050 
3800.000000	100.039063 
3799.000000	100.038034 
3798.000000	100.042219 
3797.000000	100.050850 
3796.000000	100.063150 
3795.000000	100.079461 
3794.000000	100.100295 
3793.000000	100.123844 
3792.000000	100.144845 
3791.000000	100.156489 
3790.000000	100.154285 
3789.000000	100.140060 
3788.000000	100.122507 
3787.000000	100.112337 
3786.000000	100.115092 
3785.000000	100.127387 
3784.000000	100.140390 
3783.000000	100.148535 
3782.000000	100.154257 
3781.000000	100.163651 
3780.000000	100.176452 
3779.000000	100.184392 
3778.000000	100.183230 
3777.000000	100.175955 
3776.000000	100.166116 
3775.000000	100.155751 
3774.000000	100.144551 
3773.000000	100.129818 
3772.000000	100.110126 
3771.000000	100.089681 
3770.000000	100.073395 
3769.000000	100.064269 
3768.000000	100.064877 
3767.000000	100.072638 
3766.000000	100.080306 
3765.000000	100.082309 
3764.000000	100.076738 
3763.000000	100.065592 
3762.000000	100.055112 
3761.000000	100.052321 
3760.000000	100.053902 
3759.000000	100.044052 
3758.000000	100.012491 
3757.000000	99.964390  
3756.000000	99.910841  
3755.000000	99.862943  
3754.000000	99.828945  
3753.000000	99.807211  
3752.000000	99.779639  
3751.000000	99.731337  
3750.000000	99.684626  
3749.000000	99.674379  
3748.000000	99.701270  
3747.000000	99.735013  
3746.000000	99.750346  
3745.000000	99.738151  
3744.000000	99.709152  
3743.000000	99.689944  
3742.000000	99.687214  
3741.000000	99.687103  
3740.000000	99.684290  
3739.000000	99.680592  
3738.000000	99.681277  
3737.000000	99.692258  
3736.000000	99.712265  
3735.000000	99.733730  
3734.000000	99.748901  
3733.000000	99.756693  
3732.000000	99.763732  
3731.000000	99.775544  
3730.000000	99.786649  
3729.000000	99.787027  
3728.000000	99.777035  
3727.000000	99.768726  
3726.000000	99.772210  
3725.000000	99.786590  
3724.000000	99.807167  
3723.000000	99.832321  
3722.000000	99.860291  
3721.000000	99.888208  
3720.000000	99.912033  
3719.000000	99.926061  
3718.000000	99.927534  
3717.000000	99.918263  
3716.000000	99.900194  
3715.000000	99.874497  
3714.000000	99.842802  
3713.000000	99.809753  
3712.000000	99.781972  
3711.000000	99.767933  
3710.000000	99.773172  
3709.000000	99.793167  
3708.000000	99.819326  
3707.000000	99.845209  
3706.000000	99.867477  
3705.000000	99.887363  
3704.000000	99.908185  
3703.000000	99.928877  
3702.000000	99.941485  
3701.000000	99.940078  
3700.000000	99.929354  
3699.000000	99.918307  
3698.000000	99.912149  
3697.000000	99.911651  
3696.000000	99.913181  
3695.000000	99.912301  
3694.000000	99.909393  
3693.000000	99.910686  
3692.000000	99.920588  
3691.000000	99.935304  
3690.000000	99.943403  
3689.000000	99.937921  
3688.000000	99.927150  
3687.000000	99.923059  
3686.000000	99.926017  
3685.000000	99.930595  
3684.000000	99.935186  
3683.000000	99.941820  
3682.000000	99.951836  
3681.000000	99.962148  
3680.000000	99.965631  
3679.000000	99.956041  
3678.000000	99.934034  
3677.000000	99.912372  
3676.000000	99.901006  
3675.000000	99.893593  
3674.000000	99.883258  
3673.000000	99.873941  
3672.000000	99.871334  
3671.000000	99.883875  
3670.000000	99.908963  
3669.000000	99.929772  
3668.000000	99.939182  
3667.000000	99.943361  
3666.000000	99.948154  
3665.000000	99.956533  
3664.000000	99.967647  
3663.000000	99.977350  
3662.000000	99.980766  
3661.000000	99.975034  
3660.000000	99.960019  
3659.000000	99.938308  
3658.000000	99.915989  
3657.000000	99.900613  
3656.000000	99.895340  
3655.000000	99.897188  
3654.000000	99.898517  
3653.000000	99.892771  
3652.000000	99.880253  
3651.000000	99.864699  
3650.000000	99.849957  
3649.000000	99.846363  
3648.000000	99.863194  
3647.000000	99.891051  
3646.000000	99.914024  
3645.000000	99.925384  
3644.000000	99.927081  
3643.000000	99.924503  
3642.000000	99.923873  
3641.000000	99.927414  
3640.000000	99.931992  
3639.000000	99.931848  
3638.000000	99.921916  
3637.000000	99.901035  
3636.000000	99.872632  
3635.000000	99.843972  
3634.000000	99.820830  
3633.000000	99.801788  
3632.000000	99.781050  
3631.000000	99.759189  
3630.000000	99.745785  
3629.000000	99.745052  
3628.000000	99.753690  
3627.000000	99.771551  
3626.000000	99.794709  
3625.000000	99.817949  
3624.000000	99.842022  
3623.000000	99.868974  
3622.000000	99.897422  
3621.000000	99.924181  
3620.000000	99.942485  
3619.000000	99.943026  
3618.000000	99.925947  
3617.000000	99.900959  
3616.000000	99.875330  
3615.000000	99.851939  
3614.000000	99.830631  
3613.000000	99.807819  
3612.000000	99.782446  
3611.000000	99.760601  
3610.000000	99.752136  
3609.000000	99.765852  
3608.000000	99.799772  
3607.000000	99.838595  
3606.000000	99.866019  
3605.000000	99.876626  
3604.000000	99.876770  
3603.000000	99.876921  
3602.000000	99.882333  
3601.000000	99.889948  
3600.000000	99.891754  
3599.000000	99.882928  
3598.000000	99.867412  
3597.000000	99.853517  
3596.000000	99.846675  
3595.000000	99.847538  
3594.000000	99.852180  
3593.000000	99.855626  
3592.000000	99.855219  
3591.000000	99.851961  
3590.000000	99.851391  
3589.000000	99.860687  
3588.000000	99.879468  
3587.000000	99.898417  
3586.000000	99.910647  
3585.000000	99.917833  
3584.000000	99.923451  
3583.000000	99.927731  
3582.000000	99.929729  
3581.000000	99.930078  
3580.000000	99.930733  
3579.000000	99.933254  
3578.000000	99.936680  
3577.000000	99.938751  
3576.000000	99.937679  
3575.000000	99.934293  
3574.000000	99.930929  
3573.000000	99.928460  
3572.000000	99.925283  
3571.000000	99.919085  
3570.000000	99.909391  
3569.000000	99.900133  
3568.000000	99.897654  
3567.000000	99.904485  
3566.000000	99.914474  
3565.000000	99.920756  
3564.000000	99.924080  
3563.000000	99.932102  
3562.000000	99.949249  
3561.000000	99.970931  
3560.000000	99.987180  
3559.000000	99.992005  
3558.000000	99.987770  
3557.000000	99.981434  
3556.000000	99.978395  
3555.000000	99.979913  
3554.000000	99.983880  
3553.000000	99.985608  
3552.000000	99.980312  
3551.000000	99.967172  
3550.000000	99.949336  
3549.000000	99.930899  
3548.000000	99.915471  
3547.000000	99.906740  
3546.000000	99.907524  
3545.000000	99.916022  
3544.000000	99.925715  
3543.000000	99.931804  
3542.000000	99.936075  
3541.000000	99.943640  
3540.000000	99.957225  
3539.000000	99.973707  
3538.000000	99.986484  
3537.000000	99.990379  
3536.000000	99.985479  
3535.000000	99.977454  
3534.000000	99.972677  
3533.000000	99.973189  
3532.000000	99.975717  
3531.000000	99.976270  
3530.000000	99.974042  
3529.000000	99.971034  
3528.000000	99.968624  
3527.000000	99.966307  
3526.000000	99.964079  
3525.000000	99.964295  
3524.000000	99.969764  
3523.000000	99.980370  
3522.000000	99.992792  
3521.000000	100.003049 
3520.000000	100.009010 
3519.000000	100.010258 
3518.000000	100.007656 
3517.000000	100.003292 
3516.000000	100.000478 
3515.000000	100.002486 
3514.000000	100.009606 
3513.000000	100.017968 
3512.000000	100.022278 
3511.000000	100.020357 
3510.000000	100.013827 
3509.000000	100.005282 
3508.000000	99.995894  
3507.000000	99.986725  
3506.000000	99.980259  
3505.000000	99.979146  
3504.000000	99.983177  
3503.000000	99.989017  
3502.000000	99.993486  
3501.000000	99.995971  
3500.000000	99.997305  
3499.000000	99.997849  
3498.000000	99.997880  
3497.000000	99.998523  
3496.000000	100.000963 
3495.000000	100.004944 
3494.000000	100.008723 
3493.000000	100.010686 
3492.000000	100.010436 
3491.000000	100.008543 
3490.000000	100.005817 
3489.000000	100.002771 
3488.000000	99.999423  
3487.000000	99.995572  
3486.000000	99.991674  
3485.000000	99.989133  
3484.000000	99.989166  
3483.000000	99.991399  
3482.000000	99.993667  
3481.000000	99.993766  
3480.000000	99.991237  
3479.000000	99.987275  
3478.000000	99.983374  
3477.000000	99.980298  
3476.000000	99.978035  
3475.000000	99.976194  
3474.000000	99.974501  
3473.000000	99.973016  
3472.000000	99.971885  
3471.000000	99.970929  
3470.000000	99.969586  
3469.000000	99.967441  
3468.000000	99.964711  
3467.000000	99.962213  
3466.000000	99.960742  
3465.000000	99.960384  
3464.000000	99.960530  
3463.000000	99.960384  
3462.000000	99.959599  
3461.000000	99.958361  
3460.000000	99.957072  
3459.000000	99.956066  
3458.000000	99.955411  
3457.000000	99.954905  
3456.000000	99.954272  
3455.000000	99.953431  
3454.000000	99.952485  
3453.000000	99.951539  
3452.000000	99.950597  
3451.000000	99.949678  
3450.000000	99.948935  
3449.000000	99.948543  
3448.000000	99.948533  
3447.000000	99.948782  
3446.000000	99.949077  
3445.000000	99.949276  
3444.000000	99.949362  
3443.000000	99.949508  
3442.000000	99.949974  
3441.000000	99.950853  
3440.000000	99.951926  
3439.000000	99.952889  
3438.000000	99.953689  
3437.000000	99.954521  
3436.000000	99.955547  
3435.000000	99.956677  
3434.000000	99.957691  
3433.000000	99.958685  
3432.000000	99.960135  
3431.000000	99.962411  
3430.000000	99.965214  
3429.000000	99.967698  
3428.000000	99.969232  
3427.000000	99.969890  
3426.000000	99.970369  
3425.000000	99.971432  
3424.000000	99.973478  
3423.000000	99.976475  
3422.000000	99.979861  
3421.000000	99.982659  
3420.000000	99.984129  
3419.000000	99.984534  
3418.000000	99.985157  
3417.000000	99.987282  
3416.000000	99.991105  
3415.000000	99.995430  
3414.000000	99.998468  
3413.000000	99.999416  
3412.000000	99.999461  
3411.000000	100.001033 
3410.000000	100.005539 
3409.000000	100.011984 
3408.000000	100.017948 
3407.000000	100.022021 
3406.000000	100.024827 
3405.000000	100.027677 
3404.000000	100.030715 
3403.000000	100.032621 
3402.000000	100.032085 
3401.000000	100.029308 
3400.000000	100.026009 
3399.000000	100.024211 
3398.000000	100.024798 
3397.000000	100.027358 
3396.000000	100.031213 
3395.000000	100.036063 
3394.000000	100.041214 
3393.000000	100.044753 
3392.000000	100.044722 
3391.000000	100.040997 
3390.000000	100.035604 
3389.000000	100.031186 
3388.000000	100.029089 
3387.000000	100.029228 
3386.000000	100.030848 
3385.000000	100.032911 
3384.000000	100.034386 
3383.000000	100.034784 
3382.000000	100.034510 
3381.000000	100.034489 
3380.000000	100.035192 
3379.000000	100.036177 
3378.000000	100.036674 
3377.000000	100.036567 
3376.000000	100.036595 
3375.000000	100.037451 
3374.000000	100.038884 
3373.000000	100.039858 
3372.000000	100.039685 
3371.000000	100.038676 
3370.000000	100.037753 
3369.000000	100.037495 
3368.000000	100.037752 
3367.000000	100.038084 
3366.000000	100.038293 
3365.000000	100.038435 
3364.000000	100.038504 
3363.000000	100.038334 
3362.000000	100.037815 
3361.000000	100.037053 
3360.000000	100.036327 
3359.000000	100.035885 
3358.000000	100.035786 
3357.000000	100.035922 
3356.000000	100.036189 
3355.000000	100.036594 
3354.000000	100.037152 
3353.000000	100.037707 
3352.000000	100.037940 
3351.000000	100.037625 
3350.000000	100.036805 
3349.000000	100.035834 
3348.000000	100.035274 
3347.000000	100.035538 
3346.000000	100.036643 
3345.000000	100.038076 
3344.000000	100.039074 
3343.000000	100.039184 
3342.000000	100.038533 
3341.000000	100.037818 
3340.000000	100.037876 
3339.000000	100.039049 
3338.000000	100.040771 
3337.000000	100.041814 
3336.000000	100.041296 
3335.000000	100.039237 
3334.000000	100.036314 
3333.000000	100.033217 
3332.000000	100.030446 
3331.000000	100.028435 
3330.000000	100.027350 
3329.000000	100.026846 
3328.000000	100.026330 
3327.000000	100.025569 
3326.000000	100.024746 
3325.000000	100.023981 
3324.000000	100.023170 
3323.000000	100.022290 
3322.000000	100.021466 
3321.000000	100.020677 
3320.000000	100.019718 
3319.000000	100.018596 
3318.000000	100.017664 
3317.000000	100.017168 
3316.000000	100.016859 
3315.000000	100.016233 
3314.000000	100.015050 
3313.000000	100.013456 
3312.000000	100.011733 
3311.000000	100.010124 
3310.000000	100.008798 
3309.000000	100.007817 
3308.000000	100.007090 
3307.000000	100.006415 
3306.000000	100.005656 
3305.000000	100.004818 
3304.000000	100.003949 
3303.000000	100.003015 
3302.000000	100.001938 
3301.000000	100.000710 
3300.000000	99.999411  
3299.000000	99.998190  
3298.000000	99.997153  
3297.000000	99.996304  
3296.000000	99.995533  
3295.000000	99.994728  
3294.000000	99.993902  
3293.000000	99.993180  
3292.000000	99.992704  
3291.000000	99.992503  
3290.000000	99.992416  
3289.000000	99.992256  
3288.000000	99.992083  
3287.000000	99.992121  
3286.000000	99.992387  
3285.000000	99.992549  
3284.000000	99.992282  
3283.000000	99.991659  
3282.000000	99.991094  
3281.000000	99.990863  
3280.000000	99.990977  
3279.000000	99.991484  
3278.000000	99.992491  
3277.000000	99.993704  
3276.000000	99.994295  
3275.000000	99.993661  
3274.000000	99.992274  
3273.000000	99.991541  
3272.000000	99.992605  
3271.000000	99.995490  
3270.000000	99.999068  
3269.000000	100.002087 
3268.000000	100.004128 
3267.000000	100.005532 
3266.000000	100.006484 
3265.000000	100.006377 
3264.000000	100.004421 
3263.000000	100.000912 
3262.000000	99.997524  
3261.000000	99.995977  
3260.000000	99.996774  
3259.000000	99.999165  
3258.000000	100.002014 
3257.000000	100.004561 
3256.000000	100.006646 
3255.000000	100.008611 
3254.000000	100.011095 
3253.000000	100.014717 
3252.000000	100.019599 
3251.000000	100.024998 
3250.000000	100.029254 
3249.000000	100.030648 
3248.000000	100.028859 
3247.000000	100.025555 
3246.000000	100.023146 
3245.000000	100.022569 
3244.000000	100.022934 
3243.000000	100.023338 
3242.000000	100.024182 
3241.000000	100.026225 
3240.000000	100.029123 
3239.000000	100.031758 
3238.000000	100.033682 
3237.000000	100.035382 
3236.000000	100.037239 
3235.000000	100.039055 
3234.000000	100.040824 
3233.000000	100.043245 
3232.000000	100.046868 
3231.000000	100.051006 
3230.000000	100.053863 
3229.000000	100.053957 
3228.000000	100.051256 
3227.000000	100.047077 
3226.000000	100.043460 
3225.000000	100.042103 
3224.000000	100.043508 
3223.000000	100.046913 
3222.000000	100.050695 
3221.000000	100.053489 
3220.000000	100.055057 
3219.000000	100.056049 
3218.000000	100.057219 
3217.000000	100.058779 
3216.000000	100.060386 
3215.000000	100.061584 
3214.000000	100.062232 
3213.000000	100.062569 
3212.000000	100.062975 
3211.000000	100.063688 
3210.000000	100.064725 
3209.000000	100.065971 
3208.000000	100.067277 
3207.000000	100.068457 
3206.000000	100.069207 
3205.000000	100.069198 
3204.000000	100.068400 
3203.000000	100.067341 
3202.000000	100.066901 
3201.000000	100.067585 
3200.000000	100.069183 
3199.000000	100.071005 
3198.000000	100.072406 
3197.000000	100.073091 
3196.000000	100.073058 
3195.000000	100.072493 
3194.000000	100.071686 
3193.000000	100.070869 
3192.000000	100.070155 
3191.000000	100.069752 
3190.000000	100.070088 
3189.000000	100.071458 
3188.000000	100.073602 
3187.000000	100.075832 
3186.000000	100.077567 
3185.000000	100.078661 
3184.000000	100.079225 
3183.000000	100.079272 
3182.000000	100.078811 
3181.000000	100.078120 
3180.000000	100.077562 
3179.000000	100.077213 
3178.000000	100.076875 
3177.000000	100.076373 
3176.000000	100.075783 
3175.000000	100.075409 
3174.000000	100.075525 
3173.000000	100.076131 
3172.000000	100.076888 
3171.000000	100.077301 
3170.000000	100.077091 
3169.000000	100.076366 
3168.000000	100.075593 
3167.000000	100.075226 
3166.000000	100.075369 
3165.000000	100.075828 
3164.000000	100.076359 
3163.000000	100.076833 
3162.000000	100.077108 
3161.000000	100.076949 
3160.000000	100.076222 
3159.000000	100.075166 
3158.000000	100.074293 
3157.000000	100.073915 
3156.000000	100.073916 
3155.000000	100.073975 
3154.000000	100.073893 
3153.000000	100.073628 
3152.000000	100.073259 
3151.000000	100.073046 
3150.000000	100.073277 
3149.000000	100.073801 
3148.000000	100.073926 
3147.000000	100.073094 
3146.000000	100.071535 
3145.000000	100.069997 
3144.000000	100.068858 
3143.000000	100.067983 
3142.000000	100.067219 
3141.000000	100.066511 
3140.000000	100.065489 
3139.000000	100.063537 
3138.000000	100.060539 
3137.000000	100.057346 
3136.000000	100.055153 
3135.000000	100.054497 
3134.000000	100.055056 
3133.000000	100.055988 
3132.000000	100.056373 
3131.000000	100.055558 
3130.000000	100.053410 
3129.000000	100.050360 
3128.000000	100.047082 
3127.000000	100.044022 
3126.000000	100.041199 
3125.000000	100.038333 
3124.000000	100.035135 
3123.000000	100.031632 
3122.000000	100.028200 
3121.000000	100.025158 
3120.000000	100.022436 
3119.000000	100.019807 
3118.000000	100.017265 
3117.000000	100.014913 
3116.000000	100.012547 
3115.000000	100.009650 
3114.000000	100.005918 
3113.000000	100.001568 
3112.000000	99.997136  
3111.000000	99.993107  
3110.000000	99.989648  
3109.000000	99.986571  
3108.000000	99.983454  
3107.000000	99.979999  
3106.000000	99.976314  
3105.000000	99.972765  
3104.000000	99.969575  
3103.000000	99.966649  
3102.000000	99.963679  
3101.000000	99.960345  
3100.000000	99.956516  
3099.000000	99.952286  
3098.000000	99.947915  
3097.000000	99.943653  
3096.000000	99.939592  
3095.000000	99.935696  
3094.000000	99.931918  
3093.000000	99.928236  
3092.000000	99.924601  
3091.000000	99.920923  
3090.000000	99.917147  
3089.000000	99.913281  
3088.000000	99.909372  
3087.000000	99.905517  
3086.000000	99.901819  
3085.000000	99.898364  
3084.000000	99.895095  
3083.000000	99.891727  
3082.000000	99.887929  
3081.000000	99.883731  
3080.000000	99.879559  
3079.000000	99.875696  
3078.000000	99.872078  
3077.000000	99.868618  
3076.000000	99.865257  
3075.000000	99.861656  
3074.000000	99.857395  
3073.000000	99.852740  
3072.000000	99.848812  
3071.000000	99.846756  
3070.000000	99.846735  
3069.000000	99.847670  
3068.000000	99.847886  
3067.000000	99.846123  
3066.000000	99.842110  
3065.000000	99.836144  
3064.000000	99.828481  
3063.000000	99.819570  
3062.000000	99.810776  
3061.000000	99.803939  
3060.000000	99.799778  
3059.000000	99.797064  
3058.000000	99.793784  
3057.000000	99.788876  
3056.000000	99.782843  
3055.000000	99.777434  
3054.000000	99.774694  
3053.000000	99.775795  
3052.000000	99.779957  
3051.000000	99.784680  
3050.000000	99.787229  
3049.000000	99.785770  
3048.000000	99.779906  
3047.000000	99.771266  
3046.000000	99.763665  
3045.000000	99.760981  
3044.000000	99.763684  
3043.000000	99.767879  
3042.000000	99.768391  
3041.000000	99.762043  
3040.000000	99.748694  
3039.000000	99.730772  
3038.000000	99.712377  
3037.000000	99.697025  
3036.000000	99.684301  
3035.000000	99.669700  
3034.000000	99.649557  
3033.000000	99.626002  
3032.000000	99.605833  
3031.000000	99.594356  
3030.000000	99.591653  
3029.000000	99.593852  
3028.000000	99.596165  
3027.000000	99.595098  
3026.000000	99.589895  
3025.000000	99.582665  
3024.000000	99.576021  
3023.000000	99.570339  
3022.000000	99.564565  
3021.000000	99.559483  
3020.000000	99.557634  
3019.000000	99.558493  
3018.000000	99.556289  
3017.000000	99.545888  
3016.000000	99.530389  
3015.000000	99.518839  
3014.000000	99.515780  
3013.000000	99.515811  
3012.000000	99.510167  
3011.000000	99.497815  
3010.000000	99.486218  
3009.000000	99.482057  
3008.000000	99.484506  
3007.000000	99.487985  
3006.000000	99.488726  
3005.000000	99.486553  
3004.000000	99.482493  
3003.000000	99.477763  
3002.000000	99.474632  
3001.000000	99.475348  
3000.000000	99.479074  
2999.000000	99.481567  
2998.000000	99.479317  
2997.000000	99.473338  
2996.000000	99.468245  
2995.000000	99.467942  
2994.000000	99.472870  
2993.000000	99.480742  
2992.000000	99.488743  
2991.000000	99.494935  
2990.000000	99.498416  
2989.000000	99.498832  
2988.000000	99.496085  
2987.000000	99.490777  
2986.000000	99.484944  
2985.000000	99.481411  
2984.000000	99.481385  
2983.000000	99.482571  
2982.000000	99.480405  
2981.000000	99.471554  
2980.000000	99.456269  
2979.000000	99.437699  
2978.000000	99.419145  
2977.000000	99.400992  
2976.000000	99.378752  
2975.000000	99.344148  
2974.000000	99.290939  
2973.000000	99.223019  
2972.000000	99.157622  
2971.000000	99.117324  
2970.000000	99.116176  
2969.000000	99.151898  
2968.000000	99.208454  
2967.000000	99.266259  
2966.000000	99.312219  
2965.000000	99.341722  
2964.000000	99.355289  
2963.000000	99.356386  
2962.000000	99.351500  
2961.000000	99.348556  
2960.000000	99.352157  
2959.000000	99.360395  
2958.000000	99.367794  
2957.000000	99.371847  
2956.000000	99.375437  
2955.000000	99.382461  
2954.000000	99.392652  
2953.000000	99.402275  
2952.000000	99.409283  
2951.000000	99.415800  
2950.000000	99.425189  
2949.000000	99.438205  
2948.000000	99.452882  
2947.000000	99.466809  
2946.000000	99.478093  
2945.000000	99.484978  
2944.000000	99.486665  
2943.000000	99.484975  
2942.000000	99.483786  
2941.000000	99.485905  
2940.000000	99.491212  
2939.000000	99.498360  
2938.000000	99.507291  
2937.000000	99.518793  
2936.000000	99.531935  
2935.000000	99.543269  
2934.000000	99.549276  
2933.000000	99.549326  
2932.000000	99.546372  
2931.000000	99.545144  
2930.000000	99.549237  
2929.000000	99.558855  
2928.000000	99.570634  
2927.000000	99.579696  
2926.000000	99.583099  
2925.000000	99.581832  
2924.000000	99.580202  
2923.000000	99.582661  
2922.000000	99.589448  
2921.000000	99.596501  
2920.000000	99.600738  
2919.000000	99.604158  
2918.000000	99.611431  
2917.000000	99.624294  
2916.000000	99.639755  
2915.000000	99.653375  
2914.000000	99.662774  
2913.000000	99.667760  
2912.000000	99.669391  
2911.000000	99.670174  
2910.000000	99.673892  
2909.000000	99.683480  
2908.000000	99.698766  
2907.000000	99.716972  
2906.000000	99.734957  
2905.000000	99.750689  
2904.000000	99.762817  
2903.000000	99.770367  
2902.000000	99.773185  
2901.000000	99.773742  
2900.000000	99.774362  
2899.000000	99.777007  
2898.000000	99.782108  
2897.000000	99.788941  
2896.000000	99.796742  
2895.000000	99.805514  
2894.000000	99.815674  
2893.000000	99.827063  
2892.000000	99.838697  
2891.000000	99.849461  
2890.000000	99.858548  
2889.000000	99.865257  
2888.000000	99.869299  
2887.000000	99.871742  
2886.000000	99.874835  
2885.000000	99.880018  
2884.000000	99.886328  
2883.000000	99.891191  
2882.000000	99.892396  
2881.000000	99.889261  
2880.000000	99.883228  
2879.000000	99.878067  
2878.000000	99.877993  
2877.000000	99.884090  
2876.000000	99.892714  
2875.000000	99.898442  
2874.000000	99.899084  
2873.000000	99.897085  
2872.000000	99.896438  
2871.000000	99.899141  
2870.000000	99.904868  
2869.000000	99.912512  
2868.000000	99.920921  
2867.000000	99.928718  
2866.000000	99.934582  
2865.000000	99.938028  
2864.000000	99.939587  
2863.000000	99.940386  
2862.000000	99.941579  
2861.000000	99.943880  
2860.000000	99.947126  
2859.000000	99.950337  
2858.000000	99.952803  
2857.000000	99.955080  
2856.000000	99.958419  
2855.000000	99.963182  
2854.000000	99.968354  
2853.000000	99.972635  
2852.000000	99.975703  
2851.000000	99.978134  
2850.000000	99.980583  
2849.000000	99.983327  
2848.000000	99.986379  
2847.000000	99.989697  
2846.000000	99.993179  
2845.000000	99.996667  
2844.000000	100.000041 
2843.000000	100.003296 
2842.000000	100.006507 
2841.000000	100.009735 
2840.000000	100.012989 
2839.000000	100.016261 
2838.000000	100.019555 
2837.000000	100.022810 
2836.000000	100.025862 
2835.000000	100.028607 
2834.000000	100.031200 
2833.000000	100.033913 
2832.000000	100.036800 
2831.000000	100.039592 
2830.000000	100.042026 
2829.000000	100.044122 
2828.000000	100.046101 
2827.000000	100.048148 
2826.000000	100.050398 
2825.000000	100.053036 
2824.000000	100.056199 
2823.000000	100.059637 
2822.000000	100.062618 
2821.000000	100.064486 
2820.000000	100.065166 
2819.000000	100.065477 
2818.000000	100.066543 
2817.000000	100.068886 
2816.000000	100.072205 
2815.000000	100.075796 
2814.000000	100.079287 
2813.000000	100.082625 
2812.000000	100.085585 
2811.000000	100.087705 
2810.000000	100.088746 
2809.000000	100.088953 
2808.000000	100.088815 
2807.000000	100.088724 
2806.000000	100.088967 
2805.000000	100.089790 
2804.000000	100.091269 
2803.000000	100.093190 
2802.000000	100.095119 
2801.000000	100.096607 
2800.000000	100.097437 
2799.000000	100.097723 
2798.000000	100.097705 
2797.000000	100.097372 
2796.000000	100.096362 
2795.000000	100.094402 
2794.000000	100.091923 
2793.000000	100.090240 
2792.000000	100.090870 
2791.000000	100.094340 
2790.000000	100.099310 
2789.000000	100.103117 
2788.000000	100.104098 
2787.000000	100.103232 
2786.000000	100.103030 
2785.000000	100.104556 
2784.000000	100.106349 
2783.000000	100.106615 
2782.000000	100.105669 
2781.000000	100.105278 
2780.000000	100.106163 
2779.000000	100.107255 
2778.000000	100.107193 
2777.000000	100.105764 
2776.000000	100.104166 
2775.000000	100.104496 
2774.000000	100.108399 
2773.000000	100.115431 
2772.000000	100.122707 
2771.000000	100.126981 
2770.000000	100.127318 
2769.000000	100.125440 
2768.000000	100.124168 
2767.000000	100.125719 
2766.000000	100.130653 
2765.000000	100.137257 
2764.000000	100.142240 
2763.000000	100.143486 
2762.000000	100.142114 
2761.000000	100.141205 
2760.000000	100.142433 
2759.000000	100.145025 
2758.000000	100.147831 
2757.000000	100.150672 
2756.000000	100.153259 
2755.000000	100.154348 
2754.000000	100.153161 
2753.000000	100.150851 
2752.000000	100.149383 
2751.000000	100.149209 
2750.000000	100.149006 
2749.000000	100.147626 
2748.000000	100.145460 
2747.000000	100.143599 
2746.000000	100.142167 
2745.000000	100.140074 
2744.000000	100.136593 
2743.000000	100.132865 
2742.000000	100.131306 
2741.000000	100.133209 
2740.000000	100.137234 
2739.000000	100.140319 
2738.000000	100.140164 
2737.000000	100.136835 
2736.000000	100.132520 
2735.000000	100.130147 
2734.000000	100.131698 
2733.000000	100.137206 
2732.000000	100.144831 
2731.000000	100.151893 
2730.000000	100.156419 
2729.000000	100.158043 
2728.000000	100.157794 
2727.000000	100.157135 
2726.000000	100.156688 
2725.000000	100.155956 
2724.000000	100.154576 
2723.000000	100.153477 
2722.000000	100.154046 
2721.000000	100.156210 
2720.000000	100.158326 
2719.000000	100.159300 
2718.000000	100.160040 
2717.000000	100.162047 
2716.000000	100.165167 
2715.000000	100.167616 
2714.000000	100.168153 
2713.000000	100.167249 
2712.000000	100.166185 
2711.000000	100.165640 
2710.000000	100.165538 
2709.000000	100.165925 
2708.000000	100.167282 
2707.000000	100.169821 
2706.000000	100.172828 
2705.000000	100.175040 
2704.000000	100.175877 
2703.000000	100.176034 
2702.000000	100.176747 
2701.000000	100.178360 
2700.000000	100.179998 
2699.000000	100.180772 
2698.000000	100.180894 
2697.000000	100.181228 
2696.000000	100.181919 
2695.000000	100.182132 
2694.000000	100.181258 
2693.000000	100.179752 
2692.000000	100.178604 
2691.000000	100.178297 
2690.000000	100.178503 
2689.000000	100.178616 
2688.000000	100.178465 
2687.000000	100.178604 
2686.000000	100.179824 
2685.000000	100.182141 
2684.000000	100.184244 
2683.000000	100.184550 
2682.000000	100.182859 
2681.000000	100.180631 
2680.000000	100.179479 
2679.000000	100.179516 
2678.000000	100.179588 
2677.000000	100.178607 
2676.000000	100.176403 
2675.000000	100.173695 
2674.000000	100.171569 
2673.000000	100.170707 
2672.000000	100.170703 
2671.000000	100.170290 
2670.000000	100.168607 
2669.000000	100.166017 
2668.000000	100.163495 
2667.000000	100.161479 
2666.000000	100.159675 
2665.000000	100.157782 
2664.000000	100.155903 
2663.000000	100.154205 
2662.000000	100.152583 
2661.000000	100.150868 
2660.000000	100.149124 
2659.000000	100.147539 
2658.000000	100.146097 
2657.000000	100.144586 
2656.000000	100.142939 
2655.000000	100.141419 
2654.000000	100.140498 
2653.000000	100.140549 
2652.000000	100.141395 
2651.000000	100.141946 
2650.000000	100.140571 
2649.000000	100.136304 
2648.000000	100.130016 
2647.000000	100.124305 
2646.000000	100.121484 
2645.000000	100.121853 
2644.000000	100.123754 
2643.000000	100.125132 
2642.000000	100.124913 
2641.000000	100.122999 
2640.000000	100.119919 
2639.000000	100.116572 
2638.000000	100.113666 
2637.000000	100.111239 
2636.000000	100.109247 
2635.000000	100.108596 
2634.000000	100.110604 
2633.000000	100.115032 
2632.000000	100.119369 
2631.000000	100.120929 
2630.000000	100.119375 
2629.000000	100.116774 
2628.000000	100.115488 
2627.000000	100.116191 
2626.000000	100.117640 
2625.000000	100.118005 
2624.000000	100.116721 
2623.000000	100.115152 
2622.000000	100.115045 
2621.000000	100.116403 
2620.000000	100.117625 
2619.000000	100.117498 
2618.000000	100.115689 
2617.000000	100.111377 
2616.000000	100.103447 
2615.000000	100.092968 
2614.000000	100.083814 
2613.000000	100.079141 
2612.000000	100.078186 
2611.000000	100.077702 
2610.000000	100.075706 
2609.000000	100.072657 
2608.000000	100.069613 
2607.000000	100.066955 
2606.000000	100.064730 
2605.000000	100.063059 
2604.000000	100.062413 
2603.000000	100.064134 
2602.000000	100.069704 
2601.000000	100.078227 
2600.000000	100.085301 
2599.000000	100.086571 
2598.000000	100.081957 
2597.000000	100.075398 
2596.000000	100.070744 
2595.000000	100.068636 
2594.000000	100.067639 
2593.000000	100.066414 
2592.000000	100.064246 
2591.000000	100.061040 
2590.000000	100.057742 
2589.000000	100.055801 
2588.000000	100.055420 
2587.000000	100.055101 
2586.000000	100.053618 
2585.000000	100.051740 
2584.000000	100.051182 
2583.000000	100.052338 
2582.000000	100.053937 
2581.000000	100.054734 
2580.000000	100.054811 
2579.000000	100.055156 
2578.000000	100.056555 
2577.000000	100.059009 
2576.000000	100.061640 
2575.000000	100.062891 
2574.000000	100.061336 
2573.000000	100.056996 
2572.000000	100.052067 
2571.000000	100.049355 
2570.000000	100.049463 
2569.000000	100.050232 
2568.000000	100.049636 
2567.000000	100.048625 
2566.000000	100.049597 
2565.000000	100.052801 
2564.000000	100.056129 
2563.000000	100.058451 
2562.000000	100.061009 
2561.000000	100.064831 
2560.000000	100.068574 
2559.000000	100.069999 
2558.000000	100.068680 
2557.000000	100.066354 
2556.000000	100.065266 
2555.000000	100.066558 
2554.000000	100.069804 
2553.000000	100.073410 
2552.000000	100.076032 
2551.000000	100.078133 
2550.000000	100.081271 
2549.000000	100.085666 
2548.000000	100.089588 
2547.000000	100.091670 
2546.000000	100.092573 
2545.000000	100.093493 
2544.000000	100.094252 
2543.000000	100.094094 
2542.000000	100.093433 
2541.000000	100.093555 
2540.000000	100.094986 
2539.000000	100.097106 
2538.000000	100.099032 
2537.000000	100.100270 
2536.000000	100.100768 
2535.000000	100.101020 
2534.000000	100.101938 
2533.000000	100.104040 
2532.000000	100.106840 
2531.000000	100.109303 
2530.000000	100.110884 
2529.000000	100.111719 
2528.000000	100.111994 
2527.000000	100.111722 
2526.000000	100.111047 
2525.000000	100.110428 
2524.000000	100.110419 
2523.000000	100.111322 
2522.000000	100.113018 
2521.000000	100.114947 
2520.000000	100.116396 
2519.000000	100.117157 
2518.000000	100.117604 
2517.000000	100.118199 
2516.000000	100.118934 
2515.000000	100.119491 
2514.000000	100.119788 
2513.000000	100.120061 
2512.000000	100.120530 
2511.000000	100.121202 
2510.000000	100.121966 
2509.000000	100.122636 
2508.000000	100.123048 
2507.000000	100.123220 
2506.000000	100.123350 
2505.000000	100.123629 
2504.000000	100.124025 
2503.000000	100.124399 
2502.000000	100.124671 
2501.000000	100.124858 
2500.000000	100.124987 
2499.000000	100.125064 
2498.000000	100.125091 
2497.000000	100.125074 
2496.000000	100.125013 
2495.000000	100.124911 
2494.000000	100.124768 
2493.000000	100.124588 
2492.000000	100.124371 
2491.000000	100.124117 
2490.000000	100.123834 
2489.000000	100.123539 
2488.000000	100.123243 
2487.000000	100.122943 
2486.000000	100.122630 
2485.000000	100.122317 
2484.000000	100.122024 
2483.000000	100.121760 
2482.000000	100.121506 
2481.000000	100.121236 
2480.000000	100.120935 
2479.000000	100.120610 
2478.000000	100.120278 
2477.000000	100.119945 
2476.000000	100.119603 
2475.000000	100.119236 
2474.000000	100.118849 
2473.000000	100.118465 
2472.000000	100.118105 
2471.000000	100.117763 
2470.000000	100.117414 
2469.000000	100.117048 
2468.000000	100.116679 
2467.000000	100.116325 
2466.000000	100.115989 
2465.000000	100.115646 
2464.000000	100.115265 
2463.000000	100.114837 
2462.000000	100.114390 
2461.000000	100.113987 
2460.000000	100.113694 
2459.000000	100.113545 
2458.000000	100.113535 
2457.000000	100.113630 
2456.000000	100.113796 
2455.000000	100.113994 
2454.000000	100.114193 
2453.000000	100.114404 
2452.000000	100.114644 
2451.000000	100.114887 
2450.000000	100.115151 
2449.000000	100.115550 
2448.000000	100.116099 
2447.000000	100.116508 
2446.000000	100.116512 
2445.000000	100.116501 
2444.000000	100.117307 
2443.000000	100.119287 
2442.000000	100.121861 
2441.000000	100.124024 
2440.000000	100.125336 
2439.000000	100.126036 
2438.000000	100.126701 
2437.000000	100.127730 
2436.000000	100.128994 
2435.000000	100.130001 
2434.000000	100.130553 
2433.000000	100.131225 
2432.000000	100.132807 
2431.000000	100.135165 
2430.000000	100.137135 
2429.000000	100.137776 
2428.000000	100.137258 
2427.000000	100.136379 
2426.000000	100.135801 
2425.000000	100.135582 
2424.000000	100.134927 
2423.000000	100.133547 
2422.000000	100.133431 
2421.000000	100.137799 
2420.000000	100.148134 
2419.000000	100.162229 
2418.000000	100.174716 
2417.000000	100.180622 
2416.000000	100.178159 
2415.000000	100.168443 
2414.000000	100.155570 
2413.000000	100.145542 
2412.000000	100.142157 
2411.000000	100.144289 
2410.000000	100.148144 
2409.000000	100.151466 
2408.000000	100.154400 
2407.000000	100.157295 
2406.000000	100.159586 
2405.000000	100.160614 
2404.000000	100.159631 
2403.000000	100.155144 
2402.000000	100.146795 
2401.000000	100.138499 
2400.000000	100.136868 
2399.000000	100.144267 
2398.000000	100.154910 
2397.000000	100.160257 
2396.000000	100.157854 
2395.000000	100.153013 
2394.000000	100.152023 
2393.000000	100.155474 
2392.000000	100.158536 
2391.000000	100.156076 
2390.000000	100.146450 
2389.000000	100.130974 
2388.000000	100.111145 
2387.000000	100.087089 
2386.000000	100.058544 
2385.000000	100.027990 
2384.000000	100.002213 
2383.000000	99.989952  
2382.000000	99.998610  
2381.000000	100.031864 
2380.000000	100.088865 
2379.000000	100.163574 
2378.000000	100.243756 
2377.000000	100.311451 
2376.000000	100.347425 
2375.000000	100.339981 
2374.000000	100.292849 
2373.000000	100.225199 
2372.000000	100.159860 
2371.000000	100.110305 
2370.000000	100.081361 
2369.000000	100.076367 
2368.000000	100.094365 
2367.000000	100.123547 
2366.000000	100.148422 
2365.000000	100.163708 
2364.000000	100.172692 
2363.000000	100.176185 
2362.000000	100.172479 
2361.000000	100.165113 
2360.000000	100.159347 
2359.000000	100.153472 
2358.000000	100.148230 
2357.000000	100.151757 
2356.000000	100.168055 
2355.000000	100.190600 
2354.000000	100.215458 
2353.000000	100.237188 
2352.000000	100.238868 
2351.000000	100.209597 
2350.000000	100.162589 
2349.000000	100.124285 
2348.000000	100.110482 
2347.000000	100.117525 
2346.000000	100.125952 
2345.000000	100.116983 
2344.000000	100.091663 
2343.000000	100.068088 
2342.000000	100.064710 
2341.000000	100.082805 
2340.000000	100.105867 
2339.000000	100.116839 
2338.000000	100.115379 
2337.000000	100.112277 
2336.000000	100.110023 
2335.000000	100.102470 
2334.000000	100.088436 
2333.000000	100.074691 
2332.000000	100.060526 
2331.000000	100.039500 
2330.000000	100.007127 
2329.000000	99.966654  
2328.000000	99.921202  
2327.000000	99.878484  
2326.000000	99.848816  
2325.000000	99.837659  
2324.000000	99.838079  
2323.000000	99.842027  
2322.000000	99.849071  
2321.000000	99.860368  
2320.000000	99.866283  
2319.000000	99.859265  
2318.000000	99.845462  
2317.000000	99.842426  
2316.000000	99.855543  
2315.000000	99.873830  
2314.000000	99.878085  
2313.000000	99.860812  
2312.000000	99.826405  
2311.000000	99.787433  
2310.000000	99.754204  
2309.000000	99.732845  
2308.000000	99.723759  
2307.000000	99.725887  
2306.000000	99.735127  
2305.000000	99.741763  
2304.000000	99.732811  
2303.000000	99.706516  
2302.000000	99.675040  
2301.000000	99.653854  
2300.000000	99.645453  
2299.000000	99.643533  
2298.000000	99.641569  
2297.000000	99.643703  
2296.000000	99.657687  
2295.000000	99.686343  
2294.000000	99.721739  
2293.000000	99.751518  
2292.000000	99.767007  
2291.000000	99.770718  
2290.000000	99.772813  
2289.000000	99.780897  
2288.000000	99.794217  
2287.000000	99.807186  
2286.000000	99.816919  
2285.000000	99.825064  
2284.000000	99.836915  
2283.000000	99.857737  
2282.000000	99.887556  
2281.000000	99.916637  
2280.000000	99.931255  
2279.000000	99.926396  
2278.000000	99.911232  
2277.000000	99.900177  
2276.000000	99.899815  
2275.000000	99.907261  
2274.000000	99.916980  
2273.000000	99.924854  
2272.000000	99.927674  
2271.000000	99.925083  
2270.000000	99.921268  
2269.000000	99.920749  
2268.000000	99.922798  
2267.000000	99.923950  
2266.000000	99.924093  
2265.000000	99.926527  
2264.000000	99.933145  
2263.000000	99.942813  
2262.000000	99.953442  
2261.000000	99.962756  
2260.000000	99.968274  
2259.000000	99.969084  
2258.000000	99.967334  
2257.000000	99.966306  
2256.000000	99.967706  
2255.000000	99.971116  
2254.000000	99.975359  
2253.000000	99.979519  
2252.000000	99.983068  
2251.000000	99.985786  
2250.000000	99.987618  
2249.000000	99.988686  
2248.000000	99.989321  
2247.000000	99.990004  
2246.000000	99.991069  
2245.000000	99.992493  
2244.000000	99.994026  
2243.000000	99.995326  
2242.000000	99.996179  
2241.000000	99.996630  
2240.000000	99.996850  
2239.000000	99.996996  
2238.000000	99.997145  
2237.000000	99.997305  
2236.000000	99.997435  
2235.000000	99.997426  
2234.000000	99.997107  
2233.000000	99.996393  
2232.000000	99.995368  
2231.000000	99.994117  
2230.000000	99.992700  
2229.000000	99.991192  
2228.000000	99.989683  
2227.000000	99.988244  
2226.000000	99.986896  
2225.000000	99.985618  
2224.000000	99.984366  
2223.000000	99.983095  
2222.000000	99.981777  
2221.000000	99.980395  
2220.000000	99.978935  
2219.000000	99.977365  
2218.000000	99.975630  
2217.000000	99.973670  
2216.000000	99.971469  
2215.000000	99.969111  
2214.000000	99.966786  
2213.000000	99.964574  
2212.000000	99.962386  
2211.000000	99.960076  
2210.000000	99.957592  
2209.000000	99.955009  
2208.000000	99.952482  
2207.000000	99.950185  
2206.000000	99.948230  
2205.000000	99.946458  
2204.000000	99.944302  
2203.000000	99.941019  
2202.000000	99.936312  
2201.000000	99.930819  
2200.000000	99.925571  
2199.000000	99.921226  
2198.000000	99.917578  
2197.000000	99.913569  
2196.000000	99.908307  
2195.000000	99.902589  
2194.000000	99.898625  
2193.000000	99.897335  
2192.000000	99.896532  
2191.000000	99.892962  
2190.000000	99.886101  
2189.000000	99.879167  
2188.000000	99.876163  
2187.000000	99.878637  
2186.000000	99.885148  
2185.000000	99.892273  
2184.000000	99.896811  
2183.000000	99.897915  
2182.000000	99.897118  
2181.000000	99.895201  
2180.000000	99.889893  
2179.000000	99.878887  
2178.000000	99.864487  
2177.000000	99.853480  
2176.000000	99.851470  
2175.000000	99.858810  
2174.000000	99.870965  
2173.000000	99.880972  
2172.000000	99.883236  
2171.000000	99.877002  
2170.000000	99.867123  
2169.000000	99.859862  
2168.000000	99.857303  
2167.000000	99.857317  
2166.000000	99.857535  
2165.000000	99.856437  
2164.000000	99.851782  
2163.000000	99.842757  
2162.000000	99.834579  
2161.000000	99.836675  
2160.000000	99.854232  
2159.000000	99.883490  
2158.000000	99.914023  
2157.000000	99.934947  
2156.000000	99.941353  
2155.000000	99.937086  
2154.000000	99.932045  
2153.000000	99.933566  
2152.000000	99.940862  
2151.000000	99.949951  
2150.000000	99.960970  
2149.000000	99.976415  
2148.000000	99.993736  
2147.000000	100.005381 
2146.000000	100.006905 
2145.000000	100.001119 
2144.000000	99.994682  
2143.000000	99.992254  
2142.000000	99.994065  
2141.000000	99.996895  
2140.000000	99.997407  
2139.000000	99.996455  
2138.000000	99.999146  
2137.000000	100.008791 
2136.000000	100.021893 
2135.000000	100.031237 
2134.000000	100.032956 
2133.000000	100.028293 
2132.000000	100.020869 
2131.000000	100.014746 
2130.000000	100.013844 
2129.000000	100.019557 
2128.000000	100.028568 
2127.000000	100.035801 
2126.000000	100.039686 
2125.000000	100.042395 
2124.000000	100.045700 
2123.000000	100.048834 
2122.000000	100.050498 
2121.000000	100.050982 
2120.000000	100.051581 
2119.000000	100.052913 
2118.000000	100.054415 
2117.000000	100.054840 
2116.000000	100.053250 
2115.000000	100.050061 
2114.000000	100.047020 
2113.000000	100.045299 
2112.000000	100.044300 
2111.000000	100.043564 
2110.000000	100.044289 
2109.000000	100.047490 
2108.000000	100.051957 
2107.000000	100.055213 
2106.000000	100.055991 
2105.000000	100.054564 
2104.000000	100.051283 
2103.000000	100.046845 
2102.000000	100.043503 
2101.000000	100.043718 
2100.000000	100.047118 
2099.000000	100.049872 
2098.000000	100.049097 
2097.000000	100.046320 
2096.000000	100.045177 
2095.000000	100.046787 
2094.000000	100.049107 
2093.000000	100.049924 
2092.000000	100.048743 
2091.000000	100.046757 
2090.000000	100.045939 
2089.000000	100.047268 
2088.000000	100.049243 
2087.000000	100.049275 
2086.000000	100.046690 
2085.000000	100.042543 
2084.000000	100.036819 
2083.000000	100.028481 
2082.000000	100.018442 
2081.000000	100.009836 
2080.000000	100.004302 
2079.000000	99.999992  
2078.000000	99.994955  
2077.000000	99.990836  
2076.000000	99.990542  
2075.000000	99.994167  
2074.000000	99.998701  
2073.000000	100.000507 
2072.000000	99.998593  
2071.000000	99.995211  
2070.000000	99.993265  
2069.000000	99.993386  
2068.000000	99.993931  
2067.000000	99.993672  
2066.000000	99.992874  
2065.000000	99.991434  
2064.000000	99.988248  
2063.000000	99.983168  
2062.000000	99.977980  
2061.000000	99.974593  
2060.000000	99.972828  
2059.000000	99.971099  
2058.000000	99.968478  
2057.000000	99.965512  
2056.000000	99.963068  
2055.000000	99.961105  
2054.000000	99.958720  
2053.000000	99.955209  
2052.000000	99.950813  
2051.000000	99.946314  
2050.000000	99.942340  
2049.000000	99.938772  
2048.000000	99.935099  
2047.000000	99.931091  
2046.000000	99.926828  
2045.000000	99.922444  
2044.000000	99.918031  
2043.000000	99.913655  
2042.000000	99.909398  
2041.000000	99.905344  
2040.000000	99.901509  
2039.000000	99.897846  
2038.000000	99.894292  
2037.000000	99.890796  
2036.000000	99.887276  
2035.000000	99.883610  
2034.000000	99.879713  
2033.000000	99.875607  
2032.000000	99.871409  
2031.000000	99.867251  
2030.000000	99.863220  
2029.000000	99.859326  
2028.000000	99.855503  
2027.000000	99.851648  
2026.000000	99.847691  
2025.000000	99.843657  
2024.000000	99.839647  
2023.000000	99.835785  
2022.000000	99.832148  
2021.000000	99.828757  
2020.000000	99.825572  
2019.000000	99.822499  
2018.000000	99.819449  
2017.000000	99.816370  
2016.000000	99.813229  
2015.000000	99.810004  
2014.000000	99.806741  
2013.000000	99.803560  
2012.000000	99.800600  
2011.000000	99.797935  
2010.000000	99.795554  
2009.000000	99.793363  
2008.000000	99.791222  
2007.000000	99.789048  
2006.000000	99.786883  
2005.000000	99.785091  
2004.000000	99.784084  
2003.000000	99.783954  
2002.000000	99.784423  
2001.000000	99.785082  
2000.000000	99.785658  
1999.000000	99.786028  
1998.000000	99.786198  
1997.000000	99.786335  
1996.000000	99.786669  
1995.000000	99.787321  
1994.000000	99.788297  
1993.000000	99.789564  
1992.000000	99.791140  
1991.000000	99.793090  
1990.000000	99.795457  
1989.000000	99.798139  
1988.000000	99.800765  
1987.000000	99.802892  
1986.000000	99.804414  
1985.000000	99.805657  
1984.000000	99.807031  
1983.000000	99.808647  
1982.000000	99.810522  
1981.000000	99.812952  
1980.000000	99.816309  
1979.000000	99.820502  
1978.000000	99.824966  
1977.000000	99.829187  
1976.000000	99.833093  
1975.000000	99.836945  
1974.000000	99.841137  
1973.000000	99.845905  
1972.000000	99.851125  
1971.000000	99.856328  
1970.000000	99.861118  
1969.000000	99.865533  
1968.000000	99.870084  
1967.000000	99.875208  
1966.000000	99.880870  
1965.000000	99.886664  
1964.000000	99.892157  
1963.000000	99.897170  
1962.000000	99.901699  
1961.000000	99.906016  
1960.000000	99.910642  
1959.000000	99.916038  
1958.000000	99.922331  
1957.000000	99.929115  
1956.000000	99.935738  
1955.000000	99.941680  
1954.000000	99.946643  
1953.000000	99.950756  
1952.000000	99.954678  
1951.000000	99.958998  
1950.000000	99.963690  
1949.000000	99.968264  
1948.000000	99.972265  
1947.000000	99.975726  
1946.000000	99.979231  
1945.000000	99.983505  
1944.000000	99.988905  
1943.000000	99.995143  
1942.000000	100.001638 
1941.000000	100.008088 
1940.000000	100.014581 
1939.000000	100.021281 
1938.000000	100.028042 
1937.000000	100.034458 
1936.000000	100.040341 
1935.000000	100.045781 
1934.000000	100.050599 
1933.000000	100.054372 
1932.000000	100.057098 
1931.000000	100.059567 
1930.000000	100.062852 
1929.000000	100.067012 
1928.000000	100.070917 
1927.000000	100.073977 
1926.000000	100.077269 
1925.000000	100.081906 
1924.000000	100.087319 
1923.000000	100.091680 
1922.000000	100.094361 
1921.000000	100.096341 
1920.000000	100.098949 
1919.000000	100.102592 
1918.000000	100.106898 
1917.000000	100.111170 
1916.000000	100.114818 
1915.000000	100.117863 
1914.000000	100.120656 
1913.000000	100.123413 
1912.000000	100.126114 
1911.000000	100.128749 
1910.000000	100.131400 
1909.000000	100.134108 
1908.000000	100.136810 
1907.000000	100.139453 
1906.000000	100.142019 
1905.000000	100.144492 
1904.000000	100.146834 
1903.000000	100.148986 
1902.000000	100.150922 
1901.000000	100.152661 
1900.000000	100.154251 
1899.000000	100.155744 
1898.000000	100.157175 
1897.000000	100.158557 
1896.000000	100.159890 
1895.000000	100.161186 
1894.000000	100.162499 
1893.000000	100.163895 
1892.000000	100.165403 
1891.000000	100.166992 
1890.000000	100.168593 
1889.000000	100.170134 
1888.000000	100.171562 
1887.000000	100.172852 
1886.000000	100.174009 
1885.000000	100.175049 
1884.000000	100.175981 
1883.000000	100.176816 
1882.000000	100.177588 
1881.000000	100.178341 
1880.000000	100.179091 
1879.000000	100.179803 
1878.000000	100.180415 
1877.000000	100.180879 
1876.000000	100.181173 
1875.000000	100.181303 
1874.000000	100.181319 
1873.000000	100.181295 
1872.000000	100.181303 
1871.000000	100.181379 
1870.000000	100.181523 
1869.000000	100.181702 
1868.000000	100.181850 
1867.000000	100.181913 
1866.000000	100.181895 
1865.000000	100.181847 
1864.000000	100.181809 
1863.000000	100.181784 
1862.000000	100.181769 
1861.000000	100.181775 
1860.000000	100.181807 
1859.000000	100.181846 
1858.000000	100.181890 
1857.000000	100.181914 
1856.000000	100.181844 
1855.000000	100.181639 
1854.000000	100.181394 
1853.000000	100.181416 
1852.000000	100.181928 
1851.000000	100.182542 
1850.000000	100.182711 
1849.000000	100.182510 
1848.000000	100.182295 
1847.000000	100.181341 
1846.000000	100.178210 
1845.000000	100.172810 
1844.000000	100.167295 
1843.000000	100.163656 
1842.000000	100.161664 
1841.000000	100.159851 
1840.000000	100.158309 
1839.000000	100.158214 
1838.000000	100.158922 
1837.000000	100.157592 
1836.000000	100.153162 
1835.000000	100.148876 
1834.000000	100.149826 
1833.000000	100.158522 
1832.000000	100.173446 
1831.000000	100.186701 
1830.000000	100.188951 
1829.000000	100.182103 
1828.000000	100.177494 
1827.000000	100.180904 
1826.000000	100.187265 
1825.000000	100.186965 
1824.000000	100.173653 
1823.000000	100.148414 
1822.000000	100.120978 
1821.000000	100.105568 
1820.000000	100.108529 
1819.000000	100.119965 
1818.000000	100.127313 
1817.000000	100.130690 
1816.000000	100.133826 
1815.000000	100.130520 
1814.000000	100.116907 
1813.000000	100.104669 
1812.000000	100.105668 
1811.000000	100.107069 
1810.000000	100.090705 
1809.000000	100.070176 
1808.000000	100.066487 
1807.000000	100.074594 
1806.000000	100.079775 
1805.000000	100.079939 
1804.000000	100.076979 
1803.000000	100.061957 
1802.000000	100.027180 
1801.000000	99.988452  
1800.000000	99.958555  
1799.000000	99.922913  
1798.000000	99.873746  
1797.000000	99.827891  
1796.000000	99.798256  
1795.000000	99.781968  
1794.000000	99.778012  
1793.000000	99.794681  
1792.000000	99.822987  
1791.000000	99.822416  
1790.000000	99.776727  
1789.000000	99.718006  
1788.000000	99.677801  
1787.000000	99.657734  
1786.000000	99.642476  
1785.000000	99.625181  
1784.000000	99.608669  
1783.000000	99.592557  
1782.000000	99.569300  
1781.000000	99.532092  
1780.000000	99.477016  
1779.000000	99.410910  
1778.000000	99.350221  
1777.000000	99.302907  
1776.000000	99.256111  
1775.000000	99.190721  
1774.000000	99.104013  
1773.000000	99.011184  
1772.000000	98.936858  
1771.000000	98.877939  
1770.000000	98.803761  
1769.000000	98.701070  
1768.000000	98.581390  
1767.000000	98.455193  
1766.000000	98.324737  
1765.000000	98.195144  
1764.000000	98.074302  
1763.000000	97.962558  
1762.000000	97.847103  
1761.000000	97.725909  
1760.000000	97.611589  
1759.000000	97.504264  
1758.000000	97.381689  
1757.000000	97.223408  
1756.000000	97.039396  
1755.000000	96.858600  
1754.000000	96.691069  
1753.000000	96.529150  
1752.000000	96.371034  
1751.000000	96.224673  
1750.000000	96.080076  
1749.000000	95.906250  
1748.000000	95.705834  
1747.000000	95.509159  
1746.000000	95.328287  
1745.000000	95.151041  
1744.000000	94.965904  
1743.000000	94.767694  
1742.000000	94.539490  
1741.000000	94.269958  
1740.000000	93.991168  
1739.000000	93.763928  
1738.000000	93.602558  
1737.000000	93.476855  
1736.000000	93.373397  
1735.000000	93.309200  
1734.000000	93.301194  
1733.000000	93.320190  
1732.000000	93.302706  
1731.000000	93.224860  
1730.000000	93.098197  
1729.000000	92.937307  
1728.000000	92.764568  
1727.000000	92.603886  
1726.000000	92.466439  
1725.000000	92.348944  
1724.000000	92.241540  
1723.000000	92.141364  
1722.000000	92.053126  
1721.000000	91.992512  
1720.000000	91.973532  
1719.000000	91.976704  
1718.000000	91.949848  
1717.000000	91.923286  
1716.000000	91.945841  
1715.000000	91.987893  
1714.000000	92.043028  
1713.000000	92.139124  
1712.000000	92.285225  
1711.000000	92.474916  
1710.000000	92.704041  
1709.000000	92.977723  
1708.000000	93.300335  
1707.000000	93.669001  
1706.000000	94.073091  
1705.000000	94.467859  
1704.000000	94.781987  
1703.000000	94.989601  
1702.000000	95.155910  
1701.000000	95.402585  
1700.000000	95.752950  
1699.000000	96.048383  
1698.000000	96.242267  
1697.000000	96.433262  
1696.000000	96.682689  
1695.000000	96.902571  
1694.000000	97.023195  
1693.000000	97.088891  
1692.000000	97.153599  
1691.000000	97.239194  
1690.000000	97.335805  
1689.000000	97.428839  
1688.000000	97.517514  
1687.000000	97.604869  
1686.000000	97.710768  
1685.000000	97.846562  
1684.000000	97.990105  
1683.000000	98.074129  
1682.000000	98.095867  
1681.000000	98.095831  
1680.000000	98.107261  
1679.000000	98.133808  
1678.000000	98.170584  
1677.000000	98.215647  
1676.000000	98.269862  
1675.000000	98.333186  
1674.000000	98.394660  
1673.000000	98.443405  
1672.000000	98.477943  
1671.000000	98.515915  
1670.000000	98.576908  
1669.000000	98.652372  
1668.000000	98.708606  
1667.000000	98.741029  
1666.000000	98.762528  
1665.000000	98.787502  
1664.000000	98.824193  
1663.000000	98.868158  
1662.000000	98.909008  
1661.000000	98.937962  
1660.000000	98.950734  
1659.000000	98.965923  
1658.000000	99.005440  
1657.000000	99.074301  
1656.000000	99.146688  
1655.000000	99.216650  
1654.000000	99.271868  
1653.000000	99.316065  
1652.000000	99.324844  
1651.000000	99.324816  
1650.000000	99.300022  
1649.000000	99.270183  
1648.000000	99.234502  
1647.000000	99.211238  
1646.000000	99.226614  
1645.000000	99.258385  
1644.000000	99.281119  
1643.000000	99.288757  
1642.000000	99.291300  
1641.000000	99.305794  
1640.000000	99.334456  
1639.000000	99.364660  
1638.000000	99.385084  
1637.000000	99.393665  
1636.000000	99.396214  
1635.000000	99.409662  
1634.000000	99.429592  
1633.000000	99.443753  
1632.000000	99.447113  
1631.000000	99.450278  
1630.000000	99.466303  
1629.000000	99.494384  
1628.000000	99.517944  
1627.000000	99.529486  
1626.000000	99.537346  
1625.000000	99.548730  
1624.000000	99.557679  
1623.000000	99.561843  
1622.000000	99.570826  
1621.000000	99.585815  
1620.000000	99.599309  
1619.000000	99.608137  
1618.000000	99.615052  
1617.000000	99.622414  
1616.000000	99.629545  
1615.000000	99.635786  
1614.000000	99.641524  
1613.000000	99.643245  
1612.000000	99.642621  
1611.000000	99.647191  
1610.000000	99.667014  
1609.000000	99.698848  
1608.000000	99.728667  
1607.000000	99.754324  
1606.000000	99.782136  
1605.000000	99.809516  
1604.000000	99.827532  
1603.000000	99.840141  
1602.000000	99.858284  
1601.000000	99.879724  
1600.000000	99.894262  
1599.000000	99.903334  
1598.000000	99.913712  
1597.000000	99.921904  
1596.000000	99.919223  
1595.000000	99.908832  
1594.000000	99.903949  
1593.000000	99.906132  
1592.000000	99.905582  
1591.000000	99.901698  
1590.000000	99.903749  
1589.000000	99.910992  
1588.000000	99.912054  
1587.000000	99.904496  
1586.000000	99.895447  
1585.000000	99.885042  
1584.000000	99.866556  
1583.000000	99.841602  
1582.000000	99.824969  
1581.000000	99.822609  
1580.000000	99.825070  
1579.000000	99.823815  
1578.000000	99.821648  
1577.000000	99.820482  
1576.000000	99.821358  
1575.000000	99.829969  
1574.000000	99.844053  
1573.000000	99.854497  
1572.000000	99.860376  
1571.000000	99.866298  
1570.000000	99.876084  
1569.000000	99.887107  
1568.000000	99.893045  
1567.000000	99.895993  
1566.000000	99.899956  
1565.000000	99.905236  
1564.000000	99.910771  
1563.000000	99.917965  
1562.000000	99.931320  
1561.000000	99.949814  
1560.000000	99.958913  
1559.000000	99.939266  
1558.000000	99.926810  
1557.000000	99.917477  
1556.000000	99.904568  
1555.000000	99.893948  
1554.000000	99.889578  
1553.000000	99.891936  
1552.000000	99.897860  
1551.000000	99.903035  
1550.000000	99.904705  
1549.000000	99.902236  
1548.000000	99.898279  
1547.000000	99.896037  
1546.000000	99.897053  
1545.000000	99.900098  
1544.000000	99.902445  
1543.000000	99.901908  
1542.000000	99.899196  
1541.000000	99.899293  
1540.000000	99.908415  
1539.000000	99.916556  
1538.000000	99.911205  
1537.000000	99.897710  
1536.000000	99.883160  
1535.000000	99.871700  
1534.000000	99.866155  
1533.000000	99.870124  
1532.000000	99.877381  
1531.000000	99.878959  
1530.000000	99.877823  
1529.000000	99.881063  
1528.000000	99.886943  
1527.000000	99.886975  
1526.000000	99.879301  
1525.000000	99.875114  
1524.000000	99.879113  
1523.000000	99.883512  
1522.000000	99.886272  
1521.000000	99.906907  
1520.000000	99.940409  
1519.000000	99.961309  
1518.000000	99.961244  
1517.000000	99.947719  
1516.000000	99.929631  
1515.000000	99.906402  
1514.000000	99.879113  
1513.000000	99.859708  
1512.000000	99.858253  
1511.000000	99.866304  
1510.000000	99.861063  
1509.000000	99.820822  
1508.000000	99.736433  
1507.000000	99.639038  
1506.000000	99.581812  
1505.000000	99.555970  
1504.000000	99.566571  
1503.000000	99.600864  
1502.000000	99.649926  
1501.000000	99.710497  
1500.000000	99.778706  
1499.000000	99.837912  
1498.000000	99.863953  
1497.000000	99.865058  
1496.000000	99.881170  
1495.000000	99.909338  
1494.000000	99.918797  
1493.000000	99.910192  
1492.000000	99.907914  
1491.000000	99.924080  
1490.000000	99.942936  
1489.000000	99.954433  
1488.000000	99.952523  
1487.000000	99.926250  
1486.000000	99.883575  
1485.000000	99.839637  
1484.000000	99.801127  
1483.000000	99.765765  
1482.000000	99.727813  
1481.000000	99.689961  
1480.000000	99.663276  
1479.000000	99.650544  
1478.000000	99.644287  
1477.000000	99.632597  
1476.000000	99.605724  
1475.000000	99.552609  
1474.000000	99.475061  
1473.000000	99.410242  
1472.000000	99.401698  
1471.000000	99.422931  
1470.000000	99.432976  
1469.000000	99.431184  
1468.000000	99.430469  
1467.000000	99.428871  
1466.000000	99.413388  
1465.000000	99.385357  
1464.000000	99.359592  
1463.000000	99.338772  
1462.000000	99.318220  
1461.000000	99.303225  
1460.000000	99.298263  
1459.000000	99.289477  
1458.000000	99.239216  
1457.000000	99.161373  
1456.000000	99.124291  
1455.000000	99.123742  
1454.000000	99.121396  
1453.000000	99.117009  
1452.000000	99.122733  
1451.000000	99.138043  
1450.000000	99.150568  
1449.000000	99.159974  
1448.000000	99.178175  
1447.000000	99.199733  
1446.000000	99.204648  
1445.000000	99.195563  
1444.000000	99.182955  
1443.000000	99.169595  
1442.000000	99.155423  
1441.000000	99.145847  
1440.000000	99.149790  
1439.000000	99.169552  
1438.000000	99.193134  
1437.000000	99.205610  
1436.000000	99.218994  
1435.000000	99.241694  
1434.000000	99.264578  
1433.000000	99.295110  
1432.000000	99.346887  
1431.000000	99.411810  
1430.000000	99.455749  
1429.000000	99.458120  
1428.000000	99.442869  
1427.000000	99.442295  
1426.000000	99.458136  
1425.000000	99.466818  
1424.000000	99.454523  
1423.000000	99.436627  
1422.000000	99.423443  
1421.000000	99.413187  
1420.000000	99.400179  
1419.000000	99.369719  
1418.000000	99.292592  
1417.000000	99.156678  
1416.000000	98.989943  
1415.000000	98.820233  
1414.000000	98.651113  
1413.000000	98.471920  
1412.000000	98.287839  
1411.000000	98.125406  
1410.000000	98.001528  
1409.000000	97.922197  
1408.000000	97.904141  
1407.000000	97.957575  
1406.000000	98.060814  
1405.000000	98.179517  
1404.000000	98.303725  
1403.000000	98.436438  
1402.000000	98.566029  
1401.000000	98.680855  
1400.000000	98.779505  
1399.000000	98.866791  
1398.000000	98.934482  
1397.000000	98.968999  
1396.000000	98.978863  
1395.000000	98.984587  
1394.000000	98.982743  
1393.000000	98.954576  
1392.000000	98.911804  
1391.000000	98.874722  
1390.000000	98.842460  
1389.000000	98.796008  
1388.000000	98.720106  
1387.000000	98.620501  
1386.000000	98.506056  
1385.000000	98.376464  
1384.000000	98.236975  
1383.000000	98.102519  
1382.000000	97.984131  
1381.000000	97.879771  
1380.000000	97.778989  
1379.000000	97.679332  
1378.000000	97.592048  
1377.000000	97.526956  
1376.000000	97.482938  
1375.000000	97.451201  
1374.000000	97.419520  
1373.000000	97.373172  
1372.000000	97.314298  
1371.000000	97.269650  
1370.000000	97.258566  
1369.000000	97.260040  
1368.000000	97.239589  
1367.000000	97.204567  
1366.000000	97.206016  
1365.000000	97.286600  
1364.000000	97.436121  
1363.000000	97.596603  
1362.000000	97.719714  
1361.000000	97.803389  
1360.000000	97.867009  
1359.000000	97.916572  
1358.000000	97.944153  
1357.000000	97.945846  
1356.000000	97.930253  
1355.000000	97.909286  
1354.000000	97.890760  
1353.000000	97.881439  
1352.000000	97.883582  
1351.000000	97.890009  
1350.000000	97.894318  
1349.000000	97.890744  
1348.000000	97.875703  
1347.000000	97.848375  
1346.000000	97.808938  
1345.000000	97.756950  
1344.000000	97.695464  
1343.000000	97.633771  
1342.000000	97.583952  
1341.000000	97.555243  
1340.000000	97.556761  
1339.000000	97.598285  
1338.000000	97.678677  
1337.000000	97.791800  
1336.000000	97.941522  
1335.000000	98.133252  
1334.000000	98.359368  
1333.000000	98.599256  
1332.000000	98.829362  
1331.000000	99.033511  
1330.000000	99.206784  
1329.000000	99.349833  
1328.000000	99.463090  
1327.000000	99.548096  
1326.000000	99.610574  
1325.000000	99.654151  
1324.000000	99.682938  
1323.000000	99.702833  
1322.000000	99.715348  
1321.000000	99.714938  
1320.000000	99.698480  
1319.000000	99.674137  
1318.000000	99.654793  
1317.000000	99.645691  
1316.000000	99.643220  
1315.000000	99.641146  
1314.000000	99.633378  
1313.000000	99.616692  
1312.000000	99.592254  
1311.000000	99.561344  
1310.000000	99.520623  
1309.000000	99.466415  
1308.000000	99.403542  
1307.000000	99.344187  
1306.000000	99.297403  
1305.000000	99.259891  
1304.000000	99.224965  
1303.000000	99.188485  
1302.000000	99.144414  
1301.000000	99.082909  
1300.000000	98.999507  
1299.000000	98.900618  
1298.000000	98.796916  
1297.000000	98.695860  
1296.000000	98.601035  
1295.000000	98.513470  
1294.000000	98.428928  
1293.000000	98.341022  
1292.000000	98.249685  
1291.000000	98.160068  
1290.000000	98.072335  
1289.000000	97.980927  
1288.000000	97.886008  
1287.000000	97.796504  
1286.000000	97.717153  
1285.000000	97.641590  
1284.000000	97.562833  
1283.000000	97.481922  
1282.000000	97.402779  
1281.000000	97.325428  
1280.000000	97.247625  
1279.000000	97.168675  
1278.000000	97.086972  
1277.000000	97.000101  
1276.000000	96.908614  
1275.000000	96.814609  
1274.000000	96.714254  
1273.000000	96.600113  
1272.000000	96.473876  
1271.000000	96.347796  
1270.000000	96.228803  
1269.000000	96.111063  
1268.000000	95.989755  
1267.000000	95.870482  
1266.000000	95.757499  
1265.000000	95.646161  
1264.000000	95.534813  
1263.000000	95.432084  
1262.000000	95.344495  
1261.000000	95.267586  
1260.000000	95.195932  
1259.000000	95.133759  
1258.000000	95.086297  
1257.000000	95.049708  
1256.000000	95.015467  
1255.000000	94.978118  
1254.000000	94.933612  
1253.000000	94.876936  
1252.000000	94.806903  
1251.000000	94.729408  
1250.000000	94.651603  
1249.000000	94.576980  
1248.000000	94.507477  
1247.000000	94.442492  
1246.000000	94.373068  
1245.000000	94.288152  
1244.000000	94.189694  
1243.000000	94.091823  
1242.000000	94.002984  
1241.000000	93.919895  
1240.000000	93.840383  
1239.000000	93.768382  
1238.000000	93.702742  
1237.000000	93.635189  
1236.000000	93.565399  
1235.000000	93.506001  
1234.000000	93.466978  
1233.000000	93.446983  
1232.000000	93.446023  
1231.000000	93.474429  
1230.000000	93.542051  
1229.000000	93.648315  
1228.000000	93.787534  
1227.000000	93.954648  
1226.000000	94.142782  
1225.000000	94.343017  
1224.000000	94.545117  
1223.000000	94.726072  
1222.000000	94.839745  
1221.000000	94.838751  
1220.000000	94.721994  
1219.000000	94.558685  
1218.000000	94.452959  
1217.000000	94.477323  
1216.000000	94.637125  
1215.000000	94.880985  
1214.000000	95.136463  
1213.000000	95.350276  
1212.000000	95.508396  
1211.000000	95.623844  
1210.000000	95.710960  
1209.000000	95.775259  
1208.000000	95.823405  
1207.000000	95.871176  
1206.000000	95.936207  
1205.000000	96.027288  
1204.000000	96.142818  
1203.000000	96.275256  
1202.000000	96.415918  
1201.000000	96.560628  
1200.000000	96.712870  
1199.000000	96.878906  
1198.000000	97.059535  
1197.000000	97.249220  
1196.000000	97.440190  
1195.000000	97.623006  
1194.000000	97.788172  
1193.000000	97.934210  
1192.000000	98.071990  
1191.000000	98.213926  
1190.000000	98.359281  
1189.000000	98.495667  
1188.000000	98.613252  
1187.000000	98.710920  
1186.000000	98.790516  
1185.000000	98.853046  
1184.000000	98.900672  
1183.000000	98.935662  
1182.000000	98.956783  
1181.000000	98.962326  
1180.000000	98.956801  
1179.000000	98.949386  
1178.000000	98.945845  
1177.000000	98.947339  
1176.000000	98.955657  
1175.000000	98.972662  
1174.000000	98.995872  
1173.000000	99.021349  
1172.000000	99.051154  
1171.000000	99.091193  
1170.000000	99.142738  
1169.000000	99.203131  
1168.000000	99.272150  
1167.000000	99.347191  
1166.000000	99.413208  
1165.000000	99.450239  
1164.000000	99.453883  
1163.000000	99.438809  
1162.000000	99.420207  
1161.000000	99.400959  
1160.000000	99.380062  
1159.000000	99.362678  
1158.000000	99.353828  
1157.000000	99.348881  
1156.000000	99.337197  
1155.000000	99.312008  
1154.000000	99.275067  
1153.000000	99.237113  
1152.000000	99.213305  
1151.000000	99.208585  
1150.000000	99.206221  
1149.000000	99.181805  
1148.000000	99.131225  
1147.000000	99.073206  
1146.000000	99.019593  
1145.000000	98.956950  
1144.000000	98.868851  
1143.000000	98.765263  
1142.000000	98.673902  
1141.000000	98.605313  
1140.000000	98.540708  
1139.000000	98.455831  
1138.000000	98.347236  
1137.000000	98.232430  
1136.000000	98.128908  
1135.000000	98.034788  
1134.000000	97.929071  
1133.000000	97.791815  
1132.000000	97.624180  
1131.000000	97.446981  
1130.000000	97.280368  
1129.000000	97.129521  
1128.000000	96.989035  
1127.000000	96.851949  
1126.000000	96.712979  
1125.000000	96.573040  
1124.000000	96.444367  
1123.000000	96.341784  
1122.000000	96.263808  
1121.000000	96.191232  
1120.000000	96.110707  
1119.000000	96.032647  
1118.000000	95.979852  
1117.000000	95.963373  
1116.000000	95.971654  
1115.000000	95.976889  
1114.000000	95.953359  
1113.000000	95.899508  
1112.000000	95.842026  
1111.000000	95.807351  
1110.000000	95.787198  
1109.000000	95.744517  
1108.000000	95.657973  
1107.000000	95.543053  
1106.000000	95.424705  
1105.000000	95.305603  
1104.000000	95.175054  
1103.000000	95.037636  
1102.000000	94.915453  
1101.000000	94.823124  
1100.000000	94.760054  
1099.000000	94.714117  
1098.000000	94.681025  
1097.000000	94.662765  
1096.000000	94.655199  
1095.000000	94.644082  
1094.000000	94.621705  
1093.000000	94.604291  
1092.000000	94.617789  
1091.000000	94.661970  
1090.000000	94.704729  
1089.000000	94.724920  
1088.000000	94.745826  
1087.000000	94.806888  
1086.000000	94.914750  
1085.000000	95.043162  
1084.000000	95.171719  
1083.000000	95.299586  
1082.000000	95.424876  
1081.000000	95.537541  
1080.000000	95.636498  
1079.000000	95.733926  
1078.000000	95.839409  
1077.000000	95.955583  
1076.000000	96.087908  
1075.000000	96.238205  
1074.000000	96.388169  
1073.000000	96.512164  
1072.000000	96.610548  
1071.000000	96.709568  
1070.000000	96.822139  
1069.000000	96.928527  
1068.000000	97.006096  
1067.000000	97.061155  
1066.000000	97.119326  
1065.000000	97.196080  
1064.000000	97.288418  
1063.000000	97.386859  
1062.000000	97.484215  
1061.000000	97.576198  
1060.000000	97.659619  
1059.000000	97.727512  
1058.000000	97.766345  
1057.000000	97.767141  
1056.000000	97.742954  
1055.000000	97.727014  
1054.000000	97.745391  
1053.000000	97.793758  
1052.000000	97.844896  
1051.000000	97.874899  
1050.000000	97.878982  
1049.000000	97.867545  
1048.000000	97.853853  
1047.000000	97.844778  
1046.000000	97.840072  
1045.000000	97.839269  
1044.000000	97.845583  
1043.000000	97.859361  
1042.000000	97.872300  
1041.000000	97.876898  
1040.000000	97.880154  
1039.000000	97.898389  
1038.000000	97.937820  
1037.000000	97.988943  
1036.000000	98.040530  
1035.000000	98.089196  
1034.000000	98.134065  
1033.000000	98.172839  
1032.000000	98.206114  
1031.000000	98.234880  
1030.000000	98.248885  
1029.000000	98.227691  
1028.000000	98.160359  
1027.000000	98.056263  
1026.000000	97.928957  
1025.000000	97.775985  
1024.000000	97.584697  
1023.000000	97.354746  
1022.000000	97.105357  
1021.000000	96.861179  
1020.000000	96.639810  
1019.000000	96.454118  
1018.000000	96.319473  
1017.000000	96.254649  
1016.000000	96.275235  
1015.000000	96.384175  
1014.000000	96.567692  
1013.000000	96.801521  
1012.000000	97.059011  
1011.000000	97.312166  
1010.000000	97.534215  
1009.000000	97.712022  
1008.000000	97.853594  
1007.000000	97.975479  
1006.000000	98.084540  
1005.000000	98.178920  
1004.000000	98.262015  
1003.000000	98.341982  
1002.000000	98.416420  
1001.000000	98.471221  
1000.000000	98.500593  
999.000000	 98.518029  
998.000000	 98.540625  
997.000000	 98.570944  
996.000000	 98.602032  
995.000000	 98.632254  
994.000000	 98.664882  
993.000000	 98.697531  
992.000000	 98.722292  
991.000000	 98.735717  
990.000000	 98.741709  
989.000000	 98.745615  
988.000000	 98.751617  
987.000000	 98.763939  
986.000000	 98.782427  
985.000000	 98.795633  
984.000000	 98.785493  
983.000000	 98.743801  
982.000000	 98.682610  
981.000000	 98.625826  
980.000000	 98.590293  
979.000000	 98.574747  
978.000000	 98.565116  
977.000000	 98.548848  
976.000000	 98.523562  
975.000000	 98.493435  
974.000000	 98.461828  
973.000000	 98.431145  
972.000000	 98.406908  
971.000000	 98.395150  
970.000000	 98.395048  
969.000000	 98.399624  
968.000000	 98.405482  
967.000000	 98.417593  
966.000000	 98.443014  
965.000000	 98.484165  
964.000000	 98.539108  
963.000000	 98.602666  
962.000000	 98.666324  
961.000000	 98.723532  
960.000000	 98.777013  
959.000000	 98.834938  
958.000000	 98.897993  
957.000000	 98.956720  
956.000000	 99.004329  
955.000000	 99.044753  
954.000000	 99.083544  
953.000000	 99.118031  
952.000000	 99.143462  
951.000000	 99.163885  
950.000000	 99.188722  
949.000000	 99.220240  
948.000000	 99.250920  
947.000000	 99.272788  
946.000000	 99.285449  
945.000000	 99.296343  
944.000000	 99.316063  
943.000000	 99.350390  
942.000000	 99.392844  
941.000000	 99.428351  
940.000000	 99.448804  
939.000000	 99.461515  
938.000000	 99.477938  
937.000000	 99.498474  
936.000000	 99.515924  
935.000000	 99.530357  
934.000000	 99.549766  
933.000000	 99.575171  
932.000000	 99.595258  
931.000000	 99.600564  
930.000000	 99.595979  
929.000000	 99.592929  
928.000000	 99.592623  
927.000000	 99.584625  
926.000000	 99.562775  
925.000000	 99.537053  
924.000000	 99.526035  
923.000000	 99.538485  
922.000000	 99.565035  
921.000000	 99.588524  
920.000000	 99.600176  
919.000000	 99.603780  
918.000000	 99.606278  
917.000000	 99.607997  
916.000000	 99.602958  
915.000000	 99.586661  
914.000000	 99.562887  
913.000000	 99.543566  
912.000000	 99.539824  
911.000000	 99.549861  
910.000000	 99.556708  
909.000000	 99.542989  
908.000000	 99.508081  
907.000000	 99.466255  
906.000000	 99.428311  
905.000000	 99.391773  
904.000000	 99.350762  
903.000000	 99.307063  
902.000000	 99.266850  
901.000000	 99.233847  
900.000000	 99.211444  
899.000000	 99.203271  
898.000000	 99.205229  
897.000000	 99.201641  
896.000000	 99.181074  
895.000000	 99.152980  
894.000000	 99.139273  
893.000000	 99.150493  
892.000000	 99.178991  
891.000000	 99.214082  
890.000000	 99.252150  
889.000000	 99.287682  
888.000000	 99.304059  
887.000000	 99.282996  
886.000000	 99.222274  
885.000000	 99.139193  
884.000000	 99.055501  
883.000000	 98.979325  
882.000000	 98.900302  
881.000000	 98.801105  
880.000000	 98.674429  
879.000000	 98.529441  
878.000000	 98.382128  
877.000000	 98.241613  
876.000000	 98.108146  
875.000000	 97.982373  
874.000000	 97.874631  
873.000000	 97.807515  
872.000000	 97.809079  
871.000000	 97.895357  
870.000000	 98.051866  
869.000000	 98.234443  
868.000000	 98.395929  
867.000000	 98.513781  
866.000000	 98.591696  
865.000000	 98.642157  
864.000000	 98.674871  
863.000000	 98.698207  
862.000000	 98.719950  
861.000000	 98.741510  
860.000000	 98.757607  
859.000000	 98.766765  
858.000000	 98.778016  
857.000000	 98.800966  
856.000000	 98.830765  
855.000000	 98.849919  
854.000000	 98.847671  
853.000000	 98.833153  
852.000000	 98.824871  
851.000000	 98.828997  
850.000000	 98.833131  
849.000000	 98.822605  
848.000000	 98.798893  
847.000000	 98.779299  
846.000000	 98.780895  
845.000000	 98.807446  
844.000000	 98.849522  
843.000000	 98.892833  
842.000000	 98.927885  
841.000000	 98.956493  
840.000000	 98.989756  
839.000000	 99.036819  
838.000000	 99.095137  
837.000000	 99.153633  
836.000000	 99.204581  
835.000000	 99.249870  
834.000000	 99.296615  
833.000000	 99.349488  
832.000000	 99.405693  
831.000000	 99.454019  
830.000000	 99.480615  
829.000000	 99.480489  
828.000000	 99.463564  
827.000000	 99.445374  
826.000000	 99.432658  
825.000000	 99.425527  
824.000000	 99.430638  
823.000000	 99.457704  
822.000000	 99.500291  
821.000000	 99.535311  
820.000000	 99.549056  
819.000000	 99.553059  
818.000000	 99.568308  
817.000000	 99.600379  
816.000000	 99.635451  
815.000000	 99.655300  
814.000000	 99.650302  
813.000000	 99.623094  
812.000000	 99.587207  
811.000000	 99.559275  
810.000000	 99.546431  
809.000000	 99.543603  
808.000000	 99.546390  
807.000000	 99.560124  
806.000000	 99.589409  
805.000000	 99.623339  
804.000000	 99.641016  
803.000000	 99.632899  
802.000000	 99.610266  
801.000000	 99.592912  
800.000000	 99.590542  
799.000000	 99.594439  
798.000000	 99.582825  
797.000000	 99.538665  
796.000000	 99.469369  
795.000000	 99.405517  
794.000000	 99.371169  
793.000000	 99.359869  
792.000000	 99.349737  
791.000000	 99.337915  
790.000000	 99.344904  
789.000000	 99.384659  
788.000000	 99.446932  
787.000000	 99.512903  
786.000000	 99.573956  
785.000000	 99.627545  
784.000000	 99.669421  
783.000000	 99.702110  
782.000000	 99.739033  
781.000000	 99.786337  
780.000000	 99.827657  
779.000000	 99.840034  
778.000000	 99.821205  
777.000000	 99.790665  
776.000000	 99.768264  
775.000000	 99.763795  
774.000000	 99.783992  
773.000000	 99.833399  
772.000000	 99.902947  
771.000000	 99.967584  
770.000000	 100.003608 
769.000000	 100.007457 
768.000000	 99.996058  
767.000000	 99.992549  
766.000000	 100.011755 
765.000000	 100.052283 
764.000000	 100.097754 
763.000000	 100.128981 
762.000000	 100.140820 
761.000000	 100.146691 
760.000000	 100.163308 
759.000000	 100.191953 
758.000000	 100.217535 
757.000000	 100.224369 
756.000000	 100.208594 
755.000000	 100.177498 
754.000000	 100.145355 
753.000000	 100.131771 
752.000000	 100.152825 
751.000000	 100.202669 
750.000000	 100.249371 
749.000000	 100.261639 
748.000000	 100.237989 
747.000000	 100.198285 
746.000000	 100.151997 
745.000000	 100.092594 
744.000000	 100.020252 
743.000000	 99.944083  
742.000000	 99.852846  
741.000000	 99.708241  
740.000000	 99.487311  
739.000000	 99.215001  
738.000000	 98.932636  
737.000000	 98.646990  
736.000000	 98.335169  
735.000000	 97.990149  
734.000000	 97.631907  
733.000000	 97.271164  
732.000000	 96.891407  
731.000000	 96.479162  
730.000000	 96.053109  
729.000000	 95.646293  
728.000000	 95.283914  
727.000000	 94.988037  
726.000000	 94.778955  
725.000000	 94.668261  
724.000000	 94.658001  
723.000000	 94.748599  
722.000000	 94.941033  
721.000000	 95.231420  
720.000000	 95.603131  
719.000000	 96.013496  
718.000000	 96.393707  
717.000000	 96.680161  
716.000000	 96.855805  
715.000000	 96.966524  
714.000000	 97.080053  
713.000000	 97.215871  
712.000000	 97.336935  
711.000000	 97.412723  
710.000000	 97.463618  
709.000000	 97.522690  
708.000000	 97.599567  
707.000000	 97.689309  
706.000000	 97.780140  
705.000000	 97.857846  
704.000000	 97.921130  
703.000000	 97.984080  
702.000000	 98.058394  
701.000000	 98.138500  
700.000000	 98.208970  
699.000000	 98.271044  
698.000000	 98.339246  
697.000000	 98.419185  
696.000000	 98.506310  
695.000000	 98.593834  
694.000000	 98.678316  
693.000000	 98.756367  
692.000000	 98.824997  
691.000000	 98.890876  
690.000000	 98.960986  
689.000000	 99.029781  
688.000000	 99.086837  
687.000000	 99.132279  
686.000000	 99.177908  
685.000000	 99.232166  
684.000000	 99.292971  
683.000000	 99.355406  
682.000000	 99.416799  
681.000000	 99.475500  
680.000000	 99.530516  
679.000000	 99.583241  
678.000000	 99.636198  
677.000000	 99.688434  
676.000000	 99.737492  
675.000000	 99.781622  
674.000000	 99.821532  
673.000000	 99.859997  
672.000000	 99.901108  
671.000000	 99.950512  
670.000000	 100.016404 
669.000000	 100.101806 
668.000000	 100.164177 
667.000000	 100.157083 
666.000000	 100.109458 
665.000000	 100.081012 
664.000000	 100.072982 
663.000000	 100.074832 
662.000000	 100.081467 
661.000000	 100.090664 
660.000000	 100.101359 
659.000000	 100.112937 
658.000000	 100.124586 
657.000000	 100.133581 
656.000000	 100.138401 
655.000000	 100.140302 
654.000000	 100.142587 
653.000000	 100.148067 
652.000000	 100.157222 
651.000000	 100.167658 
650.000000	 100.178545 
