# Supplementary material for: Characterization of Ingested Microplastics in a Regional Endemic Lizard Apathya cappadocica (Werner, 1902) from Türkiye
Source: Biology (Basel). 2025 Oct 21;14(10):1457. doi: 10.3390/biology14101457 (PMC12561676; doi:10.3390/biology14101457)
Supplement: Supplementary file 1 [file biology-14-01457-s001.zip › biology-3832026-Supplementary materials/Supplementary material Figure S1-27/FTIR SPECTRA/Figure S4-k2-1.asc]

PE IR                   SPECTRUM    ASCII       PEDS        1.60        
  -1
~SP.SP
25/07/17
10:26:37.00
25/07/17
10:27:37.00
Administrator

650.000000
4


SPECTRUM 100,CPU32 MAIN 00.02.8200 12-DECEMBER-2006 10:00:00
MIR TGS
MIR
OPTKBR
79161
0.200000

4.000000
STRONG
RATIO
SPECTRUM
MAGNITUDE
UNIVERSAL ATR
DOUBLE

COMBINED


0


#HDR
-1
-1
#GR
CM-1
%T
0.00002384185791015625
0.0
4000.000000
-1.000000
3351
8
98.626811
88.459583
#DATA
4000.000000	98.437000 
3999.000000	98.437014 
3998.000000	98.437013 
3997.000000	98.436988 
3996.000000	98.436984 
3995.000000	98.437035 
3994.000000	98.437132 
3993.000000	98.437230 
3992.000000	98.437286 
3991.000000	98.437281 
3990.000000	98.437229 
3989.000000	98.437184 
3988.000000	98.437178 
3987.000000	98.437140 
3986.000000	98.436946 
3985.000000	98.436552 
3984.000000	98.436042 
3983.000000	98.435580 
3982.000000	98.435222 
3981.000000	98.434858 
3980.000000	98.434375 
3979.000000	98.433831 
3978.000000	98.433440 
3977.000000	98.433322 
3976.000000	98.433266 
3975.000000	98.432791 
3974.000000	98.431606 
3973.000000	98.429861 
3972.000000	98.428138 
3971.000000	98.426999 
3970.000000	98.426630 
3969.000000	98.426762 
3968.000000	98.426877 
3967.000000	98.426521 
3966.000000	98.425478 
3965.000000	98.423828 
3964.000000	98.421804 
3963.000000	98.419646 
3962.000000	98.417582 
3961.000000	98.415841 
3960.000000	98.414543 
3959.000000	98.413682 
3958.000000	98.413111 
3957.000000	98.412584 
3956.000000	98.411907 
3955.000000	98.410860 
3954.000000	98.409162 
3953.000000	98.406545 
3952.000000	98.402943 
3951.000000	98.398829 
3950.000000	98.395107 
3949.000000	98.392697 
3948.000000	98.392043 
3947.000000	98.392718 
3946.000000	98.394026 
3945.000000	98.395381 
3944.000000	98.395999 
3943.000000	98.395002 
3942.000000	98.392278 
3941.000000	98.389419 
3940.000000	98.388235 
3939.000000	98.388807 
3938.000000	98.389353 
3937.000000	98.387764 
3936.000000	98.383418 
3935.000000	98.377293 
3934.000000	98.371334 
3933.000000	98.367528 
3932.000000	98.366778 
3931.000000	98.368186 
3930.000000	98.369460 
3929.000000	98.369773 
3928.000000	98.370657 
3927.000000	98.373661 
3926.000000	98.377667 
3925.000000	98.378975 
3924.000000	98.375011 
3923.000000	98.366935 
3922.000000	98.358257 
3921.000000	98.351766 
3920.000000	98.348230 
3919.000000	98.346787 
3918.000000	98.346223 
3917.000000	98.345936 
3916.000000	98.346308 
3915.000000	98.348088 
3914.000000	98.351152 
3913.000000	98.353990 
3912.000000	98.354587 
3911.000000	98.352378 
3910.000000	98.348637 
3909.000000	98.344915 
3908.000000	98.341483 
3907.000000	98.336728 
3906.000000	98.328283 
3905.000000	98.315033 
3904.000000	98.299768 
3903.000000	98.289855 
3902.000000	98.290913 
3901.000000	98.301565 
3900.000000	98.314331 
3899.000000	98.321950 
3898.000000	98.323231 
3897.000000	98.321071 
3896.000000	98.317870 
3895.000000	98.315029 
3894.000000	98.314151 
3893.000000	98.316282 
3892.000000	98.318935 
3891.000000	98.317455 
3890.000000	98.310522 
3889.000000	98.301086 
3888.000000	98.293068 
3887.000000	98.289503 
3886.000000	98.289824 
3885.000000	98.291646 
3884.000000	98.294937 
3883.000000	98.301520 
3882.000000	98.310600 
3881.000000	98.316510 
3880.000000	98.313643 
3879.000000	98.304236 
3878.000000	98.296851 
3877.000000	98.297286 
3876.000000	98.304573 
3875.000000	98.310645 
3874.000000	98.306301 
3873.000000	98.290996 
3872.000000	98.273866 
3871.000000	98.262410 
3870.000000	98.253979 
3869.000000	98.244441 
3868.000000	98.236395 
3867.000000	98.232943 
3866.000000	98.234176 
3865.000000	98.238449 
3864.000000	98.243294 
3863.000000	98.246600 
3862.000000	98.246010 
3861.000000	98.241718 
3860.000000	98.237405 
3859.000000	98.235373 
3858.000000	98.231936 
3857.000000	98.222526 
3856.000000	98.210377 
3855.000000	98.207568 
3854.000000	98.208755 
3853.000000	98.202911 
3852.000000	98.201405 
3851.000000	98.211820 
3850.000000	98.224179 
3849.000000	98.232652 
3848.000000	98.239823 
3847.000000	98.251183 
3846.000000	98.266904 
3845.000000	98.279789 
3844.000000	98.281694 
3843.000000	98.272166 
3842.000000	98.257541 
3841.000000	98.244524 
3840.000000	98.236325 
3839.000000	98.233957 
3838.000000	98.238152 
3837.000000	98.247622 
3836.000000	98.258707 
3835.000000	98.267944 
3834.000000	98.273296 
3833.000000	98.274691 
3832.000000	98.273272 
3831.000000	98.271409 
3830.000000	98.273040 
3829.000000	98.280709 
3828.000000	98.291708 
3827.000000	98.298518 
3826.000000	98.294906 
3825.000000	98.281760 
3824.000000	98.267182 
3823.000000	98.261581 
3822.000000	98.264329 
3821.000000	98.261454 
3820.000000	98.246920 
3819.000000	98.230968 
3818.000000	98.223766 
3817.000000	98.229290 
3816.000000	98.244145 
3815.000000	98.261501 
3814.000000	98.277033 
3813.000000	98.286999 
3812.000000	98.288501 
3811.000000	98.282736 
3810.000000	98.275138 
3809.000000	98.271302 
3808.000000	98.270090 
3807.000000	98.263846 
3806.000000	98.250735 
3805.000000	98.237997 
3804.000000	98.232074 
3803.000000	98.236863 
3802.000000	98.247480 
3801.000000	98.254435 
3800.000000	98.261137 
3799.000000	98.276038 
3798.000000	98.295898 
3797.000000	98.312285 
3796.000000	98.321024 
3795.000000	98.326532 
3794.000000	98.335156 
3793.000000	98.347665 
3792.000000	98.359809 
3791.000000	98.367645 
3790.000000	98.368718 
3789.000000	98.363586 
3788.000000	98.357694 
3787.000000	98.358423 
3786.000000	98.367003 
3785.000000	98.374566 
3784.000000	98.370445 
3783.000000	98.355059 
3782.000000	98.340241 
3781.000000	98.336402 
3780.000000	98.341121 
3779.000000	98.344909 
3778.000000	98.347441 
3777.000000	98.355496 
3776.000000	98.369073 
3775.000000	98.380115 
3774.000000	98.380954 
3773.000000	98.369840 
3772.000000	98.349195 
3771.000000	98.322404 
3770.000000	98.292467 
3769.000000	98.267608 
3768.000000	98.257843 
3767.000000	98.260046 
3766.000000	98.260623 
3765.000000	98.252607 
3764.000000	98.243369 
3763.000000	98.245732 
3762.000000	98.264129 
3761.000000	98.289441 
3760.000000	98.302162 
3759.000000	98.286184 
3758.000000	98.242207 
3757.000000	98.183143 
3756.000000	98.121143 
3755.000000	98.063395 
3754.000000	98.010528 
3753.000000	97.954644 
3752.000000	97.885646 
3751.000000	97.813593 
3750.000000	97.771629 
3749.000000	97.775386 
3748.000000	97.808301 
3747.000000	97.842863 
3746.000000	97.864761 
3745.000000	97.863129 
3744.000000	97.844137 
3743.000000	97.842935 
3742.000000	97.869338 
3741.000000	97.894494 
3740.000000	97.897351 
3739.000000	97.879457 
3738.000000	97.856856 
3737.000000	97.842024 
3736.000000	97.838615 
3735.000000	97.850657 
3734.000000	97.878652 
3733.000000	97.911242 
3732.000000	97.934637 
3731.000000	97.944453 
3730.000000	97.941341 
3729.000000	97.928039 
3728.000000	97.913374 
3727.000000	97.908620 
3726.000000	97.917998 
3725.000000	97.936204 
3724.000000	97.957080 
3723.000000	97.979701 
3722.000000	98.005636 
3721.000000	98.036748 
3720.000000	98.070433 
3719.000000	98.098187 
3718.000000	98.112099 
3717.000000	98.110310 
3716.000000	98.096531 
3715.000000	98.075594 
3714.000000	98.050098 
3713.000000	98.021863 
3712.000000	97.995976 
3711.000000	97.984737 
3710.000000	97.996466 
3709.000000	98.024440 
3708.000000	98.056658 
3707.000000	98.085616 
3706.000000	98.109531 
3705.000000	98.132195 
3704.000000	98.157327 
3703.000000	98.180999 
3702.000000	98.191588 
3701.000000	98.183289 
3700.000000	98.164782 
3699.000000	98.148853 
3698.000000	98.140212 
3697.000000	98.135742 
3696.000000	98.130306 
3695.000000	98.122042 
3694.000000	98.113316 
3693.000000	98.108562 
3692.000000	98.110296 
3691.000000	98.117952 
3690.000000	98.126322 
3689.000000	98.129379 
3688.000000	98.129943 
3687.000000	98.135176 
3686.000000	98.144707 
3685.000000	98.152941 
3684.000000	98.157657 
3683.000000	98.162459 
3682.000000	98.171638 
3681.000000	98.182267 
3680.000000	98.184000 
3679.000000	98.169448 
3678.000000	98.143328 
3677.000000	98.122508 
3676.000000	98.113689 
3675.000000	98.107198 
3674.000000	98.097579 
3673.000000	98.091061 
3672.000000	98.093367 
3671.000000	98.109195 
3670.000000	98.131391 
3669.000000	98.144849 
3668.000000	98.146768 
3667.000000	98.144013 
3666.000000	98.142169 
3665.000000	98.145064 
3664.000000	98.153447 
3663.000000	98.164321 
3662.000000	98.172176 
3661.000000	98.172308 
3660.000000	98.163866 
3659.000000	98.149789 
3658.000000	98.134807 
3657.000000	98.121819 
3656.000000	98.111256 
3655.000000	98.104520 
3654.000000	98.100384 
3653.000000	98.093845 
3652.000000	98.081028 
3651.000000	98.060928 
3650.000000	98.039973 
3649.000000	98.036318 
3648.000000	98.058897 
3647.000000	98.090776 
3646.000000	98.112124 
3645.000000	98.118333 
3644.000000	98.114871 
3643.000000	98.109280 
3642.000000	98.107573 
3641.000000	98.110517 
3640.000000	98.113688 
3639.000000	98.110815 
3638.000000	98.098694 
3637.000000	98.079781 
3636.000000	98.058761 
3635.000000	98.038026 
3634.000000	98.015666 
3633.000000	97.988398 
3632.000000	97.955891 
3631.000000	97.924724 
3630.000000	97.903723 
3629.000000	97.895021 
3628.000000	97.899199 
3627.000000	97.917785 
3626.000000	97.943391 
3625.000000	97.967538 
3624.000000	97.990695 
3623.000000	98.016657 
3622.000000	98.045163 
3621.000000	98.070533 
3620.000000	98.082742 
3619.000000	98.074774 
3618.000000	98.053255 
3617.000000	98.032029 
3616.000000	98.018747 
3615.000000	98.012203 
3614.000000	98.004141 
3613.000000	97.985000 
3612.000000	97.955448 
3611.000000	97.928480 
3610.000000	97.918958 
3609.000000	97.934745 
3608.000000	97.970009 
3607.000000	98.008681 
3606.000000	98.037143 
3605.000000	98.052283 
3604.000000	98.059906 
3603.000000	98.066903 
3602.000000	98.074746 
3601.000000	98.079513 
3600.000000	98.076745 
3599.000000	98.066840 
3598.000000	98.056223 
3597.000000	98.051600 
3596.000000	98.055207 
3595.000000	98.064342 
3594.000000	98.072918 
3593.000000	98.075910 
3592.000000	98.071988 
3591.000000	98.063756 
3590.000000	98.057378 
3589.000000	98.059392 
3588.000000	98.069877 
3587.000000	98.082829 
3586.000000	98.093030 
3585.000000	98.100540 
3584.000000	98.107365 
3583.000000	98.114084 
3582.000000	98.120415 
3581.000000	98.126523 
3580.000000	98.133301 
3579.000000	98.141607 
3578.000000	98.149836 
3577.000000	98.154032 
3576.000000	98.150724 
3575.000000	98.141231 
3574.000000	98.130594 
3573.000000	98.122364 
3572.000000	98.115970 
3571.000000	98.109426 
3570.000000	98.103051 
3569.000000	98.099827 
3568.000000	98.101874 
3567.000000	98.108265 
3566.000000	98.114845 
3565.000000	98.118953 
3564.000000	98.122173 
3563.000000	98.129684 
3562.000000	98.144623 
3561.000000	98.164836 
3560.000000	98.183043 
3559.000000	98.191684 
3558.000000	98.188754 
3557.000000	98.179399 
3556.000000	98.172051 
3555.000000	98.171907 
3554.000000	98.176787 
3553.000000	98.178467 
3552.000000	98.170070 
3551.000000	98.152613 
3550.000000	98.133437 
3549.000000	98.120073 
3548.000000	98.116256 
3547.000000	98.121559 
3546.000000	98.132177 
3545.000000	98.142735 
3544.000000	98.150153 
3543.000000	98.156087 
3542.000000	98.164216 
3541.000000	98.175741 
3540.000000	98.188832 
3539.000000	98.200188 
3538.000000	98.207043 
3537.000000	98.207545 
3536.000000	98.201871 
3535.000000	98.193284 
3534.000000	98.185939 
3533.000000	98.181620 
3532.000000	98.178707 
3531.000000	98.175260 
3530.000000	98.170911 
3529.000000	98.166447 
3528.000000	98.163079 
3527.000000	98.163281 
3526.000000	98.170579 
3525.000000	98.186724 
3524.000000	98.208869 
3523.000000	98.230194 
3522.000000	98.244208 
3521.000000	98.248009 
3520.000000	98.242539 
3519.000000	98.231507 
3518.000000	98.220537 
3517.000000	98.214508 
3516.000000	98.215067 
3515.000000	98.220623 
3514.000000	98.227954 
3513.000000	98.233936 
3512.000000	98.236426 
3511.000000	98.234734 
3510.000000	98.229330 
3509.000000	98.221548 
3508.000000	98.213201 
3507.000000	98.206624 
3506.000000	98.203830 
3505.000000	98.205098 
3504.000000	98.208260 
3503.000000	98.210747 
3502.000000	98.212185 
3501.000000	98.214144 
3500.000000	98.217973 
3499.000000	98.223338 
3498.000000	98.228779 
3497.000000	98.232810 
3496.000000	98.234699 
3495.000000	98.234949 
3494.000000	98.234820 
3493.000000	98.234807 
3492.000000	98.233938 
3491.000000	98.231434 
3490.000000	98.228614 
3489.000000	98.227863 
3488.000000	98.229379 
3487.000000	98.230272 
3486.000000	98.228141 
3485.000000	98.224000 
3484.000000	98.220721 
3483.000000	98.219556 
3482.000000	98.219052 
3481.000000	98.217763 
3480.000000	98.216372 
3479.000000	98.216587 
3478.000000	98.218309 
3477.000000	98.218736 
3476.000000	98.214485 
3475.000000	98.204498 
3474.000000	98.191444 
3473.000000	98.179991 
3472.000000	98.173212 
3471.000000	98.171313 
3470.000000	98.172950 
3469.000000	98.176482 
3468.000000	98.180437 
3467.000000	98.184126 
3466.000000	98.188252 
3465.000000	98.193686 
3464.000000	98.199073 
3463.000000	98.200821 
3462.000000	98.196693 
3461.000000	98.188719 
3460.000000	98.181714 
3459.000000	98.178652 
3458.000000	98.178544 
3457.000000	98.178354 
3456.000000	98.176390 
3455.000000	98.173542 
3454.000000	98.171685 
3453.000000	98.171482 
3452.000000	98.171497 
3451.000000	98.169868 
3450.000000	98.166570 
3449.000000	98.163810 
3448.000000	98.163912 
3447.000000	98.166961 
3446.000000	98.170794 
3445.000000	98.173237 
3444.000000	98.173626 
3443.000000	98.172364 
3442.000000	98.170053 
3441.000000	98.167355 
3440.000000	98.165180 
3439.000000	98.164259 
3438.000000	98.164500 
3437.000000	98.164958 
3436.000000	98.164910 
3435.000000	98.164872 
3434.000000	98.166408 
3433.000000	98.170788 
3432.000000	98.177383 
3431.000000	98.183673 
3430.000000	98.187024 
3429.000000	98.187136 
3428.000000	98.186579 
3427.000000	98.188389 
3426.000000	98.192977 
3425.000000	98.197768 
3424.000000	98.200201 
3423.000000	98.200475 
3422.000000	98.200700 
3421.000000	98.201811 
3420.000000	98.202568 
3419.000000	98.201784 
3418.000000	98.200166 
3417.000000	98.199572 
3416.000000	98.201148 
3415.000000	98.204545 
3414.000000	98.208386 
3413.000000	98.211290 
3412.000000	98.212887 
3411.000000	98.213936 
3410.000000	98.215463 
3409.000000	98.217799 
3408.000000	98.220559 
3407.000000	98.223237 
3406.000000	98.225438 
3405.000000	98.226676 
3404.000000	98.226605 
3403.000000	98.225459 
3402.000000	98.224032 
3401.000000	98.223186 
3400.000000	98.223354 
3399.000000	98.224456 
3398.000000	98.225995 
3397.000000	98.227393 
3396.000000	98.228506 
3395.000000	98.229698 
3394.000000	98.231275 
3393.000000	98.233046 
3392.000000	98.234477 
3391.000000	98.235241 
3390.000000	98.235461 
3389.000000	98.235557 
3388.000000	98.235937 
3387.000000	98.236736 
3386.000000	98.237822 
3385.000000	98.238859 
3384.000000	98.239488 
3383.000000	98.239609 
3382.000000	98.239481 
3381.000000	98.239492 
3380.000000	98.239789 
3379.000000	98.240181 
3378.000000	98.240381 
3377.000000	98.240311 
3376.000000	98.240190 
3375.000000	98.240316 
3374.000000	98.240756 
3373.000000	98.241256 
3372.000000	98.241475 
3371.000000	98.241346 
3370.000000	98.241131 
3369.000000	98.241169 
3368.000000	98.241574 
3367.000000	98.242212 
3366.000000	98.242819 
3365.000000	98.243172 
3364.000000	98.243117 
3363.000000	98.242562 
3362.000000	98.241518 
3361.000000	98.240216 
3360.000000	98.239157 
3359.000000	98.238905 
3358.000000	98.239650 
3357.000000	98.240917 
3356.000000	98.241938 
3355.000000	98.242490 
3354.000000	98.243095 
3353.000000	98.244263 
3352.000000	98.245747 
3351.000000	98.246854 
3350.000000	98.247255 
3349.000000	98.247051 
3348.000000	98.246401 
3347.000000	98.245567 
3346.000000	98.245027 
3345.000000	98.244860 
3344.000000	98.244205 
3343.000000	98.242157 
3342.000000	98.239050 
3341.000000	98.236300 
3340.000000	98.234946 
3339.000000	98.235101 
3338.000000	98.236833 
3337.000000	98.240369 
3336.000000	98.244896 
3335.000000	98.247951 
3334.000000	98.247363 
3333.000000	98.243333 
3332.000000	98.238069 
3331.000000	98.233488 
3330.000000	98.229638 
3329.000000	98.225834 
3328.000000	98.222455 
3327.000000	98.220644 
3326.000000	98.220457 
3325.000000	98.220343 
3324.000000	98.219139 
3323.000000	98.217756 
3322.000000	98.217888 
3321.000000	98.219664 
3320.000000	98.221594 
3319.000000	98.222757 
3318.000000	98.223875 
3317.000000	98.225834 
3316.000000	98.228138 
3315.000000	98.229405 
3314.000000	98.228829 
3313.000000	98.226732 
3312.000000	98.224175 
3311.000000	98.222427 
3310.000000	98.222344 
3309.000000	98.223638 
3308.000000	98.224856 
3307.000000	98.224663 
3306.000000	98.223220 
3305.000000	98.221976 
3304.000000	98.222098 
3303.000000	98.223336 
3302.000000	98.224473 
3301.000000	98.224712 
3300.000000	98.224543 
3299.000000	98.225186 
3298.000000	98.226987 
3297.000000	98.228512 
3296.000000	98.227679 
3295.000000	98.223931 
3294.000000	98.219036 
3293.000000	98.215492 
3292.000000	98.214103 
3291.000000	98.213722 
3290.000000	98.213093 
3289.000000	98.212642 
3288.000000	98.213980 
3287.000000	98.217995 
3286.000000	98.223786 
3285.000000	98.229131 
3284.000000	98.232138 
3283.000000	98.232420 
3282.000000	98.230867 
3281.000000	98.228545 
3280.000000	98.226144 
3279.000000	98.224352 
3278.000000	98.223933 
3277.000000	98.224883 
3276.000000	98.225860 
3275.000000	98.225229 
3274.000000	98.222805 
3273.000000	98.220150 
3272.000000	98.219035 
3271.000000	98.219969 
3270.000000	98.222065 
3269.000000	98.224096 
3268.000000	98.225417 
3267.000000	98.226072 
3266.000000	98.226415 
3265.000000	98.226567 
3264.000000	98.226228 
3263.000000	98.225172 
3262.000000	98.223803 
3261.000000	98.222949 
3260.000000	98.223082 
3259.000000	98.224004 
3258.000000	98.225303 
3257.000000	98.226721 
3256.000000	98.228016 
3255.000000	98.228893 
3254.000000	98.229386 
3253.000000	98.229990 
3252.000000	98.231121 
3251.000000	98.232595 
3250.000000	98.233812 
3249.000000	98.234453 
3248.000000	98.234719 
3247.000000	98.234979 
3246.000000	98.235379 
3245.000000	98.235798 
3244.000000	98.236095 
3243.000000	98.236319 
3242.000000	98.236691 
3241.000000	98.237404 
3240.000000	98.238446 
3239.000000	98.239631 
3238.000000	98.240743 
3237.000000	98.241703 
3236.000000	98.242563 
3235.000000	98.243368 
3234.000000	98.244125 
3233.000000	98.244919 
3232.000000	98.245957 
3231.000000	98.247360 
3230.000000	98.248939 
3229.000000	98.250217 
3228.000000	98.250867 
3227.000000	98.250896 
3226.000000	98.250837 
3225.000000	98.251303 
3224.000000	98.252494 
3223.000000	98.254136 
3222.000000	98.255851 
3221.000000	98.257510 
3220.000000	98.259163 
3219.000000	98.260817 
3218.000000	98.262377 
3217.000000	98.263706 
3216.000000	98.264777 
3215.000000	98.265723 
3214.000000	98.266691 
3213.000000	98.267656 
3212.000000	98.268545 
3211.000000	98.269617 
3210.000000	98.271440 
3209.000000	98.274252 
3208.000000	98.277465 
3207.000000	98.280166 
3206.000000	98.281970 
3205.000000	98.282992 
3204.000000	98.283151 
3203.000000	98.282253 
3202.000000	98.280787 
3201.000000	98.279692 
3200.000000	98.279150 
3199.000000	98.278420 
3198.000000	98.277347 
3197.000000	98.277167 
3196.000000	98.279048 
3195.000000	98.282394 
3194.000000	98.285343 
3193.000000	98.286766 
3192.000000	98.286852 
3191.000000	98.286027 
3190.000000	98.284316 
3189.000000	98.282118 
3188.000000	98.280650 
3187.000000	98.280949 
3186.000000	98.282895 
3185.000000	98.285287 
3184.000000	98.286891 
3183.000000	98.287101 
3182.000000	98.286020 
3181.000000	98.284312 
3180.000000	98.282672 
3179.000000	98.281406 
3178.000000	98.280602 
3177.000000	98.280487 
3176.000000	98.281257 
3175.000000	98.282557 
3174.000000	98.283492 
3173.000000	98.283230 
3172.000000	98.281376 
3171.000000	98.277923 
3170.000000	98.273385 
3169.000000	98.269226 
3168.000000	98.267328 
3167.000000	98.268532 
3166.000000	98.271951 
3165.000000	98.275636 
3164.000000	98.278115 
3163.000000	98.279063 
3162.000000	98.278921 
3161.000000	98.278459 
3160.000000	98.278428 
3159.000000	98.279005 
3158.000000	98.279401 
3157.000000	98.278514 
3156.000000	98.276227 
3155.000000	98.273780 
3154.000000	98.272516 
3153.000000	98.272465 
3152.000000	98.272616 
3151.000000	98.272301 
3150.000000	98.271747 
3149.000000	98.271257 
3148.000000	98.270559 
3147.000000	98.269274 
3146.000000	98.267470 
3145.000000	98.265344 
3144.000000	98.262807 
3143.000000	98.259934 
3142.000000	98.257497 
3141.000000	98.256328 
3140.000000	98.256190 
3139.000000	98.255775 
3138.000000	98.253975 
3137.000000	98.250903 
3136.000000	98.247595 
3135.000000	98.245078 
3134.000000	98.243868 
3133.000000	98.244010 
3132.000000	98.244948 
3131.000000	98.245494 
3130.000000	98.244476 
3129.000000	98.241628 
3128.000000	98.237830 
3127.000000	98.234384 
3126.000000	98.231885 
3125.000000	98.229857 
3124.000000	98.227391 
3123.000000	98.224129 
3122.000000	98.220609 
3121.000000	98.217613 
3120.000000	98.215319 
3119.000000	98.213291 
3118.000000	98.211077 
3117.000000	98.208437 
3116.000000	98.205065 
3115.000000	98.200603 
3114.000000	98.195152 
3113.000000	98.189491 
3112.000000	98.184478 
3111.000000	98.180420 
3110.000000	98.177126 
3109.000000	98.174269 
3108.000000	98.171471 
3107.000000	98.168291 
3106.000000	98.164499 
3105.000000	98.160462 
3104.000000	98.157106 
3103.000000	98.155239 
3102.000000	98.154800 
3101.000000	98.154447 
3100.000000	98.152398 
3099.000000	98.147960 
3098.000000	98.141971 
3097.000000	98.135945 
3096.000000	98.130634 
3095.000000	98.125919 
3094.000000	98.121686 
3093.000000	98.118140 
3092.000000	98.115223 
3091.000000	98.112189 
3090.000000	98.108147 
3089.000000	98.103061 
3088.000000	98.097977 
3087.000000	98.094267 
3086.000000	98.092524 
3085.000000	98.091926 
3084.000000	98.090500 
3083.000000	98.086417 
3082.000000	98.079477 
3081.000000	98.071121 
3080.000000	98.062812 
3079.000000	98.054980 
3078.000000	98.048232 
3077.000000	98.044398 
3076.000000	98.044745 
3075.000000	98.047311 
3074.000000	98.047697 
3073.000000	98.043697 
3072.000000	98.038056 
3071.000000	98.035555 
3070.000000	98.037297 
3069.000000	98.039067 
3068.000000	98.036071 
3067.000000	98.028429 
3066.000000	98.020600 
3065.000000	98.015396 
3064.000000	98.010291 
3063.000000	98.000745 
3062.000000	97.986349 
3061.000000	97.972184 
3060.000000	97.964362 
3059.000000	97.965289 
3058.000000	97.973185 
3057.000000	97.984437 
3056.000000	97.995708 
3055.000000	98.004768 
3054.000000	98.010230 
3053.000000	98.011548 
3052.000000	98.009301 
3051.000000	98.005351 
3050.000000	98.001752 
3049.000000	97.998561 
3048.000000	97.993236 
3047.000000	97.983296 
3046.000000	97.969870 
3045.000000	97.957540 
3044.000000	97.949688 
3043.000000	97.944949 
3042.000000	97.939665 
3041.000000	97.932720 
3040.000000	97.926152 
3039.000000	97.920624 
3038.000000	97.912795 
3037.000000	97.898618 
3036.000000	97.878036 
3035.000000	97.855008 
3034.000000	97.833442 
3033.000000	97.814677 
3032.000000	97.798878 
3031.000000	97.787030 
3030.000000	97.780328 
3029.000000	97.777885 
3028.000000	97.775976 
3027.000000	97.770101 
3026.000000	97.758451 
3025.000000	97.743806 
3024.000000	97.731908 
3023.000000	97.727350 
3022.000000	97.730150 
3021.000000	97.735477 
3020.000000	97.736747 
3019.000000	97.729985 
3018.000000	97.716608 
3017.000000	97.702735 
3016.000000	97.694745 
3015.000000	97.693772 
3014.000000	97.695281 
3013.000000	97.693638 
3012.000000	97.687355 
3011.000000	97.679335 
3010.000000	97.671770 
3009.000000	97.663389 
3008.000000	97.653260 
3007.000000	97.645052 
3006.000000	97.643921 
3005.000000	97.649122 
3004.000000	97.653099 
3003.000000	97.649259 
3002.000000	97.638631 
3001.000000	97.627676 
3000.000000	97.621312 
2999.000000	97.619611 
2998.000000	97.619746 
2997.000000	97.618772 
2996.000000	97.615218 
2995.000000	97.609944 
2994.000000	97.605914 
2993.000000	97.605673 
2992.000000	97.608695 
2991.000000	97.611990 
2990.000000	97.613099 
2989.000000	97.611259 
2988.000000	97.606038 
2987.000000	97.597177 
2986.000000	97.586900 
2985.000000	97.580220 
2984.000000	97.580475 
2983.000000	97.584880 
2982.000000	97.586500 
2981.000000	97.580698 
2980.000000	97.568266 
2979.000000	97.552575 
2978.000000	97.535821 
2977.000000	97.518135 
2976.000000	97.496926 
2975.000000	97.464965 
2974.000000	97.412815 
2973.000000	97.339412 
2972.000000	97.261854 
2971.000000	97.209076 
2970.000000	97.201424 
2969.000000	97.237536 
2968.000000	97.298495 
2967.000000	97.362635 
2966.000000	97.416935 
2965.000000	97.456452 
2964.000000	97.479871 
2963.000000	97.488772 
2962.000000	97.488251 
2961.000000	97.484804 
2960.000000	97.483037 
2959.000000	97.484744 
2958.000000	97.489876 
2957.000000	97.497381 
2956.000000	97.505577 
2955.000000	97.512692 
2954.000000	97.517254 
2953.000000	97.518641 
2952.000000	97.518526 
2951.000000	97.521299 
2950.000000	97.530766 
2949.000000	97.545423 
2948.000000	97.558879 
2947.000000	97.566352 
2946.000000	97.569590 
2945.000000	97.574013 
2944.000000	97.582558 
2943.000000	97.593943 
2942.000000	97.605730 
2941.000000	97.616637 
2940.000000	97.626194 
2939.000000	97.634438 
2938.000000	97.642306 
2937.000000	97.650702 
2936.000000	97.658871 
2935.000000	97.665100 
2934.000000	97.669130 
2933.000000	97.672413 
2932.000000	97.675975 
2931.000000	97.679713 
2930.000000	97.683977 
2929.000000	97.689585 
2928.000000	97.695336 
2927.000000	97.697522 
2926.000000	97.693762 
2925.000000	97.686037 
2924.000000	97.679080 
2923.000000	97.676405 
2922.000000	97.677846 
2921.000000	97.681175 
2920.000000	97.685399 
2919.000000	97.692133 
2918.000000	97.704153 
2917.000000	97.722584 
2916.000000	97.745181 
2915.000000	97.767310 
2914.000000	97.784703 
2913.000000	97.795181 
2912.000000	97.798873 
2911.000000	97.798327 
2910.000000	97.798523 
2909.000000	97.804758 
2908.000000	97.818598 
2907.000000	97.836203 
2906.000000	97.851559 
2905.000000	97.862302 
2904.000000	97.871321 
2903.000000	97.882609 
2902.000000	97.895694 
2901.000000	97.906868 
2900.000000	97.911631 
2899.000000	97.911123 
2898.000000	97.911279 
2897.000000	97.917562 
2896.000000	97.930409 
2895.000000	97.946095 
2894.000000	97.961112 
2893.000000	97.974728 
2892.000000	97.987605 
2891.000000	97.999661 
2890.000000	98.010042 
2889.000000	98.017915 
2888.000000	98.022184 
2887.000000	98.021650 
2886.000000	98.017253 
2885.000000	98.013615 
2884.000000	98.015988 
2883.000000	98.024824 
2882.000000	98.034630 
2881.000000	98.039204 
2880.000000	98.037203 
2879.000000	98.032277 
2878.000000	98.028890 
2877.000000	98.029033 
2876.000000	98.032203 
2875.000000	98.036810 
2874.000000	98.041260 
2873.000000	98.044759 
2872.000000	98.047723 
2871.000000	98.051249 
2870.000000	98.056212 
2869.000000	98.063025 
2868.000000	98.071698 
2867.000000	98.081256 
2866.000000	98.089544 
2865.000000	98.094931 
2864.000000	98.098174 
2863.000000	98.101302 
2862.000000	98.104705 
2861.000000	98.106879 
2860.000000	98.107255 
2859.000000	98.107247 
2858.000000	98.107644 
2857.000000	98.107047 
2856.000000	98.104608 
2855.000000	98.102880 
2854.000000	98.105596 
2853.000000	98.113054 
2852.000000	98.121656 
2851.000000	98.127934 
2850.000000	98.131807 
2849.000000	98.135634 
2848.000000	98.141405 
2847.000000	98.149228 
2846.000000	98.157509 
2845.000000	98.164194 
2844.000000	98.168519 
2843.000000	98.171731 
2842.000000	98.175549 
2841.000000	98.179909 
2840.000000	98.183287 
2839.000000	98.185520 
2838.000000	98.188879 
2837.000000	98.195314 
2836.000000	98.203492 
2835.000000	98.209931 
2834.000000	98.212966 
2833.000000	98.214211 
2832.000000	98.215936 
2831.000000	98.218275 
2830.000000	98.220109 
2829.000000	98.221479 
2828.000000	98.223843 
2827.000000	98.228297 
2826.000000	98.234517 
2825.000000	98.241388 
2824.000000	98.247823 
2823.000000	98.252743 
2822.000000	98.255081 
2821.000000	98.254665 
2820.000000	98.252817 
2819.000000	98.251515 
2818.000000	98.251804 
2817.000000	98.253559 
2816.000000	98.256456 
2815.000000	98.260409 
2814.000000	98.265001 
2813.000000	98.269176 
2812.000000	98.272032 
2811.000000	98.273602 
2810.000000	98.274557 
2809.000000	98.275402 
2808.000000	98.276299 
2807.000000	98.277467 
2806.000000	98.279182 
2805.000000	98.281361 
2804.000000	98.283552 
2803.000000	98.285476 
2802.000000	98.287316 
2801.000000	98.289292 
2800.000000	98.291237 
2799.000000	98.292848 
2798.000000	98.294125 
2797.000000	98.295263 
2796.000000	98.296179 
2795.000000	98.296462 
2794.000000	98.295959 
2793.000000	98.295380 
2792.000000	98.296093 
2791.000000	98.299037 
2790.000000	98.303846 
2789.000000	98.308746 
2788.000000	98.311944 
2787.000000	98.313095 
2786.000000	98.313096 
2785.000000	98.312804 
2784.000000	98.312310 
2783.000000	98.311754 
2782.000000	98.311923 
2781.000000	98.313380 
2780.000000	98.315512 
2779.000000	98.317159 
2778.000000	98.318049 
2777.000000	98.318873 
2776.000000	98.320012 
2775.000000	98.320937 
2774.000000	98.321154 
2773.000000	98.321014 
2772.000000	98.321210 
2771.000000	98.322041 
2770.000000	98.323596 
2769.000000	98.326185 
2768.000000	98.330068 
2767.000000	98.334924 
2766.000000	98.339953 
2765.000000	98.344461 
2764.000000	98.348084 
2763.000000	98.350532 
2762.000000	98.351434 
2761.000000	98.350635 
2760.000000	98.348705 
2759.000000	98.347052 
2758.000000	98.347063 
2757.000000	98.348861 
2756.000000	98.350968 
2755.000000	98.351580 
2754.000000	98.350301 
2753.000000	98.348512 
2752.000000	98.347957 
2751.000000	98.349129 
2750.000000	98.351220 
2749.000000	98.353303 
2748.000000	98.355116 
2747.000000	98.356658 
2746.000000	98.357564 
2745.000000	98.357452 
2744.000000	98.356782 
2743.000000	98.356753 
2742.000000	98.358123 
2741.000000	98.360451 
2740.000000	98.362654 
2739.000000	98.364020 
2738.000000	98.364380 
2737.000000	98.363768 
2736.000000	98.362559 
2735.000000	98.361850 
2734.000000	98.362921 
2733.000000	98.366097 
2732.000000	98.370527 
2731.000000	98.374942 
2730.000000	98.378423 
2729.000000	98.380448 
2728.000000	98.380765 
2727.000000	98.379637 
2726.000000	98.377991 
2725.000000	98.376883 
2724.000000	98.376776 
2723.000000	98.377459 
2722.000000	98.378415 
2721.000000	98.379158 
2720.000000	98.379488 
2719.000000	98.379659 
2718.000000	98.380248 
2717.000000	98.381609 
2716.000000	98.383416 
2715.000000	98.384856 
2714.000000	98.385395 
2713.000000	98.385150 
2712.000000	98.384594 
2711.000000	98.384114 
2710.000000	98.383893 
2709.000000	98.384049 
2708.000000	98.384674 
2707.000000	98.385756 
2706.000000	98.387152 
2705.000000	98.388619 
2704.000000	98.389822 
2703.000000	98.390441 
2702.000000	98.390373 
2701.000000	98.389869 
2700.000000	98.389457 
2699.000000	98.389650 
2698.000000	98.390612 
2697.000000	98.391942 
2696.000000	98.392722 
2695.000000	98.392059 
2694.000000	98.389724 
2693.000000	98.386463 
2692.000000	98.383714 
2691.000000	98.382562 
2690.000000	98.383061 
2689.000000	98.384376 
2688.000000	98.385657 
2687.000000	98.386690 
2686.000000	98.387569 
2685.000000	98.388146 
2684.000000	98.388172 
2683.000000	98.387750 
2682.000000	98.387240 
2681.000000	98.386830 
2680.000000	98.386445 
2679.000000	98.385995 
2678.000000	98.385412 
2677.000000	98.384495 
2676.000000	98.383163 
2675.000000	98.381848 
2674.000000	98.381155 
2673.000000	98.381028 
2672.000000	98.380632 
2671.000000	98.379285 
2670.000000	98.377209 
2669.000000	98.375172 
2668.000000	98.373639 
2667.000000	98.372506 
2666.000000	98.371379 
2665.000000	98.369850 
2664.000000	98.367729 
2663.000000	98.365358 
2662.000000	98.363585 
2661.000000	98.362999 
2660.000000	98.363253 
2659.000000	98.363324 
2658.000000	98.362539 
2657.000000	98.361079 
2656.000000	98.359530 
2655.000000	98.358285 
2654.000000	98.357430 
2653.000000	98.356939 
2652.000000	98.356675 
2651.000000	98.356286 
2650.000000	98.355369 
2649.000000	98.353800 
2648.000000	98.351914 
2647.000000	98.350425 
2646.000000	98.350065 
2645.000000	98.351099 
2644.000000	98.352870 
2643.000000	98.353898 
2642.000000	98.353020 
2641.000000	98.350365 
2640.000000	98.347506 
2639.000000	98.346023 
2638.000000	98.345867 
2637.000000	98.345426 
2636.000000	98.343290 
2635.000000	98.339858 
2634.000000	98.336944 
2633.000000	98.335783 
2632.000000	98.335897 
2631.000000	98.336030 
2630.000000	98.335874 
2629.000000	98.336425 
2628.000000	98.338726 
2627.000000	98.342671 
2626.000000	98.346965 
2625.000000	98.350099 
2624.000000	98.351383 
2623.000000	98.350984 
2622.000000	98.349185 
2621.000000	98.346138 
2620.000000	98.342552 
2619.000000	98.339944 
2618.000000	98.339292 
2617.000000	98.339564 
2616.000000	98.338666 
2615.000000	98.335915 
2614.000000	98.332703 
2613.000000	98.330555 
2612.000000	98.329503 
2611.000000	98.328876 
2610.000000	98.328692 
2609.000000	98.329501 
2608.000000	98.331536 
2607.000000	98.334595 
2606.000000	98.338146 
2605.000000	98.341025 
2604.000000	98.341860 
2603.000000	98.340664 
2602.000000	98.339464 
2601.000000	98.340180 
2600.000000	98.341995 
2599.000000	98.342039 
2598.000000	98.338765 
2597.000000	98.333441 
2596.000000	98.328571 
2595.000000	98.325530 
2594.000000	98.324303 
2593.000000	98.324718 
2592.000000	98.326754 
2591.000000	98.329778 
2590.000000	98.332337 
2589.000000	98.333191 
2588.000000	98.332272 
2587.000000	98.330426 
2586.000000	98.328593 
2585.000000	98.327427 
2584.000000	98.327365 
2583.000000	98.328428 
2582.000000	98.330007 
2581.000000	98.331494 
2580.000000	98.333201 
2579.000000	98.335950 
2578.000000	98.339428 
2577.000000	98.341589 
2576.000000	98.340459 
2575.000000	98.335973 
2574.000000	98.329771 
2573.000000	98.323724 
2572.000000	98.319431 
2571.000000	98.318523 
2570.000000	98.321712 
2569.000000	98.327182 
2568.000000	98.331496 
2567.000000	98.332915 
2566.000000	98.332560 
2565.000000	98.332296 
2564.000000	98.332711 
2563.000000	98.333543 
2562.000000	98.334655 
2561.000000	98.335758 
2560.000000	98.336246 
2559.000000	98.336118 
2558.000000	98.336403 
2557.000000	98.338170 
2556.000000	98.341714 
2555.000000	98.346616 
2554.000000	98.351652 
2553.000000	98.354929 
2552.000000	98.355548 
2551.000000	98.355086 
2550.000000	98.355891 
2549.000000	98.358029 
2548.000000	98.359822 
2547.000000	98.361144 
2546.000000	98.363484 
2545.000000	98.366530 
2544.000000	98.367709 
2543.000000	98.365934 
2542.000000	98.362917 
2541.000000	98.359740 
2540.000000	98.355004 
2539.000000	98.348127 
2538.000000	98.341942 
2537.000000	98.339787 
2536.000000	98.342048 
2535.000000	98.347277 
2534.000000	98.354659 
2533.000000	98.363323 
2532.000000	98.371291 
2531.000000	98.377440 
2530.000000	98.382537 
2529.000000	98.386868 
2528.000000	98.388668 
2527.000000	98.386641 
2526.000000	98.382577 
2525.000000	98.380036 
2524.000000	98.380996 
2523.000000	98.384932 
2522.000000	98.390019 
2521.000000	98.393986 
2520.000000	98.395033 
2519.000000	98.393250 
2518.000000	98.390844 
2517.000000	98.390003 
2516.000000	98.390799 
2515.000000	98.391967 
2514.000000	98.392821 
2513.000000	98.393604 
2512.000000	98.394702 
2511.000000	98.396444 
2510.000000	98.399009 
2509.000000	98.401681 
2508.000000	98.402820 
2507.000000	98.401511 
2506.000000	98.398633 
2505.000000	98.395989 
2504.000000	98.394630 
2503.000000	98.394534 
2502.000000	98.395325 
2501.000000	98.396499 
2500.000000	98.397441 
2499.000000	98.397942 
2498.000000	98.398419 
2497.000000	98.399226 
2496.000000	98.400095 
2495.000000	98.400661 
2494.000000	98.401067 
2493.000000	98.401591 
2492.000000	98.401957 
2491.000000	98.401529 
2490.000000	98.400147 
2489.000000	98.398335 
2488.000000	98.396803 
2487.000000	98.395856 
2486.000000	98.395461 
2485.000000	98.395436 
2484.000000	98.395468 
2483.000000	98.395241 
2482.000000	98.394754 
2481.000000	98.394323 
2480.000000	98.394177 
2479.000000	98.394200 
2478.000000	98.394164 
2477.000000	98.393875 
2476.000000	98.393043 
2475.000000	98.391427 
2474.000000	98.389470 
2473.000000	98.388348 
2472.000000	98.388775 
2471.000000	98.390149 
2470.000000	98.391115 
2469.000000	98.391235 
2468.000000	98.391273 
2467.000000	98.391740 
2466.000000	98.391857 
2465.000000	98.390456 
2464.000000	98.387457 
2463.000000	98.384104 
2462.000000	98.381644 
2461.000000	98.380383 
2460.000000	98.379949 
2459.000000	98.380038 
2458.000000	98.380573 
2457.000000	98.381237 
2456.000000	98.381317 
2455.000000	98.380302 
2454.000000	98.378437 
2453.000000	98.376452 
2452.000000	98.374938 
2451.000000	98.374257 
2450.000000	98.374427 
2449.000000	98.374384 
2448.000000	98.372087 
2447.000000	98.366806 
2446.000000	98.361335 
2445.000000	98.360131 
2444.000000	98.364841 
2443.000000	98.372796 
2442.000000	98.380063 
2441.000000	98.385371 
2440.000000	98.389759 
2439.000000	98.393592 
2438.000000	98.395525 
2437.000000	98.394364 
2436.000000	98.391081 
2435.000000	98.388412 
2434.000000	98.388445 
2433.000000	98.390795 
2432.000000	98.392968 
2431.000000	98.392569 
2430.000000	98.389102 
2429.000000	98.383966 
2428.000000	98.379134 
2427.000000	98.375727 
2426.000000	98.373021 
2425.000000	98.368605 
2424.000000	98.361260 
2423.000000	98.354966 
2422.000000	98.356871 
2421.000000	98.369465 
2420.000000	98.387393 
2419.000000	98.402480 
2418.000000	98.410749 
2417.000000	98.413663 
2416.000000	98.413481 
2415.000000	98.410673 
2414.000000	98.406281 
2413.000000	98.402209 
2412.000000	98.397780 
2411.000000	98.390083 
2410.000000	98.379589 
2409.000000	98.372282 
2408.000000	98.373993 
2407.000000	98.384411 
2406.000000	98.398065 
2405.000000	98.409116 
2404.000000	98.413863 
2403.000000	98.411324 
2402.000000	98.404507 
2401.000000	98.399931 
2400.000000	98.402658 
2399.000000	98.410971 
2398.000000	98.417478 
2397.000000	98.415917 
2396.000000	98.406591 
2395.000000	98.395878 
2394.000000	98.390981 
2393.000000	98.393988 
2392.000000	98.399304 
2391.000000	98.396997 
2390.000000	98.380224 
2389.000000	98.350062 
2388.000000	98.313510 
2387.000000	98.277238 
2386.000000	98.243430 
2385.000000	98.211737 
2384.000000	98.183991 
2383.000000	98.166942 
2382.000000	98.171263 
2381.000000	98.206061 
2380.000000	98.272665 
2379.000000	98.361560 
2378.000000	98.453871 
2377.000000	98.526940 
2376.000000	98.560459 
2375.000000	98.543359 
2374.000000	98.481512 
2373.000000	98.397930 
2372.000000	98.318570 
2371.000000	98.255571 
2370.000000	98.208781 
2369.000000	98.178578 
2368.000000	98.167563 
2367.000000	98.171521 
2366.000000	98.180411 
2365.000000	98.189110 
2364.000000	98.197791 
2363.000000	98.201633 
2362.000000	98.192459 
2361.000000	98.168574 
2360.000000	98.133990 
2359.000000	98.098395 
2358.000000	98.080028 
2357.000000	98.092996 
2356.000000	98.131646 
2355.000000	98.173935 
2354.000000	98.209581 
2353.000000	98.233235 
2352.000000	98.232572 
2351.000000	98.202321 
2350.000000	98.157331 
2349.000000	98.123059 
2348.000000	98.111460 
2347.000000	98.115270 
2346.000000	98.114455 
2345.000000	98.096058 
2344.000000	98.070058 
2343.000000	98.052617 
2342.000000	98.057208 
2341.000000	98.081685 
2340.000000	98.106961 
2339.000000	98.113072 
2338.000000	98.098747 
2337.000000	98.080708 
2336.000000	98.070501 
2335.000000	98.066972 
2334.000000	98.063502 
2333.000000	98.058189 
2332.000000	98.045551 
2331.000000	98.023726 
2330.000000	97.991958 
2329.000000	97.958539 
2328.000000	97.924490 
2327.000000	97.894307 
2326.000000	97.873743 
2325.000000	97.868797 
2324.000000	97.876681 
2323.000000	97.887607 
2322.000000	97.895811 
2321.000000	97.901009 
2320.000000	97.902889 
2319.000000	97.903760 
2318.000000	97.906674 
2317.000000	97.918684 
2316.000000	97.934919 
2315.000000	97.947133 
2314.000000	97.941920 
2313.000000	97.921520 
2312.000000	97.892766 
2311.000000	97.870562 
2310.000000	97.858628 
2309.000000	97.856191 
2308.000000	97.854476 
2307.000000	97.853893 
2306.000000	97.855126 
2305.000000	97.855586 
2304.000000	97.841998 
2303.000000	97.810893 
2302.000000	97.771655 
2301.000000	97.744105 
2300.000000	97.736199 
2299.000000	97.748209 
2298.000000	97.770632 
2297.000000	97.799551 
2296.000000	97.829705 
2295.000000	97.859044 
2294.000000	97.884192 
2293.000000	97.904850 
2292.000000	97.920193 
2291.000000	97.934257 
2290.000000	97.953221 
2289.000000	97.977112 
2288.000000	97.997156 
2287.000000	98.006233 
2286.000000	98.011182 
2285.000000	98.025176 
2284.000000	98.053168 
2283.000000	98.086074 
2282.000000	98.113165 
2281.000000	98.131799 
2280.000000	98.146928 
2279.000000	98.162643 
2278.000000	98.178064 
2277.000000	98.188429 
2276.000000	98.189628 
2275.000000	98.184119 
2274.000000	98.179600 
2273.000000	98.180235 
2272.000000	98.179952 
2271.000000	98.171858 
2270.000000	98.160015 
2269.000000	98.155580 
2268.000000	98.161663 
2267.000000	98.170759 
2266.000000	98.177184 
2265.000000	98.184879 
2264.000000	98.199346 
2263.000000	98.218265 
2262.000000	98.233821 
2261.000000	98.240718 
2260.000000	98.239808 
2259.000000	98.235566 
2258.000000	98.233274 
2257.000000	98.236436 
2256.000000	98.245094 
2255.000000	98.255883 
2254.000000	98.264516 
2253.000000	98.269093 
2252.000000	98.270788 
2251.000000	98.271843 
2250.000000	98.272769 
2249.000000	98.272700 
2248.000000	98.271807 
2247.000000	98.273202 
2246.000000	98.279841 
2245.000000	98.291049 
2244.000000	98.302496 
2243.000000	98.310266 
2242.000000	98.313904 
2241.000000	98.315025 
2240.000000	98.315231 
2239.000000	98.315817 
2238.000000	98.318122 
2237.000000	98.322311 
2236.000000	98.326471 
2235.000000	98.328568 
2234.000000	98.329008 
2233.000000	98.330120 
2232.000000	98.332956 
2231.000000	98.336276 
2230.000000	98.338698 
2229.000000	98.340085 
2228.000000	98.340451 
2227.000000	98.339679 
2226.000000	98.338967 
2225.000000	98.340641 
2224.000000	98.345290 
2223.000000	98.350697 
2222.000000	98.354730 
2221.000000	98.358183 
2220.000000	98.362927 
2219.000000	98.368081 
2218.000000	98.370318 
2217.000000	98.367966 
2216.000000	98.362468 
2215.000000	98.356740 
2214.000000	98.352887 
2213.000000	98.351490 
2212.000000	98.352403 
2211.000000	98.355220 
2210.000000	98.359209 
2209.000000	98.363222 
2208.000000	98.365889 
2207.000000	98.366252 
2206.000000	98.364124 
2205.000000	98.360166 
2204.000000	98.355367 
2203.000000	98.350021 
2202.000000	98.344038 
2201.000000	98.337930 
2200.000000	98.333099 
2199.000000	98.330975 
2198.000000	98.331245 
2197.000000	98.331924 
2196.000000	98.331508 
2195.000000	98.330518 
2194.000000	98.330418 
2193.000000	98.331337 
2192.000000	98.331621 
2191.000000	98.329926 
2190.000000	98.326837 
2189.000000	98.324289 
2188.000000	98.323524 
2187.000000	98.324174 
2186.000000	98.324987 
2185.000000	98.325150 
2184.000000	98.324917 
2183.000000	98.325106 
2182.000000	98.326155 
2181.000000	98.327454 
2180.000000	98.327423 
2179.000000	98.324646 
2178.000000	98.319473 
2177.000000	98.314700 
2176.000000	98.313624 
2175.000000	98.317253 
2174.000000	98.323291 
2173.000000	98.327941 
2172.000000	98.329254 
2171.000000	98.328103 
2170.000000	98.326255 
2169.000000	98.323985 
2168.000000	98.320612 
2167.000000	98.317494 
2166.000000	98.318367 
2165.000000	98.324975 
2164.000000	98.333489 
2163.000000	98.337367 
2162.000000	98.334435 
2161.000000	98.330043 
2160.000000	98.332750 
2159.000000	98.346544 
2158.000000	98.367432 
2157.000000	98.385483 
2156.000000	98.393583 
2155.000000	98.392632 
2154.000000	98.389721 
2153.000000	98.390684 
2152.000000	98.394651 
2151.000000	98.397717 
2150.000000	98.399700 
2149.000000	98.404343 
2148.000000	98.413583 
2147.000000	98.424834 
2146.000000	98.433931 
2145.000000	98.437958 
2144.000000	98.435562 
2143.000000	98.427430 
2142.000000	98.417122 
2141.000000	98.408500 
2140.000000	98.401631 
2139.000000	98.393867 
2138.000000	98.385149 
2137.000000	98.379777 
2136.000000	98.381874 
2135.000000	98.390436 
2134.000000	98.399457 
2133.000000	98.402234 
2132.000000	98.396487 
2131.000000	98.386310 
2130.000000	98.378907 
2129.000000	98.377642 
2128.000000	98.378547 
2127.000000	98.375614 
2126.000000	98.368829 
2125.000000	98.364350 
2124.000000	98.366646 
2123.000000	98.373442 
2122.000000	98.378947 
2121.000000	98.379907 
2120.000000	98.376733 
2119.000000	98.370537 
2118.000000	98.361559 
2117.000000	98.350859 
2116.000000	98.341677 
2115.000000	98.337245 
2114.000000	98.338325 
2113.000000	98.341818 
2112.000000	98.342436 
2111.000000	98.337781 
2110.000000	98.330838 
2109.000000	98.327392 
2108.000000	98.330776 
2107.000000	98.339524 
2106.000000	98.349142 
2105.000000	98.355314 
2104.000000	98.355983 
2103.000000	98.351649 
2102.000000	98.345140 
2101.000000	98.340760 
2100.000000	98.341709 
2099.000000	98.347724 
2098.000000	98.355045 
2097.000000	98.359580 
2096.000000	98.360480 
2095.000000	98.359739 
2094.000000	98.359451 
2093.000000	98.360512 
2092.000000	98.363629 
2091.000000	98.369518 
2090.000000	98.376764 
2089.000000	98.381202 
2088.000000	98.379702 
2087.000000	98.373407 
2086.000000	98.365954 
2085.000000	98.359301 
2084.000000	98.353231 
2083.000000	98.348525 
2082.000000	98.347268 
2081.000000	98.349554 
2080.000000	98.352163 
2079.000000	98.351619 
2078.000000	98.347467 
2077.000000	98.341639 
2076.000000	98.336186 
2075.000000	98.332700 
2074.000000	98.332342 
2073.000000	98.334560 
2072.000000	98.336845 
2071.000000	98.337493 
2070.000000	98.337367 
2069.000000	98.337996 
2068.000000	98.339560 
2067.000000	98.341743 
2066.000000	98.344758 
2065.000000	98.347931 
2064.000000	98.349373 
2063.000000	98.348817 
2062.000000	98.348642 
2061.000000	98.350566 
2060.000000	98.352691 
2059.000000	98.351640 
2058.000000	98.346737 
2057.000000	98.340797 
2056.000000	98.337459 
2055.000000	98.338339 
2054.000000	98.342251 
2053.000000	98.345857 
2052.000000	98.346041 
2051.000000	98.342431 
2050.000000	98.337418 
2049.000000	98.333515 
2048.000000	98.331172 
2047.000000	98.329804 
2046.000000	98.329432 
2045.000000	98.329792 
2044.000000	98.328931 
2043.000000	98.324758 
2042.000000	98.317605 
2041.000000	98.310216 
2040.000000	98.304805 
2039.000000	98.301819 
2038.000000	98.301897 
2037.000000	98.306074 
2036.000000	98.313307 
2035.000000	98.320043 
2034.000000	98.323304 
2033.000000	98.323034 
2032.000000	98.321180 
2031.000000	98.319895 
2030.000000	98.320584 
2029.000000	98.323665 
2028.000000	98.328076 
2027.000000	98.331342 
2026.000000	98.331205 
2025.000000	98.327401 
2024.000000	98.321887 
2023.000000	98.317612 
2022.000000	98.316077 
2021.000000	98.316447 
2020.000000	98.316478 
2019.000000	98.314959 
2018.000000	98.312743 
2017.000000	98.311136 
2016.000000	98.310069 
2015.000000	98.308765 
2014.000000	98.307239 
2013.000000	98.306003 
2012.000000	98.305118 
2011.000000	98.304346 
2010.000000	98.303411 
2009.000000	98.301381 
2008.000000	98.297075 
2007.000000	98.291453 
2006.000000	98.288252 
2005.000000	98.290113 
2004.000000	98.295756 
2003.000000	98.302092 
2002.000000	98.308114 
2001.000000	98.314100 
2000.000000	98.318306 
1999.000000	98.317888 
1998.000000	98.312559 
1997.000000	98.305064 
1996.000000	98.298668 
1995.000000	98.295115 
1994.000000	98.294889 
1993.000000	98.297020 
1992.000000	98.298598 
1991.000000	98.297481 
1990.000000	98.295576 
1989.000000	98.296376 
1988.000000	98.299444 
1987.000000	98.300039 
1986.000000	98.295022 
1985.000000	98.286726 
1984.000000	98.280240 
1983.000000	98.277966 
1982.000000	98.278986 
1981.000000	98.282188 
1980.000000	98.287851 
1979.000000	98.295885 
1978.000000	98.304652 
1977.000000	98.311705 
1976.000000	98.315064 
1975.000000	98.314506 
1974.000000	98.312248 
1973.000000	98.311649 
1972.000000	98.313907 
1971.000000	98.317063 
1970.000000	98.318732 
1969.000000	98.319046 
1968.000000	98.320037 
1967.000000	98.322723 
1966.000000	98.326166 
1965.000000	98.329061 
1964.000000	98.330947 
1963.000000	98.331741 
1962.000000	98.331449 
1961.000000	98.330682 
1960.000000	98.330501 
1959.000000	98.331474 
1958.000000	98.333304 
1957.000000	98.335429 
1956.000000	98.337492 
1955.000000	98.339328 
1954.000000	98.340851 
1953.000000	98.342103 
1952.000000	98.343333 
1951.000000	98.344778 
1950.000000	98.346412 
1949.000000	98.348089 
1948.000000	98.349692 
1947.000000	98.351218 
1946.000000	98.352714 
1945.000000	98.354220 
1944.000000	98.355759 
1943.000000	98.357322 
1942.000000	98.358862 
1941.000000	98.360316 
1940.000000	98.361655 
1939.000000	98.362888 
1938.000000	98.364037 
1937.000000	98.365103 
1936.000000	98.366080 
1935.000000	98.366996 
1934.000000	98.367924 
1933.000000	98.368952 
1932.000000	98.370122 
1931.000000	98.371419 
1930.000000	98.372786 
1929.000000	98.374181 
1928.000000	98.375600 
1927.000000	98.377078 
1926.000000	98.378637 
1925.000000	98.380256 
1924.000000	98.381885 
1923.000000	98.383495 
1922.000000	98.385100 
1921.000000	98.386739 
1920.000000	98.388428 
1919.000000	98.390151 
1918.000000	98.391880 
1917.000000	98.393577 
1916.000000	98.395209 
1915.000000	98.396765 
1914.000000	98.398270 
1913.000000	98.399766 
1912.000000	98.401294 
1911.000000	98.402882 
1910.000000	98.404544 
1909.000000	98.406270 
1908.000000	98.408022 
1907.000000	98.409763 
1906.000000	98.411478 
1905.000000	98.413155 
1904.000000	98.414775 
1903.000000	98.416323 
1902.000000	98.417814 
1901.000000	98.419284 
1900.000000	98.420768 
1899.000000	98.422286 
1898.000000	98.423844 
1897.000000	98.425413 
1896.000000	98.426931 
1895.000000	98.428345 
1894.000000	98.429658 
1893.000000	98.430918 
1892.000000	98.432150 
1891.000000	98.433332 
1890.000000	98.434413 
1889.000000	98.435335 
1888.000000	98.436062 
1887.000000	98.436595 
1886.000000	98.436969 
1885.000000	98.437222 
1884.000000	98.437372 
1883.000000	98.437442 
1882.000000	98.437477 
1881.000000	98.437531 
1880.000000	98.437620 
1879.000000	98.437716 
1878.000000	98.437789 
1877.000000	98.437830 
1876.000000	98.437837 
1875.000000	98.437804 
1874.000000	98.437738 
1873.000000	98.437674 
1872.000000	98.437652 
1871.000000	98.437691 
1870.000000	98.437776 
1869.000000	98.437879 
1868.000000	98.437940 
1867.000000	98.437838 
1866.000000	98.437466 
1865.000000	98.436849 
1864.000000	98.436119 
1863.000000	98.435375 
1862.000000	98.434724 
1861.000000	98.434310 
1860.000000	98.434198 
1859.000000	98.434182 
1858.000000	98.433975 
1857.000000	98.433428 
1856.000000	98.432385 
1855.000000	98.430777 
1854.000000	98.429081 
1853.000000	98.428019 
1852.000000	98.427448 
1851.000000	98.426074 
1850.000000	98.423391 
1849.000000	98.420824 
1848.000000	98.419583 
1847.000000	98.417841 
1846.000000	98.412591 
1845.000000	98.404518 
1844.000000	98.398296 
1843.000000	98.396262 
1842.000000	98.397253 
1841.000000	98.398939 
1840.000000	98.400494 
1839.000000	98.402712 
1838.000000	98.405150 
1837.000000	98.404354 
1836.000000	98.397683 
1835.000000	98.388209 
1834.000000	98.382460 
1833.000000	98.383614 
1832.000000	98.391174 
1831.000000	98.402547 
1830.000000	98.413184 
1829.000000	98.417589 
1828.000000	98.415634 
1827.000000	98.410649 
1826.000000	98.404370 
1825.000000	98.399006 
1824.000000	98.392575 
1823.000000	98.380215 
1822.000000	98.365393 
1821.000000	98.359663 
1820.000000	98.368254 
1819.000000	98.379353 
1818.000000	98.380218 
1817.000000	98.374001 
1816.000000	98.367435 
1815.000000	98.356788 
1814.000000	98.341391 
1813.000000	98.335209 
1812.000000	98.347611 
1811.000000	98.358590 
1810.000000	98.346542 
1809.000000	98.326196 
1808.000000	98.314612 
1807.000000	98.299900 
1806.000000	98.270991 
1805.000000	98.241814 
1804.000000	98.228526 
1803.000000	98.223418 
1802.000000	98.208464 
1801.000000	98.186093 
1800.000000	98.162096 
1799.000000	98.127548 
1798.000000	98.087999 
1797.000000	98.064510 
1796.000000	98.056982 
1795.000000	98.042448 
1794.000000	98.011690 
1793.000000	97.991416 
1792.000000	98.001515 
1791.000000	98.005032 
1790.000000	97.974582 
1789.000000	97.934483 
1788.000000	97.909470 
1787.000000	97.897948 
1786.000000	97.888279 
1785.000000	97.877599 
1784.000000	97.866069 
1783.000000	97.851664 
1782.000000	97.832349 
1781.000000	97.809934 
1780.000000	97.780234 
1779.000000	97.736659 
1778.000000	97.686891 
1777.000000	97.643543 
1776.000000	97.603324 
1775.000000	97.544994 
1774.000000	97.449852 
1773.000000	97.329423 
1772.000000	97.223715 
1771.000000	97.137309 
1770.000000	97.041592 
1769.000000	96.923732 
1768.000000	96.796026 
1767.000000	96.673058 
1766.000000	96.557029 
1765.000000	96.445760 
1764.000000	96.337547 
1763.000000	96.230221 
1762.000000	96.114481 
1761.000000	95.987226 
1760.000000	95.862708 
1759.000000	95.746312 
1758.000000	95.618713 
1757.000000	95.459030 
1756.000000	95.273036 
1755.000000	95.085487 
1754.000000	94.902603 
1753.000000	94.710012 
1752.000000	94.510279 
1751.000000	94.333706 
1750.000000	94.183639 
1749.000000	94.017134 
1748.000000	93.815857 
1747.000000	93.598514 
1746.000000	93.377313 
1745.000000	93.147939 
1744.000000	92.909848 
1743.000000	92.665314 
1742.000000	92.397230 
1741.000000	92.087831 
1740.000000	91.764468 
1739.000000	91.492343 
1738.000000	91.297698 
1737.000000	91.150334 
1736.000000	91.009460 
1735.000000	90.870824 
1734.000000	90.778864 
1733.000000	90.728861 
1732.000000	90.657862 
1731.000000	90.531234 
1730.000000	90.350460 
1729.000000	90.129775 
1728.000000	89.899059 
1727.000000	89.686231 
1726.000000	89.497617 
1725.000000	89.326426 
1724.000000	89.166258 
1723.000000	89.021245 
1722.000000	88.903631 
1721.000000	88.827256 
1720.000000	88.786840 
1719.000000	88.735299 
1718.000000	88.618094 
1717.000000	88.499012 
1716.000000	88.459583 
1715.000000	88.473828 
1714.000000	88.527043 
1713.000000	88.638627 
1712.000000	88.804165 
1711.000000	89.004673 
1710.000000	89.235710 
1709.000000	89.511168 
1708.000000	89.839127 
1707.000000	90.210744 
1706.000000	90.616410 
1705.000000	91.028874 
1704.000000	91.390194 
1703.000000	91.658366 
1702.000000	91.851429 
1701.000000	92.085919 
1700.000000	92.466439 
1699.000000	92.866983 
1698.000000	93.204693 
1697.000000	93.530692 
1696.000000	93.865810 
1695.000000	94.115035 
1694.000000	94.251365 
1693.000000	94.354062 
1692.000000	94.476792 
1691.000000	94.628838 
1690.000000	94.792035 
1689.000000	94.948229 
1688.000000	95.096777 
1687.000000	95.234470 
1686.000000	95.356617 
1685.000000	95.482289 
1684.000000	95.626825 
1683.000000	95.708083 
1682.000000	95.744343 
1681.000000	95.786939 
1680.000000	95.846837 
1679.000000	95.911817 
1678.000000	95.973646 
1677.000000	96.028550 
1676.000000	96.083199 
1675.000000	96.157332 
1674.000000	96.249220 
1673.000000	96.339195 
1672.000000	96.405645 
1671.000000	96.449395 
1670.000000	96.500327 
1669.000000	96.576664 
1668.000000	96.659030 
1667.000000	96.734599 
1666.000000	96.794472 
1665.000000	96.837833 
1664.000000	96.877345 
1663.000000	96.929575 
1662.000000	96.989857 
1661.000000	97.036558 
1660.000000	97.059982 
1659.000000	97.078755 
1658.000000	97.120407 
1657.000000	97.201830 
1656.000000	97.300997 
1655.000000	97.387107 
1654.000000	97.452972 
1653.000000	97.530633 
1652.000000	97.532516 
1651.000000	97.508916 
1650.000000	97.467987 
1649.000000	97.435801 
1648.000000	97.414744 
1647.000000	97.416300 
1646.000000	97.436485 
1645.000000	97.453339 
1644.000000	97.466581 
1643.000000	97.475474 
1642.000000	97.481757 
1641.000000	97.492222 
1640.000000	97.509850 
1639.000000	97.530952 
1638.000000	97.547022 
1637.000000	97.552674 
1636.000000	97.557137 
1635.000000	97.569672 
1634.000000	97.587122 
1633.000000	97.608359 
1632.000000	97.619965 
1631.000000	97.623450 
1630.000000	97.633537 
1629.000000	97.658984 
1628.000000	97.687488 
1627.000000	97.705248 
1626.000000	97.711546 
1625.000000	97.709458 
1624.000000	97.701364 
1623.000000	97.700835 
1622.000000	97.719768 
1621.000000	97.749669 
1620.000000	97.774965 
1619.000000	97.785863 
1618.000000	97.782550 
1617.000000	97.778247 
1616.000000	97.778147 
1615.000000	97.777235 
1614.000000	97.778265 
1613.000000	97.778584 
1612.000000	97.776118 
1611.000000	97.777465 
1610.000000	97.794493 
1609.000000	97.823320 
1608.000000	97.847640 
1607.000000	97.866282 
1606.000000	97.888928 
1605.000000	97.915426 
1604.000000	97.937787 
1603.000000	97.957041 
1602.000000	97.980301 
1601.000000	98.004422 
1600.000000	98.021613 
1599.000000	98.034570 
1598.000000	98.049156 
1597.000000	98.062012 
1596.000000	98.066013 
1595.000000	98.064191 
1594.000000	98.067242 
1593.000000	98.074295 
1592.000000	98.075402 
1591.000000	98.071834 
1590.000000	98.075199 
1589.000000	98.085067 
1588.000000	98.088213 
1587.000000	98.080625 
1586.000000	98.069332 
1585.000000	98.054554 
1584.000000	98.030810 
1583.000000	98.001331 
1582.000000	97.979796 
1581.000000	97.971516 
1580.000000	97.971614 
1579.000000	97.977179 
1578.000000	97.988812 
1577.000000	98.000970 
1576.000000	98.007766 
1575.000000	98.010907 
1574.000000	98.017379 
1573.000000	98.025512 
1572.000000	98.031265 
1571.000000	98.035152 
1570.000000	98.044918 
1569.000000	98.057667 
1568.000000	98.065234 
1567.000000	98.072353 
1566.000000	98.081630 
1565.000000	98.091635 
1564.000000	98.103812 
1563.000000	98.123506 
1562.000000	98.151013 
1561.000000	98.170889 
1560.000000	98.168304 
1559.000000	98.147786 
1558.000000	98.135244 
1557.000000	98.120850 
1556.000000	98.108712 
1555.000000	98.100692 
1554.000000	98.096009 
1553.000000	98.094786 
1552.000000	98.096478 
1551.000000	98.098733 
1550.000000	98.099260 
1549.000000	98.096332 
1548.000000	98.091649 
1547.000000	98.087947 
1546.000000	98.086767 
1545.000000	98.088352 
1544.000000	98.090637 
1543.000000	98.088930 
1542.000000	98.082416 
1541.000000	98.081609 
1540.000000	98.097658 
1539.000000	98.108134 
1538.000000	98.096615 
1537.000000	98.076042 
1536.000000	98.057625 
1535.000000	98.047055 
1534.000000	98.048972 
1533.000000	98.062342 
1532.000000	98.070728 
1531.000000	98.064808 
1530.000000	98.051069 
1529.000000	98.040829 
1528.000000	98.038594 
1527.000000	98.038487 
1526.000000	98.033684 
1525.000000	98.029522 
1524.000000	98.029887 
1523.000000	98.027276 
1522.000000	98.022773 
1521.000000	98.036612 
1520.000000	98.058490 
1519.000000	98.068863 
1518.000000	98.067577 
1517.000000	98.063398 
1516.000000	98.054314 
1515.000000	98.030941 
1514.000000	97.996364 
1513.000000	97.964369 
1512.000000	97.948590 
1511.000000	97.947978 
1510.000000	97.943809 
1509.000000	97.910435 
1508.000000	97.830997 
1507.000000	97.725351 
1506.000000	97.621257 
1505.000000	97.548775 
1504.000000	97.548742 
1503.000000	97.593801 
1502.000000	97.658590 
1501.000000	97.730880 
1500.000000	97.809656 
1499.000000	97.889206 
1498.000000	97.949355 
1497.000000	97.988500 
1496.000000	98.028474 
1495.000000	98.059580 
1494.000000	98.061822 
1493.000000	98.044784 
1492.000000	98.035379 
1491.000000	98.053356 
1490.000000	98.090083 
1489.000000	98.121610 
1488.000000	98.123942 
1487.000000	98.085150 
1486.000000	98.023882 
1485.000000	97.963958 
1484.000000	97.915654 
1483.000000	97.877829 
1482.000000	97.842772 
1481.000000	97.806263 
1480.000000	97.770360 
1479.000000	97.735649 
1478.000000	97.701562 
1477.000000	97.669000 
1476.000000	97.634342 
1475.000000	97.578153 
1474.000000	97.492986 
1473.000000	97.422130 
1472.000000	97.416649 
1471.000000	97.446990 
1470.000000	97.471772 
1469.000000	97.487819 
1468.000000	97.501495 
1467.000000	97.505744 
1466.000000	97.488156 
1465.000000	97.455280 
1464.000000	97.425024 
1463.000000	97.400516 
1462.000000	97.378736 
1461.000000	97.367867 
1460.000000	97.376091 
1459.000000	97.387042 
1458.000000	97.353339 
1457.000000	97.277850 
1456.000000	97.228648 
1455.000000	97.223122 
1454.000000	97.227547 
1453.000000	97.232419 
1452.000000	97.243306 
1451.000000	97.258762 
1450.000000	97.270624 
1449.000000	97.283714 
1448.000000	97.311198 
1447.000000	97.341878 
1446.000000	97.348055 
1445.000000	97.331386 
1444.000000	97.309061 
1443.000000	97.291375 
1442.000000	97.282560 
1441.000000	97.286074 
1440.000000	97.302702 
1439.000000	97.322419 
1438.000000	97.327322 
1437.000000	97.320633 
1436.000000	97.335477 
1435.000000	97.376570 
1434.000000	97.419927 
1433.000000	97.459952 
1432.000000	97.505581 
1431.000000	97.558830 
1430.000000	97.600220 
1429.000000	97.610674 
1428.000000	97.604119 
1427.000000	97.607863 
1426.000000	97.626673 
1425.000000	97.642168 
1424.000000	97.640737 
1423.000000	97.629342 
1422.000000	97.612430 
1421.000000	97.586292 
1420.000000	97.551152 
1419.000000	97.503855 
1418.000000	97.406495 
1417.000000	97.242607 
1416.000000	97.046241 
1415.000000	96.839855 
1414.000000	96.617646 
1413.000000	96.371120 
1412.000000	96.120582 
1411.000000	95.908962 
1410.000000	95.757769 
1409.000000	95.666256 
1408.000000	95.644465 
1407.000000	95.704982 
1406.000000	95.833402 
1405.000000	95.995069 
1404.000000	96.166644 
1403.000000	96.335921 
1402.000000	96.486842 
1401.000000	96.613131 
1400.000000	96.725031 
1399.000000	96.834540 
1398.000000	96.927662 
1397.000000	96.986044 
1396.000000	97.021571 
1395.000000	97.056726 
1394.000000	97.079438 
1393.000000	97.064187 
1392.000000	97.028147 
1391.000000	96.997983 
1390.000000	96.972970 
1389.000000	96.930064 
1388.000000	96.851550 
1387.000000	96.744345 
1386.000000	96.619928 
1385.000000	96.480988 
1384.000000	96.334323 
1383.000000	96.195493 
1382.000000	96.076573 
1381.000000	95.974589 
1380.000000	95.876836 
1379.000000	95.781449 
1378.000000	95.701232 
1377.000000	95.643243 
1376.000000	95.600456 
1375.000000	95.561730 
1374.000000	95.517281 
1373.000000	95.457903 
1372.000000	95.393287 
1371.000000	95.353873 
1370.000000	95.356149 
1369.000000	95.371272 
1368.000000	95.356660 
1367.000000	95.318997 
1366.000000	95.316984 
1365.000000	95.401338 
1364.000000	95.564912 
1363.000000	95.744069 
1362.000000	95.878012 
1361.000000	95.960293 
1360.000000	96.018273 
1359.000000	96.065701 
1358.000000	96.094822 
1357.000000	96.096587 
1356.000000	96.076046 
1355.000000	96.047628 
1354.000000	96.023604 
1353.000000	96.009913 
1352.000000	96.003334 
1351.000000	95.993830 
1350.000000	95.977162 
1349.000000	95.949173 
1348.000000	95.904716 
1347.000000	95.840734 
1346.000000	95.756444 
1345.000000	95.650131 
1344.000000	95.524591 
1343.000000	95.393151 
1342.000000	95.274892 
1341.000000	95.184290 
1340.000000	95.134128 
1339.000000	95.141844 
1338.000000	95.216909 
1337.000000	95.354338 
1336.000000	95.545289 
1335.000000	95.781937 
1334.000000	96.056009 
1333.000000	96.354572 
1332.000000	96.655265 
1331.000000	96.931182 
1330.000000	97.164458 
1329.000000	97.350581 
1328.000000	97.491568 
1327.000000	97.591418 
1326.000000	97.657697 
1325.000000	97.696728 
1324.000000	97.717803 
1323.000000	97.734050 
1322.000000	97.752767 
1321.000000	97.767655 
1320.000000	97.767930 
1319.000000	97.754219 
1318.000000	97.739157 
1317.000000	97.732649 
1316.000000	97.732156 
1315.000000	97.727138 
1314.000000	97.707354 
1313.000000	97.669671 
1312.000000	97.619935 
1311.000000	97.568481 
1310.000000	97.522264 
1309.000000	97.480304 
1308.000000	97.436448 
1307.000000	97.385875 
1306.000000	97.330497 
1305.000000	97.273484 
1304.000000	97.216861 
1303.000000	97.158800 
1302.000000	97.093538 
1301.000000	97.014928 
1300.000000	96.921413 
1299.000000	96.815347 
1298.000000	96.699657 
1297.000000	96.578675 
1296.000000	96.458881 
1295.000000	96.344755 
1294.000000	96.232639 
1293.000000	96.115771 
1292.000000	95.995318 
1291.000000	95.879285 
1290.000000	95.770736 
1289.000000	95.664780 
1288.000000	95.558082 
1287.000000	95.453747 
1286.000000	95.354250 
1285.000000	95.257330 
1284.000000	95.161146 
1283.000000	95.065694 
1282.000000	94.968400 
1281.000000	94.865410 
1280.000000	94.757614 
1279.000000	94.649748 
1278.000000	94.541163 
1277.000000	94.426585 
1276.000000	94.306261 
1275.000000	94.187186 
1274.000000	94.070040 
1273.000000	93.944281 
1272.000000	93.800970 
1271.000000	93.642173 
1270.000000	93.472967 
1269.000000	93.294049 
1268.000000	93.109915 
1267.000000	92.934458 
1266.000000	92.778115 
1265.000000	92.637973 
1264.000000	92.506367 
1263.000000	92.380746 
1262.000000	92.261675 
1261.000000	92.151308 
1260.000000	92.057129 
1259.000000	91.987487 
1258.000000	91.936801 
1257.000000	91.886916 
1256.000000	91.825885 
1255.000000	91.756149 
1254.000000	91.681498 
1253.000000	91.597919 
1252.000000	91.502785 
1251.000000	91.402899 
1250.000000	91.304784 
1249.000000	91.205034 
1248.000000	91.097894 
1247.000000	90.985454 
1246.000000	90.873289 
1245.000000	90.764133 
1244.000000	90.659715 
1243.000000	90.560813 
1242.000000	90.463505 
1241.000000	90.364895 
1240.000000	90.273267 
1239.000000	90.201130 
1238.000000	90.147207 
1237.000000	90.097844 
1236.000000	90.047776 
1235.000000	90.006345 
1234.000000	89.982314 
1233.000000	89.978005 
1232.000000	90.001710 
1231.000000	90.069595 
1230.000000	90.189100 
1229.000000	90.352658 
1228.000000	90.550177 
1227.000000	90.775328 
1226.000000	91.019166 
1225.000000	91.270309 
1224.000000	91.519494 
1223.000000	91.747338 
1222.000000	91.908961 
1221.000000	91.954974 
1220.000000	91.883746 
1219.000000	91.767442 
1218.000000	91.712971 
1217.000000	91.792390 
1216.000000	92.007807 
1215.000000	92.303497 
1214.000000	92.601922 
1213.000000	92.844348 
1212.000000	93.014892 
1211.000000	93.133222 
1210.000000	93.227725 
1209.000000	93.316316 
1208.000000	93.406320 
1207.000000	93.500116 
1206.000000	93.596831 
1205.000000	93.696231 
1204.000000	93.805067 
1203.000000	93.934907 
1202.000000	94.090812 
1201.000000	94.266616 
1200.000000	94.453519 
1199.000000	94.648794 
1198.000000	94.853319 
1197.000000	95.064459 
1196.000000	95.273334 
1195.000000	95.467786 
1194.000000	95.639943 
1193.000000	95.793110 
1192.000000	95.939657 
1191.000000	96.088593 
1190.000000	96.235584 
1189.000000	96.367419 
1188.000000	96.474698 
1187.000000	96.558054 
1186.000000	96.624910 
1185.000000	96.683497 
1184.000000	96.737446 
1183.000000	96.781878 
1182.000000	96.806416 
1181.000000	96.805730 
1180.000000	96.785956 
1179.000000	96.759039 
1178.000000	96.733780 
1177.000000	96.715580 
1176.000000	96.710171 
1175.000000	96.721275 
1174.000000	96.746773 
1173.000000	96.781595 
1172.000000	96.822969 
1171.000000	96.868891 
1170.000000	96.916500 
1169.000000	96.968330 
1168.000000	97.033738 
1167.000000	97.113333 
1166.000000	97.185594 
1165.000000	97.222466 
1164.000000	97.219509 
1163.000000	97.200500 
1162.000000	97.190772 
1161.000000	97.194568 
1160.000000	97.201132 
1159.000000	97.203044 
1158.000000	97.201286 
1157.000000	97.197745 
1156.000000	97.189585 
1155.000000	97.170580 
1154.000000	97.136669 
1153.000000	97.091966 
1152.000000	97.048013 
1151.000000	97.012821 
1150.000000	96.982567 
1149.000000	96.949913 
1148.000000	96.917005 
1147.000000	96.888937 
1146.000000	96.854180 
1145.000000	96.785902 
1144.000000	96.670549 
1143.000000	96.528049 
1142.000000	96.395517 
1141.000000	96.292621 
1140.000000	96.208316 
1139.000000	96.117645 
1138.000000	96.004551 
1137.000000	95.869408 
1136.000000	95.719664 
1135.000000	95.556827 
1134.000000	95.375540 
1133.000000	95.175813 
1132.000000	94.969552 
1131.000000	94.768368 
1130.000000	94.570048 
1129.000000	94.367307 
1128.000000	94.165327 
1127.000000	93.976215 
1126.000000	93.798311 
1125.000000	93.618460 
1124.000000	93.436923 
1123.000000	93.272189 
1122.000000	93.134970 
1121.000000	93.014168 
1120.000000	92.897784 
1119.000000	92.793915 
1118.000000	92.721352 
1117.000000	92.689664 
1116.000000	92.693904 
1115.000000	92.716704 
1114.000000	92.731476 
1113.000000	92.717654 
1112.000000	92.677886 
1111.000000	92.627169 
1110.000000	92.561463 
1109.000000	92.455230 
1108.000000	92.301270 
1107.000000	92.132007 
1106.000000	91.986525 
1105.000000	91.868556 
1104.000000	91.752756 
1103.000000	91.622649 
1102.000000	91.487181 
1101.000000	91.363884 
1100.000000	91.266455 
1099.000000	91.192612 
1098.000000	91.132659 
1097.000000	91.077486 
1096.000000	91.027264 
1095.000000	90.988911 
1094.000000	90.967122 
1093.000000	90.965231 
1092.000000	90.990376 
1091.000000	91.043695 
1090.000000	91.107068 
1089.000000	91.157366 
1088.000000	91.197564 
1087.000000	91.257227 
1086.000000	91.356995 
1085.000000	91.487178 
1084.000000	91.626268 
1083.000000	91.765893 
1082.000000	91.910182 
1081.000000	92.063638 
1080.000000	92.229364 
1079.000000	92.410137 
1078.000000	92.602630 
1077.000000	92.796438 
1076.000000	92.984316 
1075.000000	93.168273 
1074.000000	93.352242 
1073.000000	93.534387 
1072.000000	93.709930 
1071.000000	93.876517 
1070.000000	94.033259 
1069.000000	94.177739 
1068.000000	94.306629 
1067.000000	94.418249 
1066.000000	94.514600 
1065.000000	94.601553 
1064.000000	94.684877 
1063.000000	94.764691 
1062.000000	94.837311 
1061.000000	94.903598 
1060.000000	94.968786 
1059.000000	95.029987 
1058.000000	95.072566 
1057.000000	95.088625 
1056.000000	95.093230 
1055.000000	95.110547 
1054.000000	95.144472 
1053.000000	95.174714 
1052.000000	95.185395 
1051.000000	95.185969 
1050.000000	95.195248 
1049.000000	95.213896 
1048.000000	95.225695 
1047.000000	95.221395 
1046.000000	95.209438 
1045.000000	95.203084 
1044.000000	95.205321 
1043.000000	95.210275 
1042.000000	95.216755 
1041.000000	95.235189 
1040.000000	95.276796 
1039.000000	95.337157 
1038.000000	95.397644 
1037.000000	95.446513 
1036.000000	95.491555 
1035.000000	95.545547 
1034.000000	95.605098 
1033.000000	95.653420 
1032.000000	95.681378 
1031.000000	95.694644 
1030.000000	95.697264 
1029.000000	95.676277 
1028.000000	95.607995 
1027.000000	95.475807 
1026.000000	95.278749 
1025.000000	95.026848 
1024.000000	94.734383 
1023.000000	94.418085 
1022.000000	94.096722 
1021.000000	93.788858 
1020.000000	93.511248 
1019.000000	93.280723 
1018.000000	93.119819 
1017.000000	93.060197 
1016.000000	93.131780 
1015.000000	93.337857 
1014.000000	93.641019 
1013.000000	93.981912 
1012.000000	94.313116 
1011.000000	94.611692 
1010.000000	94.868603 
1009.000000	95.081019 
1008.000000	95.254539 
1007.000000	95.400447 
1006.000000	95.525518 
1005.000000	95.629402 
1004.000000	95.713187 
1003.000000	95.784273 
1002.000000	95.850368 
1001.000000	95.913768 
1000.000000	95.973644 
999.000000	 96.028874 
998.000000	 96.076729 
997.000000	 96.114597 
996.000000	 96.146396 
995.000000	 96.182111 
994.000000	 96.226285 
993.000000	 96.270236 
992.000000	 96.300091 
991.000000	 96.310963 
990.000000	 96.310561 
989.000000	 96.311075 
988.000000	 96.320385 
987.000000	 96.338409 
986.000000	 96.357601 
985.000000	 96.367471 
984.000000	 96.362127 
983.000000	 96.344463 
982.000000	 96.321654 
981.000000	 96.296781 
980.000000	 96.266524 
979.000000	 96.226983 
978.000000	 96.180285 
977.000000	 96.134533 
976.000000	 96.096801 
975.000000	 96.065840 
974.000000	 96.032808 
973.000000	 95.991579 
972.000000	 95.948424 
971.000000	 95.919275 
970.000000	 95.916908 
969.000000	 95.941600 
968.000000	 95.983705 
967.000000	 96.034320 
966.000000	 96.093156 
965.000000	 96.165646 
964.000000	 96.251779 
963.000000	 96.338922 
962.000000	 96.409736 
961.000000	 96.459319 
960.000000	 96.500646 
959.000000	 96.550411 
958.000000	 96.613031 
957.000000	 96.681330 
956.000000	 96.747733 
955.000000	 96.808149 
954.000000	 96.857836 
953.000000	 96.891869 
952.000000	 96.910996 
951.000000	 96.922078 
950.000000	 96.932100 
949.000000	 96.945848 
948.000000	 96.968219 
947.000000	 97.001736 
946.000000	 97.040791 
945.000000	 97.075484 
944.000000	 97.103633 
943.000000	 97.132655 
942.000000	 97.166160 
941.000000	 97.195245 
940.000000	 97.209251 
939.000000	 97.211014 
938.000000	 97.215220 
937.000000	 97.233299 
936.000000	 97.265401 
935.000000	 97.305726 
934.000000	 97.348276 
933.000000	 97.385188 
932.000000	 97.405841 
931.000000	 97.404496 
930.000000	 97.389018 
929.000000	 97.377165 
928.000000	 97.380030 
927.000000	 97.390588 
926.000000	 97.392596 
925.000000	 97.380888 
924.000000	 97.368724 
923.000000	 97.372782 
922.000000	 97.394069 
921.000000	 97.417988 
920.000000	 97.430858 
919.000000	 97.430817 
918.000000	 97.423660 
917.000000	 97.414109 
916.000000	 97.403125 
915.000000	 97.390459 
914.000000	 97.377494 
913.000000	 97.368044 
912.000000	 97.365698 
911.000000	 97.367771 
910.000000	 97.363302 
909.000000	 97.342128 
908.000000	 97.305979 
907.000000	 97.266635 
906.000000	 97.234327 
905.000000	 97.213148 
904.000000	 97.204964 
903.000000	 97.207583 
902.000000	 97.208510 
901.000000	 97.192337 
900.000000	 97.159144 
899.000000	 97.125206 
898.000000	 97.101933 
897.000000	 97.082753 
896.000000	 97.059917 
895.000000	 97.042485 
894.000000	 97.044838 
893.000000	 97.064243 
892.000000	 97.084333 
891.000000	 97.098177 
890.000000	 97.113312 
889.000000	 97.132244 
888.000000	 97.140750 
887.000000	 97.121361 
886.000000	 97.070961 
885.000000	 97.000593 
884.000000	 96.923306 
883.000000	 96.844106 
882.000000	 96.754801 
881.000000	 96.636718 
880.000000	 96.476961 
879.000000	 96.285846 
878.000000	 96.089826 
877.000000	 95.902420 
876.000000	 95.713610 
875.000000	 95.518036 
874.000000	 95.346088 
873.000000	 95.252852 
872.000000	 95.275490 
871.000000	 95.405294 
870.000000	 95.595137 
869.000000	 95.790247 
868.000000	 95.956716 
867.000000	 96.089858 
866.000000	 96.202598 
865.000000	 96.304967 
864.000000	 96.391900 
863.000000	 96.451009 
862.000000	 96.480039 
861.000000	 96.491204 
860.000000	 96.498423 
859.000000	 96.506674 
858.000000	 96.515642 
857.000000	 96.525665 
856.000000	 96.533642 
855.000000	 96.529260 
854.000000	 96.505142 
853.000000	 96.469416 
852.000000	 96.439132 
851.000000	 96.420473 
850.000000	 96.404525 
849.000000	 96.385466 
848.000000	 96.373523 
847.000000	 96.383056 
846.000000	 96.414617 
845.000000	 96.457594 
844.000000	 96.506033 
843.000000	 96.561218 
842.000000	 96.620065 
841.000000	 96.672716 
840.000000	 96.715443 
839.000000	 96.757411 
838.000000	 96.808428 
837.000000	 96.865190 
836.000000	 96.916209 
835.000000	 96.958024 
834.000000	 97.000445 
833.000000	 97.055331 
832.000000	 97.123968 
831.000000	 97.195666 
830.000000	 97.254901 
829.000000	 97.289450 
828.000000	 97.295541 
827.000000	 97.278763 
826.000000	 97.252845 
825.000000	 97.236882 
824.000000	 97.248463 
823.000000	 97.293255 
822.000000	 97.357782 
821.000000	 97.415383 
820.000000	 97.445308 
819.000000	 97.448357 
818.000000	 97.443948 
817.000000	 97.450970 
816.000000	 97.471099 
815.000000	 97.490427 
814.000000	 97.494517 
813.000000	 97.480426 
812.000000	 97.457409 
811.000000	 97.440189 
810.000000	 97.439933 
809.000000	 97.456216 
808.000000	 97.475762 
807.000000	 97.482484 
806.000000	 97.472557 
805.000000	 97.458115 
804.000000	 97.454428 
803.000000	 97.466193 
802.000000	 97.487587 
801.000000	 97.510581 
800.000000	 97.526658 
799.000000	 97.523128 
798.000000	 97.487417 
797.000000	 97.419891 
796.000000	 97.338692 
795.000000	 97.267780 
794.000000	 97.221481 
793.000000	 97.202177 
792.000000	 97.208285 
791.000000	 97.238758 
790.000000	 97.290687 
789.000000	 97.357490 
788.000000	 97.430958 
787.000000	 97.503932 
786.000000	 97.572284 
785.000000	 97.634857 
784.000000	 97.690096 
783.000000	 97.732940 
782.000000	 97.758534 
781.000000	 97.770966 
780.000000	 97.782875 
779.000000	 97.801697 
778.000000	 97.820153 
777.000000	 97.826395 
776.000000	 97.821455 
775.000000	 97.821075 
774.000000	 97.841925 
773.000000	 97.890551 
772.000000	 97.961887 
771.000000	 98.039804 
770.000000	 98.101119 
769.000000	 98.131352 
768.000000	 98.140422 
767.000000	 98.154094 
766.000000	 98.185441 
765.000000	 98.222581 
764.000000	 98.249068 
763.000000	 98.266493 
762.000000	 98.287851 
761.000000	 98.314771 
760.000000	 98.334535 
759.000000	 98.340473 
758.000000	 98.343778 
757.000000	 98.359228 
756.000000	 98.385282 
755.000000	 98.405678 
754.000000	 98.410418 
753.000000	 98.410119 
752.000000	 98.426789 
751.000000	 98.470204 
750.000000	 98.525494 
749.000000	 98.564882 
748.000000	 98.567384 
747.000000	 98.523384 
746.000000	 98.429313 
745.000000	 98.293660 
744.000000	 98.147537 
743.000000	 98.028557 
742.000000	 97.939275 
741.000000	 97.830951 
740.000000	 97.644893 
739.000000	 97.367257 
738.000000	 97.029975 
737.000000	 96.662304 
736.000000	 96.262049 
735.000000	 95.820068 
734.000000	 95.353776 
733.000000	 94.897292 
732.000000	 94.463848 
731.000000	 94.033701 
730.000000	 93.582391 
729.000000	 93.110701 
728.000000	 92.657889 
727.000000	 92.293670 
726.000000	 92.086599 
725.000000	 92.073180 
724.000000	 92.243368 
723.000000	 92.550230 
722.000000	 92.938746 
721.000000	 93.371364 
720.000000	 93.823277 
719.000000	 94.249592 
718.000000	 94.581656 
717.000000	 94.775614 
716.000000	 94.852721 
715.000000	 94.885955 
714.000000	 94.939597 
713.000000	 95.018780 
712.000000	 95.087760 
711.000000	 95.127232 
710.000000	 95.161870 
709.000000	 95.221041 
708.000000	 95.313149 
707.000000	 95.432677 
706.000000	 95.559541 
705.000000	 95.671890 
704.000000	 95.770191 
703.000000	 95.872235 
702.000000	 95.985834 
701.000000	 96.097899 
700.000000	 96.189954 
699.000000	 96.263409 
698.000000	 96.333120 
697.000000	 96.408987 
696.000000	 96.495315 
695.000000	 96.590114 
694.000000	 96.686018 
693.000000	 96.774563 
692.000000	 96.854027 
691.000000	 96.934279 
690.000000	 97.020389 
689.000000	 97.103292 
688.000000	 97.174021 
687.000000	 97.235944 
686.000000	 97.298920 
685.000000	 97.365654 
684.000000	 97.431752 
683.000000	 97.496317 
682.000000	 97.562632 
681.000000	 97.631145 
680.000000	 97.697472 
679.000000	 97.758210 
678.000000	 97.814255 
677.000000	 97.865594 
676.000000	 97.913917 
675.000000	 97.960993 
674.000000	 98.006761 
673.000000	 98.052090 
672.000000	 98.105599 
671.000000	 98.184944 
670.000000	 98.311364 
669.000000	 98.488306 
668.000000	 98.626811 
667.000000	 98.606672 
666.000000	 98.487060 
665.000000	 98.399848 
664.000000	 98.362508 
663.000000	 98.354346 
662.000000	 98.359790 
661.000000	 98.367931 
660.000000	 98.372798 
659.000000	 98.375103 
658.000000	 98.380106 
657.000000	 98.388377 
656.000000	 98.397555 
655.000000	 98.404425 
654.000000	 98.406230 
653.000000	 98.402617 
652.000000	 98.397969 
651.000000	 98.399424 
650.000000	 98.411483 
