# Supplementary material for: Characterization of Ingested Microplastics in a Regional Endemic Lizard Apathya cappadocica (Werner, 1902) from Türkiye
Source: Biology (Basel). 2025 Oct 21;14(10):1457. doi: 10.3390/biology14101457 (PMC12561676; doi:10.3390/biology14101457)
Supplement: Supplementary file 1 [file biology-14-01457-s001.zip › biology-3832026-Supplementary materials/Supplementary material Figure S1-27/FTIR SPECTRA/Figure S5-k3-1.asc]

PE IR                   SPECTRUM    ASCII       PEDS        1.60        
  -1
~SP.SP
25/07/17
10:28:38.00
25/07/17
10:28:42.00
Administrator

650.000000
4


SPECTRUM 100,CPU32 MAIN 00.02.8200 12-DECEMBER-2006 10:00:00
MIR TGS
MIR
OPTKBR
79161
0.200000

4.000000
STRONG
RATIO
SPECTRUM
MAGNITUDE
UNIVERSAL ATR
DOUBLE

COMBINED


0


#HDR
-1
-1
#GR
CM-1
%T
0.00002384185791015625
0.0
4000.000000
-1.000000
3351
8
96.222885
91.516612
#DATA
4000.000000	96.140469 
3999.000000	96.140299 
3998.000000	96.130764 
3997.000000	96.113877 
3996.000000	96.097716 
3995.000000	96.087359 
3994.000000	96.082758 
3993.000000	96.080778 
3992.000000	96.079277 
3991.000000	96.078123 
3990.000000	96.077735 
3989.000000	96.078370 
3988.000000	96.080496 
3987.000000	96.084023 
3986.000000	96.087131 
3985.000000	96.087388 
3984.000000	96.084101 
3983.000000	96.078889 
3982.000000	96.074096 
3981.000000	96.071225 
3980.000000	96.070466 
3979.000000	96.071578 
3978.000000	96.074674 
3977.000000	96.079115 
3976.000000	96.082290 
3975.000000	96.080785 
3974.000000	96.074005 
3973.000000	96.065902 
3972.000000	96.061976 
3971.000000	96.064725 
3970.000000	96.071896 
3969.000000	96.078401 
3968.000000	96.080491 
3967.000000	96.077866 
3966.000000	96.072710 
3965.000000	96.067790 
3964.000000	96.064236 
3963.000000	96.061044 
3962.000000	96.057159 
3961.000000	96.052988 
3960.000000	96.049560 
3959.000000	96.047321 
3958.000000	96.045473 
3957.000000	96.042484 
3956.000000	96.037542 
3955.000000	96.031188 
3954.000000	96.024593 
3953.000000	96.018669 
3952.000000	96.013899 
3951.000000	96.010619 
3950.000000	96.008531 
3949.000000	96.006419 
3948.000000	96.003103 
3947.000000	95.998290 
3946.000000	95.993170 
3945.000000	95.990226 
3944.000000	95.991415 
3943.000000	95.995009 
3942.000000	95.996029 
3941.000000	95.991779 
3940.000000	95.985105 
3939.000000	95.981747 
3938.000000	95.984525 
3937.000000	95.990335 
3936.000000	95.992884 
3935.000000	95.988636 
3934.000000	95.979967 
3933.000000	95.972906 
3932.000000	95.971353 
3931.000000	95.973775 
3930.000000	95.975375 
3929.000000	95.973966 
3928.000000	95.971794 
3927.000000	95.972523 
3926.000000	95.977755 
3925.000000	95.984155 
3924.000000	95.984128 
3923.000000	95.972847 
3922.000000	95.953120 
3921.000000	95.933179 
3920.000000	95.919552 
3919.000000	95.912666 
3918.000000	95.910414 
3917.000000	95.911980 
3916.000000	95.917283 
3915.000000	95.924437 
3914.000000	95.931343 
3913.000000	95.937527 
3912.000000	95.942246 
3911.000000	95.943727 
3910.000000	95.940290 
3909.000000	95.932415 
3908.000000	95.921599 
3907.000000	95.909014 
3906.000000	95.895216 
3905.000000	95.881118 
3904.000000	95.868133 
3903.000000	95.858543 
3902.000000	95.854416 
3901.000000	95.855778 
3900.000000	95.860533 
3899.000000	95.864836 
3898.000000	95.865684 
3897.000000	95.863103 
3896.000000	95.859078 
3895.000000	95.855630 
3894.000000	95.853643 
3893.000000	95.852814 
3892.000000	95.852077 
3891.000000	95.850560 
3890.000000	95.847614 
3889.000000	95.842938 
3888.000000	95.837420 
3887.000000	95.833348 
3886.000000	95.831792 
3885.000000	95.831119 
3884.000000	95.828975 
3883.000000	95.825202 
3882.000000	95.821568 
3881.000000	95.819318 
3880.000000	95.817690 
3879.000000	95.815205 
3878.000000	95.811436 
3877.000000	95.807146 
3876.000000	95.803580 
3875.000000	95.801119 
3874.000000	95.798485 
3873.000000	95.794121 
3872.000000	95.788032 
3871.000000	95.781930 
3870.000000	95.777477 
3869.000000	95.774384 
3868.000000	95.770994 
3867.000000	95.766466 
3866.000000	95.762132 
3865.000000	95.759714 
3864.000000	95.758903 
3863.000000	95.757823 
3862.000000	95.755662 
3861.000000	95.753150 
3860.000000	95.751137 
3859.000000	95.749920 
3858.000000	95.749014 
3857.000000	95.747521 
3856.000000	95.744650 
3855.000000	95.741048 
3854.000000	95.738009 
3853.000000	95.735767 
3852.000000	95.734147 
3851.000000	95.732906 
3850.000000	95.731942 
3849.000000	95.731843 
3848.000000	95.732787 
3847.000000	95.734216 
3846.000000	95.735314 
3845.000000	95.735350 
3844.000000	95.734016 
3843.000000	95.731686 
3842.000000	95.728775 
3841.000000	95.725511 
3840.000000	95.722401 
3839.000000	95.720341 
3838.000000	95.719822 
3837.000000	95.720501 
3836.000000	95.721606 
3835.000000	95.722694 
3834.000000	95.723761 
3833.000000	95.725032 
3832.000000	95.726664 
3831.000000	95.728571 
3830.000000	95.730555 
3829.000000	95.732540 
3828.000000	95.734642 
3827.000000	95.736981 
3826.000000	95.739415 
3825.000000	95.741569 
3824.000000	95.743262 
3823.000000	95.745019 
3822.000000	95.747646 
3821.000000	95.751188 
3820.000000	95.754724 
3819.000000	95.757458 
3818.000000	95.759555 
3817.000000	95.762415 
3816.000000	95.767236 
3815.000000	95.773817 
3814.000000	95.780423 
3813.000000	95.786041 
3812.000000	95.791227 
3811.000000	95.796796 
3810.000000	95.802126 
3809.000000	95.805773 
3808.000000	95.807931 
3807.000000	95.810596 
3806.000000	95.814230 
3805.000000	95.816299 
3804.000000	95.815042 
3803.000000	95.814170 
3802.000000	95.819576 
3801.000000	95.830174 
3800.000000	95.837409 
3799.000000	95.836956 
3798.000000	95.834082 
3797.000000	95.838001 
3796.000000	95.851212 
3795.000000	95.867262 
3794.000000	95.879753 
3793.000000	95.889417 
3792.000000	95.900290 
3791.000000	95.911879 
3790.000000	95.918742 
3789.000000	95.917963 
3788.000000	95.913930 
3787.000000	95.913842 
3786.000000	95.920311 
3785.000000	95.927893 
3784.000000	95.926889 
3783.000000	95.911388 
3782.000000	95.887259 
3781.000000	95.872024 
3780.000000	95.878737 
3779.000000	95.898969 
3778.000000	95.912130 
3777.000000	95.909709 
3776.000000	95.902254 
3775.000000	95.906492 
3774.000000	95.922541 
3773.000000	95.930461 
3772.000000	95.914913 
3771.000000	95.885256 
3770.000000	95.858783 
3769.000000	95.836545 
3768.000000	95.810159 
3767.000000	95.782109 
3766.000000	95.768385 
3765.000000	95.777898 
3764.000000	95.794901 
3763.000000	95.795359 
3762.000000	95.778111 
3761.000000	95.765100 
3760.000000	95.764936 
3759.000000	95.756806 
3758.000000	95.723817 
3757.000000	95.674217 
3756.000000	95.619009 
3755.000000	95.560807 
3754.000000	95.503221 
3753.000000	95.452186 
3752.000000	95.399796 
3751.000000	95.334021 
3750.000000	95.279878 
3749.000000	95.273450 
3748.000000	95.300718 
3747.000000	95.315145 
3746.000000	95.307145 
3745.000000	95.315947 
3744.000000	95.363115 
3743.000000	95.411752 
3742.000000	95.420613 
3741.000000	95.398750 
3740.000000	95.379656 
3739.000000	95.370204 
3738.000000	95.353598 
3737.000000	95.327772 
3736.000000	95.309542 
3735.000000	95.307809 
3734.000000	95.316623 
3733.000000	95.336340 
3732.000000	95.375076 
3731.000000	95.423902 
3730.000000	95.453774 
3729.000000	95.447979 
3728.000000	95.425345 
3727.000000	95.420470 
3726.000000	95.443062 
3725.000000	95.473546 
3724.000000	95.500626 
3723.000000	95.532779 
3722.000000	95.574372 
3721.000000	95.616921 
3720.000000	95.651198 
3719.000000	95.675308 
3718.000000	95.692721 
3717.000000	95.703816 
3716.000000	95.700928 
3715.000000	95.679704 
3714.000000	95.646993 
3713.000000	95.614765 
3712.000000	95.584799 
3711.000000	95.554792 
3710.000000	95.534389 
3709.000000	95.535313 
3708.000000	95.559144 
3707.000000	95.597138 
3706.000000	95.635703 
3705.000000	95.666486 
3704.000000	95.690707 
3703.000000	95.712528 
3702.000000	95.729765 
3701.000000	95.736071 
3700.000000	95.730359 
3699.000000	95.716994 
3698.000000	95.703834 
3697.000000	95.698236 
3696.000000	95.698275 
3695.000000	95.694856 
3694.000000	95.685022 
3693.000000	95.676598 
3692.000000	95.676300 
3691.000000	95.681111 
3690.000000	95.682464 
3689.000000	95.679074 
3688.000000	95.679338 
3687.000000	95.686081 
3686.000000	95.692137 
3685.000000	95.694506 
3684.000000	95.697636 
3683.000000	95.704231 
3682.000000	95.711356 
3681.000000	95.715037 
3680.000000	95.711956 
3679.000000	95.694972 
3678.000000	95.659438 
3677.000000	95.622024 
3676.000000	95.608084 
3675.000000	95.612293 
3674.000000	95.606361 
3673.000000	95.579398 
3672.000000	95.549953 
3671.000000	95.552941 
3670.000000	95.595619 
3669.000000	95.642013 
3668.000000	95.664427 
3667.000000	95.671726 
3666.000000	95.682344 
3665.000000	95.704406 
3664.000000	95.731455 
3663.000000	95.751289 
3662.000000	95.756500 
3661.000000	95.747124 
3660.000000	95.726082 
3659.000000	95.697459 
3658.000000	95.669825 
3657.000000	95.653727 
3656.000000	95.649953 
3655.000000	95.645268 
3654.000000	95.624623 
3653.000000	95.586273 
3652.000000	95.546348 
3651.000000	95.522907 
3650.000000	95.515995 
3649.000000	95.515833 
3648.000000	95.521673 
3647.000000	95.532362 
3646.000000	95.541558 
3645.000000	95.546876 
3644.000000	95.553010 
3643.000000	95.566273 
3642.000000	95.586702 
3641.000000	95.605639 
3640.000000	95.614263 
3639.000000	95.611644 
3638.000000	95.600478 
3637.000000	95.581120 
3636.000000	95.555534 
3635.000000	95.533464 
3634.000000	95.523135 
3633.000000	95.515365 
3632.000000	95.490271 
3631.000000	95.443467 
3630.000000	95.398827 
3629.000000	95.379635 
3628.000000	95.380935 
3627.000000	95.387995 
3626.000000	95.396144 
3625.000000	95.410737 
3624.000000	95.434871 
3623.000000	95.461620 
3622.000000	95.481106 
3621.000000	95.491991 
3620.000000	95.495689 
3619.000000	95.486928 
3618.000000	95.463425 
3617.000000	95.433115 
3616.000000	95.406694 
3615.000000	95.391886 
3614.000000	95.388217 
3613.000000	95.384375 
3612.000000	95.369670 
3611.000000	95.347282 
3610.000000	95.332392 
3609.000000	95.338678 
3608.000000	95.363373 
3607.000000	95.389610 
3606.000000	95.405129 
3605.000000	95.410718 
3604.000000	95.413362 
3603.000000	95.417466 
3602.000000	95.422383 
3601.000000	95.425988 
3600.000000	95.425962 
3599.000000	95.420310 
3598.000000	95.410163 
3597.000000	95.398838 
3596.000000	95.389664 
3595.000000	95.385456 
3594.000000	95.386448 
3593.000000	95.388891 
3592.000000	95.387582 
3591.000000	95.380438 
3590.000000	95.373028 
3589.000000	95.375435 
3588.000000	95.387865 
3587.000000	95.396852 
3586.000000	95.393068 
3585.000000	95.382168 
3584.000000	95.374972 
3583.000000	95.376966 
3582.000000	95.386970 
3581.000000	95.400178 
3580.000000	95.411687 
3579.000000	95.418734 
3578.000000	95.420636 
3577.000000	95.418122 
3576.000000	95.411746 
3575.000000	95.402299 
3574.000000	95.390714 
3573.000000	95.376888 
3572.000000	95.359403 
3571.000000	95.336889 
3570.000000	95.310484 
3569.000000	95.286913 
3568.000000	95.273539 
3567.000000	95.270012 
3566.000000	95.268878 
3565.000000	95.267090 
3564.000000	95.269133 
3563.000000	95.281908 
3562.000000	95.305758 
3561.000000	95.332265 
3560.000000	95.350139 
3559.000000	95.353401 
3558.000000	95.343960 
3557.000000	95.328746 
3556.000000	95.315363 
3555.000000	95.309490 
3554.000000	95.312689 
3553.000000	95.319347 
3552.000000	95.318168 
3551.000000	95.301568 
3550.000000	95.271571 
3549.000000	95.237488 
3548.000000	95.208964 
3547.000000	95.190595 
3546.000000	95.182338 
3545.000000	95.182200 
3544.000000	95.187577 
3543.000000	95.196428 
3542.000000	95.208381 
3541.000000	95.223568 
3540.000000	95.240583 
3539.000000	95.255347 
3538.000000	95.263964 
3537.000000	95.265048 
3536.000000	95.259312 
3535.000000	95.248515 
3534.000000	95.234375 
3533.000000	95.218594 
3532.000000	95.201867 
3531.000000	95.184362 
3530.000000	95.166633 
3529.000000	95.150071 
3528.000000	95.135625 
3527.000000	95.122963 
3526.000000	95.112571 
3525.000000	95.107359 
3524.000000	95.109631 
3523.000000	95.117045 
3522.000000	95.124034 
3521.000000	95.126773 
3520.000000	95.125298 
3519.000000	95.120815 
3518.000000	95.114210 
3517.000000	95.107128 
3516.000000	95.102740 
3515.000000	95.103457 
3514.000000	95.107142 
3513.000000	95.107864 
3512.000000	95.101625 
3511.000000	95.090019 
3510.000000	95.076835 
3509.000000	95.063058 
3508.000000	95.047085 
3507.000000	95.029654 
3506.000000	95.015345 
3505.000000	95.008349 
3504.000000	95.007043 
3503.000000	95.005021 
3502.000000	94.998356 
3501.000000	94.989325 
3500.000000	94.982429 
3499.000000	94.979053 
3498.000000	94.977150 
3497.000000	94.974106 
3496.000000	94.968458 
3495.000000	94.959804 
3494.000000	94.948430 
3493.000000	94.935267 
3492.000000	94.921525 
3491.000000	94.908229 
3490.000000	94.896299 
3489.000000	94.886661 
3488.000000	94.878988 
3487.000000	94.870396 
3486.000000	94.857784 
3485.000000	94.842137 
3484.000000	94.829184 
3483.000000	94.824402 
3482.000000	94.827511 
3481.000000	94.832396 
3480.000000	94.832620 
3479.000000	94.826193 
3478.000000	94.814503 
3477.000000	94.799328 
3476.000000	94.781596 
3475.000000	94.761900 
3474.000000	94.741387 
3473.000000	94.721772 
3472.000000	94.704708 
3471.000000	94.691128 
3470.000000	94.680647 
3469.000000	94.671737 
3468.000000	94.662812 
3467.000000	94.653239 
3466.000000	94.643844 
3465.000000	94.636624 
3464.000000	94.633297 
3463.000000	94.632899 
3462.000000	94.630997 
3461.000000	94.623327 
3460.000000	94.610263 
3459.000000	94.596462 
3458.000000	94.585406 
3457.000000	94.575252 
3456.000000	94.562140 
3455.000000	94.546116 
3454.000000	94.531278 
3453.000000	94.520456 
3452.000000	94.511371 
3451.000000	94.499486 
3450.000000	94.483450 
3449.000000	94.466589 
3448.000000	94.453222 
3447.000000	94.444133 
3446.000000	94.436332 
3445.000000	94.426873 
3444.000000	94.415988 
3443.000000	94.406441 
3442.000000	94.400265 
3441.000000	94.396533 
3440.000000	94.392230 
3439.000000	94.385129 
3438.000000	94.375212 
3437.000000	94.363356 
3436.000000	94.350368 
3435.000000	94.337238 
3434.000000	94.325470 
3433.000000	94.316411 
3432.000000	94.309526 
3431.000000	94.302280 
3430.000000	94.292168 
3429.000000	94.279061 
3428.000000	94.265233 
3427.000000	94.252962 
3426.000000	94.242318 
3425.000000	94.231454 
3424.000000	94.218979 
3423.000000	94.205376 
3422.000000	94.191945 
3421.000000	94.179311 
3420.000000	94.167744 
3419.000000	94.157897 
3418.000000	94.149676 
3417.000000	94.140923 
3416.000000	94.129064 
3415.000000	94.114245 
3414.000000	94.099608 
3413.000000	94.087801 
3412.000000	94.078594 
3411.000000	94.070554 
3410.000000	94.063530 
3409.000000	94.058086 
3408.000000	94.053289 
3407.000000	94.046729 
3406.000000	94.036769 
3405.000000	94.023394 
3404.000000	94.007270 
3403.000000	93.989065 
3402.000000	93.969836 
3401.000000	93.951443 
3400.000000	93.935887 
3399.000000	93.924265 
3398.000000	93.916024 
3397.000000	93.909676 
3396.000000	93.905098 
3395.000000	93.904377 
3394.000000	93.908551 
3393.000000	93.913486 
3392.000000	93.911273 
3391.000000	93.897409 
3390.000000	93.875405 
3389.000000	93.854056 
3388.000000	93.839885 
3387.000000	93.833093 
3386.000000	93.829541 
3385.000000	93.824697 
3384.000000	93.816484 
3383.000000	93.806296 
3382.000000	93.797871 
3381.000000	93.793909 
3380.000000	93.792752 
3379.000000	93.789439 
3378.000000	93.780624 
3377.000000	93.767810 
3376.000000	93.755427 
3375.000000	93.746231 
3374.000000	93.739217 
3373.000000	93.731469 
3372.000000	93.721259 
3371.000000	93.709032 
3370.000000	93.695561 
3369.000000	93.679804 
3368.000000	93.659778 
3367.000000	93.635789 
3366.000000	93.611839 
3365.000000	93.592527 
3364.000000	93.578758 
3363.000000	93.567367 
3362.000000	93.554553 
3361.000000	93.539040 
3360.000000	93.522509 
3359.000000	93.508124 
3358.000000	93.497961 
3357.000000	93.490213 
3356.000000	93.478996 
3355.000000	93.459219 
3354.000000	93.432966 
3353.000000	93.409496 
3352.000000	93.397034 
3351.000000	93.394804 
3350.000000	93.394066 
3349.000000	93.387193 
3348.000000	93.374980 
3347.000000	93.364019 
3346.000000	93.358084 
3345.000000	93.353679 
3344.000000	93.343805 
3343.000000	93.325446 
3342.000000	93.302356 
3341.000000	93.281539 
3340.000000	93.268268 
3339.000000	93.264173 
3338.000000	93.268078 
3337.000000	93.277076 
3336.000000	93.287039 
3335.000000	93.292902 
3334.000000	93.289674 
3333.000000	93.275033 
3332.000000	93.252526 
3331.000000	93.231601 
3330.000000	93.221779 
3329.000000	93.225836 
3328.000000	93.238884 
3327.000000	93.253439 
3326.000000	93.264865 
3325.000000	93.272196 
3324.000000	93.276034 
3323.000000	93.277538 
3322.000000	93.278300 
3321.000000	93.279903 
3320.000000	93.283690 
3319.000000	93.290572 
3318.000000	93.299575 
3317.000000	93.306603 
3316.000000	93.306981 
3315.000000	93.300717 
3314.000000	93.293783 
3313.000000	93.292357 
3312.000000	93.296573 
3311.000000	93.301277 
3310.000000	93.301720 
3309.000000	93.296878 
3308.000000	93.288492 
3307.000000	93.279660 
3306.000000	93.274517 
3305.000000	93.276684 
3304.000000	93.286419 
3303.000000	93.299369 
3302.000000	93.308704 
3301.000000	93.309296 
3300.000000	93.301138 
3299.000000	93.289768 
3298.000000	93.282105 
3297.000000	93.280380 
3296.000000	93.280642 
3295.000000	93.278593 
3294.000000	93.275482 
3293.000000	93.275943 
3292.000000	93.281028 
3291.000000	93.286293 
3290.000000	93.287440 
3289.000000	93.285604 
3288.000000	93.285649 
3287.000000	93.290701 
3286.000000	93.299358 
3285.000000	93.307498 
3284.000000	93.311918 
3283.000000	93.312331 
3282.000000	93.310289 
3281.000000	93.306629 
3280.000000	93.301556 
3279.000000	93.297223 
3278.000000	93.297748 
3277.000000	93.304788 
3276.000000	93.314358 
3275.000000	93.320653 
3274.000000	93.322901 
3273.000000	93.326208 
3272.000000	93.336024 
3271.000000	93.353603 
3270.000000	93.376150 
3269.000000	93.399202 
3268.000000	93.418615 
3267.000000	93.432557 
3266.000000	93.442539 
3265.000000	93.451320 
3264.000000	93.459759 
3263.000000	93.467255 
3262.000000	93.474811 
3261.000000	93.485371 
3260.000000	93.501346 
3259.000000	93.522837 
3258.000000	93.547928 
3257.000000	93.573045 
3256.000000	93.593479 
3255.000000	93.606059 
3254.000000	93.612637 
3253.000000	93.619613 
3252.000000	93.632404 
3251.000000	93.650914 
3250.000000	93.670546 
3249.000000	93.687055 
3248.000000	93.700073 
3247.000000	93.712357 
3246.000000	93.726280 
3245.000000	93.741135 
3244.000000	93.754128 
3243.000000	93.764065 
3242.000000	93.773121 
3241.000000	93.784473 
3240.000000	93.798829 
3239.000000	93.814225 
3238.000000	93.828685 
3237.000000	93.841960 
3236.000000	93.854791 
3235.000000	93.867729 
3234.000000	93.881128 
3233.000000	93.895402 
3232.000000	93.910585 
3231.000000	93.925890 
3230.000000	93.940027 
3229.000000	93.952298 
3228.000000	93.963047 
3227.000000	93.973262 
3226.000000	93.983995 
3225.000000	93.995724 
3224.000000	94.008374 
3223.000000	94.021537 
3222.000000	94.034633 
3221.000000	94.047209 
3220.000000	94.059127 
3219.000000	94.070557 
3218.000000	94.081845 
3217.000000	94.093285 
3216.000000	94.104959 
3215.000000	94.116741 
3214.000000	94.128429 
3213.000000	94.139888 
3212.000000	94.151097 
3211.000000	94.162131 
3210.000000	94.173059 
3209.000000	94.183835 
3208.000000	94.194319 
3207.000000	94.204465 
3206.000000	94.214494 
3205.000000	94.224755 
3204.000000	94.235381 
3203.000000	94.246201 
3202.000000	94.256963 
3201.000000	94.267377 
3200.000000	94.276987 
3199.000000	94.285374 
3198.000000	94.292841 
3197.000000	94.300602 
3196.000000	94.309742 
3195.000000	94.320177 
3194.000000	94.330868 
3193.000000	94.340969 
3192.000000	94.350461 
3191.000000	94.359740 
3190.000000	94.369123 
3189.000000	94.378957 
3188.000000	94.389762 
3187.000000	94.402008 
3186.000000	94.415620 
3185.000000	94.429619 
3184.000000	94.442552 
3183.000000	94.453114 
3182.000000	94.460987 
3181.000000	94.467251 
3180.000000	94.473458 
3179.000000	94.480451 
3178.000000	94.488300 
3177.000000	94.496924 
3176.000000	94.506355 
3175.000000	94.516476 
3174.000000	94.526964 
3173.000000	94.537509 
3172.000000	94.547617 
3171.000000	94.556237 
3170.000000	94.562393 
3169.000000	94.566908 
3168.000000	94.572900 
3167.000000	94.583451 
3166.000000	94.598887 
3165.000000	94.616411 
3164.000000	94.632517 
3163.000000	94.645504 
3162.000000	94.655424 
3161.000000	94.662844 
3160.000000	94.668420 
3159.000000	94.673083 
3158.000000	94.677807 
3157.000000	94.683333 
3156.000000	94.690553 
3155.000000	94.700424 
3154.000000	94.712567 
3153.000000	94.724472 
3152.000000	94.733569 
3151.000000	94.740011 
3150.000000	94.746113 
3149.000000	94.752994 
3148.000000	94.759201 
3147.000000	94.763197 
3146.000000	94.765640 
3145.000000	94.768538 
3144.000000	94.773345 
3143.000000	94.780638 
3142.000000	94.790417 
3141.000000	94.801533 
3140.000000	94.811685 
3139.000000	94.819397 
3138.000000	94.825466 
3137.000000	94.831472 
3136.000000	94.837317 
3135.000000	94.841501 
3134.000000	94.843551 
3133.000000	94.844908 
3132.000000	94.847461 
3131.000000	94.852087 
3130.000000	94.858575 
3129.000000	94.865816 
3128.000000	94.871940 
3127.000000	94.875557 
3126.000000	94.877207 
3125.000000	94.879098 
3124.000000	94.883023 
3123.000000	94.888864 
3122.000000	94.895307 
3121.000000	94.901231 
3120.000000	94.906165 
3119.000000	94.910119 
3118.000000	94.913424 
3117.000000	94.916534 
3116.000000	94.919684 
3115.000000	94.922891 
3114.000000	94.926346 
3113.000000	94.930389 
3112.000000	94.934839 
3111.000000	94.938820 
3110.000000	94.941545 
3109.000000	94.943094 
3108.000000	94.944253 
3107.000000	94.945784 
3106.000000	94.948021 
3105.000000	94.951106 
3104.000000	94.955301 
3103.000000	94.960736 
3102.000000	94.966763 
3101.000000	94.971700 
3100.000000	94.974000 
3099.000000	94.973679 
3098.000000	94.972434 
3097.000000	94.972027 
3096.000000	94.972745 
3095.000000	94.973923 
3094.000000	94.975464 
3093.000000	94.978115 
3092.000000	94.982134 
3091.000000	94.986348 
3090.000000	94.988997 
3089.000000	94.989471 
3088.000000	94.988987 
3087.000000	94.989798 
3086.000000	94.993699 
3085.000000	95.000808 
3084.000000	95.009127 
3083.000000	95.015687 
3082.000000	95.018913 
3081.000000	95.019642 
3080.000000	95.019991 
3079.000000	95.021611 
3078.000000	95.025157 
3077.000000	95.030353 
3076.000000	95.035782 
3075.000000	95.039405 
3074.000000	95.040144 
3073.000000	95.039089 
3072.000000	95.038710 
3071.000000	95.041049 
3070.000000	95.046598 
3069.000000	95.053962 
3068.000000	95.060126 
3067.000000	95.061773 
3066.000000	95.057414 
3065.000000	95.048488 
3064.000000	95.038289 
3063.000000	95.029811 
3062.000000	95.024810 
3061.000000	95.024147 
3060.000000	95.027993 
3059.000000	95.035354 
3058.000000	95.044045 
3057.000000	95.051926 
3056.000000	95.058352 
3055.000000	95.064043 
3054.000000	95.069213 
3053.000000	95.073045 
3052.000000	95.075153 
3051.000000	95.076531 
3050.000000	95.077786 
3049.000000	95.077018 
3048.000000	95.071534 
3047.000000	95.061631 
3046.000000	95.051201 
3045.000000	95.044428 
3044.000000	95.042612 
3043.000000	95.044081 
3042.000000	95.045481 
3041.000000	95.042573 
3040.000000	95.032370 
3039.000000	95.016180 
3038.000000	94.999824 
3037.000000	94.988932 
3036.000000	94.983899 
3035.000000	94.980408 
3034.000000	94.974107 
3033.000000	94.964001 
3032.000000	94.952368 
3031.000000	94.943016 
3030.000000	94.939371 
3029.000000	94.942256 
3028.000000	94.948686 
3027.000000	94.953686 
3026.000000	94.954141 
3025.000000	94.950779 
3024.000000	94.946622 
3023.000000	94.944351 
3022.000000	94.944906 
3021.000000	94.947144 
3020.000000	94.948086 
3019.000000	94.944472 
3018.000000	94.935552 
3017.000000	94.924460 
3016.000000	94.916297 
3015.000000	94.914432 
3014.000000	94.918828 
3013.000000	94.926639 
3012.000000	94.933487 
3011.000000	94.935246 
3010.000000	94.929633 
3009.000000	94.917613 
3008.000000	94.904512 
3007.000000	94.898625 
3006.000000	94.906087 
3005.000000	94.925042 
3004.000000	94.944958 
3003.000000	94.954057 
3002.000000	94.948671 
3001.000000	94.935347 
3000.000000	94.924549 
2999.000000	94.922578 
2998.000000	94.928929 
2997.000000	94.939007 
2996.000000	94.948215 
2995.000000	94.953959 
2994.000000	94.955589 
2993.000000	94.954007 
2992.000000	94.951971 
2991.000000	94.953861 
2990.000000	94.962968 
2989.000000	94.977606 
2988.000000	94.990929 
2987.000000	94.996759 
2986.000000	94.995736 
2985.000000	94.994300 
2984.000000	94.997227 
2983.000000	95.002685 
2982.000000	95.005178 
2981.000000	95.001543 
2980.000000	94.992493 
2979.000000	94.979494 
2978.000000	94.962496 
2977.000000	94.940635 
2976.000000	94.912630 
2975.000000	94.875145 
2974.000000	94.823310 
2973.000000	94.757156 
2972.000000	94.689148 
2971.000000	94.641594 
2970.000000	94.632012 
2969.000000	94.660578 
2968.000000	94.710378 
2967.000000	94.759895 
2966.000000	94.797034 
2965.000000	94.820705 
2964.000000	94.833667 
2963.000000	94.838210 
2962.000000	94.837014 
2961.000000	94.833310 
2960.000000	94.828008 
2959.000000	94.818841 
2958.000000	94.804251 
2957.000000	94.787007 
2956.000000	94.772106 
2955.000000	94.761550 
2954.000000	94.752925 
2953.000000	94.743228 
2952.000000	94.732638 
2951.000000	94.723755 
2950.000000	94.717869 
2949.000000	94.712945 
2948.000000	94.705392 
2947.000000	94.693415 
2946.000000	94.678655 
2945.000000	94.664887 
2944.000000	94.655147 
2943.000000	94.649503 
2942.000000	94.645256 
2941.000000	94.639613 
2940.000000	94.632495 
2939.000000	94.626386 
2938.000000	94.623061 
2937.000000	94.621158 
2936.000000	94.617812 
2935.000000	94.612247 
2934.000000	94.606395 
2933.000000	94.601896 
2932.000000	94.598082 
2931.000000	94.593773 
2930.000000	94.589665 
2929.000000	94.587350 
2928.000000	94.586530 
2927.000000	94.584652 
2926.000000	94.579508 
2925.000000	94.571261 
2924.000000	94.561430 
2923.000000	94.550793 
2922.000000	94.539328 
2921.000000	94.528786 
2920.000000	94.523954 
2919.000000	94.529495 
2918.000000	94.545126 
2917.000000	94.563991 
2916.000000	94.576927 
2915.000000	94.579282 
2914.000000	94.572482 
2913.000000	94.560893 
2912.000000	94.548607 
2911.000000	94.538795 
2910.000000	94.534388 
2909.000000	94.537000 
2908.000000	94.544769 
2907.000000	94.552680 
2906.000000	94.556101 
2905.000000	94.554554 
2904.000000	94.551692 
2903.000000	94.551551 
2902.000000	94.554269 
2901.000000	94.557041 
2900.000000	94.556673 
2899.000000	94.554487 
2898.000000	94.554598 
2897.000000	94.559127 
2896.000000	94.566493 
2895.000000	94.574584 
2894.000000	94.583479 
2893.000000	94.593741 
2892.000000	94.603976 
2891.000000	94.612451 
2890.000000	94.620257 
2889.000000	94.630214 
2888.000000	94.642611 
2887.000000	94.654413 
2886.000000	94.663337 
2885.000000	94.670527 
2884.000000	94.677933 
2883.000000	94.684613 
2882.000000	94.687462 
2881.000000	94.685202 
2880.000000	94.680390 
2879.000000	94.677417 
2878.000000	94.679099 
2877.000000	94.685062 
2876.000000	94.692293 
2875.000000	94.697116 
2874.000000	94.697716 
2873.000000	94.695838 
2872.000000	94.696131 
2871.000000	94.702629 
2870.000000	94.715605 
2869.000000	94.732002 
2868.000000	94.748924 
2867.000000	94.765764 
2866.000000	94.781987 
2865.000000	94.794281 
2864.000000	94.798547 
2863.000000	94.794985 
2862.000000	94.789055 
2861.000000	94.786356 
2860.000000	94.787990 
2859.000000	94.791659 
2858.000000	94.795339 
2857.000000	94.798319 
2856.000000	94.800116 
2855.000000	94.800551 
2854.000000	94.800851 
2853.000000	94.803546 
2852.000000	94.811363 
2851.000000	94.826522 
2850.000000	94.850184 
2849.000000	94.881382 
2848.000000	94.916401 
2847.000000	94.949834 
2846.000000	94.976901 
2845.000000	94.995621 
2844.000000	95.007736 
2843.000000	95.017163 
2842.000000	95.026169 
2841.000000	95.033392 
2840.000000	95.037468 
2839.000000	95.041969 
2838.000000	95.053442 
2837.000000	95.073314 
2836.000000	95.094565 
2835.000000	95.108957 
2834.000000	95.115721 
2833.000000	95.120606 
2832.000000	95.127698 
2831.000000	95.135087 
2830.000000	95.138797 
2829.000000	95.138224 
2828.000000	95.136919 
2827.000000	95.139725 
2826.000000	95.149761 
2825.000000	95.166669 
2824.000000	95.186257 
2823.000000	95.202506 
2822.000000	95.211335 
2821.000000	95.213191 
2820.000000	95.212345 
2819.000000	95.213671 
2818.000000	95.219637 
2817.000000	95.229826 
2816.000000	95.242394 
2815.000000	95.255483 
2814.000000	95.267542 
2813.000000	95.277436 
2812.000000	95.285158 
2811.000000	95.291900 
2810.000000	95.298384 
2809.000000	95.303375 
2808.000000	95.305035 
2807.000000	95.303765 
2806.000000	95.302673 
2805.000000	95.304809 
2804.000000	95.310668 
2803.000000	95.318641 
2802.000000	95.326707 
2801.000000	95.333133 
2800.000000	95.336723 
2799.000000	95.337647 
2798.000000	95.337682 
2797.000000	95.338700 
2796.000000	95.340942 
2795.000000	95.343229 
2794.000000	95.344761 
2793.000000	95.346242 
2792.000000	95.349257 
2791.000000	95.354649 
2790.000000	95.361347 
2789.000000	95.366831 
2788.000000	95.369210 
2787.000000	95.368742 
2786.000000	95.367168 
2785.000000	95.365870 
2784.000000	95.365314 
2783.000000	95.366090 
2782.000000	95.369091 
2781.000000	95.374133 
2780.000000	95.379232 
2779.000000	95.382093 
2778.000000	95.382148 
2777.000000	95.380692 
2776.000000	95.379628 
2775.000000	95.380219 
2774.000000	95.382604 
2773.000000	95.385919 
2772.000000	95.388880 
2771.000000	95.390685 
2770.000000	95.391454 
2769.000000	95.391939 
2768.000000	95.393071 
2767.000000	95.395689 
2766.000000	95.400043 
2765.000000	95.405193 
2764.000000	95.409392 
2763.000000	95.411604 
2762.000000	95.412102 
2761.000000	95.411450 
2760.000000	95.409710 
2759.000000	95.407400 
2758.000000	95.406210 
2757.000000	95.407478 
2756.000000	95.410365 
2755.000000	95.412598 
2754.000000	95.413063 
2753.000000	95.412689 
2752.000000	95.412717 
2751.000000	95.413174 
2750.000000	95.413450 
2749.000000	95.413367 
2748.000000	95.413035 
2747.000000	95.412299 
2746.000000	95.411075 
2745.000000	95.409951 
2744.000000	95.409939 
2743.000000	95.411678 
2742.000000	95.414967 
2741.000000	95.418800 
2740.000000	95.421901 
2739.000000	95.423629 
2738.000000	95.424373 
2737.000000	95.424927 
2736.000000	95.425715 
2735.000000	95.426879 
2734.000000	95.428822 
2733.000000	95.432087 
2732.000000	95.436725 
2731.000000	95.442057 
2730.000000	95.446963 
2729.000000	95.450160 
2728.000000	95.450669 
2727.000000	95.448619 
2726.000000	95.445527 
2725.000000	95.443276 
2724.000000	95.442845 
2723.000000	95.444266 
2722.000000	95.447162 
2721.000000	95.450825 
2720.000000	95.454222 
2719.000000	95.456698 
2718.000000	95.458599 
2717.000000	95.460684 
2716.000000	95.462920 
2715.000000	95.464384 
2714.000000	95.464532 
2713.000000	95.464044 
2712.000000	95.464116 
2711.000000	95.465251 
2710.000000	95.467026 
2709.000000	95.468903 
2708.000000	95.470927 
2707.000000	95.473551 
2706.000000	95.476813 
2705.000000	95.479917 
2704.000000	95.481919 
2703.000000	95.482851 
2702.000000	95.483830 
2701.000000	95.485840 
2700.000000	95.488739 
2699.000000	95.491732 
2698.000000	95.494465 
2697.000000	95.497203 
2696.000000	95.500135 
2695.000000	95.502896 
2694.000000	95.504591 
2693.000000	95.504051 
2692.000000	95.500574 
2691.000000	95.495073 
2690.000000	95.490267 
2689.000000	95.488767 
2688.000000	95.491209 
2687.000000	95.496458 
2686.000000	95.502774 
2685.000000	95.508408 
2684.000000	95.511814 
2683.000000	95.512585 
2682.000000	95.512285 
2681.000000	95.513441 
2680.000000	95.517344 
2679.000000	95.523123 
2678.000000	95.528661 
2677.000000	95.532012 
2676.000000	95.532587 
2675.000000	95.531819 
2674.000000	95.532150 
2673.000000	95.534261 
2672.000000	95.535936 
2671.000000	95.534869 
2670.000000	95.531716 
2669.000000	95.529015 
2668.000000	95.527592 
2667.000000	95.525931 
2666.000000	95.523030 
2665.000000	95.519948 
2664.000000	95.518008 
2663.000000	95.517219 
2662.000000	95.517220 
2661.000000	95.518430 
2660.000000	95.521303 
2659.000000	95.525420 
2658.000000	95.529830 
2657.000000	95.533538 
2656.000000	95.535419 
2655.000000	95.534769 
2654.000000	95.532535 
2653.000000	95.531145 
2652.000000	95.532469 
2651.000000	95.536535 
2650.000000	95.542258 
2649.000000	95.548258 
2648.000000	95.552728 
2647.000000	95.553954 
2646.000000	95.552031 
2645.000000	95.549393 
2644.000000	95.548394 
2643.000000	95.548889 
2642.000000	95.549000 
2641.000000	95.547739 
2640.000000	95.546095 
2639.000000	95.545776 
2638.000000	95.547662 
2637.000000	95.551341 
2636.000000	95.555614 
2635.000000	95.559469 
2634.000000	95.562770 
2633.000000	95.566119 
2632.000000	95.570129 
2631.000000	95.575023 
2630.000000	95.580771 
2629.000000	95.586972 
2628.000000	95.592319 
2627.000000	95.594888 
2626.000000	95.593753 
2625.000000	95.590241 
2624.000000	95.587115 
2623.000000	95.585999 
2622.000000	95.586108 
2621.000000	95.585954 
2620.000000	95.585634 
2619.000000	95.586674 
2618.000000	95.589744 
2617.000000	95.593560 
2616.000000	95.596470 
2615.000000	95.598344 
2614.000000	95.599954 
2613.000000	95.601292 
2612.000000	95.601713 
2611.000000	95.601515 
2610.000000	95.602095 
2609.000000	95.604142 
2608.000000	95.606809 
2607.000000	95.608914 
2606.000000	95.610332 
2605.000000	95.611800 
2604.000000	95.613862 
2603.000000	95.616467 
2602.000000	95.619243 
2601.000000	95.621732 
2600.000000	95.623536 
2599.000000	95.624607 
2598.000000	95.625294 
2597.000000	95.626082 
2596.000000	95.627252 
2595.000000	95.628833 
2594.000000	95.630738 
2593.000000	95.632801 
2592.000000	95.634810 
2591.000000	95.636619 
2590.000000	95.638229 
2589.000000	95.639767 
2588.000000	95.641394 
2587.000000	95.643207 
2586.000000	95.645162 
2585.000000	95.647090 
2584.000000	95.648828 
2583.000000	95.650402 
2582.000000	95.652042 
2581.000000	95.653936 
2580.000000	95.656039 
2579.000000	95.658200 
2578.000000	95.660433 
2577.000000	95.662782 
2576.000000	95.664882 
2575.000000	95.666013 
2574.000000	95.665842 
2573.000000	95.665050 
2572.000000	95.665078 
2571.000000	95.667008 
2570.000000	95.670627 
2569.000000	95.674256 
2568.000000	95.676095 
2567.000000	95.675896 
2566.000000	95.675202 
2565.000000	95.675932 
2564.000000	95.678981 
2563.000000	95.684123 
2562.000000	95.690210 
2561.000000	95.695430 
2560.000000	95.698468 
2559.000000	95.699905 
2558.000000	95.701821 
2557.000000	95.705330 
2556.000000	95.709177 
2555.000000	95.711380 
2554.000000	95.711443 
2553.000000	95.710559 
2552.000000	95.710540 
2551.000000	95.712741 
2550.000000	95.716922 
2549.000000	95.720893 
2548.000000	95.722656 
2547.000000	95.723101 
2546.000000	95.724818 
2545.000000	95.727753 
2544.000000	95.728457 
2543.000000	95.724667 
2542.000000	95.718273 
2541.000000	95.712824 
2540.000000	95.709684 
2539.000000	95.708508 
2538.000000	95.709502 
2537.000000	95.713018 
2536.000000	95.717985 
2535.000000	95.722865 
2534.000000	95.727326 
2533.000000	95.731522 
2532.000000	95.734972 
2531.000000	95.737457 
2530.000000	95.739793 
2529.000000	95.742295 
2528.000000	95.743647 
2527.000000	95.742690 
2526.000000	95.740304 
2525.000000	95.738598 
2524.000000	95.738823 
2523.000000	95.740852 
2522.000000	95.743885 
2521.000000	95.746717 
2520.000000	95.748172 
2519.000000	95.748085 
2518.000000	95.747471 
2517.000000	95.747378 
2516.000000	95.747868 
2515.000000	95.748556 
2514.000000	95.749485 
2513.000000	95.750940 
2512.000000	95.752839 
2511.000000	95.754831 
2510.000000	95.756691 
2509.000000	95.758229 
2508.000000	95.759198 
2507.000000	95.759598 
2506.000000	95.759785 
2505.000000	95.760159 
2504.000000	95.760880 
2503.000000	95.761897 
2502.000000	95.763105 
2501.000000	95.764338 
2500.000000	95.765439 
2499.000000	95.766427 
2498.000000	95.767436 
2497.000000	95.768501 
2496.000000	95.769543 
2495.000000	95.770472 
2494.000000	95.771258 
2493.000000	95.771907 
2492.000000	95.772438 
2491.000000	95.772878 
2490.000000	95.773269 
2489.000000	95.773663 
2488.000000	95.774091 
2487.000000	95.774555 
2486.000000	95.775036 
2485.000000	95.775522 
2484.000000	95.776008 
2483.000000	95.776484 
2482.000000	95.776947 
2481.000000	95.777402 
2480.000000	95.777850 
2479.000000	95.778276 
2478.000000	95.778678 
2477.000000	95.779080 
2476.000000	95.779501 
2475.000000	95.779927 
2474.000000	95.780349 
2473.000000	95.780780 
2472.000000	95.781199 
2471.000000	95.781497 
2470.000000	95.781592 
2469.000000	95.781524 
2468.000000	95.781428 
2467.000000	95.781424 
2466.000000	95.781553 
2465.000000	95.781808 
2464.000000	95.782132 
2463.000000	95.782428 
2462.000000	95.782632 
2461.000000	95.782745 
2460.000000	95.782865 
2459.000000	95.783136 
2458.000000	95.783647 
2457.000000	95.784384 
2456.000000	95.785189 
2455.000000	95.785876 
2454.000000	95.786350 
2453.000000	95.786639 
2452.000000	95.786818 
2451.000000	95.786944 
2450.000000	95.787133 
2449.000000	95.787573 
2448.000000	95.788309 
2447.000000	95.789123 
2446.000000	95.789873 
2445.000000	95.790811 
2444.000000	95.792241 
2443.000000	95.794049 
2442.000000	95.795697 
2441.000000	95.796833 
2440.000000	95.797594 
2439.000000	95.798339 
2438.000000	95.799200 
2437.000000	95.800020 
2436.000000	95.800687 
2435.000000	95.801301 
2434.000000	95.802055 
2433.000000	95.803026 
2432.000000	95.804060 
2431.000000	95.804872 
2430.000000	95.805353 
2429.000000	95.805722 
2428.000000	95.806337 
2427.000000	95.807552 
2426.000000	95.809600 
2425.000000	95.811552 
2424.000000	95.810603 
2423.000000	95.806088 
2422.000000	95.802927 
2421.000000	95.806121 
2420.000000	95.814923 
2419.000000	95.823816 
2418.000000	95.827638 
2417.000000	95.825346 
2416.000000	95.818971 
2415.000000	95.811092 
2414.000000	95.804430 
2413.000000	95.800894 
2412.000000	95.799373 
2411.000000	95.796579 
2410.000000	95.791894 
2409.000000	95.789904 
2408.000000	95.795908 
2407.000000	95.809526 
2406.000000	95.824346 
2405.000000	95.833376 
2404.000000	95.833601 
2403.000000	95.826220 
2402.000000	95.815488 
2401.000000	95.807495 
2400.000000	95.806904 
2399.000000	95.812670 
2398.000000	95.818201 
2397.000000	95.817923 
2396.000000	95.813627 
2395.000000	95.812721 
2394.000000	95.819658 
2393.000000	95.830378 
2392.000000	95.835927 
2391.000000	95.830276 
2390.000000	95.814022 
2389.000000	95.791083 
2388.000000	95.764467 
2387.000000	95.735571 
2386.000000	95.704951 
2385.000000	95.673668 
2384.000000	95.644619 
2383.000000	95.623853 
2382.000000	95.621171 
2381.000000	95.645791 
2380.000000	95.699862 
2379.000000	95.775531 
2378.000000	95.856783 
2377.000000	95.924081 
2376.000000	95.959530 
2375.000000	95.953494 
2374.000000	95.911107 
2373.000000	95.851878 
2372.000000	95.796634 
2371.000000	95.754052 
2370.000000	95.723328 
2369.000000	95.704725 
2368.000000	95.700069 
2367.000000	95.706769 
2366.000000	95.718970 
2365.000000	95.731851 
2364.000000	95.739662 
2363.000000	95.736329 
2362.000000	95.722651 
2361.000000	95.708040 
2360.000000	95.699524 
2359.000000	95.693556 
2358.000000	95.687515 
2357.000000	95.685027 
2356.000000	95.686494 
2355.000000	95.687074 
2354.000000	95.686589 
2353.000000	95.685344 
2352.000000	95.675444 
2351.000000	95.651575 
2350.000000	95.622821 
2349.000000	95.604203 
2348.000000	95.602101 
2347.000000	95.610501 
2346.000000	95.615134 
2345.000000	95.606254 
2344.000000	95.587146 
2343.000000	95.570103 
2342.000000	95.565248 
2341.000000	95.572860 
2340.000000	95.583528 
2339.000000	95.586649 
2338.000000	95.581157 
2337.000000	95.573956 
2336.000000	95.569634 
2335.000000	95.566274 
2334.000000	95.561595 
2333.000000	95.555976 
2332.000000	95.547690 
2331.000000	95.533249 
2330.000000	95.511311 
2329.000000	95.483008 
2328.000000	95.450084 
2327.000000	95.418092 
2326.000000	95.396466 
2325.000000	95.391436 
2324.000000	95.398580 
2323.000000	95.409611 
2322.000000	95.420394 
2321.000000	95.430289 
2320.000000	95.434104 
2319.000000	95.428030 
2318.000000	95.417355 
2317.000000	95.414433 
2316.000000	95.424615 
2315.000000	95.440756 
2314.000000	95.449181 
2313.000000	95.441893 
2312.000000	95.421334 
2311.000000	95.398457 
2310.000000	95.385083 
2309.000000	95.385219 
2308.000000	95.393305 
2307.000000	95.401429 
2306.000000	95.406283 
2305.000000	95.405771 
2304.000000	95.395420 
2303.000000	95.374417 
2302.000000	95.352069 
2301.000000	95.340679 
2300.000000	95.343514 
2299.000000	95.355376 
2298.000000	95.369400 
2297.000000	95.384234 
2296.000000	95.400381 
2295.000000	95.417641 
2294.000000	95.437004 
2293.000000	95.461471 
2292.000000	95.489778 
2291.000000	95.515859 
2290.000000	95.534349 
2289.000000	95.545067 
2288.000000	95.551666 
2287.000000	95.558650 
2286.000000	95.570224 
2285.000000	95.588520 
2284.000000	95.612141 
2283.000000	95.636386 
2282.000000	95.656281 
2281.000000	95.669010 
2280.000000	95.675190 
2279.000000	95.679076 
2278.000000	95.686424 
2277.000000	95.699135 
2276.000000	95.712924 
2275.000000	95.722954 
2274.000000	95.729937 
2273.000000	95.738211 
2272.000000	95.749185 
2271.000000	95.760664 
2270.000000	95.770895 
2269.000000	95.779349 
2268.000000	95.784398 
2267.000000	95.784939 
2266.000000	95.783571 
2265.000000	95.784924 
2264.000000	95.791599 
2263.000000	95.803420 
2262.000000	95.818786 
2261.000000	95.834484 
2260.000000	95.846491 
2259.000000	95.853465 
2258.000000	95.857994 
2257.000000	95.863424 
2256.000000	95.870590 
2255.000000	95.878466 
2254.000000	95.886540 
2253.000000	95.895222 
2252.000000	95.904381 
2251.000000	95.912544 
2250.000000	95.918267 
2249.000000	95.921623 
2248.000000	95.923896 
2247.000000	95.926646 
2246.000000	95.930722 
2245.000000	95.936197 
2244.000000	95.942416 
2243.000000	95.948124 
2242.000000	95.952404 
2241.000000	95.955490 
2240.000000	95.958626 
2239.000000	95.962994 
2238.000000	95.968895 
2237.000000	95.975577 
2236.000000	95.981618 
2235.000000	95.985997 
2234.000000	95.988911 
2233.000000	95.991621 
2232.000000	95.994963 
2231.000000	95.998341 
2230.000000	96.000539 
2229.000000	96.001057 
2228.000000	96.000431 
2227.000000	95.999762 
2226.000000	96.000190 
2225.000000	96.002302 
2224.000000	96.005525 
2223.000000	96.008335 
2222.000000	96.009703 
2221.000000	96.010261 
2220.000000	96.011583 
2219.000000	96.014284 
2218.000000	96.017110 
2217.000000	96.017904 
2216.000000	96.015332 
2215.000000	96.009913 
2214.000000	96.004186 
2213.000000	96.001315 
2212.000000	96.002748 
2211.000000	96.007443 
2210.000000	96.012732 
2209.000000	96.016606 
2208.000000	96.019168 
2207.000000	96.021703 
2206.000000	96.024548 
2205.000000	96.026242 
2204.000000	96.025242 
2203.000000	96.021476 
2202.000000	96.015866 
2201.000000	96.009149 
2200.000000	96.002301 
2199.000000	95.997390 
2198.000000	95.995610 
2197.000000	95.995203 
2196.000000	95.993465 
2195.000000	95.990910 
2194.000000	95.990948 
2193.000000	95.994631 
2192.000000	95.998059 
2191.000000	95.996874 
2190.000000	95.991836 
2189.000000	95.987894 
2188.000000	95.988637 
2187.000000	95.994123 
2186.000000	96.002635 
2185.000000	96.011246 
2184.000000	96.016012 
2183.000000	96.015457 
2182.000000	96.013091 
2181.000000	96.012587 
2180.000000	96.011596 
2179.000000	96.005458 
2178.000000	95.996143 
2177.000000	95.992211 
2176.000000	95.999495 
2175.000000	96.016467 
2174.000000	96.037383 
2173.000000	96.054968 
2172.000000	96.061078 
2171.000000	96.050937 
2170.000000	96.028770 
2169.000000	96.005936 
2168.000000	95.990506 
2167.000000	95.983415 
2166.000000	95.984581 
2165.000000	95.994497 
2164.000000	96.007562 
2163.000000	96.012601 
2162.000000	96.006239 
2161.000000	96.000560 
2160.000000	96.011580 
2159.000000	96.042868 
2158.000000	96.082745 
2157.000000	96.114510 
2156.000000	96.128907 
2155.000000	96.129044 
2154.000000	96.127118 
2153.000000	96.132895 
2152.000000	96.143467 
2151.000000	96.148386 
2150.000000	96.143745 
2149.000000	96.135267 
2148.000000	96.128320 
2147.000000	96.122001 
2146.000000	96.114185 
2145.000000	96.105520 
2144.000000	96.096458 
2143.000000	96.085807 
2142.000000	96.073864 
2141.000000	96.062676 
2140.000000	96.053220 
2139.000000	96.046883 
2138.000000	96.048520 
2137.000000	96.061467 
2136.000000	96.079299 
2135.000000	96.089201 
2134.000000	96.084606 
2133.000000	96.069259 
2132.000000	96.049881 
2131.000000	96.031120 
2130.000000	96.017800 
2129.000000	96.013526 
2128.000000	96.014174 
2127.000000	96.010334 
2126.000000	96.000313 
2125.000000	95.994770 
2124.000000	96.004153 
2123.000000	96.025774 
2122.000000	96.046090 
2121.000000	96.053055 
2120.000000	96.043439 
2119.000000	96.020822 
2118.000000	95.991010 
2117.000000	95.959887 
2116.000000	95.933091 
2115.000000	95.915702 
2114.000000	95.911322 
2113.000000	95.918684 
2112.000000	95.931128 
2111.000000	95.943509 
2110.000000	95.957237 
2109.000000	95.974938 
2108.000000	95.992728 
2107.000000	96.002794 
2106.000000	96.002599 
2105.000000	95.997340 
2104.000000	95.993125 
2103.000000	95.991755 
2102.000000	95.992706 
2101.000000	95.995765 
2100.000000	96.000689 
2099.000000	96.007073 
2098.000000	96.015048 
2097.000000	96.023773 
2096.000000	96.030062 
2095.000000	96.031683 
2094.000000	96.030756 
2093.000000	96.030582 
2092.000000	96.030846 
2091.000000	96.029408 
2090.000000	96.026826 
2089.000000	96.024950 
2088.000000	96.022730 
2087.000000	96.017942 
2086.000000	96.012092 
2085.000000	96.009187 
2084.000000	96.009766 
2083.000000	96.010084 
2082.000000	96.007613 
2081.000000	96.004180 
2080.000000	96.002895 
2079.000000	96.004369 
2078.000000	96.007084 
2077.000000	96.009558 
2076.000000	96.011195 
2075.000000	96.012298 
2074.000000	96.013634 
2073.000000	96.015527 
2072.000000	96.017513 
2071.000000	96.019002 
2070.000000	96.019897 
2069.000000	96.020563 
2068.000000	96.021506 
2067.000000	96.023026 
2066.000000	96.025044 
2065.000000	96.027137 
2064.000000	96.028661 
2063.000000	96.029454 
2062.000000	96.029808 
2061.000000	96.030180 
2060.000000	96.030765 
2059.000000	96.031527 
2058.000000	96.032491 
2057.000000	96.033703 
2056.000000	96.035134 
2055.000000	96.036698 
2054.000000	96.038302 
2053.000000	96.039912 
2052.000000	96.041561 
2051.000000	96.043305 
2050.000000	96.045164 
2049.000000	96.047091 
2048.000000	96.049000 
2047.000000	96.050815 
2046.000000	96.052510 
2045.000000	96.054127 
2044.000000	96.055749 
2043.000000	96.057471 
2042.000000	96.059367 
2041.000000	96.061458 
2040.000000	96.063703 
2039.000000	96.066031 
2038.000000	96.068384 
2037.000000	96.070728 
2036.000000	96.073025 
2035.000000	96.075217 
2034.000000	96.077276 
2033.000000	96.079242 
2032.000000	96.081199 
2031.000000	96.083211 
2030.000000	96.085285 
2029.000000	96.087366 
2028.000000	96.089364 
2027.000000	96.091172 
2026.000000	96.092701 
2025.000000	96.093906 
2024.000000	96.094814 
2023.000000	96.095502 
2022.000000	96.096066 
2021.000000	96.096581 
2020.000000	96.097108 
2019.000000	96.097724 
2018.000000	96.098525 
2017.000000	96.099505 
2016.000000	96.100360 
2015.000000	96.100654 
2014.000000	96.100254 
2013.000000	96.099479 
2012.000000	96.098856 
2011.000000	96.098654 
2010.000000	96.098774 
2009.000000	96.098765 
2008.000000	96.098125 
2007.000000	96.096663 
2006.000000	96.094764 
2005.000000	96.093318 
2004.000000	96.093013 
2003.000000	96.094009 
2002.000000	96.096085 
2001.000000	96.098705 
2000.000000	96.100791 
1999.000000	96.101120 
1998.000000	96.099196 
1997.000000	96.095764 
1996.000000	96.092462 
1995.000000	96.090454 
1994.000000	96.089941 
1993.000000	96.090228 
1992.000000	96.090214 
1991.000000	96.089473 
1990.000000	96.088893 
1989.000000	96.089732 
1988.000000	96.091866 
1987.000000	96.093387 
1986.000000	96.092488 
1985.000000	96.089378 
1984.000000	96.086064 
1983.000000	96.084317 
1982.000000	96.084436 
1981.000000	96.085945 
1980.000000	96.088730 
1979.000000	96.093111 
1978.000000	96.098994 
1977.000000	96.105075 
1976.000000	96.109390 
1975.000000	96.111051 
1974.000000	96.111514 
1973.000000	96.113514 
1972.000000	96.117889 
1971.000000	96.121904 
1970.000000	96.121974 
1969.000000	96.117989 
1968.000000	96.114352 
1967.000000	96.115215 
1966.000000	96.120011 
1965.000000	96.124806 
1964.000000	96.126636 
1963.000000	96.125102 
1962.000000	96.120972 
1961.000000	96.116063 
1960.000000	96.113502 
1959.000000	96.115744 
1958.000000	96.122264 
1957.000000	96.129947 
1956.000000	96.135828 
1955.000000	96.138871 
1954.000000	96.139255 
1953.000000	96.137704 
1952.000000	96.135901 
1951.000000	96.135285 
1950.000000	96.134924 
1949.000000	96.132258 
1948.000000	96.126072 
1947.000000	96.117933 
1946.000000	96.110759 
1945.000000	96.106672 
1944.000000	96.106440 
1943.000000	96.109385 
1942.000000	96.112737 
1941.000000	96.113357 
1940.000000	96.111131 
1939.000000	96.108946 
1938.000000	96.109153 
1937.000000	96.111171 
1936.000000	96.112439 
1935.000000	96.111261 
1934.000000	96.107995 
1933.000000	96.103861 
1932.000000	96.099555 
1931.000000	96.095483 
1930.000000	96.092422 
1929.000000	96.090675 
1928.000000	96.089345 
1927.000000	96.087830 
1926.000000	96.087240 
1925.000000	96.088744 
1924.000000	96.091345 
1923.000000	96.092378 
1922.000000	96.090906 
1921.000000	96.088193 
1920.000000	96.085612 
1919.000000	96.083400 
1918.000000	96.081403 
1917.000000	96.079606 
1916.000000	96.077915 
1915.000000	96.076435 
1914.000000	96.075486 
1913.000000	96.075073 
1912.000000	96.074731 
1911.000000	96.074132 
1910.000000	96.073482 
1909.000000	96.073041 
1908.000000	96.072650 
1907.000000	96.072138 
1906.000000	96.071776 
1905.000000	96.071877 
1904.000000	96.072315 
1903.000000	96.072581 
1902.000000	96.072333 
1901.000000	96.071564 
1900.000000	96.070459 
1899.000000	96.069360 
1898.000000	96.068721 
1897.000000	96.068678 
1896.000000	96.068676 
1895.000000	96.068034 
1894.000000	96.067038 
1893.000000	96.066669 
1892.000000	96.067342 
1891.000000	96.068659 
1890.000000	96.069990 
1889.000000	96.070884 
1888.000000	96.070924 
1887.000000	96.070135 
1886.000000	96.069204 
1885.000000	96.068624 
1884.000000	96.067904 
1883.000000	96.066329 
1882.000000	96.064204 
1881.000000	96.062636 
1880.000000	96.062152 
1879.000000	96.062355 
1878.000000	96.062625 
1877.000000	96.062643 
1876.000000	96.062171 
1875.000000	96.061051 
1874.000000	96.059580 
1873.000000	96.058278 
1872.000000	96.057181 
1871.000000	96.055968 
1870.000000	96.054837 
1869.000000	96.054654 
1868.000000	96.054950 
1867.000000	96.053380 
1866.000000	96.049127 
1865.000000	96.043994 
1864.000000	96.039969 
1863.000000	96.037495 
1862.000000	96.036752 
1861.000000	96.038519 
1860.000000	96.042065 
1859.000000	96.044313 
1858.000000	96.043550 
1857.000000	96.041332 
1856.000000	96.039398 
1855.000000	96.037691 
1854.000000	96.035968 
1853.000000	96.034936 
1852.000000	96.034786 
1851.000000	96.034038 
1850.000000	96.032428 
1849.000000	96.031531 
1848.000000	96.031850 
1847.000000	96.030766 
1846.000000	96.025638 
1845.000000	96.016783 
1844.000000	96.006959 
1843.000000	96.000505 
1842.000000	96.002214 
1841.000000	96.011050 
1840.000000	96.021188 
1839.000000	96.027549 
1838.000000	96.028492 
1837.000000	96.025073 
1836.000000	96.019091 
1835.000000	96.012357 
1834.000000	96.007446 
1833.000000	96.007630 
1832.000000	96.016666 
1831.000000	96.032975 
1830.000000	96.047263 
1829.000000	96.050775 
1828.000000	96.045729 
1827.000000	96.040215 
1826.000000	96.035136 
1825.000000	96.024224 
1824.000000	96.002591 
1823.000000	95.975061 
1822.000000	95.955498 
1821.000000	95.955171 
1820.000000	95.970667 
1819.000000	95.983909 
1818.000000	95.982050 
1817.000000	95.969872 
1816.000000	95.955656 
1815.000000	95.937616 
1814.000000	95.915646 
1813.000000	95.901529 
1812.000000	95.903361 
1811.000000	95.905444 
1810.000000	95.890308 
1809.000000	95.870429 
1808.000000	95.861655 
1807.000000	95.856340 
1806.000000	95.844240 
1805.000000	95.831038 
1804.000000	95.823805 
1803.000000	95.815193 
1802.000000	95.795535 
1801.000000	95.773181 
1800.000000	95.752272 
1799.000000	95.716823 
1798.000000	95.663814 
1797.000000	95.611393 
1796.000000	95.568368 
1795.000000	95.530132 
1794.000000	95.502617 
1793.000000	95.506553 
1792.000000	95.536649 
1791.000000	95.542290 
1790.000000	95.502901 
1789.000000	95.454425 
1788.000000	95.428130 
1787.000000	95.420040 
1786.000000	95.409130 
1785.000000	95.386622 
1784.000000	95.359344 
1783.000000	95.335527 
1782.000000	95.314337 
1781.000000	95.289702 
1780.000000	95.251263 
1779.000000	95.196222 
1778.000000	95.138616 
1777.000000	95.091289 
1776.000000	95.047409 
1775.000000	94.990146 
1774.000000	94.913025 
1773.000000	94.820958 
1772.000000	94.726887 
1771.000000	94.632232 
1770.000000	94.530431 
1769.000000	94.428444 
1768.000000	94.339205 
1767.000000	94.255879 
1766.000000	94.161099 
1765.000000	94.053947 
1764.000000	93.945732 
1763.000000	93.841457 
1762.000000	93.730243 
1761.000000	93.612098 
1760.000000	93.507879 
1759.000000	93.423822 
1758.000000	93.332985 
1757.000000	93.202840 
1756.000000	93.034512 
1755.000000	92.859254 
1754.000000	92.694064 
1753.000000	92.536090 
1752.000000	92.391286 
1751.000000	92.278001 
1750.000000	92.193655 
1749.000000	92.109017 
1748.000000	92.016896 
1747.000000	91.929268 
1746.000000	91.848492 
1745.000000	91.773703 
1744.000000	91.715365 
1743.000000	91.679924 
1742.000000	91.646636 
1741.000000	91.595874 
1740.000000	91.544858 
1739.000000	91.522311 
1738.000000	91.519637 
1737.000000	91.516612 
1736.000000	91.528711 
1735.000000	91.609054 
1734.000000	91.786400 
1733.000000	91.995736 
1732.000000	92.170578 
1731.000000	92.305181 
1730.000000	92.401005 
1729.000000	92.451798 
1728.000000	92.474815 
1727.000000	92.505728 
1726.000000	92.562182 
1725.000000	92.634505 
1724.000000	92.706048 
1723.000000	92.775985 
1722.000000	92.852498 
1721.000000	92.944946 
1720.000000	93.056672 
1719.000000	93.164619 
1718.000000	93.222836 
1717.000000	93.272442 
1716.000000	93.385450 
1715.000000	93.543660 
1714.000000	93.707778 
1713.000000	93.861000 
1712.000000	94.001074 
1711.000000	94.136534 
1710.000000	94.272861 
1709.000000	94.413958 
1708.000000	94.564266 
1707.000000	94.717403 
1706.000000	94.857413 
1705.000000	94.967894 
1704.000000	95.037853 
1703.000000	95.064841 
1702.000000	95.071051 
1701.000000	95.092315 
1700.000000	95.127037 
1699.000000	95.137098 
1698.000000	95.150895 
1697.000000	95.219555 
1696.000000	95.344859 
1695.000000	95.431164 
1694.000000	95.445138 
1693.000000	95.441449 
1692.000000	95.447257 
1691.000000	95.464044 
1690.000000	95.481167 
1689.000000	95.491162 
1688.000000	95.498934 
1687.000000	95.509829 
1686.000000	95.540281 
1685.000000	95.592695 
1684.000000	95.637845 
1683.000000	95.624924 
1682.000000	95.581294 
1681.000000	95.548183 
1680.000000	95.539236 
1679.000000	95.544715 
1678.000000	95.552125 
1677.000000	95.555219 
1676.000000	95.553799 
1675.000000	95.552263 
1674.000000	95.551771 
1673.000000	95.552714 
1672.000000	95.548073 
1671.000000	95.539142 
1670.000000	95.541297 
1669.000000	95.559241 
1668.000000	95.574251 
1667.000000	95.582236 
1666.000000	95.585194 
1665.000000	95.585726 
1664.000000	95.586117 
1663.000000	95.583148 
1662.000000	95.571375 
1661.000000	95.549962 
1660.000000	95.522407 
1659.000000	95.502193 
1658.000000	95.500359 
1657.000000	95.515672 
1656.000000	95.529297 
1655.000000	95.541145 
1654.000000	95.552144 
1653.000000	95.555578 
1652.000000	95.521272 
1651.000000	95.507515 
1650.000000	95.509568 
1649.000000	95.508808 
1648.000000	95.495567 
1647.000000	95.485846 
1646.000000	95.493726 
1645.000000	95.507616 
1644.000000	95.519221 
1643.000000	95.525281 
1642.000000	95.526676 
1641.000000	95.528535 
1640.000000	95.532700 
1639.000000	95.536593 
1638.000000	95.538371 
1637.000000	95.539625 
1636.000000	95.542911 
1635.000000	95.548028 
1634.000000	95.551551 
1633.000000	95.555007 
1632.000000	95.556832 
1631.000000	95.558285 
1630.000000	95.564506 
1629.000000	95.577397 
1628.000000	95.591115 
1627.000000	95.600062 
1626.000000	95.605076 
1625.000000	95.609070 
1624.000000	95.610823 
1623.000000	95.610279 
1622.000000	95.612083 
1621.000000	95.617898 
1620.000000	95.624421 
1619.000000	95.628389 
1618.000000	95.631923 
1617.000000	95.640194 
1616.000000	95.653106 
1615.000000	95.668461 
1614.000000	95.685874 
1613.000000	95.699440 
1612.000000	95.706017 
1611.000000	95.709612 
1610.000000	95.718572 
1609.000000	95.732759 
1608.000000	95.743864 
1607.000000	95.751280 
1606.000000	95.760558 
1605.000000	95.771451 
1604.000000	95.778892 
1603.000000	95.784601 
1602.000000	95.794087 
1601.000000	95.803856 
1600.000000	95.807709 
1599.000000	95.809546 
1598.000000	95.816201 
1597.000000	95.825406 
1596.000000	95.829358 
1595.000000	95.827561 
1594.000000	95.827918 
1593.000000	95.832978 
1592.000000	95.837504 
1591.000000	95.840303 
1590.000000	95.846683 
1589.000000	95.857315 
1588.000000	95.866105 
1587.000000	95.870869 
1586.000000	95.875096 
1585.000000	95.879123 
1584.000000	95.879293 
1583.000000	95.874940 
1582.000000	95.872263 
1581.000000	95.872886 
1580.000000	95.872572 
1579.000000	95.868973 
1578.000000	95.865115 
1577.000000	95.862685 
1576.000000	95.859963 
1575.000000	95.857530 
1574.000000	95.857662 
1573.000000	95.858275 
1572.000000	95.857593 
1571.000000	95.856112 
1570.000000	95.854668 
1569.000000	95.852481 
1568.000000	95.849020 
1567.000000	95.846691 
1566.000000	95.846340 
1565.000000	95.846409 
1564.000000	95.845435 
1563.000000	95.843736 
1562.000000	95.843100 
1561.000000	95.843620 
1560.000000	95.840406 
1559.000000	95.829304 
1558.000000	95.823518 
1557.000000	95.818795 
1556.000000	95.813585 
1555.000000	95.809531 
1554.000000	95.807343 
1553.000000	95.807127 
1552.000000	95.808020 
1551.000000	95.808604 
1550.000000	95.808171 
1549.000000	95.806538 
1548.000000	95.804544 
1547.000000	95.803012 
1546.000000	95.801948 
1545.000000	95.800874 
1544.000000	95.799591 
1543.000000	95.798143 
1542.000000	95.796867 
1541.000000	95.796574 
1540.000000	95.797779 
1539.000000	95.798865 
1538.000000	95.798584 
1537.000000	95.797689 
1536.000000	95.796694 
1535.000000	95.795719 
1534.000000	95.794821 
1533.000000	95.794160 
1532.000000	95.793553 
1531.000000	95.792785 
1530.000000	95.792071 
1529.000000	95.791651 
1528.000000	95.791298 
1527.000000	95.790456 
1526.000000	95.788879 
1525.000000	95.787196 
1524.000000	95.785598 
1523.000000	95.783056 
1522.000000	95.779621 
1521.000000	95.778936 
1520.000000	95.782222 
1519.000000	95.786969 
1518.000000	95.790678 
1517.000000	95.792431 
1516.000000	95.791980 
1515.000000	95.788869 
1514.000000	95.784277 
1513.000000	95.780676 
1512.000000	95.779634 
1511.000000	95.779574 
1510.000000	95.776549 
1509.000000	95.768124 
1508.000000	95.758970 
1507.000000	95.762655 
1506.000000	95.773314 
1505.000000	95.769590 
1504.000000	95.764112 
1503.000000	95.761532 
1502.000000	95.759505 
1501.000000	95.757966 
1500.000000	95.758686 
1499.000000	95.758836 
1498.000000	95.751251 
1497.000000	95.739243 
1496.000000	95.735756 
1495.000000	95.737866 
1494.000000	95.734388 
1493.000000	95.724256 
1492.000000	95.713519 
1491.000000	95.705665 
1490.000000	95.698830 
1489.000000	95.694946 
1488.000000	95.691177 
1487.000000	95.678670 
1486.000000	95.658758 
1485.000000	95.638204 
1484.000000	95.620489 
1483.000000	95.604623 
1482.000000	95.587877 
1481.000000	95.570538 
1480.000000	95.555364 
1479.000000	95.542217 
1478.000000	95.528047 
1477.000000	95.509349 
1476.000000	95.483883 
1475.000000	95.449197 
1474.000000	95.408105 
1473.000000	95.375904 
1472.000000	95.366099 
1471.000000	95.366099 
1470.000000	95.360298 
1469.000000	95.348584 
1468.000000	95.335469 
1467.000000	95.320420 
1466.000000	95.298828 
1465.000000	95.271573 
1464.000000	95.245346 
1463.000000	95.222750 
1462.000000	95.203073 
1461.000000	95.187303 
1460.000000	95.174172 
1459.000000	95.154895 
1458.000000	95.113652 
1457.000000	95.059484 
1456.000000	95.026842 
1455.000000	95.020403 
1454.000000	95.020520 
1453.000000	95.015362 
1452.000000	95.005298 
1451.000000	94.993053 
1450.000000	94.976962 
1449.000000	94.958595 
1448.000000	94.946277 
1447.000000	94.940632 
1446.000000	94.931030 
1445.000000	94.917131 
1444.000000	94.904916 
1443.000000	94.895624 
1442.000000	94.885418 
1441.000000	94.871329 
1440.000000	94.854487 
1439.000000	94.834693 
1438.000000	94.803393 
1437.000000	94.754754 
1436.000000	94.712499 
1435.000000	94.696969 
1434.000000	94.697441 
1433.000000	94.704160 
1432.000000	94.717184 
1431.000000	94.731198 
1430.000000	94.727565 
1429.000000	94.699620 
1428.000000	94.672587 
1427.000000	94.671278 
1426.000000	94.689476 
1425.000000	94.702253 
1424.000000	94.701073 
1423.000000	94.701950 
1422.000000	94.709534 
1421.000000	94.722199 
1420.000000	94.748848 
1419.000000	94.796784 
1418.000000	94.843424 
1417.000000	94.871291 
1416.000000	94.901458 
1415.000000	94.947058 
1414.000000	94.995126 
1413.000000	95.027625 
1412.000000	95.048100 
1411.000000	95.073675 
1410.000000	95.101588 
1409.000000	95.119363 
1408.000000	95.132822 
1407.000000	95.151349 
1406.000000	95.165702 
1405.000000	95.164498 
1404.000000	95.161555 
1403.000000	95.175125 
1402.000000	95.197112 
1401.000000	95.209188 
1400.000000	95.201476 
1399.000000	95.181766 
1398.000000	95.156297 
1397.000000	95.121838 
1396.000000	95.085870 
1395.000000	95.061927 
1394.000000	95.037637 
1393.000000	94.989738 
1392.000000	94.930868 
1391.000000	94.877002 
1390.000000	94.818172 
1389.000000	94.731450 
1388.000000	94.609839 
1387.000000	94.476423 
1386.000000	94.350017 
1385.000000	94.222822 
1384.000000	94.084602 
1383.000000	93.938297 
1382.000000	93.791022 
1381.000000	93.643706 
1380.000000	93.493293 
1379.000000	93.347505 
1378.000000	93.224806 
1377.000000	93.132526 
1376.000000	93.061070 
1375.000000	93.000041 
1374.000000	92.946052 
1373.000000	92.889073 
1372.000000	92.823857 
1371.000000	92.767899 
1370.000000	92.738165 
1369.000000	92.717660 
1368.000000	92.676082 
1367.000000	92.619082 
1366.000000	92.591658 
1365.000000	92.632001 
1364.000000	92.733541 
1363.000000	92.853372 
1362.000000	92.959193 
1361.000000	93.049900 
1360.000000	93.133889 
1359.000000	93.206817 
1358.000000	93.255143 
1357.000000	93.273752 
1356.000000	93.275993 
1355.000000	93.283633 
1354.000000	93.310719 
1353.000000	93.358043 
1352.000000	93.415292 
1351.000000	93.472194 
1350.000000	93.535282 
1349.000000	93.614804 
1348.000000	93.710253 
1347.000000	93.811006 
1346.000000	93.906617 
1345.000000	93.990311 
1344.000000	94.058881 
1343.000000	94.112944 
1342.000000	94.156271 
1341.000000	94.192146 
1340.000000	94.226512 
1339.000000	94.270504 
1338.000000	94.327062 
1337.000000	94.387972 
1336.000000	94.446715 
1335.000000	94.502966 
1334.000000	94.560209 
1333.000000	94.620396 
1332.000000	94.679318 
1331.000000	94.731385 
1330.000000	94.777692 
1329.000000	94.822132 
1328.000000	94.862603 
1327.000000	94.892485 
1326.000000	94.909211 
1325.000000	94.912155 
1324.000000	94.903502 
1323.000000	94.887702 
1322.000000	94.866916 
1321.000000	94.838445 
1320.000000	94.800769 
1319.000000	94.761189 
1318.000000	94.732093 
1317.000000	94.720201 
1316.000000	94.723583 
1315.000000	94.738146 
1314.000000	94.763275 
1313.000000	94.801811 
1312.000000	94.853538 
1311.000000	94.910199 
1310.000000	94.960666 
1309.000000	95.001102 
1308.000000	95.037285 
1307.000000	95.076605 
1306.000000	95.121943 
1305.000000	95.170375 
1304.000000	95.220294 
1303.000000	95.271510 
1302.000000	95.320785 
1301.000000	95.361971 
1300.000000	95.392229 
1299.000000	95.414806 
1298.000000	95.435905 
1297.000000	95.459948 
1296.000000	95.485369 
1295.000000	95.505561 
1294.000000	95.515259 
1293.000000	95.518095 
1292.000000	95.524150 
1291.000000	95.536559 
1290.000000	95.545535 
1289.000000	95.540905 
1288.000000	95.526142 
1287.000000	95.513841 
1286.000000	95.509389 
1285.000000	95.506837 
1284.000000	95.499720 
1283.000000	95.487932 
1282.000000	95.475125 
1281.000000	95.465839 
1280.000000	95.464692 
1279.000000	95.473837 
1278.000000	95.488848 
1277.000000	95.502499 
1276.000000	95.511959 
1275.000000	95.519242 
1274.000000	95.524706 
1273.000000	95.526257 
1272.000000	95.525857 
1271.000000	95.530531 
1270.000000	95.543961 
1269.000000	95.562016 
1268.000000	95.578974 
1267.000000	95.592476 
1266.000000	95.599738 
1265.000000	95.597084 
1264.000000	95.586116 
1263.000000	95.574622 
1262.000000	95.567973 
1261.000000	95.563570 
1260.000000	95.556405 
1259.000000	95.547283 
1258.000000	95.540727 
1257.000000	95.539846 
1256.000000	95.543857 
1255.000000	95.545900 
1254.000000	95.533639 
1253.000000	95.499256 
1252.000000	95.449917 
1251.000000	95.403343 
1250.000000	95.370534 
1249.000000	95.347469 
1248.000000	95.324647 
1247.000000	95.297481 
1246.000000	95.264307 
1245.000000	95.222905 
1244.000000	95.172376 
1243.000000	95.112172 
1242.000000	95.037036 
1241.000000	94.939701 
1240.000000	94.820782 
1239.000000	94.689247 
1238.000000	94.550817 
1237.000000	94.403528 
1236.000000	94.248176 
1235.000000	94.094564 
1234.000000	93.952093 
1233.000000	93.822285 
1232.000000	93.707530 
1231.000000	93.619774 
1230.000000	93.572656 
1229.000000	93.569759 
1228.000000	93.605393 
1227.000000	93.671794 
1226.000000	93.761846 
1225.000000	93.868204 
1224.000000	93.979329 
1223.000000	94.069356 
1222.000000	94.093806 
1221.000000	94.011250 
1220.000000	93.823715 
1219.000000	93.597214 
1218.000000	93.429063 
1217.000000	93.384432 
1216.000000	93.462795 
1215.000000	93.611061 
1214.000000	93.760995 
1213.000000	93.864824 
1212.000000	93.909042 
1211.000000	93.904993 
1210.000000	93.871096 
1209.000000	93.822325 
1208.000000	93.771484 
1207.000000	93.733034 
1206.000000	93.720474 
1205.000000	93.739948 
1204.000000	93.787191 
1203.000000	93.850495 
1202.000000	93.918678 
1201.000000	93.989895 
1200.000000	94.073275 
1199.000000	94.180301 
1198.000000	94.313878 
1197.000000	94.465789 
1196.000000	94.621361 
1195.000000	94.764911 
1194.000000	94.886933 
1193.000000	94.991066 
1192.000000	95.091027 
1191.000000	95.195641 
1190.000000	95.298271 
1189.000000	95.384799 
1188.000000	95.449725 
1187.000000	95.500366 
1186.000000	95.547682 
1185.000000	95.597657 
1184.000000	95.649281 
1183.000000	95.694931 
1182.000000	95.723559 
1181.000000	95.729090 
1180.000000	95.717226 
1179.000000	95.702054 
1178.000000	95.695149 
1177.000000	95.698028 
1176.000000	95.701558 
1175.000000	95.689907 
1174.000000	95.650894 
1173.000000	95.587073 
1172.000000	95.513626 
1171.000000	95.443199 
1170.000000	95.376495 
1169.000000	95.309979 
1168.000000	95.246522 
1167.000000	95.189935 
1166.000000	95.132589 
1165.000000	95.060434 
1164.000000	94.972263 
1163.000000	94.884773 
1162.000000	94.816310 
1161.000000	94.773797 
1160.000000	94.757242 
1159.000000	94.766761 
1158.000000	94.798872 
1157.000000	94.842426 
1156.000000	94.884782 
1155.000000	94.920273 
1154.000000	94.950588 
1153.000000	94.979847 
1152.000000	95.011193 
1151.000000	95.045513 
1150.000000	95.081889 
1149.000000	95.120039 
1148.000000	95.160643 
1147.000000	95.201011 
1146.000000	95.233133 
1145.000000	95.249895 
1144.000000	95.251452 
1143.000000	95.243536 
1142.000000	95.233256 
1141.000000	95.229579 
1140.000000	95.241388 
1139.000000	95.266731 
1138.000000	95.287526 
1137.000000	95.284550 
1136.000000	95.256954 
1135.000000	95.220645 
1134.000000	95.188712 
1133.000000	95.159548 
1132.000000	95.122719 
1131.000000	95.068464 
1130.000000	94.992466 
1129.000000	94.899831 
1128.000000	94.805176 
1127.000000	94.722383 
1126.000000	94.654968 
1125.000000	94.602181 
1124.000000	94.568621 
1123.000000	94.554782 
1122.000000	94.540607 
1121.000000	94.495927 
1120.000000	94.412500 
1119.000000	94.314075 
1118.000000	94.229527 
1117.000000	94.164995 
1116.000000	94.106172 
1115.000000	94.036523 
1114.000000	93.949145 
1113.000000	93.852243 
1112.000000	93.768303 
1111.000000	93.717568 
1110.000000	93.696315 
1109.000000	93.681071 
1108.000000	93.661032 
1107.000000	93.650932 
1106.000000	93.665296 
1105.000000	93.693482 
1104.000000	93.710900 
1103.000000	93.706301 
1102.000000	93.688416 
1101.000000	93.671643 
1100.000000	93.671082 
1099.000000	93.692622 
1098.000000	93.732361 
1097.000000	93.774849 
1096.000000	93.803627 
1095.000000	93.813031 
1094.000000	93.809194 
1093.000000	93.803590 
1092.000000	93.806710 
1091.000000	93.822306 
1090.000000	93.845201 
1089.000000	93.869948 
1088.000000	93.902185 
1087.000000	93.952997 
1086.000000	94.018731 
1085.000000	94.074855 
1084.000000	94.096156 
1083.000000	94.079030 
1082.000000	94.041090 
1081.000000	94.002483 
1080.000000	93.969830 
1079.000000	93.935552 
1078.000000	93.891184 
1077.000000	93.842608 
1076.000000	93.807666 
1075.000000	93.792130 
1074.000000	93.774127 
1073.000000	93.725860 
1072.000000	93.648971 
1071.000000	93.574168 
1070.000000	93.522604 
1069.000000	93.481622 
1068.000000	93.425267 
1067.000000	93.344723 
1066.000000	93.249779 
1065.000000	93.151098 
1064.000000	93.051686 
1063.000000	92.950084 
1062.000000	92.843746 
1061.000000	92.733211 
1060.000000	92.626956 
1059.000000	92.535924 
1058.000000	92.460893 
1057.000000	92.394184 
1056.000000	92.336347 
1055.000000	92.299430 
1054.000000	92.288613 
1053.000000	92.292789 
1052.000000	92.301299 
1051.000000	92.318424 
1050.000000	92.350083 
1049.000000	92.388027 
1048.000000	92.421261 
1047.000000	92.452175 
1046.000000	92.486457 
1045.000000	92.515401 
1044.000000	92.522795 
1043.000000	92.506797 
1042.000000	92.484085 
1041.000000	92.471157 
1040.000000	92.468339 
1039.000000	92.463206 
1038.000000	92.444128 
1037.000000	92.409188 
1036.000000	92.365599 
1035.000000	92.322463 
1034.000000	92.284100 
1033.000000	92.251319 
1032.000000	92.227656 
1031.000000	92.218618 
1030.000000	92.222801 
1029.000000	92.229769 
1028.000000	92.231175 
1027.000000	92.229266 
1026.000000	92.230036 
1025.000000	92.232539 
1024.000000	92.230740 
1023.000000	92.224276 
1022.000000	92.222104 
1021.000000	92.234583 
1020.000000	92.264032 
1019.000000	92.302463 
1018.000000	92.337436 
1017.000000	92.361368 
1016.000000	92.375623 
1015.000000	92.385235 
1014.000000	92.392037 
1013.000000	92.395778 
1012.000000	92.399271 
1011.000000	92.406404 
1010.000000	92.415322 
1009.000000	92.419832 
1008.000000	92.418686 
1007.000000	92.417617 
1006.000000	92.420716 
1005.000000	92.425812 
1004.000000	92.430312 
1003.000000	92.435256 
1002.000000	92.440861 
1001.000000	92.444628 
1000.000000	92.447515 
999.000000	 92.455267 
998.000000	 92.469064 
997.000000	 92.482072 
996.000000	 92.492006 
995.000000	 92.510696 
994.000000	 92.551823 
993.000000	 92.611957 
992.000000	 92.671458 
991.000000	 92.713337 
990.000000	 92.735052 
989.000000	 92.742588 
988.000000	 92.741778 
987.000000	 92.738617 
986.000000	 92.741676 
985.000000	 92.758549 
984.000000	 92.790961 
983.000000	 92.835213 
982.000000	 92.886482 
981.000000	 92.942838 
980.000000	 93.007308 
979.000000	 93.086511 
978.000000	 93.184214 
977.000000	 93.293617 
976.000000	 93.397806 
975.000000	 93.482315 
974.000000	 93.548942 
973.000000	 93.614442 
972.000000	 93.692703 
971.000000	 93.779072 
970.000000	 93.855462 
969.000000	 93.911174 
968.000000	 93.954288 
967.000000	 94.000981 
966.000000	 94.057649 
965.000000	 94.117589 
964.000000	 94.172612 
963.000000	 94.221897 
962.000000	 94.270055 
961.000000	 94.322703 
960.000000	 94.385196 
959.000000	 94.459465 
958.000000	 94.538082 
957.000000	 94.605809 
956.000000	 94.652165 
955.000000	 94.681114 
954.000000	 94.705374 
953.000000	 94.732741 
952.000000	 94.761711 
951.000000	 94.789070 
950.000000	 94.816468 
949.000000	 94.848247 
948.000000	 94.886050 
947.000000	 94.927300 
946.000000	 94.967537 
945.000000	 95.003637 
944.000000	 95.035709 
943.000000	 95.065342 
942.000000	 95.090852 
941.000000	 95.106646 
940.000000	 95.110938 
939.000000	 95.112690 
938.000000	 95.125430 
937.000000	 95.152576 
936.000000	 95.184151 
935.000000	 95.210590 
934.000000	 95.233707 
933.000000	 95.258179 
932.000000	 95.276924 
931.000000	 95.275524 
930.000000	 95.253214 
929.000000	 95.231193 
928.000000	 95.233056 
927.000000	 95.259648 
926.000000	 95.289770 
925.000000	 95.305051 
924.000000	 95.307886 
923.000000	 95.313375 
922.000000	 95.329272 
921.000000	 95.348461 
920.000000	 95.359178 
919.000000	 95.357813 
918.000000	 95.350999 
917.000000	 95.348027 
916.000000	 95.352644 
915.000000	 95.361583 
914.000000	 95.369528 
913.000000	 95.373499 
912.000000	 95.371233 
911.000000	 95.358106 
910.000000	 95.331729 
909.000000	 95.301285 
908.000000	 95.285797 
907.000000	 95.296702 
906.000000	 95.324220 
905.000000	 95.345881 
904.000000	 95.347720 
903.000000	 95.331895 
902.000000	 95.306712 
901.000000	 95.279079 
900.000000	 95.258115 
899.000000	 95.254137 
898.000000	 95.267621 
897.000000	 95.283350 
896.000000	 95.284823 
895.000000	 95.272267 
894.000000	 95.260517 
893.000000	 95.262191 
892.000000	 95.279626 
891.000000	 95.310347 
890.000000	 95.351480 
889.000000	 95.397484 
888.000000	 95.440691 
887.000000	 95.477281 
886.000000	 95.509598 
885.000000	 95.541708 
884.000000	 95.575543 
883.000000	 95.610708 
882.000000	 95.643696 
881.000000	 95.667938 
880.000000	 95.680293 
879.000000	 95.688407 
878.000000	 95.705250 
877.000000	 95.733220 
876.000000	 95.759828 
875.000000	 95.773870 
874.000000	 95.780967 
873.000000	 95.797119 
872.000000	 95.829537 
871.000000	 95.869500 
870.000000	 95.903082 
869.000000	 95.923654 
868.000000	 95.933529 
867.000000	 95.938781 
866.000000	 95.944467 
865.000000	 95.952219 
864.000000	 95.960533 
863.000000	 95.967614 
862.000000	 95.973857 
861.000000	 95.980998 
860.000000	 95.989721 
859.000000	 95.999548 
858.000000	 96.010567 
857.000000	 96.023325 
856.000000	 96.037087 
855.000000	 96.050419 
854.000000	 96.063707 
853.000000	 96.078357 
852.000000	 96.092020 
851.000000	 96.097535 
850.000000	 96.090207 
849.000000	 96.075442 
848.000000	 96.066399 
847.000000	 96.072577 
846.000000	 96.092138 
845.000000	 96.114997 
844.000000	 96.131745 
843.000000	 96.138907 
842.000000	 96.138194 
841.000000	 96.134485 
840.000000	 96.133575 
839.000000	 96.137751 
838.000000	 96.142395 
837.000000	 96.140032 
836.000000	 96.129221 
835.000000	 96.117484 
834.000000	 96.114139 
833.000000	 96.121633 
832.000000	 96.135144 
831.000000	 96.147608 
830.000000	 96.153152 
829.000000	 96.147939 
828.000000	 96.131815 
827.000000	 96.109939 
826.000000	 96.090374 
825.000000	 96.078748 
824.000000	 96.076635 
823.000000	 96.083700 
822.000000	 96.098212 
821.000000	 96.115901 
820.000000	 96.131507 
819.000000	 96.142146 
818.000000	 96.147693 
817.000000	 96.148647 
816.000000	 96.145987 
815.000000	 96.142520 
814.000000	 96.140677 
813.000000	 96.138219 
812.000000	 96.129136 
811.000000	 96.110330 
810.000000	 96.086010 
809.000000	 96.064765 
808.000000	 96.053408 
807.000000	 96.053723 
806.000000	 96.062242 
805.000000	 96.071286 
804.000000	 96.072596 
803.000000	 96.063526 
802.000000	 96.049941 
801.000000	 96.041692 
800.000000	 96.044241 
799.000000	 96.054608 
798.000000	 96.064665 
797.000000	 96.069414 
796.000000	 96.072619 
795.000000	 96.082541 
794.000000	 96.101012 
793.000000	 96.119180 
792.000000	 96.126800 
791.000000	 96.123749 
790.000000	 96.119087 
789.000000	 96.119234 
788.000000	 96.121521 
787.000000	 96.120359 
786.000000	 96.115363 
785.000000	 96.110975 
784.000000	 96.110866 
783.000000	 96.115470 
782.000000	 96.123143 
781.000000	 96.131540 
780.000000	 96.138537 
779.000000	 96.142861 
778.000000	 96.143591 
777.000000	 96.139467 
776.000000	 96.130456 
775.000000	 96.120215 
774.000000	 96.114476 
773.000000	 96.115388 
772.000000	 96.119528 
771.000000	 96.122699 
770.000000	 96.124842 
769.000000	 96.127970 
768.000000	 96.131671 
767.000000	 96.134177 
766.000000	 96.136186 
765.000000	 96.139528 
764.000000	 96.142688 
763.000000	 96.141726 
762.000000	 96.136326 
761.000000	 96.131517 
760.000000	 96.132003 
759.000000	 96.137775 
758.000000	 96.145576 
757.000000	 96.151356 
756.000000	 96.150771 
755.000000	 96.141209 
754.000000	 96.126255 
753.000000	 96.116097 
752.000000	 96.119302 
751.000000	 96.134464 
750.000000	 96.150244 
749.000000	 96.155176 
748.000000	 96.147125 
747.000000	 96.132435 
746.000000	 96.118727 
745.000000	 96.109496 
744.000000	 96.105399 
743.000000	 96.107069 
742.000000	 96.114456 
741.000000	 96.125327 
740.000000	 96.136801 
739.000000	 96.147343 
738.000000	 96.155281 
737.000000	 96.157033 
736.000000	 96.150241 
735.000000	 96.137954 
734.000000	 96.125186 
733.000000	 96.110471 
732.000000	 96.087335 
731.000000	 96.056381 
730.000000	 96.029732 
729.000000	 96.017065 
728.000000	 96.016464 
727.000000	 96.023093 
726.000000	 96.035798 
725.000000	 96.052180 
724.000000	 96.062379 
723.000000	 96.054309 
722.000000	 96.025372 
721.000000	 95.989477 
720.000000	 95.970193 
719.000000	 95.977956 
718.000000	 95.997175 
717.000000	 96.002852 
716.000000	 95.985704 
715.000000	 95.958589 
714.000000	 95.938959 
713.000000	 95.926805 
712.000000	 95.911463 
711.000000	 95.892114 
710.000000	 95.888783 
709.000000	 95.892293 
708.000000	 95.896982 
707.000000	 95.906075 
706.000000	 95.917757 
705.000000	 95.927727 
704.000000	 95.933501 
703.000000	 95.936291 
702.000000	 95.939412 
701.000000	 95.944611 
700.000000	 95.950540 
699.000000	 95.955547 
698.000000	 95.959900 
697.000000	 95.965121 
696.000000	 95.972470 
695.000000	 95.981830 
694.000000	 95.992155 
693.000000	 96.002164 
692.000000	 96.010903 
691.000000	 96.018814 
690.000000	 96.027043 
689.000000	 96.035748 
688.000000	 96.043837 
687.000000	 96.050463 
686.000000	 96.056539 
685.000000	 96.063596 
684.000000	 96.071619 
683.000000	 96.079445 
682.000000	 96.086452 
681.000000	 96.092833 
680.000000	 96.098599 
679.000000	 96.103529 
678.000000	 96.107784 
677.000000	 96.111164 
676.000000	 96.113869 
675.000000	 96.115869 
674.000000	 96.116299 
673.000000	 96.115841 
672.000000	 96.118325 
671.000000	 96.130038 
670.000000	 96.157892 
669.000000	 96.200293 
668.000000	 96.222885 
667.000000	 96.199727 
666.000000	 96.152507 
665.000000	 96.122600 
664.000000	 96.109925 
663.000000	 96.105651 
662.000000	 96.104175 
661.000000	 96.102987 
660.000000	 96.101826 
659.000000	 96.101227 
658.000000	 96.101747 
657.000000	 96.102899 
656.000000	 96.104022 
655.000000	 96.104191 
654.000000	 96.102209 
653.000000	 96.097815 
652.000000	 96.092676 
651.000000	 96.089167 
650.000000	 96.088156 
