# Supplementary material for: Characterization of Ingested Microplastics in a Regional Endemic Lizard Apathya cappadocica (Werner, 1902) from Türkiye
Source: Biology (Basel). 2025 Oct 21;14(10):1457. doi: 10.3390/biology14101457 (PMC12561676; doi:10.3390/biology14101457)
Supplement: Supplementary file 1 [file biology-14-01457-s001.zip › biology-3832026-Supplementary materials/Supplementary material Figure S1-27/FTIR SPECTRA/Figure S6-k3-2.asc]

PE IR                   SPECTRUM    ASCII       PEDS        1.60        
  -1
~SP.SP
25/07/17
10:31:27.00
25/07/17
10:31:30.00
Administrator

650.000000
4


SPECTRUM 100,CPU32 MAIN 00.02.8200 12-DECEMBER-2006 10:00:00
MIR TGS
MIR
OPTKBR
79161
0.200000

4.000000
STRONG
RATIO
SPECTRUM
MAGNITUDE
UNIVERSAL ATR
DOUBLE

COMBINED


0


#HDR
-1
-1
#GR
CM-1
%T
0.00002384185791015625
0.0
4000.000000
-1.000000
3351
8
98.073114
93.265171
#DATA
4000.000000	98.048793 
3999.000000	98.048101 
3998.000000	98.047844 
3997.000000	98.047999 
3996.000000	98.048564 
3995.000000	98.049342 
3994.000000	98.050042 
3993.000000	98.050231 
3992.000000	98.049516 
3991.000000	98.047803 
3990.000000	98.045641 
3989.000000	98.044239 
3988.000000	98.044823 
3987.000000	98.047449 
3986.000000	98.050352 
3985.000000	98.051622 
3984.000000	98.050744 
3983.000000	98.048677 
3982.000000	98.046250 
3981.000000	98.043334 
3980.000000	98.039831 
3979.000000	98.036571 
3978.000000	98.035086 
3977.000000	98.036056 
3976.000000	98.037918 
3975.000000	98.037660 
3974.000000	98.033954 
3973.000000	98.028556 
3972.000000	98.024443 
3971.000000	98.023156 
3970.000000	98.023947 
3969.000000	98.024866 
3968.000000	98.024484 
3967.000000	98.022643 
3966.000000	98.019926 
3965.000000	98.017072 
3964.000000	98.014508 
3963.000000	98.012217 
3962.000000	98.010172 
3961.000000	98.008447 
3960.000000	98.006817 
3959.000000	98.004941 
3958.000000	98.002531 
3957.000000	97.999189 
3956.000000	97.994662 
3955.000000	97.989406 
3954.000000	97.984504 
3953.000000	97.980751 
3952.000000	97.977832 
3951.000000	97.974734 
3950.000000	97.970684 
3949.000000	97.965816 
3948.000000	97.961257 
3947.000000	97.958005 
3946.000000	97.956730 
3945.000000	97.958747 
3944.000000	97.965640 
3943.000000	97.975810 
3942.000000	97.983304 
3941.000000	97.983451 
3940.000000	97.977483 
3939.000000	97.971262 
3938.000000	97.968907 
3937.000000	97.968193 
3936.000000	97.963164 
3935.000000	97.950943 
3934.000000	97.935901 
3933.000000	97.926803 
3932.000000	97.928739 
3931.000000	97.938178 
3930.000000	97.945988 
3929.000000	97.946698 
3928.000000	97.942251 
3927.000000	97.938327 
3926.000000	97.939290 
3925.000000	97.943553 
3924.000000	97.942741 
3923.000000	97.930261 
3922.000000	97.909038 
3921.000000	97.888798 
3920.000000	97.876296 
3919.000000	97.870309 
3918.000000	97.867817 
3917.000000	97.869447 
3916.000000	97.875837 
3915.000000	97.883133 
3914.000000	97.887529 
3913.000000	97.890271 
3912.000000	97.893775 
3911.000000	97.896976 
3910.000000	97.895493 
3909.000000	97.886915 
3908.000000	97.871723 
3907.000000	97.851802 
3906.000000	97.828785 
3905.000000	97.804512 
3904.000000	97.780800 
3903.000000	97.760669 
3902.000000	97.748499 
3901.000000	97.747140 
3900.000000	97.755923 
3899.000000	97.768925 
3898.000000	97.778332 
3897.000000	97.780791 
3896.000000	97.777829 
3895.000000	97.772802 
3894.000000	97.768311 
3893.000000	97.765513 
3892.000000	97.763732 
3891.000000	97.761439 
3890.000000	97.756618 
3889.000000	97.747729 
3888.000000	97.735715 
3887.000000	97.725582 
3886.000000	97.721237 
3885.000000	97.720461 
3884.000000	97.718024 
3883.000000	97.712856 
3882.000000	97.708595 
3881.000000	97.707782 
3880.000000	97.708136 
3879.000000	97.706012 
3878.000000	97.700782 
3877.000000	97.694434 
3876.000000	97.689575 
3875.000000	97.686793 
3874.000000	97.683246 
3873.000000	97.675827 
3872.000000	97.665016 
3871.000000	97.655021 
3870.000000	97.649287 
3869.000000	97.646767 
3868.000000	97.643696 
3867.000000	97.638332 
3866.000000	97.633223 
3865.000000	97.631547 
3864.000000	97.632473 
3863.000000	97.632319 
3862.000000	97.629592 
3861.000000	97.625919 
3860.000000	97.623212 
3859.000000	97.622061 
3858.000000	97.621168 
3857.000000	97.618108 
3856.000000	97.610717 
3855.000000	97.600910 
3854.000000	97.593745 
3853.000000	97.590742 
3852.000000	97.590442 
3851.000000	97.591625 
3850.000000	97.593581 
3849.000000	97.597159 
3848.000000	97.602464 
3847.000000	97.608246 
3846.000000	97.613266 
3845.000000	97.616507 
3844.000000	97.616754 
3843.000000	97.613550 
3842.000000	97.606881 
3841.000000	97.597443 
3840.000000	97.587988 
3839.000000	97.582911 
3838.000000	97.584246 
3837.000000	97.590286 
3836.000000	97.597400 
3835.000000	97.603128 
3834.000000	97.606917 
3833.000000	97.609954 
3832.000000	97.614036 
3831.000000	97.619361 
3830.000000	97.624429 
3829.000000	97.628157 
3828.000000	97.631094 
3827.000000	97.634385 
3826.000000	97.636714 
3825.000000	97.633519 
3824.000000	97.621993 
3823.000000	97.608566 
3822.000000	97.604992 
3821.000000	97.612691 
3820.000000	97.619589 
3819.000000	97.616641 
3818.000000	97.607530 
3817.000000	97.606062 
3816.000000	97.621868 
3815.000000	97.648387 
3814.000000	97.670333 
3813.000000	97.682131 
3812.000000	97.689954 
3811.000000	97.699029 
3810.000000	97.705703 
3809.000000	97.703600 
3808.000000	97.694735 
3807.000000	97.687792 
3806.000000	97.684717 
3805.000000	97.677282 
3804.000000	97.661178 
3803.000000	97.649003 
3802.000000	97.656726 
3801.000000	97.678091 
3800.000000	97.690275 
3799.000000	97.686513 
3798.000000	97.682415 
3797.000000	97.696837 
3796.000000	97.730321 
3795.000000	97.765202 
3794.000000	97.787342 
3793.000000	97.798337 
3792.000000	97.806873 
3791.000000	97.815402 
3790.000000	97.819514 
3789.000000	97.817090 
3788.000000	97.813149 
3787.000000	97.814591 
3786.000000	97.824263 
3785.000000	97.838476 
3784.000000	97.847910 
3783.000000	97.842443 
3782.000000	97.821439 
3781.000000	97.800413 
3780.000000	97.798376 
3779.000000	97.815316 
3778.000000	97.832787 
3777.000000	97.837039 
3776.000000	97.831787 
3775.000000	97.831660 
3774.000000	97.839149 
3773.000000	97.836087 
3772.000000	97.805800 
3771.000000	97.758002 
3770.000000	97.715630 
3769.000000	97.686813 
3768.000000	97.665951 
3767.000000	97.652324 
3766.000000	97.654820 
3765.000000	97.676881 
3764.000000	97.701722 
3763.000000	97.707063 
3762.000000	97.695040 
3761.000000	97.692095 
3760.000000	97.706882 
3759.000000	97.710246 
3758.000000	97.677716 
3757.000000	97.621034 
3756.000000	97.558377 
3755.000000	97.493939 
3754.000000	97.429451 
3753.000000	97.369343 
3752.000000	97.302531 
3751.000000	97.209868 
3750.000000	97.117987 
3749.000000	97.083223 
3748.000000	97.107556 
3747.000000	97.140388 
3746.000000	97.155396 
3745.000000	97.174761 
3744.000000	97.214746 
3743.000000	97.251296 
3742.000000	97.255898 
3741.000000	97.239534 
3740.000000	97.233774 
3739.000000	97.241927 
3738.000000	97.242855 
3737.000000	97.235780 
3736.000000	97.241160 
3735.000000	97.259521 
3734.000000	97.267400 
3733.000000	97.261144 
3732.000000	97.265192 
3731.000000	97.289517 
3730.000000	97.311008 
3729.000000	97.307219 
3728.000000	97.290973 
3727.000000	97.295021 
3726.000000	97.326840 
3725.000000	97.361650 
3724.000000	97.386570 
3723.000000	97.415962 
3722.000000	97.460417 
3721.000000	97.510941 
3720.000000	97.553239 
3719.000000	97.582138 
3718.000000	97.600962 
3717.000000	97.609699 
3716.000000	97.595251 
3715.000000	97.546409 
3714.000000	97.473586 
3713.000000	97.409492 
3712.000000	97.379770 
3711.000000	97.381377 
3710.000000	97.398236 
3709.000000	97.421425 
3708.000000	97.451038 
3707.000000	97.487392 
3706.000000	97.524894 
3705.000000	97.559309 
3704.000000	97.592846 
3703.000000	97.628291 
3702.000000	97.658534 
3701.000000	97.671824 
3700.000000	97.666507 
3699.000000	97.650362 
3698.000000	97.633507 
3697.000000	97.623630 
3696.000000	97.617980 
3695.000000	97.606259 
3694.000000	97.587014 
3693.000000	97.572383 
3692.000000	97.572224 
3691.000000	97.581409 
3690.000000	97.585890 
3689.000000	97.581140 
3688.000000	97.579671 
3687.000000	97.590904 
3686.000000	97.606090 
3685.000000	97.616140 
3684.000000	97.622547 
3683.000000	97.628805 
3682.000000	97.633579 
3681.000000	97.634613 
3680.000000	97.629192 
3679.000000	97.605949 
3678.000000	97.553428 
3677.000000	97.490377 
3676.000000	97.457328 
3675.000000	97.455548 
3674.000000	97.448423 
3673.000000	97.419626 
3672.000000	97.392926 
3671.000000	97.413746 
3670.000000	97.488394 
3669.000000	97.561362 
3668.000000	97.592728 
3667.000000	97.598002 
3666.000000	97.605555 
3665.000000	97.628230 
3664.000000	97.659667 
3663.000000	97.686427 
3662.000000	97.700976 
3661.000000	97.703379 
3660.000000	97.693996 
3659.000000	97.671578 
3658.000000	97.641091 
3657.000000	97.615811 
3656.000000	97.604615 
3655.000000	97.599791 
3654.000000	97.584411 
3653.000000	97.550367 
3652.000000	97.508619 
3651.000000	97.475322 
3650.000000	97.452649 
3649.000000	97.439258 
3648.000000	97.446179 
3647.000000	97.475170 
3646.000000	97.510865 
3645.000000	97.539236 
3644.000000	97.559073 
3643.000000	97.577658 
3642.000000	97.600292 
3641.000000	97.623089 
3640.000000	97.638425 
3639.000000	97.644456 
3638.000000	97.642423 
3637.000000	97.630496 
3636.000000	97.608248 
3635.000000	97.585242 
3634.000000	97.572120 
3633.000000	97.560108 
3632.000000	97.525711 
3631.000000	97.462113 
3630.000000	97.400654 
3629.000000	97.378495 
3628.000000	97.391276 
3627.000000	97.413352 
3626.000000	97.434164 
3625.000000	97.460494 
3624.000000	97.498603 
3623.000000	97.540691 
3622.000000	97.570488 
3621.000000	97.581911 
3620.000000	97.579802 
3619.000000	97.566839 
3618.000000	97.544487 
3617.000000	97.519283 
3616.000000	97.498341 
3615.000000	97.487213 
3614.000000	97.486351 
3613.000000	97.486221 
3612.000000	97.476916 
3611.000000	97.462208 
3610.000000	97.458159 
3609.000000	97.478611 
3608.000000	97.518187 
3607.000000	97.555542 
3606.000000	97.576734 
3605.000000	97.584921 
3604.000000	97.590287 
3603.000000	97.598404 
3602.000000	97.606772 
3601.000000	97.610900 
3600.000000	97.608454 
3599.000000	97.599938 
3598.000000	97.590588 
3597.000000	97.586983 
3596.000000	97.592012 
3595.000000	97.603389 
3594.000000	97.615043 
3593.000000	97.620833 
3592.000000	97.618975 
3591.000000	97.611684 
3590.000000	97.605710 
3589.000000	97.610369 
3588.000000	97.626859 
3587.000000	97.643904 
3586.000000	97.652677 
3585.000000	97.657191 
3584.000000	97.664884 
3583.000000	97.677960 
3582.000000	97.694142 
3581.000000	97.709957 
3580.000000	97.722850 
3579.000000	97.731688 
3578.000000	97.736307 
3577.000000	97.736800 
3576.000000	97.732986 
3575.000000	97.726232 
3574.000000	97.720239 
3573.000000	97.716741 
3572.000000	97.712044 
3571.000000	97.699042 
3570.000000	97.674408 
3569.000000	97.646861 
3568.000000	97.632175 
3567.000000	97.634296 
3566.000000	97.638798 
3565.000000	97.635302 
3564.000000	97.631037 
3563.000000	97.640707 
3562.000000	97.669349 
3561.000000	97.707292 
3560.000000	97.738338 
3559.000000	97.753189 
3558.000000	97.754327 
3557.000000	97.750355 
3556.000000	97.747896 
3555.000000	97.748705 
3554.000000	97.751549 
3553.000000	97.752711 
3552.000000	97.745849 
3551.000000	97.726772 
3550.000000	97.698301 
3549.000000	97.670195 
3548.000000	97.653323 
3547.000000	97.652424 
3546.000000	97.664317 
3545.000000	97.682066 
3544.000000	97.700062 
3543.000000	97.715803 
3542.000000	97.729508 
3541.000000	97.743068 
3540.000000	97.759150 
3539.000000	97.778245 
3538.000000	97.797454 
3537.000000	97.811724 
3536.000000	97.817139 
3535.000000	97.814096 
3534.000000	97.805815 
3533.000000	97.794866 
3532.000000	97.780953 
3531.000000	97.763703 
3530.000000	97.746198 
3529.000000	97.734482 
3528.000000	97.732526 
3527.000000	97.738893 
3526.000000	97.750333 
3525.000000	97.766711 
3524.000000	97.788873 
3523.000000	97.812377 
3522.000000	97.828289 
3521.000000	97.831395 
3520.000000	97.825016 
3519.000000	97.816971 
3518.000000	97.812405 
3517.000000	97.811388 
3516.000000	97.812891 
3515.000000	97.818003 
3514.000000	97.826851 
3513.000000	97.835215 
3512.000000	97.837787 
3511.000000	97.834313 
3510.000000	97.829479 
3509.000000	97.826968 
3508.000000	97.825474 
3507.000000	97.822136 
3506.000000	97.817241 
3505.000000	97.813988 
3504.000000	97.813754 
3503.000000	97.813903 
3502.000000	97.811606 
3501.000000	97.807979 
3500.000000	97.807080 
3499.000000	97.811562 
3498.000000	97.820684 
3497.000000	97.831116 
3496.000000	97.839013 
3495.000000	97.842530 
3494.000000	97.842768 
3493.000000	97.842144 
3492.000000	97.841535 
3491.000000	97.839454 
3490.000000	97.834513 
3489.000000	97.828280 
3488.000000	97.824494 
3487.000000	97.824859 
3486.000000	97.827385 
3485.000000	97.829424 
3484.000000	97.830732 
3483.000000	97.832711 
3482.000000	97.835324 
3481.000000	97.837113 
3480.000000	97.837915 
3479.000000	97.839514 
3478.000000	97.842802 
3477.000000	97.845822 
3476.000000	97.845593 
3475.000000	97.841031 
3474.000000	97.834031 
3473.000000	97.827712 
3472.000000	97.823969 
3471.000000	97.822878 
3470.000000	97.823303 
3469.000000	97.823959 
3468.000000	97.824368 
3467.000000	97.824748 
3466.000000	97.825527 
3465.000000	97.827345 
3464.000000	97.831026 
3463.000000	97.836308 
3462.000000	97.840251 
3461.000000	97.838697 
3460.000000	97.830173 
3459.000000	97.817915 
3458.000000	97.806993 
3457.000000	97.799568 
3456.000000	97.794659 
3455.000000	97.791797 
3454.000000	97.792056 
3453.000000	97.795006 
3452.000000	97.795893 
3451.000000	97.789365 
3450.000000	97.776428 
3449.000000	97.765798 
3448.000000	97.766014 
3447.000000	97.776690 
3446.000000	97.788948 
3445.000000	97.795275 
3444.000000	97.796392 
3443.000000	97.797564 
3442.000000	97.801406 
3441.000000	97.805999 
3440.000000	97.808861 
3439.000000	97.810279 
3438.000000	97.812161 
3437.000000	97.815154 
3436.000000	97.818329 
3435.000000	97.820965 
3434.000000	97.823762 
3433.000000	97.828881 
3432.000000	97.838012 
3431.000000	97.850042 
3430.000000	97.860509 
3429.000000	97.864911 
3428.000000	97.863200 
3427.000000	97.859993 
3426.000000	97.859704 
3425.000000	97.861764 
3424.000000	97.862176 
3423.000000	97.859230 
3422.000000	97.855993 
3421.000000	97.856707 
3420.000000	97.861721 
3419.000000	97.866948 
3418.000000	97.868107 
3417.000000	97.864785 
3416.000000	97.860512 
3415.000000	97.859346 
3414.000000	97.862345 
3413.000000	97.867326 
3412.000000	97.871526 
3411.000000	97.873926 
3410.000000	97.875178 
3409.000000	97.876448 
3408.000000	97.878834 
3407.000000	97.882833 
3406.000000	97.887397 
3405.000000	97.889848 
3404.000000	97.888045 
3403.000000	97.882428 
3402.000000	97.875784 
3401.000000	97.871182 
3400.000000	97.869981 
3399.000000	97.871532 
3398.000000	97.873447 
3397.000000	97.872861 
3396.000000	97.868946 
3395.000000	97.864193 
3394.000000	97.862058 
3393.000000	97.863093 
3392.000000	97.864494 
3391.000000	97.863695 
3390.000000	97.861334 
3389.000000	97.859892 
3388.000000	97.860768 
3387.000000	97.863573 
3386.000000	97.867015 
3385.000000	97.869337 
3384.000000	97.868885 
3383.000000	97.865634 
3382.000000	97.862024 
3381.000000	97.861170 
3380.000000	97.864009 
3379.000000	97.868843 
3378.000000	97.873514 
3377.000000	97.877531 
3376.000000	97.881769 
3375.000000	97.886423 
3374.000000	97.889900 
3373.000000	97.890162 
3372.000000	97.886990 
3371.000000	97.882621 
3370.000000	97.879786 
3369.000000	97.879051 
3368.000000	97.879075 
3367.000000	97.878741 
3366.000000	97.878017 
3365.000000	97.876952 
3364.000000	97.875109 
3363.000000	97.872507 
3362.000000	97.870308 
3361.000000	97.869909 
3360.000000	97.871555 
3359.000000	97.874270 
3358.000000	97.876794 
3357.000000	97.878391 
3356.000000	97.879135 
3355.000000	97.879673 
3354.000000	97.880576 
3353.000000	97.881764 
3352.000000	97.882717 
3351.000000	97.883192 
3350.000000	97.883440 
3349.000000	97.883767 
3348.000000	97.884233 
3347.000000	97.884748 
3346.000000	97.885212 
3345.000000	97.885550 
3344.000000	97.885752 
3343.000000	97.885916 
3342.000000	97.886101 
3341.000000	97.886289 
3340.000000	97.886480 
3339.000000	97.886665 
3338.000000	97.886821 
3337.000000	97.886927 
3336.000000	97.886979 
3335.000000	97.886977 
3334.000000	97.886929 
3333.000000	97.886853 
3332.000000	97.886775 
3331.000000	97.886715 
3330.000000	97.886670 
3329.000000	97.886625 
3328.000000	97.886574 
3327.000000	97.886533 
3326.000000	97.886528 
3325.000000	97.886574 
3324.000000	97.886666 
3323.000000	97.886790 
3322.000000	97.886927 
3321.000000	97.887062 
3320.000000	97.887183 
3319.000000	97.887284 
3318.000000	97.887353 
3317.000000	97.887377 
3316.000000	97.887342 
3315.000000	97.887241 
3314.000000	97.887084 
3313.000000	97.886890 
3312.000000	97.886680 
3311.000000	97.886468 
3310.000000	97.886260 
3309.000000	97.886050 
3308.000000	97.885825 
3307.000000	97.885580 
3306.000000	97.885316 
3305.000000	97.885045 
3304.000000	97.884767 
3303.000000	97.884472 
3302.000000	97.884150 
3301.000000	97.883805 
3300.000000	97.883450 
3299.000000	97.883098 
3298.000000	97.882752 
3297.000000	97.882405 
3296.000000	97.882047 
3295.000000	97.881674 
3294.000000	97.881297 
3293.000000	97.880933 
3292.000000	97.880603 
3291.000000	97.880320 
3290.000000	97.880086 
3289.000000	97.879901 
3288.000000	97.879765 
3287.000000	97.879677 
3286.000000	97.879620 
3285.000000	97.879557 
3284.000000	97.879438 
3283.000000	97.879236 
3282.000000	97.878985 
3281.000000	97.878741 
3280.000000	97.878508 
3279.000000	97.878242 
3278.000000	97.877914 
3277.000000	97.877541 
3276.000000	97.877142 
3275.000000	97.876731 
3274.000000	97.876376 
3273.000000	97.876189 
3272.000000	97.876223 
3271.000000	97.876403 
3270.000000	97.876559 
3269.000000	97.876571 
3268.000000	97.876400 
3267.000000	97.876059 
3266.000000	97.875628 
3265.000000	97.875222 
3264.000000	97.874950 
3263.000000	97.874853 
3262.000000	97.874918 
3261.000000	97.875079 
3260.000000	97.875236 
3259.000000	97.875341 
3258.000000	97.875456 
3257.000000	97.875638 
3256.000000	97.875745 
3255.000000	97.875513 
3254.000000	97.874882 
3253.000000	97.874146 
3252.000000	97.873738 
3251.000000	97.873920 
3250.000000	97.874626 
3249.000000	97.875511 
3248.000000	97.876194 
3247.000000	97.876511 
3246.000000	97.876451 
3245.000000	97.875811 
3244.000000	97.874198 
3243.000000	97.871760 
3242.000000	97.869746 
3241.000000	97.869633 
3240.000000	97.871642 
3239.000000	97.874304 
3238.000000	97.875771 
3237.000000	97.875532 
3236.000000	97.874408 
3235.000000	97.873469 
3234.000000	97.873346 
3233.000000	97.874394 
3232.000000	97.876595 
3231.000000	97.879060 
3230.000000	97.880080 
3229.000000	97.878127 
3228.000000	97.872888 
3227.000000	97.865735 
3226.000000	97.859440 
3225.000000	97.856748 
3224.000000	97.858585 
3223.000000	97.863121 
3222.000000	97.866839 
3221.000000	97.867506 
3220.000000	97.865834 
3219.000000	97.864165 
3218.000000	97.864103 
3217.000000	97.865856 
3216.000000	97.869432 
3215.000000	97.875021 
3214.000000	97.881740 
3213.000000	97.887158 
3212.000000	97.889271 
3211.000000	97.888674 
3210.000000	97.887917 
3209.000000	97.888572 
3208.000000	97.889752 
3207.000000	97.889723 
3206.000000	97.888012 
3205.000000	97.885505 
3204.000000	97.883362 
3203.000000	97.882348 
3202.000000	97.882563 
3201.000000	97.883003 
3200.000000	97.882056 
3199.000000	97.879048 
3198.000000	97.875089 
3197.000000	97.871789 
3196.000000	97.869769 
3195.000000	97.869154 
3194.000000	97.870521 
3193.000000	97.873985 
3192.000000	97.877746 
3191.000000	97.879282 
3190.000000	97.878368 
3189.000000	97.877705 
3188.000000	97.879615 
3187.000000	97.882708 
3186.000000	97.882825 
3185.000000	97.876931 
3184.000000	97.865661 
3183.000000	97.852666 
3182.000000	97.842264 
3181.000000	97.837192 
3180.000000	97.837951 
3179.000000	97.843253 
3178.000000	97.850433 
3177.000000	97.856330 
3176.000000	97.858910 
3175.000000	97.858311 
3174.000000	97.856268 
3173.000000	97.854247 
3172.000000	97.852127 
3171.000000	97.848978 
3170.000000	97.844713 
3169.000000	97.840566 
3168.000000	97.838131 
3167.000000	97.838428 
3166.000000	97.841651 
3165.000000	97.846917 
3164.000000	97.852377 
3163.000000	97.856016 
3162.000000	97.856703 
3161.000000	97.854790 
3160.000000	97.852001 
3159.000000	97.850525 
3158.000000	97.851408 
3157.000000	97.853609 
3156.000000	97.855342 
3155.000000	97.856511 
3154.000000	97.858774 
3153.000000	97.862710 
3152.000000	97.866263 
3151.000000	97.867021 
3150.000000	97.864907 
3149.000000	97.861525 
3148.000000	97.857988 
3147.000000	97.854724 
3146.000000	97.852488 
3145.000000	97.851812 
3144.000000	97.852059 
3143.000000	97.852490 
3142.000000	97.853742 
3141.000000	97.856592 
3140.000000	97.859478 
3139.000000	97.859347 
3138.000000	97.854879 
3137.000000	97.847615 
3136.000000	97.840087 
3135.000000	97.834073 
3134.000000	97.830293 
3133.000000	97.828076 
3132.000000	97.825359 
3131.000000	97.820582 
3130.000000	97.814546 
3129.000000	97.809413 
3128.000000	97.806228 
3127.000000	97.804732 
3126.000000	97.804973 
3125.000000	97.807087 
3124.000000	97.809451 
3123.000000	97.809161 
3122.000000	97.805326 
3121.000000	97.800413 
3120.000000	97.797516 
3119.000000	97.797063 
3118.000000	97.797105 
3117.000000	97.795960 
3116.000000	97.793668 
3115.000000	97.791049 
3114.000000	97.788450 
3113.000000	97.785674 
3112.000000	97.782609 
3111.000000	97.779548 
3110.000000	97.776865 
3109.000000	97.774518 
3108.000000	97.771966 
3107.000000	97.768740 
3106.000000	97.764951 
3105.000000	97.761156 
3104.000000	97.757853 
3103.000000	97.755075 
3102.000000	97.752516 
3101.000000	97.749825 
3100.000000	97.746872 
3099.000000	97.743774 
3098.000000	97.740679 
3097.000000	97.737630 
3096.000000	97.734604 
3095.000000	97.731595 
3094.000000	97.728613 
3093.000000	97.725676 
3092.000000	97.722806 
3091.000000	97.720016 
3090.000000	97.717289 
3089.000000	97.714570 
3088.000000	97.711804 
3087.000000	97.708989 
3086.000000	97.706236 
3085.000000	97.703709 
3084.000000	97.701385 
3083.000000	97.698845 
3082.000000	97.695562 
3081.000000	97.691588 
3080.000000	97.687782 
3079.000000	97.684967 
3078.000000	97.683019 
3077.000000	97.680958 
3076.000000	97.677826 
3075.000000	97.673425 
3074.000000	97.668264 
3073.000000	97.663269 
3072.000000	97.659422 
3071.000000	97.657321 
3070.000000	97.656645 
3069.000000	97.655852 
3068.000000	97.652954 
3067.000000	97.647115 
3066.000000	97.639695 
3065.000000	97.633323 
3064.000000	97.629358 
3063.000000	97.626362 
3062.000000	97.621490 
3061.000000	97.613646 
3060.000000	97.605175 
3059.000000	97.599952 
3058.000000	97.599690 
3057.000000	97.602361 
3056.000000	97.604214 
3055.000000	97.603473 
3054.000000	97.601102 
3053.000000	97.598578 
3052.000000	97.596085 
3051.000000	97.593302 
3050.000000	97.590537 
3049.000000	97.587784 
3048.000000	97.583594 
3047.000000	97.576120 
3046.000000	97.565298 
3045.000000	97.553281 
3044.000000	97.542703 
3043.000000	97.534887 
3042.000000	97.529095 
3041.000000	97.522371 
3040.000000	97.511350 
3039.000000	97.495848 
3038.000000	97.480710 
3037.000000	97.472019 
3036.000000	97.470368 
3035.000000	97.469173 
3034.000000	97.460873 
3033.000000	97.444506 
3032.000000	97.426494 
3031.000000	97.414125 
3030.000000	97.409518 
3029.000000	97.409877 
3028.000000	97.411730 
3027.000000	97.413681 
3026.000000	97.415421 
3025.000000	97.415845 
3024.000000	97.413680 
3023.000000	97.409594 
3022.000000	97.406002 
3021.000000	97.403820 
3020.000000	97.400423 
3019.000000	97.391848 
3018.000000	97.377099 
3017.000000	97.359545 
3016.000000	97.344366 
3015.000000	97.334985 
3014.000000	97.332042 
3013.000000	97.333847 
3012.000000	97.337027 
3011.000000	97.337989 
3010.000000	97.334567 
3009.000000	97.327242 
3008.000000	97.319655 
3007.000000	97.317085 
3006.000000	97.322384 
3005.000000	97.332562 
3004.000000	97.340705 
3003.000000	97.342290 
3002.000000	97.338886 
3001.000000	97.335558 
3000.000000	97.336208 
2999.000000	97.342212 
2998.000000	97.353183 
2997.000000	97.366196 
2996.000000	97.375705 
2995.000000	97.377371 
2994.000000	97.372638 
2993.000000	97.367430 
2992.000000	97.365805 
2991.000000	97.366729 
2990.000000	97.367478 
2989.000000	97.367729 
2988.000000	97.368927 
2987.000000	97.371474 
2986.000000	97.374539 
2985.000000	97.377983 
2984.000000	97.382991 
2983.000000	97.390611 
2982.000000	97.400055 
2981.000000	97.408125 
2980.000000	97.410475 
2979.000000	97.404948 
2978.000000	97.394096 
2977.000000	97.382630 
2976.000000	97.370793 
2975.000000	97.351855 
2974.000000	97.318924 
2973.000000	97.274717 
2972.000000	97.233208 
2971.000000	97.209752 
2970.000000	97.210735 
2969.000000	97.232410 
2968.000000	97.266389 
2967.000000	97.305095 
2966.000000	97.342641 
2965.000000	97.372919 
2964.000000	97.390046 
2963.000000	97.392016 
2962.000000	97.383411 
2961.000000	97.373255 
2960.000000	97.368730 
2959.000000	97.370799 
2958.000000	97.375761 
2957.000000	97.380237 
2956.000000	97.383889 
2955.000000	97.387969 
2954.000000	97.392720 
2953.000000	97.396935 
2952.000000	97.399515 
2951.000000	97.400518 
2950.000000	97.400599 
2949.000000	97.400036 
2948.000000	97.398870 
2947.000000	97.397802 
2946.000000	97.398123 
2945.000000	97.400153 
2944.000000	97.402142 
2943.000000	97.401695 
2942.000000	97.398690 
2941.000000	97.396142 
2940.000000	97.397548 
2939.000000	97.403764 
2938.000000	97.413113 
2937.000000	97.423975 
2936.000000	97.435872 
2935.000000	97.447554 
2934.000000	97.455634 
2933.000000	97.457153 
2932.000000	97.453789 
2931.000000	97.452001 
2930.000000	97.457062 
2929.000000	97.467736 
2928.000000	97.477889 
2927.000000	97.482813 
2926.000000	97.483116 
2925.000000	97.482565 
2924.000000	97.483418 
2923.000000	97.484862 
2922.000000	97.486166 
2921.000000	97.489680 
2920.000000	97.498532 
2919.000000	97.512527 
2918.000000	97.528265 
2917.000000	97.542925 
2916.000000	97.556244 
2915.000000	97.568253 
2914.000000	97.576983 
2913.000000	97.580265 
2912.000000	97.579258 
2911.000000	97.578452 
2910.000000	97.581403 
2909.000000	97.587882 
2908.000000	97.595448 
2907.000000	97.602724 
2906.000000	97.609893 
2905.000000	97.616896 
2904.000000	97.622558 
2903.000000	97.625807 
2902.000000	97.626649 
2901.000000	97.626859 
2900.000000	97.627358 
2899.000000	97.628733 
2898.000000	97.631006 
2897.000000	97.633806 
2896.000000	97.636793 
2895.000000	97.640282 
2894.000000	97.645267 
2893.000000	97.652463 
2892.000000	97.661167 
2891.000000	97.669176 
2890.000000	97.674261 
2889.000000	97.675951 
2888.000000	97.675976 
2887.000000	97.676853 
2886.000000	97.679747 
2885.000000	97.683604 
2884.000000	97.686373 
2883.000000	97.686876 
2882.000000	97.685528 
2881.000000	97.683810 
2880.000000	97.683317 
2879.000000	97.684920 
2878.000000	97.688473 
2877.000000	97.693135 
2876.000000	97.698048 
2875.000000	97.702543 
2874.000000	97.705720 
2873.000000	97.706611 
2872.000000	97.705318 
2871.000000	97.703704 
2870.000000	97.704126 
2869.000000	97.707162 
2868.000000	97.711124 
2867.000000	97.713821 
2866.000000	97.714845 
2865.000000	97.715456 
2864.000000	97.716479 
2863.000000	97.717121 
2862.000000	97.716211 
2861.000000	97.713925 
2860.000000	97.711770 
2859.000000	97.710938 
2858.000000	97.711296 
2857.000000	97.712298 
2856.000000	97.714332 
2855.000000	97.718201 
2854.000000	97.723307 
2853.000000	97.727412 
2852.000000	97.728931 
2851.000000	97.728798 
2850.000000	97.729505 
2849.000000	97.732205 
2848.000000	97.735600 
2847.000000	97.737825 
2846.000000	97.738484 
2845.000000	97.738296 
2844.000000	97.737631 
2843.000000	97.736282 
2842.000000	97.734340 
2841.000000	97.732593 
2840.000000	97.732102 
2839.000000	97.733583 
2838.000000	97.736916 
2837.000000	97.740879 
2836.000000	97.743788 
2835.000000	97.744961 
2834.000000	97.745182 
2833.000000	97.745362 
2832.000000	97.745139 
2831.000000	97.743611 
2830.000000	97.741065 
2829.000000	97.739039 
2828.000000	97.738532 
2827.000000	97.739185 
2826.000000	97.740411 
2825.000000	97.742454 
2824.000000	97.745573 
2823.000000	97.748818 
2822.000000	97.750628 
2821.000000	97.750508 
2820.000000	97.749380 
2819.000000	97.748596 
2818.000000	97.748704 
2817.000000	97.749519 
2816.000000	97.750910 
2815.000000	97.752918 
2814.000000	97.755229 
2813.000000	97.756966 
2812.000000	97.757401 
2811.000000	97.756751 
2810.000000	97.755939 
2809.000000	97.755491 
2808.000000	97.755083 
2807.000000	97.754321 
2806.000000	97.753493 
2805.000000	97.753316 
2804.000000	97.754193 
2803.000000	97.755878 
2802.000000	97.757557 
2801.000000	97.758263 
2800.000000	97.757548 
2799.000000	97.755969 
2798.000000	97.754677 
2797.000000	97.754152 
2796.000000	97.753776 
2795.000000	97.752957 
2794.000000	97.752192 
2793.000000	97.752377 
2792.000000	97.753410 
2791.000000	97.754340 
2790.000000	97.754772 
2789.000000	97.755204 
2788.000000	97.755942 
2787.000000	97.756571 
2786.000000	97.756789 
2785.000000	97.756903 
2784.000000	97.757108 
2783.000000	97.756988 
2782.000000	97.756213 
2781.000000	97.755148 
2780.000000	97.754327 
2779.000000	97.753660 
2778.000000	97.752365 
2777.000000	97.749332 
2776.000000	97.743843 
2775.000000	97.736985 
2774.000000	97.732031 
2773.000000	97.731922 
2772.000000	97.736336 
2771.000000	97.741882 
2770.000000	97.745747 
2769.000000	97.748035 
2768.000000	97.749851 
2767.000000	97.751062 
2766.000000	97.751115 
2765.000000	97.750904 
2764.000000	97.752128 
2763.000000	97.755029 
2762.000000	97.758056 
2761.000000	97.759979 
2760.000000	97.761322 
2759.000000	97.763193 
2758.000000	97.765487 
2757.000000	97.766925 
2756.000000	97.766737 
2755.000000	97.765550 
2754.000000	97.764511 
2753.000000	97.763917 
2752.000000	97.763187 
2751.000000	97.762072 
2750.000000	97.761296 
2749.000000	97.761644 
2748.000000	97.762717 
2747.000000	97.763113 
2746.000000	97.761939 
2745.000000	97.759772 
2744.000000	97.758056 
2743.000000	97.757719 
2742.000000	97.758548 
2741.000000	97.759768 
2740.000000	97.760924 
2739.000000	97.762007 
2738.000000	97.762928 
2737.000000	97.763314 
2736.000000	97.762984 
2735.000000	97.762369 
2734.000000	97.762222 
2733.000000	97.762899 
2732.000000	97.764140 
2731.000000	97.765423 
2730.000000	97.766348 
2729.000000	97.766736 
2728.000000	97.766556 
2727.000000	97.765902 
2726.000000	97.764988 
2725.000000	97.764114 
2724.000000	97.763667 
2723.000000	97.763984 
2722.000000	97.765055 
2721.000000	97.766340 
2720.000000	97.767119 
2719.000000	97.767210 
2718.000000	97.767131 
2717.000000	97.767526 
2716.000000	97.768424 
2715.000000	97.769224 
2714.000000	97.769383 
2713.000000	97.768889 
2712.000000	97.768079 
2711.000000	97.767193 
2710.000000	97.766247 
2709.000000	97.765347 
2708.000000	97.764918 
2707.000000	97.765417 
2706.000000	97.766819 
2705.000000	97.768475 
2704.000000	97.769708 
2703.000000	97.770441 
2702.000000	97.770964 
2701.000000	97.771200 
2700.000000	97.770677 
2699.000000	97.769390 
2698.000000	97.768174 
2697.000000	97.767869 
2696.000000	97.768395 
2695.000000	97.768894 
2694.000000	97.768638 
2693.000000	97.767547 
2692.000000	97.765968 
2691.000000	97.764340 
2690.000000	97.763075 
2689.000000	97.762415 
2688.000000	97.762298 
2687.000000	97.762400 
2686.000000	97.762340 
2685.000000	97.761829 
2684.000000	97.760749 
2683.000000	97.759352 
2682.000000	97.758304 
2681.000000	97.758180 
2680.000000	97.758815 
2679.000000	97.759306 
2678.000000	97.758927 
2677.000000	97.757764 
2676.000000	97.756439 
2675.000000	97.755418 
2674.000000	97.754737 
2673.000000	97.754058 
2672.000000	97.752796 
2671.000000	97.750566 
2670.000000	97.747682 
2669.000000	97.744862 
2668.000000	97.742512 
2667.000000	97.740813 
2666.000000	97.740198 
2665.000000	97.740841 
2664.000000	97.741770 
2663.000000	97.741668 
2662.000000	97.740821 
2661.000000	97.740892 
2660.000000	97.742280 
2659.000000	97.743239 
2658.000000	97.742595 
2657.000000	97.741848 
2656.000000	97.742855 
2655.000000	97.744443 
2654.000000	97.743526 
2653.000000	97.739404 
2652.000000	97.734848 
2651.000000	97.732573 
2650.000000	97.731981 
2649.000000	97.730282 
2648.000000	97.726118 
2647.000000	97.721344 
2646.000000	97.719250 
2645.000000	97.721191 
2644.000000	97.725061 
2643.000000	97.727256 
2642.000000	97.726347 
2641.000000	97.724352 
2640.000000	97.724164 
2639.000000	97.726431 
2638.000000	97.729452 
2637.000000	97.731724 
2636.000000	97.733934 
2635.000000	97.738136 
2634.000000	97.745281 
2633.000000	97.753710 
2632.000000	97.760096 
2631.000000	97.762109 
2630.000000	97.760216 
2629.000000	97.757269 
2628.000000	97.756632 
2627.000000	97.760228 
2626.000000	97.767342 
2625.000000	97.774697 
2624.000000	97.778718 
2623.000000	97.778673 
2622.000000	97.777263 
2621.000000	97.777549 
2620.000000	97.779644 
2619.000000	97.781138 
2618.000000	97.779948 
2617.000000	97.775801 
2616.000000	97.769748 
2615.000000	97.763422 
2614.000000	97.758382 
2613.000000	97.754818 
2612.000000	97.751210 
2611.000000	97.746717 
2610.000000	97.743410 
2609.000000	97.744422 
2608.000000	97.750138 
2607.000000	97.757274 
2606.000000	97.762022 
2605.000000	97.763533 
2604.000000	97.764018 
2603.000000	97.766269 
2602.000000	97.771149 
2601.000000	97.776895 
2600.000000	97.780686 
2599.000000	97.781128 
2598.000000	97.779140 
2597.000000	97.776324 
2596.000000	97.773446 
2595.000000	97.770869 
2594.000000	97.769407 
2593.000000	97.769679 
2592.000000	97.771021 
2591.000000	97.772026 
2590.000000	97.772045 
2589.000000	97.771404 
2588.000000	97.770419 
2587.000000	97.769167 
2586.000000	97.768185 
2585.000000	97.768420 
2584.000000	97.770159 
2583.000000	97.772647 
2582.000000	97.774947 
2581.000000	97.776861 
2580.000000	97.778741 
2579.000000	97.780763 
2578.000000	97.782700 
2577.000000	97.784047 
2576.000000	97.784239 
2575.000000	97.782999 
2574.000000	97.780664 
2573.000000	97.778183 
2572.000000	97.776679 
2571.000000	97.776702 
2570.000000	97.777948 
2569.000000	97.779446 
2568.000000	97.780276 
2567.000000	97.780365 
2566.000000	97.780356 
2565.000000	97.780777 
2564.000000	97.781479 
2563.000000	97.781968 
2562.000000	97.782071 
2561.000000	97.782159 
2560.000000	97.782718 
2559.000000	97.783807 
2558.000000	97.785012 
2557.000000	97.785839 
2556.000000	97.786195 
2555.000000	97.786430 
2554.000000	97.786981 
2553.000000	97.787916 
2552.000000	97.788968 
2551.000000	97.789939 
2550.000000	97.790925 
2549.000000	97.792072 
2548.000000	97.793314 
2547.000000	97.794441 
2546.000000	97.795337 
2545.000000	97.796065 
2544.000000	97.796767 
2543.000000	97.797537 
2542.000000	97.798346 
2541.000000	97.799070 
2540.000000	97.799631 
2539.000000	97.800099 
2538.000000	97.800658 
2537.000000	97.801442 
2536.000000	97.802436 
2535.000000	97.803553 
2534.000000	97.804727 
2533.000000	97.805934 
2532.000000	97.807141 
2531.000000	97.808290 
2530.000000	97.809332 
2529.000000	97.810263 
2528.000000	97.811100 
2527.000000	97.811874 
2526.000000	97.812608 
2525.000000	97.813340 
2524.000000	97.814120 
2523.000000	97.814973 
2522.000000	97.815888 
2521.000000	97.816830 
2520.000000	97.817771 
2519.000000	97.818712 
2518.000000	97.819669 
2517.000000	97.820646 
2516.000000	97.821623 
2515.000000	97.822576 
2514.000000	97.823505 
2513.000000	97.824420 
2512.000000	97.825324 
2511.000000	97.826195 
2510.000000	97.827008 
2509.000000	97.827746 
2508.000000	97.828401 
2507.000000	97.828976 
2506.000000	97.829488 
2505.000000	97.829974 
2504.000000	97.830473 
2503.000000	97.831002 
2502.000000	97.831549 
2501.000000	97.832080 
2500.000000	97.832571 
2499.000000	97.833032 
2498.000000	97.833492 
2497.000000	97.833958 
2496.000000	97.834388 
2495.000000	97.834723 
2494.000000	97.834938 
2493.000000	97.835055 
2492.000000	97.835101 
2491.000000	97.835093 
2490.000000	97.835041 
2489.000000	97.834972 
2488.000000	97.834914 
2487.000000	97.834870 
2486.000000	97.834847 
2485.000000	97.834828 
2484.000000	97.834772 
2483.000000	97.834712 
2482.000000	97.834796 
2481.000000	97.835065 
2480.000000	97.835223 
2479.000000	97.834931 
2478.000000	97.834219 
2477.000000	97.833387 
2476.000000	97.832435 
2475.000000	97.831061 
2474.000000	97.829338 
2473.000000	97.827936 
2472.000000	97.827380 
2471.000000	97.827380 
2470.000000	97.827034 
2469.000000	97.825887 
2468.000000	97.824429 
2467.000000	97.823514 
2466.000000	97.823387 
2465.000000	97.823339 
2464.000000	97.822302 
2463.000000	97.819968 
2462.000000	97.817331 
2461.000000	97.815810 
2460.000000	97.815671 
2459.000000	97.815883 
2458.000000	97.815713 
2457.000000	97.815600 
2456.000000	97.815928 
2455.000000	97.816090 
2454.000000	97.815744 
2453.000000	97.816120 
2452.000000	97.818450 
2451.000000	97.821551 
2450.000000	97.822695 
2449.000000	97.820779 
2448.000000	97.817014 
2447.000000	97.812765 
2446.000000	97.808318 
2445.000000	97.804392 
2444.000000	97.802980 
2443.000000	97.805416 
2442.000000	97.810635 
2441.000000	97.815908 
2440.000000	97.819204 
2439.000000	97.820407 
2438.000000	97.821112 
2437.000000	97.823501 
2436.000000	97.828363 
2435.000000	97.833838 
2434.000000	97.837092 
2433.000000	97.837431 
2432.000000	97.836501 
2431.000000	97.834936 
2430.000000	97.830865 
2429.000000	97.823276 
2428.000000	97.815072 
2427.000000	97.810620 
2426.000000	97.810838 
2425.000000	97.812213 
2424.000000	97.811449 
2423.000000	97.810680 
2422.000000	97.815353 
2421.000000	97.826878 
2420.000000	97.840182 
2419.000000	97.848674 
2418.000000	97.850433 
2417.000000	97.849289 
2416.000000	97.849337 
2415.000000	97.850210 
2414.000000	97.849078 
2413.000000	97.844890 
2412.000000	97.838754 
2411.000000	97.831549 
2410.000000	97.823943 
2409.000000	97.818456 
2408.000000	97.818841 
2407.000000	97.826170 
2406.000000	97.836691 
2405.000000	97.844578 
2404.000000	97.846372 
2403.000000	97.842481 
2402.000000	97.835919 
2401.000000	97.830609 
2400.000000	97.829286 
2399.000000	97.830944 
2398.000000	97.830821 
2397.000000	97.824942 
2396.000000	97.815048 
2395.000000	97.807361 
2394.000000	97.805807 
2393.000000	97.807797 
2392.000000	97.807280 
2391.000000	97.800398 
2390.000000	97.787038 
2389.000000	97.768485 
2388.000000	97.745891 
2387.000000	97.720829 
2386.000000	97.695201 
2385.000000	97.670337 
2384.000000	97.647681 
2383.000000	97.631535 
2382.000000	97.630429 
2381.000000	97.652884 
2380.000000	97.700942 
2379.000000	97.767193 
2378.000000	97.837227 
2377.000000	97.894436 
2376.000000	97.922734 
2375.000000	97.909898 
2374.000000	97.855153 
2373.000000	97.774514 
2372.000000	97.694912 
2371.000000	97.637364 
2370.000000	97.608090 
2369.000000	97.603146 
2368.000000	97.614783 
2367.000000	97.633753 
2366.000000	97.652610 
2365.000000	97.668495 
2364.000000	97.679892 
2363.000000	97.681615 
2362.000000	97.672073 
2361.000000	97.658906 
2360.000000	97.645763 
2359.000000	97.628887 
2358.000000	97.611842 
2357.000000	97.605749 
2356.000000	97.616394 
2355.000000	97.635212 
2354.000000	97.661127 
2353.000000	97.689936 
2352.000000	97.701939 
2351.000000	97.682636 
2350.000000	97.639350 
2349.000000	97.595803 
2348.000000	97.567102 
2347.000000	97.553133 
2346.000000	97.541641 
2345.000000	97.517455 
2344.000000	97.487174 
2343.000000	97.465306 
2342.000000	97.470100 
2341.000000	97.501067 
2340.000000	97.534951 
2339.000000	97.549867 
2338.000000	97.547220 
2337.000000	97.548298 
2336.000000	97.559488 
2335.000000	97.573341 
2334.000000	97.581085 
2333.000000	97.587180 
2332.000000	97.584001 
2331.000000	97.565590 
2330.000000	97.523853 
2329.000000	97.472814 
2328.000000	97.419008 
2327.000000	97.374543 
2326.000000	97.349367 
2325.000000	97.349531 
2324.000000	97.368986 
2323.000000	97.391758 
2322.000000	97.409733 
2321.000000	97.422971 
2320.000000	97.428287 
2319.000000	97.426271 
2318.000000	97.421007 
2317.000000	97.428545 
2316.000000	97.446681 
2315.000000	97.464464 
2314.000000	97.459382 
2313.000000	97.432083 
2312.000000	97.391585 
2311.000000	97.358711 
2310.000000	97.340044 
2309.000000	97.339569 
2308.000000	97.349825 
2307.000000	97.365661 
2306.000000	97.376427 
2305.000000	97.377144 
2304.000000	97.364916 
2303.000000	97.348549 
2302.000000	97.333730 
2301.000000	97.324437 
2300.000000	97.316064 
2299.000000	97.312534 
2298.000000	97.316882 
2297.000000	97.333204 
2296.000000	97.355859 
2295.000000	97.382244 
2294.000000	97.412331 
2293.000000	97.448091 
2292.000000	97.484002 
2291.000000	97.512446 
2290.000000	97.530821 
2289.000000	97.541941 
2288.000000	97.550329 
2287.000000	97.559700 
2286.000000	97.575050 
2285.000000	97.597489 
2284.000000	97.621806 
2283.000000	97.638997 
2282.000000	97.646468 
2281.000000	97.649126 
2280.000000	97.653392 
2279.000000	97.660884 
2278.000000	97.669256 
2277.000000	97.674980 
2276.000000	97.674591 
2275.000000	97.668729 
2274.000000	97.664167 
2273.000000	97.669879 
2272.000000	97.687572 
2271.000000	97.711170 
2270.000000	97.734185 
2269.000000	97.754545 
2268.000000	97.770491 
2267.000000	97.778358 
2266.000000	97.777427 
2265.000000	97.774023 
2264.000000	97.776771 
2263.000000	97.788212 
2262.000000	97.802550 
2261.000000	97.811072 
2260.000000	97.810304 
2259.000000	97.804107 
2258.000000	97.799873 
2257.000000	97.801699 
2256.000000	97.808083 
2255.000000	97.815430 
2254.000000	97.821807 
2253.000000	97.827459 
2252.000000	97.832672 
2251.000000	97.836802 
2250.000000	97.839078 
2249.000000	97.839889 
2248.000000	97.840643 
2247.000000	97.842993 
2246.000000	97.847633 
2245.000000	97.854022 
2244.000000	97.860673 
2243.000000	97.866054 
2242.000000	97.869604 
2241.000000	97.871767 
2240.000000	97.873515 
2239.000000	97.875853 
2238.000000	97.879390 
2237.000000	97.884102 
2236.000000	97.889191 
2235.000000	97.893483 
2234.000000	97.896394 
2233.000000	97.898328 
2232.000000	97.900260 
2231.000000	97.902776 
2230.000000	97.905785 
2229.000000	97.908791 
2228.000000	97.911314 
2227.000000	97.913203 
2226.000000	97.914826 
2225.000000	97.916798 
2224.000000	97.919330 
2223.000000	97.921950 
2222.000000	97.924043 
2221.000000	97.925685 
2220.000000	97.927731 
2219.000000	97.930921 
2218.000000	97.934943 
2217.000000	97.938413 
2216.000000	97.940204 
2215.000000	97.940329 
2214.000000	97.939524 
2213.000000	97.938623 
2212.000000	97.938479 
2211.000000	97.939753 
2210.000000	97.942009 
2209.000000	97.943620 
2208.000000	97.943579 
2207.000000	97.942851 
2206.000000	97.943158 
2205.000000	97.944623 
2204.000000	97.945597 
2203.000000	97.944737 
2202.000000	97.942162 
2201.000000	97.938107 
2200.000000	97.932208 
2199.000000	97.925422 
2198.000000	97.920405 
2197.000000	97.918395 
2196.000000	97.917878 
2195.000000	97.917837 
2194.000000	97.920562 
2193.000000	97.927858 
2192.000000	97.935560 
2191.000000	97.936091 
2190.000000	97.927411 
2189.000000	97.916860 
2188.000000	97.914561 
2187.000000	97.923782 
2186.000000	97.938404 
2185.000000	97.948117 
2184.000000	97.947308 
2183.000000	97.938881 
2182.000000	97.929594 
2181.000000	97.921381 
2180.000000	97.910587 
2179.000000	97.896998 
2178.000000	97.888289 
2177.000000	97.891707 
2176.000000	97.905799 
2175.000000	97.924350 
2174.000000	97.944068 
2173.000000	97.962531 
2172.000000	97.973744 
2171.000000	97.973703 
2170.000000	97.967000 
2169.000000	97.960325 
2168.000000	97.951431 
2167.000000	97.933429 
2166.000000	97.909037 
2165.000000	97.890546 
2164.000000	97.883917 
2163.000000	97.883230 
2162.000000	97.883931 
2161.000000	97.892836 
2160.000000	97.919780 
2159.000000	97.964884 
2158.000000	98.015664 
2157.000000	98.053681 
2156.000000	98.067109 
2155.000000	98.060777 
2154.000000	98.053451 
2153.000000	98.057956 
2152.000000	98.065681 
2151.000000	98.060401 
2150.000000	98.042452 
2149.000000	98.027626 
2148.000000	98.023025 
2147.000000	98.017933 
2146.000000	98.002951 
2145.000000	97.985547 
2144.000000	97.979954 
2143.000000	97.989203 
2142.000000	98.003664 
2141.000000	98.011377 
2140.000000	98.006357 
2139.000000	97.991242 
2138.000000	97.976147 
2137.000000	97.971203 
2136.000000	97.976603 
2135.000000	97.982810 
2134.000000	97.981887 
2133.000000	97.974622 
2132.000000	97.965433 
2131.000000	97.956103 
2130.000000	97.947379 
2129.000000	97.941344 
2128.000000	97.937857 
2127.000000	97.932541 
2126.000000	97.923163 
2125.000000	97.915636 
2124.000000	97.918474 
2123.000000	97.932033 
2122.000000	97.947108 
2121.000000	97.954097 
2120.000000	97.950886 
2119.000000	97.940793 
2118.000000	97.926640 
2117.000000	97.909736 
2116.000000	97.893306 
2115.000000	97.882658 
2114.000000	97.880023 
2113.000000	97.880792 
2112.000000	97.877976 
2111.000000	97.871352 
2110.000000	97.868260 
2109.000000	97.874577 
2108.000000	97.888461 
2107.000000	97.903442 
2106.000000	97.915326 
2105.000000	97.923872 
2104.000000	97.929969 
2103.000000	97.934585 
2102.000000	97.939114 
2101.000000	97.943544 
2100.000000	97.945445 
2099.000000	97.943246 
2098.000000	97.939359 
2097.000000	97.937463 
2096.000000	97.937587 
2095.000000	97.936844 
2094.000000	97.934206 
2093.000000	97.931401 
2092.000000	97.929938 
2091.000000	97.930203 
2090.000000	97.932663 
2089.000000	97.937011 
2088.000000	97.940853 
2087.000000	97.942219 
2086.000000	97.942542 
2085.000000	97.944093 
2084.000000	97.945239 
2083.000000	97.941561 
2082.000000	97.931532 
2081.000000	97.918594 
2080.000000	97.907532 
2079.000000	97.900566 
2078.000000	97.897945 
2077.000000	97.899913 
2076.000000	97.905908 
2075.000000	97.912963 
2074.000000	97.916881 
2073.000000	97.915587 
2072.000000	97.910763 
2071.000000	97.906277 
2070.000000	97.904644 
2069.000000	97.905584 
2068.000000	97.907638 
2067.000000	97.909914 
2066.000000	97.912024 
2065.000000	97.912596 
2064.000000	97.910527 
2063.000000	97.906948 
2062.000000	97.903911 
2061.000000	97.902196 
2060.000000	97.900873 
2059.000000	97.899191 
2058.000000	97.897324 
2057.000000	97.895592 
2056.000000	97.893988 
2055.000000	97.892415 
2054.000000	97.890867 
2053.000000	97.889344 
2052.000000	97.887864 
2051.000000	97.886443 
2050.000000	97.885088 
2049.000000	97.883809 
2048.000000	97.882613 
2047.000000	97.881493 
2046.000000	97.880429 
2045.000000	97.879421 
2044.000000	97.878516 
2043.000000	97.877806 
2042.000000	97.877384 
2041.000000	97.877295 
2040.000000	97.877517 
2039.000000	97.877991 
2038.000000	97.878657 
2037.000000	97.879466 
2036.000000	97.880354 
2035.000000	97.881245 
2034.000000	97.882084 
2033.000000	97.882865 
2032.000000	97.883625 
2031.000000	97.884424 
2030.000000	97.885317 
2029.000000	97.886317 
2028.000000	97.887356 
2027.000000	97.888299 
2026.000000	97.889004 
2025.000000	97.889418 
2024.000000	97.889625 
2023.000000	97.889814 
2022.000000	97.890156 
2021.000000	97.890706 
2020.000000	97.891402 
2019.000000	97.892186 
2018.000000	97.893080 
2017.000000	97.894141 
2016.000000	97.895356 
2015.000000	97.896745 
2014.000000	97.898194 
2013.000000	97.899616 
2012.000000	97.901199 
2011.000000	97.903156 
2010.000000	97.905313 
2009.000000	97.907192 
2008.000000	97.908459 
2007.000000	97.909298 
2006.000000	97.910435 
2005.000000	97.912584 
2004.000000	97.915825 
2003.000000	97.919864 
2002.000000	97.924594 
2001.000000	97.929404 
2000.000000	97.932359 
1999.000000	97.931609 
1998.000000	97.927326 
1997.000000	97.921138 
1996.000000	97.914424 
1995.000000	97.908426 
1994.000000	97.905183 
1993.000000	97.905898 
1992.000000	97.908379 
1991.000000	97.909034 
1990.000000	97.908386 
1989.000000	97.910411 
1988.000000	97.916081 
1987.000000	97.920972 
1986.000000	97.920287 
1985.000000	97.913815 
1984.000000	97.904858 
1983.000000	97.896740 
1982.000000	97.891936 
1981.000000	97.892565 
1980.000000	97.899660 
1979.000000	97.911499 
1978.000000	97.923888 
1977.000000	97.932467 
1976.000000	97.934376 
1975.000000	97.930042 
1974.000000	97.923691 
1973.000000	97.920727 
1972.000000	97.922538 
1971.000000	97.925514 
1970.000000	97.925504 
1969.000000	97.922245 
1968.000000	97.918676 
1967.000000	97.917090 
1966.000000	97.917242 
1965.000000	97.917709 
1964.000000	97.917379 
1963.000000	97.915785 
1962.000000	97.913182 
1961.000000	97.910490 
1960.000000	97.908521 
1959.000000	97.907402 
1958.000000	97.906939 
1957.000000	97.906887 
1956.000000	97.906480 
1955.000000	97.904504 
1954.000000	97.900524 
1953.000000	97.895792 
1952.000000	97.892367 
1951.000000	97.890858 
1950.000000	97.890154 
1949.000000	97.888696 
1948.000000	97.886064 
1947.000000	97.883020 
1946.000000	97.880405 
1945.000000	97.878309 
1944.000000	97.876480 
1943.000000	97.875243 
1942.000000	97.875170 
1941.000000	97.875977 
1940.000000	97.876618 
1939.000000	97.876355 
1938.000000	97.875115 
1937.000000	97.873107 
1936.000000	97.870224 
1935.000000	97.865874 
1934.000000	97.859999 
1933.000000	97.854217 
1932.000000	97.850469 
1931.000000	97.848889 
1930.000000	97.847936 
1929.000000	97.846162 
1928.000000	97.843305 
1927.000000	97.840081 
1926.000000	97.837892 
1925.000000	97.837786 
1924.000000	97.839250 
1923.000000	97.839887 
1922.000000	97.837944 
1921.000000	97.834156 
1920.000000	97.830306 
1919.000000	97.826998 
1918.000000	97.823907 
1917.000000	97.821220 
1916.000000	97.819741 
1915.000000	97.820122 
1914.000000	97.822008 
1913.000000	97.823878 
1912.000000	97.824083 
1911.000000	97.822871 
1910.000000	97.822977 
1909.000000	97.826105 
1908.000000	97.829489 
1907.000000	97.829691 
1906.000000	97.827465 
1905.000000	97.825768 
1904.000000	97.825075 
1903.000000	97.823126 
1902.000000	97.818962 
1901.000000	97.813666 
1900.000000	97.808353 
1899.000000	97.803492 
1898.000000	97.799815 
1897.000000	97.798007 
1896.000000	97.797259 
1895.000000	97.795569 
1894.000000	97.792553 
1893.000000	97.790217 
1892.000000	97.790437 
1891.000000	97.793097 
1890.000000	97.796318 
1889.000000	97.797562 
1888.000000	97.795607 
1887.000000	97.792017 
1886.000000	97.789787 
1885.000000	97.790142 
1884.000000	97.791386 
1883.000000	97.791123 
1882.000000	97.789632 
1881.000000	97.789237 
1880.000000	97.790728 
1879.000000	97.792187 
1878.000000	97.791771 
1877.000000	97.789674 
1876.000000	97.786781 
1875.000000	97.783198 
1874.000000	97.778909 
1873.000000	97.774477 
1872.000000	97.770260 
1871.000000	97.766300 
1870.000000	97.763880 
1869.000000	97.765254 
1868.000000	97.768748 
1867.000000	97.768726 
1866.000000	97.764122 
1865.000000	97.758978 
1864.000000	97.756483 
1863.000000	97.756108 
1862.000000	97.756512 
1861.000000	97.758797 
1860.000000	97.764248 
1859.000000	97.770670 
1858.000000	97.774632 
1857.000000	97.775415 
1856.000000	97.774453 
1855.000000	97.772980 
1854.000000	97.770580 
1853.000000	97.765587 
1852.000000	97.757402 
1851.000000	97.748035 
1850.000000	97.742413 
1849.000000	97.743437 
1848.000000	97.746970 
1847.000000	97.743895 
1846.000000	97.729408 
1845.000000	97.708781 
1844.000000	97.691872 
1843.000000	97.682252 
1842.000000	97.679007 
1841.000000	97.680513 
1840.000000	97.687297 
1839.000000	97.700599 
1838.000000	97.716665 
1837.000000	97.726558 
1836.000000	97.725322 
1835.000000	97.717585 
1834.000000	97.711855 
1833.000000	97.711985 
1832.000000	97.717883 
1831.000000	97.725807 
1830.000000	97.729722 
1829.000000	97.725953 
1828.000000	97.719418 
1827.000000	97.718655 
1826.000000	97.723450 
1825.000000	97.725068 
1824.000000	97.714495 
1823.000000	97.692798 
1822.000000	97.672929 
1821.000000	97.668108 
1820.000000	97.678944 
1819.000000	97.690444 
1818.000000	97.689838 
1817.000000	97.681358 
1816.000000	97.673536 
1815.000000	97.662319 
1814.000000	97.641369 
1813.000000	97.617935 
1812.000000	97.604958 
1811.000000	97.598642 
1810.000000	97.588391 
1809.000000	97.582707 
1808.000000	97.587347 
1807.000000	97.586636 
1806.000000	97.568927 
1805.000000	97.544177 
1804.000000	97.525276 
1803.000000	97.508111 
1802.000000	97.482180 
1801.000000	97.453009 
1800.000000	97.422289 
1799.000000	97.375603 
1798.000000	97.317548 
1797.000000	97.273505 
1796.000000	97.248998 
1795.000000	97.225017 
1794.000000	97.192976 
1793.000000	97.175623 
1792.000000	97.190239 
1791.000000	97.200692 
1790.000000	97.175802 
1789.000000	97.137928 
1788.000000	97.115877 
1787.000000	97.110052 
1786.000000	97.102250 
1785.000000	97.082408 
1784.000000	97.056176 
1783.000000	97.034932 
1782.000000	97.021411 
1781.000000	97.008687 
1780.000000	96.981122 
1779.000000	96.930982 
1778.000000	96.871297 
1777.000000	96.816950 
1776.000000	96.764489 
1775.000000	96.698907 
1774.000000	96.611278 
1773.000000	96.506824 
1772.000000	96.409966 
1771.000000	96.329704 
1770.000000	96.248069 
1769.000000	96.154090 
1768.000000	96.055507 
1767.000000	95.960367 
1766.000000	95.868141 
1765.000000	95.776735 
1764.000000	95.682328 
1763.000000	95.577708 
1762.000000	95.453443 
1761.000000	95.319444 
1760.000000	95.203384 
1759.000000	95.114213 
1758.000000	95.028250 
1757.000000	94.916300 
1756.000000	94.776256 
1755.000000	94.630086 
1754.000000	94.485710 
1753.000000	94.330325 
1752.000000	94.162944 
1751.000000	94.012342 
1750.000000	93.901292 
1749.000000	93.815230 
1748.000000	93.742734 
1747.000000	93.684742 
1746.000000	93.634059 
1745.000000	93.581630 
1744.000000	93.531061 
1743.000000	93.487128 
1742.000000	93.433753 
1741.000000	93.359545 
1740.000000	93.291470 
1739.000000	93.265171 
1738.000000	93.270081 
1737.000000	93.279054 
1736.000000	93.299941 
1735.000000	93.382448 
1734.000000	93.559035 
1733.000000	93.760215 
1732.000000	93.917577 
1731.000000	94.039189 
1730.000000	94.138712 
1729.000000	94.206090 
1728.000000	94.242027 
1727.000000	94.271644 
1726.000000	94.316958 
1725.000000	94.380794 
1724.000000	94.455208 
1723.000000	94.537680 
1722.000000	94.629435 
1721.000000	94.735761 
1720.000000	94.856610 
1719.000000	94.960991 
1718.000000	94.999429 
1717.000000	95.030101 
1716.000000	95.144797 
1715.000000	95.320230 
1714.000000	95.501609 
1713.000000	95.663825 
1712.000000	95.805482 
1711.000000	95.938074 
1710.000000	96.067627 
1709.000000	96.199293 
1708.000000	96.343168 
1707.000000	96.497868 
1706.000000	96.644472 
1705.000000	96.756303 
1704.000000	96.818327 
1703.000000	96.833350 
1702.000000	96.825549 
1701.000000	96.838975 
1700.000000	96.889922 
1699.000000	96.929876 
1698.000000	96.965990 
1697.000000	97.042769 
1696.000000	97.163082 
1695.000000	97.240935 
1694.000000	97.253244 
1693.000000	97.255562 
1692.000000	97.267949 
1691.000000	97.285336 
1690.000000	97.297769 
1689.000000	97.304523 
1688.000000	97.315255 
1687.000000	97.333977 
1686.000000	97.370642 
1685.000000	97.429489 
1684.000000	97.492550 
1683.000000	97.501725 
1682.000000	97.478381 
1681.000000	97.465389 
1680.000000	97.469020 
1679.000000	97.475230 
1678.000000	97.478189 
1677.000000	97.481620 
1676.000000	97.489890 
1675.000000	97.505318 
1674.000000	97.522404 
1673.000000	97.538022 
1672.000000	97.544012 
1671.000000	97.538844 
1670.000000	97.538495 
1669.000000	97.552391 
1668.000000	97.565017 
1667.000000	97.574207 
1666.000000	97.583330 
1665.000000	97.593348 
1664.000000	97.601647 
1663.000000	97.601555 
1662.000000	97.590952 
1661.000000	97.576780 
1660.000000	97.565351 
1659.000000	97.565072 
1658.000000	97.581121 
1657.000000	97.610412 
1656.000000	97.636808 
1655.000000	97.657174 
1654.000000	97.671274 
1653.000000	97.671680 
1652.000000	97.627903 
1651.000000	97.597468 
1650.000000	97.586264 
1649.000000	97.578875 
1648.000000	97.564376 
1647.000000	97.553104 
1646.000000	97.556937 
1645.000000	97.568207 
1644.000000	97.580452 
1643.000000	97.588702 
1642.000000	97.591025 
1641.000000	97.591046 
1640.000000	97.592034 
1639.000000	97.594240 
1638.000000	97.597288 
1637.000000	97.602116 
1636.000000	97.609320 
1635.000000	97.615273 
1634.000000	97.616483 
1633.000000	97.616555 
1632.000000	97.616334 
1631.000000	97.616714 
1630.000000	97.619817 
1629.000000	97.625441 
1628.000000	97.629709 
1627.000000	97.630567 
1626.000000	97.630111 
1625.000000	97.630729 
1624.000000	97.631711 
1623.000000	97.632230 
1622.000000	97.633294 
1621.000000	97.635447 
1620.000000	97.637943 
1619.000000	97.639635 
1618.000000	97.640342 
1617.000000	97.640758 
1616.000000	97.640965 
1615.000000	97.642218 
1614.000000	97.645859 
1613.000000	97.649167 
1612.000000	97.649487 
1611.000000	97.647439 
1610.000000	97.647264 
1609.000000	97.651042 
1608.000000	97.655428 
1607.000000	97.658495 
1606.000000	97.661679 
1605.000000	97.665552 
1604.000000	97.668500 
1603.000000	97.670685 
1602.000000	97.673877 
1601.000000	97.676777 
1600.000000	97.676904 
1599.000000	97.675151 
1598.000000	97.673716 
1597.000000	97.672704 
1596.000000	97.670977 
1595.000000	97.668822 
1594.000000	97.667789 
1593.000000	97.667735 
1592.000000	97.667128 
1591.000000	97.665943 
1590.000000	97.665435 
1589.000000	97.665213 
1588.000000	97.663604 
1587.000000	97.660504 
1586.000000	97.657215 
1585.000000	97.654059 
1584.000000	97.650402 
1583.000000	97.646389 
1582.000000	97.643336 
1581.000000	97.640963 
1580.000000	97.637814 
1579.000000	97.633528 
1578.000000	97.628944 
1577.000000	97.624670 
1576.000000	97.620629 
1575.000000	97.616731 
1574.000000	97.613103 
1573.000000	97.609479 
1572.000000	97.605641 
1571.000000	97.601632 
1570.000000	97.597631 
1569.000000	97.593619 
1568.000000	97.589480 
1567.000000	97.585324 
1566.000000	97.581153 
1565.000000	97.576838 
1564.000000	97.572322 
1563.000000	97.567701 
1562.000000	97.563118 
1561.000000	97.558481 
1560.000000	97.553419 
1559.000000	97.547762 
1558.000000	97.542437 
1557.000000	97.537206 
1556.000000	97.532054 
1555.000000	97.527210 
1554.000000	97.522747 
1553.000000	97.518611 
1552.000000	97.514666 
1551.000000	97.510729 
1550.000000	97.506693 
1549.000000	97.502506 
1548.000000	97.498317 
1547.000000	97.494322 
1546.000000	97.490596 
1545.000000	97.487145 
1544.000000	97.483992 
1543.000000	97.481128 
1542.000000	97.478572 
1541.000000	97.476377 
1540.000000	97.474450 
1539.000000	97.472484 
1538.000000	97.470407 
1537.000000	97.468302 
1536.000000	97.466257 
1535.000000	97.464300 
1534.000000	97.462432 
1533.000000	97.460645 
1532.000000	97.458901 
1531.000000	97.457191 
1530.000000	97.455563 
1529.000000	97.454057 
1528.000000	97.452668 
1527.000000	97.451366 
1526.000000	97.450137 
1525.000000	97.449009 
1524.000000	97.448021 
1523.000000	97.447169 
1522.000000	97.446524 
1521.000000	97.446374 
1520.000000	97.446781 
1519.000000	97.447490 
1518.000000	97.448278 
1517.000000	97.449018 
1516.000000	97.449561 
1515.000000	97.449718 
1514.000000	97.449630 
1513.000000	97.449592 
1512.000000	97.449779 
1511.000000	97.450076 
1510.000000	97.450149 
1509.000000	97.449794 
1508.000000	97.449510 
1507.000000	97.450695 
1506.000000	97.452482 
1505.000000	97.452221 
1504.000000	97.451642 
1503.000000	97.451663 
1502.000000	97.452037 
1501.000000	97.452593 
1500.000000	97.453403 
1499.000000	97.453912 
1498.000000	97.452730 
1497.000000	97.450545 
1496.000000	97.450080 
1495.000000	97.450118 
1494.000000	97.447824 
1493.000000	97.443507 
1492.000000	97.439520 
1491.000000	97.437354 
1490.000000	97.436598 
1489.000000	97.437889 
1488.000000	97.440188 
1487.000000	97.439759 
1486.000000	97.436091 
1485.000000	97.430795 
1484.000000	97.424966 
1483.000000	97.418838 
1482.000000	97.412100 
1481.000000	97.405026 
1480.000000	97.398455 
1479.000000	97.392454 
1478.000000	97.386538 
1477.000000	97.379755 
1476.000000	97.370274 
1475.000000	97.355066 
1474.000000	97.334410 
1473.000000	97.317174 
1472.000000	97.312039 
1471.000000	97.313172 
1470.000000	97.311862 
1469.000000	97.307932 
1468.000000	97.303768 
1467.000000	97.298748 
1466.000000	97.290106 
1465.000000	97.278561 
1464.000000	97.267580 
1463.000000	97.257705 
1462.000000	97.248238 
1461.000000	97.240051 
1460.000000	97.232560 
1459.000000	97.220933 
1458.000000	97.197695 
1457.000000	97.169933 
1456.000000	97.154648 
1455.000000	97.151731 
1454.000000	97.151700 
1453.000000	97.149985 
1452.000000	97.147360 
1451.000000	97.144747 
1450.000000	97.140567 
1449.000000	97.135047 
1448.000000	97.131642 
1447.000000	97.129358 
1446.000000	97.121839 
1445.000000	97.110202 
1444.000000	97.099018 
1443.000000	97.088600 
1442.000000	97.076564 
1441.000000	97.063816 
1440.000000	97.055440 
1439.000000	97.053168 
1438.000000	97.047682 
1437.000000	97.029170 
1436.000000	97.011982 
1435.000000	97.011470 
1434.000000	97.021723 
1433.000000	97.037854 
1432.000000	97.061167 
1431.000000	97.089294 
1430.000000	97.107179 
1429.000000	97.102977 
1428.000000	97.089540 
1427.000000	97.086210 
1426.000000	97.092734 
1425.000000	97.093170 
1424.000000	97.083289 
1423.000000	97.077670 
1422.000000	97.077377 
1421.000000	97.076240 
1420.000000	97.078949 
1419.000000	97.096118 
1418.000000	97.111887 
1417.000000	97.111182 
1416.000000	97.116579 
1415.000000	97.141988 
1414.000000	97.174089 
1413.000000	97.194918 
1412.000000	97.209293 
1411.000000	97.234823 
1410.000000	97.265579 
1409.000000	97.285539 
1408.000000	97.301632 
1407.000000	97.325809 
1406.000000	97.344825 
1405.000000	97.336399 
1404.000000	97.309470 
1403.000000	97.292558 
1402.000000	97.289851 
1401.000000	97.283488 
1400.000000	97.256653 
1399.000000	97.216607 
1398.000000	97.179061 
1397.000000	97.147966 
1396.000000	97.126820 
1395.000000	97.116652 
1394.000000	97.094880 
1393.000000	97.040557 
1392.000000	96.976538 
1391.000000	96.924436 
1390.000000	96.874184 
1389.000000	96.803613 
1388.000000	96.708480 
1387.000000	96.607783 
1386.000000	96.507052 
1385.000000	96.393046 
1384.000000	96.264883 
1383.000000	96.137202 
1382.000000	96.020419 
1381.000000	95.911197 
1380.000000	95.801925 
1379.000000	95.698704 
1378.000000	95.618326 
1377.000000	95.563887 
1376.000000	95.520907 
1375.000000	95.478064 
1374.000000	95.437953 
1373.000000	95.397729 
1372.000000	95.352184 
1371.000000	95.312445 
1370.000000	95.289606 
1369.000000	95.266443 
1368.000000	95.218729 
1367.000000	95.158616 
1366.000000	95.132736 
1365.000000	95.178297 
1364.000000	95.289201 
1363.000000	95.423037 
1362.000000	95.542037 
1361.000000	95.635107 
1360.000000	95.707600 
1359.000000	95.763196 
1358.000000	95.799730 
1357.000000	95.815686 
1356.000000	95.815858 
1355.000000	95.810561 
1354.000000	95.814216 
1353.000000	95.841043 
1352.000000	95.891588 
1351.000000	95.951754 
1350.000000	96.016813 
1349.000000	96.092374 
1348.000000	96.183909 
1347.000000	96.288494 
1346.000000	96.397280 
1345.000000	96.500850 
1344.000000	96.594835 
1343.000000	96.681021 
1342.000000	96.762983 
1341.000000	96.839623 
1340.000000	96.909833 
1339.000000	96.980284 
1338.000000	97.055777 
1337.000000	97.133343 
1336.000000	97.208021 
1335.000000	97.274559 
1334.000000	97.330693 
1333.000000	97.378975 
1332.000000	97.421024 
1331.000000	97.454845 
1330.000000	97.480540 
1329.000000	97.502805 
1328.000000	97.526913 
1327.000000	97.554136 
1326.000000	97.581631 
1325.000000	97.601583 
1324.000000	97.612410 
1323.000000	97.621027 
1322.000000	97.630217 
1321.000000	97.632257 
1320.000000	97.622578 
1319.000000	97.612971 
1318.000000	97.620558 
1317.000000	97.647161 
1316.000000	97.678979 
1315.000000	97.702948 
1314.000000	97.716339 
1313.000000	97.725014 
1312.000000	97.735092 
1311.000000	97.746268 
1310.000000	97.753797 
1309.000000	97.756460 
1308.000000	97.759905 
1307.000000	97.769052 
1306.000000	97.781050 
1305.000000	97.786756 
1304.000000	97.786279 
1303.000000	97.790946 
1302.000000	97.807291 
1301.000000	97.825507 
1300.000000	97.830642 
1299.000000	97.820231 
1298.000000	97.806038 
1297.000000	97.800499 
1296.000000	97.804171 
1295.000000	97.808375 
1294.000000	97.806635 
1293.000000	97.802830 
1292.000000	97.806406 
1291.000000	97.818490 
1290.000000	97.827386 
1289.000000	97.822819 
1288.000000	97.810729 
1287.000000	97.806303 
1286.000000	97.813280 
1285.000000	97.820264 
1284.000000	97.818300 
1283.000000	97.811100 
1282.000000	97.805433 
1281.000000	97.800430 
1280.000000	97.791624 
1279.000000	97.781182 
1278.000000	97.775887 
1277.000000	97.778731 
1276.000000	97.786146 
1275.000000	97.792393 
1274.000000	97.792553 
1273.000000	97.784824 
1272.000000	97.773918 
1271.000000	97.768902 
1270.000000	97.773393 
1269.000000	97.781245 
1268.000000	97.785513 
1267.000000	97.786272 
1266.000000	97.784713 
1265.000000	97.777975 
1264.000000	97.765112 
1263.000000	97.751925 
1262.000000	97.743674 
1261.000000	97.737281 
1260.000000	97.727005 
1259.000000	97.715872 
1258.000000	97.711856 
1257.000000	97.716174 
1256.000000	97.720893 
1255.000000	97.716472 
1254.000000	97.698148 
1253.000000	97.667694 
1252.000000	97.631715 
1251.000000	97.597022 
1250.000000	97.564361 
1249.000000	97.528352 
1248.000000	97.485572 
1247.000000	97.439362 
1246.000000	97.392963 
1245.000000	97.342704 
1244.000000	97.280935 
1243.000000	97.202858 
1242.000000	97.108780 
1241.000000	97.002138 
1240.000000	96.885681 
1239.000000	96.757269 
1238.000000	96.611331 
1237.000000	96.448946 
1236.000000	96.283447 
1235.000000	96.128525 
1234.000000	95.983423 
1233.000000	95.840973 
1232.000000	95.709551 
1231.000000	95.612176 
1230.000000	95.560004 
1229.000000	95.541382 
1228.000000	95.543187 
1227.000000	95.569906 
1226.000000	95.633189 
1225.000000	95.731044 
1224.000000	95.842853 
1223.000000	95.934579 
1222.000000	95.963128 
1221.000000	95.890218 
1220.000000	95.712699 
1219.000000	95.485747 
1218.000000	95.302740 
1217.000000	95.237137 
1216.000000	95.299799 
1215.000000	95.441484 
1214.000000	95.590904 
1213.000000	95.701340 
1212.000000	95.768698 
1211.000000	95.810293 
1210.000000	95.835114 
1209.000000	95.839479 
1208.000000	95.824897 
1207.000000	95.806901 
1206.000000	95.802584 
1205.000000	95.817613 
1204.000000	95.849834 
1203.000000	95.898891 
1202.000000	95.966075 
1201.000000	96.048789 
1200.000000	96.141555 
1199.000000	96.242352 
1198.000000	96.354352 
1197.000000	96.480444 
1196.000000	96.615171 
1195.000000	96.742279 
1194.000000	96.845461 
1193.000000	96.924877 
1192.000000	96.999034 
1191.000000	97.084767 
1190.000000	97.177727 
1189.000000	97.259251 
1188.000000	97.320413 
1187.000000	97.370867 
1186.000000	97.423828 
1185.000000	97.481218 
1184.000000	97.536957 
1183.000000	97.587123 
1182.000000	97.631146 
1181.000000	97.666689 
1180.000000	97.689007 
1179.000000	97.696213 
1178.000000	97.693958 
1177.000000	97.695246 
1176.000000	97.713535 
1175.000000	97.750808 
1174.000000	97.791231 
1173.000000	97.811840 
1172.000000	97.803682 
1171.000000	97.780762 
1170.000000	97.768338 
1169.000000	97.781332 
1168.000000	97.812995 
1167.000000	97.842510 
1166.000000	97.852881 
1165.000000	97.843980 
1164.000000	97.829683 
1163.000000	97.822701 
1162.000000	97.823604 
1161.000000	97.825044 
1160.000000	97.822472 
1159.000000	97.816764 
1158.000000	97.809090 
1157.000000	97.799179 
1156.000000	97.788444 
1155.000000	97.780336 
1154.000000	97.777586 
1153.000000	97.782229 
1152.000000	97.796442 
1151.000000	97.818705 
1150.000000	97.841552 
1149.000000	97.859296 
1148.000000	97.875907 
1147.000000	97.898130 
1146.000000	97.921651 
1145.000000	97.932104 
1144.000000	97.921387 
1143.000000	97.896992 
1142.000000	97.873835 
1141.000000	97.861425 
1140.000000	97.860597 
1139.000000	97.866922 
1138.000000	97.873392 
1137.000000	97.873722 
1136.000000	97.867030 
1135.000000	97.858399 
1134.000000	97.853184 
1133.000000	97.851378 
1132.000000	97.849019 
1131.000000	97.844097 
1130.000000	97.838679 
1129.000000	97.835330 
1128.000000	97.833756 
1127.000000	97.831861 
1126.000000	97.828835 
1125.000000	97.825926 
1124.000000	97.824214 
1123.000000	97.823353 
1122.000000	97.822367 
1121.000000	97.820554 
1120.000000	97.817954 
1119.000000	97.815204 
1118.000000	97.812940 
1117.000000	97.811135 
1116.000000	97.809371 
1115.000000	97.807310 
1114.000000	97.804697 
1113.000000	97.801343 
1112.000000	97.797698 
1111.000000	97.794939 
1110.000000	97.793712 
1109.000000	97.793098 
1108.000000	97.791792 
1107.000000	97.789854 
1106.000000	97.788113 
1105.000000	97.786354 
1104.000000	97.783695 
1103.000000	97.780591 
1102.000000	97.778434 
1101.000000	97.776597 
1100.000000	97.773062 
1099.000000	97.767240 
1098.000000	97.762529 
1097.000000	97.762020 
1096.000000	97.764001 
1095.000000	97.764027 
1094.000000	97.760993 
1093.000000	97.757859 
1092.000000	97.755787 
1091.000000	97.751187 
1090.000000	97.741701 
1089.000000	97.733036 
1088.000000	97.734282 
1087.000000	97.747245 
1086.000000	97.764024 
1085.000000	97.776385 
1084.000000	97.784347 
1083.000000	97.791632 
1082.000000	97.797866 
1081.000000	97.799979 
1080.000000	97.798740 
1079.000000	97.797871 
1078.000000	97.797303 
1077.000000	97.793075 
1076.000000	97.783881 
1075.000000	97.773320 
1074.000000	97.765601 
1073.000000	97.762746 
1072.000000	97.765952 
1071.000000	97.775059 
1070.000000	97.786543 
1069.000000	97.796099 
1068.000000	97.803117 
1067.000000	97.809462 
1066.000000	97.815323 
1065.000000	97.820280 
1064.000000	97.826626 
1063.000000	97.835801 
1062.000000	97.842564 
1061.000000	97.839868 
1060.000000	97.829446 
1059.000000	97.821400 
1058.000000	97.821467 
1057.000000	97.824696 
1056.000000	97.824457 
1055.000000	97.821889 
1054.000000	97.822611 
1053.000000	97.827968 
1052.000000	97.834034 
1051.000000	97.837143 
1050.000000	97.836584 
1049.000000	97.833440 
1048.000000	97.830248 
1047.000000	97.829839 
1046.000000	97.831373 
1045.000000	97.829399 
1044.000000	97.819916 
1043.000000	97.806041 
1042.000000	97.795414 
1041.000000	97.792053 
1040.000000	97.793713 
1039.000000	97.796729 
1038.000000	97.800693 
1037.000000	97.807318 
1036.000000	97.816350 
1035.000000	97.824427 
1034.000000	97.828555 
1033.000000	97.830183 
1032.000000	97.834272 
1031.000000	97.843048 
1030.000000	97.851693 
1029.000000	97.852974 
1028.000000	97.845743 
1027.000000	97.835886 
1026.000000	97.828607 
1025.000000	97.823063 
1024.000000	97.816671 
1023.000000	97.811409 
1022.000000	97.811891 
1021.000000	97.818388 
1020.000000	97.825013 
1019.000000	97.825275 
1018.000000	97.818327 
1017.000000	97.809702 
1016.000000	97.806549 
1015.000000	97.811586 
1014.000000	97.821097 
1013.000000	97.829029 
1012.000000	97.833073 
1011.000000	97.835691 
1010.000000	97.839479 
1009.000000	97.843889 
1008.000000	97.847239 
1007.000000	97.849579 
1006.000000	97.851902 
1005.000000	97.854112 
1004.000000	97.855772 
1003.000000	97.857983 
1002.000000	97.862779 
1001.000000	97.870885 
1000.000000	97.881076 
999.000000	 97.891361 
998.000000	 97.899952 
997.000000	 97.905863 
996.000000	 97.909413 
995.000000	 97.911914 
994.000000	 97.914567 
993.000000	 97.918166 
992.000000	 97.923713 
991.000000	 97.931561 
990.000000	 97.939361 
989.000000	 97.943118 
988.000000	 97.942079 
987.000000	 97.941101 
986.000000	 97.945758 
985.000000	 97.955130 
984.000000	 97.961991 
983.000000	 97.961078 
982.000000	 97.954305 
981.000000	 97.947859 
980.000000	 97.945253 
979.000000	 97.945292 
978.000000	 97.946389 
977.000000	 97.949459 
976.000000	 97.955685 
975.000000	 97.963297 
974.000000	 97.968590 
973.000000	 97.969846 
972.000000	 97.968586 
971.000000	 97.967151 
970.000000	 97.966124 
969.000000	 97.964905 
968.000000	 97.963553 
967.000000	 97.962896 
966.000000	 97.963320 
965.000000	 97.964242 
964.000000	 97.964679 
963.000000	 97.964064 
962.000000	 97.962718 
961.000000	 97.961745 
960.000000	 97.961968 
959.000000	 97.962740 
958.000000	 97.962482 
957.000000	 97.960868 
956.000000	 97.959434 
955.000000	 97.959141 
954.000000	 97.958308 
953.000000	 97.954653 
952.000000	 97.948594 
951.000000	 97.943119 
950.000000	 97.940232 
949.000000	 97.939185 
948.000000	 97.938368 
947.000000	 97.937457 
946.000000	 97.936871 
945.000000	 97.936503 
944.000000	 97.936027 
943.000000	 97.935337 
942.000000	 97.933940 
941.000000	 97.931064 
940.000000	 97.927177 
939.000000	 97.924574 
938.000000	 97.925154 
937.000000	 97.928104 
936.000000	 97.930420 
935.000000	 97.929707 
934.000000	 97.925361 
933.000000	 97.917660 
932.000000	 97.907412 
931.000000	 97.896891 
930.000000	 97.889416 
929.000000	 97.886498 
928.000000	 97.885969 
927.000000	 97.883851 
926.000000	 97.878387 
925.000000	 97.871735 
924.000000	 97.867532 
923.000000	 97.866862 
922.000000	 97.867295 
921.000000	 97.866366 
920.000000	 97.865230 
919.000000	 97.867400 
918.000000	 97.873764 
917.000000	 97.880510 
916.000000	 97.882966 
915.000000	 97.880283 
914.000000	 97.875589 
913.000000	 97.872373 
912.000000	 97.871542 
911.000000	 97.871144 
910.000000	 97.868353 
909.000000	 97.862598 
908.000000	 97.857301 
907.000000	 97.857419 
906.000000	 97.864394 
905.000000	 97.874021 
904.000000	 97.879614 
903.000000	 97.877141 
902.000000	 97.867470 
901.000000	 97.855600 
900.000000	 97.847797 
899.000000	 97.846816 
898.000000	 97.849404 
897.000000	 97.849187 
896.000000	 97.843980 
895.000000	 97.838366 
894.000000	 97.837697 
893.000000	 97.842118 
892.000000	 97.848608 
891.000000	 97.856554 
890.000000	 97.868286 
889.000000	 97.884389 
888.000000	 97.901054 
887.000000	 97.912969 
886.000000	 97.918238 
885.000000	 97.919984 
884.000000	 97.923022 
883.000000	 97.928379 
882.000000	 97.931801 
881.000000	 97.929217 
880.000000	 97.923175 
879.000000	 97.921698 
878.000000	 97.929395 
877.000000	 97.942111 
876.000000	 97.951494 
875.000000	 97.954786 
874.000000	 97.957398 
873.000000	 97.965785 
872.000000	 97.979822 
871.000000	 97.992835 
870.000000	 97.998523 
869.000000	 97.996082 
868.000000	 97.989919 
867.000000	 97.985445 
866.000000	 97.984809 
865.000000	 97.986634 
864.000000	 97.988570 
863.000000	 97.989926 
862.000000	 97.992192 
861.000000	 97.997060 
860.000000	 98.004300 
859.000000	 98.011722 
858.000000	 98.017395 
857.000000	 98.021330 
856.000000	 98.024365 
855.000000	 98.026343 
854.000000	 98.026614 
853.000000	 98.026048 
852.000000	 98.026727 
851.000000	 98.029199 
850.000000	 98.031495 
849.000000	 98.031610 
848.000000	 98.030347 
847.000000	 98.030448 
846.000000	 98.032853 
845.000000	 98.035708 
844.000000	 98.037762 
843.000000	 98.039898 
842.000000	 98.042791 
841.000000	 98.045390 
840.000000	 98.046765 
839.000000	 98.047711 
838.000000	 98.049195 
837.000000	 98.050542 
836.000000	 98.050489 
835.000000	 98.049282 
834.000000	 98.048540 
833.000000	 98.049486 
832.000000	 98.052015 
831.000000	 98.054590 
830.000000	 98.054754 
829.000000	 98.051153 
828.000000	 98.045118 
827.000000	 98.039985 
826.000000	 98.037804 
825.000000	 98.037648 
824.000000	 98.037797 
823.000000	 98.038349 
822.000000	 98.040317 
821.000000	 98.042801 
820.000000	 98.043248 
819.000000	 98.040705 
818.000000	 98.036886 
817.000000	 98.034174 
816.000000	 98.032961 
815.000000	 98.031899 
814.000000	 98.029840 
813.000000	 98.026847 
812.000000	 98.023622 
811.000000	 98.020555 
810.000000	 98.017424 
809.000000	 98.014151 
808.000000	 98.011664 
807.000000	 98.011126 
806.000000	 98.012376 
805.000000	 98.013637 
804.000000	 98.013372 
803.000000	 98.011889 
802.000000	 98.010480 
801.000000	 98.009855 
800.000000	 98.009599 
799.000000	 98.009049 
798.000000	 98.008190 
797.000000	 98.007431 
796.000000	 98.006942 
795.000000	 98.006543 
794.000000	 98.006051 
793.000000	 98.005466 
792.000000	 98.004887 
791.000000	 98.004384 
790.000000	 98.003993 
789.000000	 98.003682 
788.000000	 98.003419 
787.000000	 98.003209 
786.000000	 98.003061 
785.000000	 98.002929 
784.000000	 98.002722 
783.000000	 98.002396 
782.000000	 98.001997 
781.000000	 98.001597 
780.000000	 98.001212 
779.000000	 98.000793 
778.000000	 98.000304 
777.000000	 97.999786 
776.000000	 97.999323 
775.000000	 97.998965 
774.000000	 97.998693 
773.000000	 97.998468 
772.000000	 97.998278 
771.000000	 97.998128 
770.000000	 97.997979 
769.000000	 97.997751 
768.000000	 97.997406 
767.000000	 97.997013 
766.000000	 97.996687 
765.000000	 97.996442 
764.000000	 97.996152 
763.000000	 97.995692 
762.000000	 97.995101 
761.000000	 97.994554 
760.000000	 97.994170 
759.000000	 97.993881 
758.000000	 97.993549 
757.000000	 97.993163 
756.000000	 97.992851 
755.000000	 97.992691 
754.000000	 97.992594 
753.000000	 97.992442 
752.000000	 97.992275 
751.000000	 97.992237 
750.000000	 97.992337 
749.000000	 97.992358 
748.000000	 97.992082 
747.000000	 97.991549 
746.000000	 97.991001 
745.000000	 97.990597 
744.000000	 97.990269 
743.000000	 97.989876 
742.000000	 97.989420 
741.000000	 97.989035 
740.000000	 97.988760 
739.000000	 97.988428 
738.000000	 97.987824 
737.000000	 97.986933 
736.000000	 97.985953 
735.000000	 97.985053 
734.000000	 97.984165 
733.000000	 97.983101 
732.000000	 97.981833 
731.000000	 97.980561 
730.000000	 97.979439 
729.000000	 97.978342 
728.000000	 97.977040 
727.000000	 97.975539 
726.000000	 97.974086 
725.000000	 97.972796 
724.000000	 97.971423 
723.000000	 97.969632 
722.000000	 97.967439 
721.000000	 97.965224 
720.000000	 97.963286 
719.000000	 97.961475 
718.000000	 97.959395 
717.000000	 97.956911 
716.000000	 97.954262 
715.000000	 97.951691 
714.000000	 97.949135 
713.000000	 97.946475 
712.000000	 97.944109 
711.000000	 97.943125 
710.000000	 97.944443 
709.000000	 97.947694 
708.000000	 97.951761 
707.000000	 97.956009 
706.000000	 97.960479 
705.000000	 97.965264 
704.000000	 97.970074 
703.000000	 97.974498 
702.000000	 97.978542 
701.000000	 97.982636 
700.000000	 97.987091 
699.000000	 97.991715 
698.000000	 97.996122 
697.000000	 98.000308 
696.000000	 98.004712 
695.000000	 98.009664 
694.000000	 98.014939 
693.000000	 98.020031 
692.000000	 98.024796 
691.000000	 98.029506 
690.000000	 98.034243 
689.000000	 98.038601 
688.000000	 98.042092 
687.000000	 98.044734 
686.000000	 98.047002 
685.000000	 98.049169 
684.000000	 98.050943 
683.000000	 98.051965 
682.000000	 98.052466 
681.000000	 98.053158 
680.000000	 98.054486 
679.000000	 98.056244 
678.000000	 98.058022 
677.000000	 98.059795 
676.000000	 98.061784 
675.000000	 98.063679 
674.000000	 98.064715 
673.000000	 98.064866 
672.000000	 98.065110 
671.000000	 98.066522 
670.000000	 98.069292 
669.000000	 98.072222 
668.000000	 98.073114 
667.000000	 98.070785 
666.000000	 98.066698 
665.000000	 98.062717 
664.000000	 98.059368 
663.000000	 98.056432 
662.000000	 98.053856 
661.000000	 98.051901 
660.000000	 98.050556 
659.000000	 98.049183 
658.000000	 98.047017 
657.000000	 98.043930 
656.000000	 98.040424 
655.000000	 98.036817 
654.000000	 98.032737 
653.000000	 98.027636 
652.000000	 98.021602 
651.000000	 98.015348 
650.000000	 98.009370 
