# Supplementary material for: Characterization of Ingested Microplastics in a Regional Endemic Lizard Apathya cappadocica (Werner, 1902) from Türkiye
Source: Biology (Basel). 2025 Oct 21;14(10):1457. doi: 10.3390/biology14101457 (PMC12561676; doi:10.3390/biology14101457)
Supplement: Supplementary file 1 [file biology-14-01457-s001.zip › biology-3832026-Supplementary materials/Supplementary material Figure S1-27/FTIR SPECTRA/Figure S7-k3-3.asc]

PE IR                   SPECTRUM    ASCII       PEDS        1.60        
  -1
~SP.SP
25/07/17
10:30:05.00
25/07/17
10:30:10.00
Administrator

650.000000
4


SPECTRUM 100,CPU32 MAIN 00.02.8200 12-DECEMBER-2006 10:00:00
MIR TGS
MIR
OPTKBR
79161
0.200000

4.000000
STRONG
RATIO
SPECTRUM
MAGNITUDE
UNIVERSAL ATR
DOUBLE

COMBINED


0


#HDR
-1
-1
#GR
CM-1
%T
0.00002384185791015625
0.0
4000.000000
-1.000000
3351
8
97.974902
90.741064
#DATA
4000.000000	97.653440 
3999.000000	97.650908 
3998.000000	97.648347 
3997.000000	97.646149 
3996.000000	97.644783 
3995.000000	97.644054 
3994.000000	97.643284 
3993.000000	97.641775 
3992.000000	97.639365 
3991.000000	97.636486 
3990.000000	97.633906 
3989.000000	97.632203 
3988.000000	97.631508 
3987.000000	97.631587 
3986.000000	97.631884 
3985.000000	97.631780 
3984.000000	97.630865 
3983.000000	97.629021 
3982.000000	97.626450 
3981.000000	97.623609 
3980.000000	97.620985 
3979.000000	97.618816 
3978.000000	97.617074 
3977.000000	97.615511 
3976.000000	97.613765 
3975.000000	97.611607 
3974.000000	97.609285 
3973.000000	97.607547 
3972.000000	97.607081 
3971.000000	97.607901 
3970.000000	97.609071 
3969.000000	97.609074 
3968.000000	97.607086 
3967.000000	97.603318 
3966.000000	97.598754 
3965.000000	97.594659 
3964.000000	97.591676 
3963.000000	97.589760 
3962.000000	97.588502 
3961.000000	97.587420 
3960.000000	97.586132 
3959.000000	97.584514 
3958.000000	97.582726 
3957.000000	97.581043 
3956.000000	97.579717 
3955.000000	97.578826 
3954.000000	97.578173 
3953.000000	97.577358 
3952.000000	97.576029 
3951.000000	97.574249 
3950.000000	97.572438 
3949.000000	97.570920 
3948.000000	97.569626 
3947.000000	97.568096 
3946.000000	97.566151 
3945.000000	97.564525 
3944.000000	97.564513 
3943.000000	97.566184 
3942.000000	97.567469 
3941.000000	97.566163 
3940.000000	97.562320 
3939.000000	97.558241 
3938.000000	97.555731 
3937.000000	97.553793 
3936.000000	97.549716 
3935.000000	97.542318 
3934.000000	97.534059 
3933.000000	97.529458 
3932.000000	97.530710 
3931.000000	97.535353 
3930.000000	97.538345 
3929.000000	97.537484 
3928.000000	97.535224 
3927.000000	97.535369 
3926.000000	97.539074 
3925.000000	97.542796 
3924.000000	97.540654 
3923.000000	97.530312 
3922.000000	97.514955 
3921.000000	97.500607 
3920.000000	97.491444 
3919.000000	97.487614 
3918.000000	97.487319 
3917.000000	97.488930 
3916.000000	97.491393 
3915.000000	97.493618 
3914.000000	97.495267 
3913.000000	97.496833 
3912.000000	97.498128 
3911.000000	97.498002 
3910.000000	97.495375 
3909.000000	97.490353 
3908.000000	97.483706 
3907.000000	97.475931 
3906.000000	97.466679 
3905.000000	97.455371 
3904.000000	97.442496 
3903.000000	97.431277 
3902.000000	97.425719 
3901.000000	97.426679 
3900.000000	97.431336 
3899.000000	97.435203 
3898.000000	97.435731 
3897.000000	97.433379 
3896.000000	97.429775 
3895.000000	97.426445 
3894.000000	97.424368 
3893.000000	97.423626 
3892.000000	97.423056 
3891.000000	97.421110 
3890.000000	97.417003 
3889.000000	97.411006 
3888.000000	97.404522 
3887.000000	97.399885 
3886.000000	97.397943 
3885.000000	97.396837 
3884.000000	97.394115 
3883.000000	97.389774 
3882.000000	97.386139 
3881.000000	97.384850 
3880.000000	97.384588 
3879.000000	97.382877 
3878.000000	97.379077 
3877.000000	97.374653 
3876.000000	97.371887 
3875.000000	97.371215 
3874.000000	97.369697 
3873.000000	97.364092 
3872.000000	97.354596 
3871.000000	97.345292 
3870.000000	97.339745 
3869.000000	97.337162 
3868.000000	97.334143 
3867.000000	97.329412 
3866.000000	97.326041 
3865.000000	97.327219 
3864.000000	97.331007 
3863.000000	97.332371 
3862.000000	97.329333 
3861.000000	97.324080 
3860.000000	97.319720 
3859.000000	97.317641 
3858.000000	97.316281 
3857.000000	97.312764 
3856.000000	97.305869 
3855.000000	97.299727 
3854.000000	97.296453 
3853.000000	97.293262 
3852.000000	97.291450 
3851.000000	97.292732 
3850.000000	97.295346 
3849.000000	97.299056 
3848.000000	97.304289 
3847.000000	97.311019 
3846.000000	97.318579 
3845.000000	97.325131 
3844.000000	97.328119 
3843.000000	97.326467 
3842.000000	97.320993 
3841.000000	97.313635 
3840.000000	97.307098 
3839.000000	97.303853 
3838.000000	97.304441 
3837.000000	97.307405 
3836.000000	97.310712 
3835.000000	97.313356 
3834.000000	97.315292 
3833.000000	97.316893 
3832.000000	97.318471 
3831.000000	97.320024 
3830.000000	97.321586 
3829.000000	97.323448 
3828.000000	97.325795 
3827.000000	97.328257 
3826.000000	97.329993 
3825.000000	97.330413 
3824.000000	97.329947 
3823.000000	97.330391 
3822.000000	97.333027 
3821.000000	97.336885 
3820.000000	97.339768 
3819.000000	97.340964 
3818.000000	97.341603 
3817.000000	97.344023 
3816.000000	97.349505 
3815.000000	97.357024 
3814.000000	97.364097 
3813.000000	97.369533 
3812.000000	97.373830 
3811.000000	97.377685 
3810.000000	97.380805 
3809.000000	97.382737 
3808.000000	97.384345 
3807.000000	97.386754 
3806.000000	97.389063 
3805.000000	97.388672 
3804.000000	97.385322 
3803.000000	97.384818 
3802.000000	97.392612 
3801.000000	97.403918 
3800.000000	97.408718 
3799.000000	97.405620 
3798.000000	97.402941 
3797.000000	97.410246 
3796.000000	97.427255 
3795.000000	97.444297 
3794.000000	97.454371 
3793.000000	97.459752 
3792.000000	97.466595 
3791.000000	97.476140 
3790.000000	97.483499 
3789.000000	97.485248 
3788.000000	97.485121 
3787.000000	97.490171 
3786.000000	97.502810 
3785.000000	97.516871 
3784.000000	97.522564 
3783.000000	97.515959 
3782.000000	97.504962 
3781.000000	97.504056 
3780.000000	97.516862 
3779.000000	97.528700 
3778.000000	97.526521 
3777.000000	97.514491 
3776.000000	97.506585 
3775.000000	97.511967 
3774.000000	97.522925 
3773.000000	97.520666 
3772.000000	97.496599 
3771.000000	97.462709 
3770.000000	97.432628 
3769.000000	97.407573 
3768.000000	97.387982 
3767.000000	97.382192 
3766.000000	97.398594 
3765.000000	97.430330 
3764.000000	97.452797 
3763.000000	97.446764 
3762.000000	97.420836 
3761.000000	97.401718 
3760.000000	97.396150 
3759.000000	97.379752 
3758.000000	97.335490 
3757.000000	97.273900 
3756.000000	97.208458 
3755.000000	97.144906 
3754.000000	97.089415 
3753.000000	97.046055 
3752.000000	96.999321 
3751.000000	96.930517 
3750.000000	96.868012 
3749.000000	96.853908 
3748.000000	96.874954 
3747.000000	96.884452 
3746.000000	96.872908 
3745.000000	96.870318 
3744.000000	96.895448 
3743.000000	96.934166 
3742.000000	96.958070 
3741.000000	96.959300 
3740.000000	96.953744 
3739.000000	96.948843 
3738.000000	96.943256 
3737.000000	96.944145 
3736.000000	96.954769 
3735.000000	96.961484 
3734.000000	96.953369 
3733.000000	96.945691 
3732.000000	96.963533 
3731.000000	97.005609 
3730.000000	97.041314 
3729.000000	97.048390 
3728.000000	97.041393 
3727.000000	97.052837 
3726.000000	97.091581 
3725.000000	97.136292 
3724.000000	97.170191 
3723.000000	97.195931 
3722.000000	97.218770 
3721.000000	97.238612 
3720.000000	97.254768 
3719.000000	97.267705 
3718.000000	97.278060 
3717.000000	97.282291 
3716.000000	97.271139 
3715.000000	97.241344 
3714.000000	97.204328 
3713.000000	97.178269 
3712.000000	97.167634 
3711.000000	97.165653 
3710.000000	97.172099 
3709.000000	97.190520 
3708.000000	97.219927 
3707.000000	97.253543 
3706.000000	97.282326 
3705.000000	97.304140 
3704.000000	97.323817 
3703.000000	97.343462 
3702.000000	97.355086 
3701.000000	97.350799 
3700.000000	97.335386 
3699.000000	97.320375 
3698.000000	97.313440 
3697.000000	97.314718 
3696.000000	97.317140 
3695.000000	97.313968 
3694.000000	97.307517 
3693.000000	97.306731 
3692.000000	97.315253 
3691.000000	97.325659 
3690.000000	97.326431 
3689.000000	97.316049 
3688.000000	97.305758 
3687.000000	97.303136 
3686.000000	97.304089 
3685.000000	97.304307 
3684.000000	97.305001 
3683.000000	97.308490 
3682.000000	97.314032 
3681.000000	97.318367 
3680.000000	97.316864 
3679.000000	97.304749 
3678.000000	97.282489 
3677.000000	97.262987 
3676.000000	97.257084 
3675.000000	97.255735 
3674.000000	97.245199 
3673.000000	97.226283 
3672.000000	97.212267 
3671.000000	97.220372 
3670.000000	97.248858 
3669.000000	97.273043 
3668.000000	97.279884 
3667.000000	97.277758 
3666.000000	97.277834 
3665.000000	97.284879 
3664.000000	97.295858 
3663.000000	97.304406 
3662.000000	97.305992 
3661.000000	97.299546 
3660.000000	97.285765 
3659.000000	97.267160 
3658.000000	97.249713 
3657.000000	97.239542 
3656.000000	97.235835 
3655.000000	97.230727 
3654.000000	97.215885 
3653.000000	97.190938 
3652.000000	97.166991 
3651.000000	97.152951 
3650.000000	97.142434 
3649.000000	97.133265 
3648.000000	97.139967 
3647.000000	97.164049 
3646.000000	97.189386 
3645.000000	97.204293 
3644.000000	97.210800 
3643.000000	97.217815 
3642.000000	97.230392 
3641.000000	97.243790 
3640.000000	97.250141 
3639.000000	97.247275 
3638.000000	97.236337 
3637.000000	97.216761 
3636.000000	97.188821 
3635.000000	97.159531 
3634.000000	97.135739 
3633.000000	97.111197 
3632.000000	97.073123 
3631.000000	97.026300 
3630.000000	96.996894 
3629.000000	96.996751 
3628.000000	97.011877 
3627.000000	97.031737 
3626.000000	97.055173 
3625.000000	97.084942 
3624.000000	97.121519 
3623.000000	97.156776 
3622.000000	97.180913 
3621.000000	97.194466 
3620.000000	97.200687 
3619.000000	97.193819 
3618.000000	97.170551 
3617.000000	97.138967 
3616.000000	97.110229 
3615.000000	97.092767 
3614.000000	97.086238 
3613.000000	97.078676 
3612.000000	97.060328 
3611.000000	97.037665 
3610.000000	97.029174 
3609.000000	97.049389 
3608.000000	97.092335 
3607.000000	97.135769 
3606.000000	97.164026 
3605.000000	97.178305 
3604.000000	97.187994 
3603.000000	97.199167 
3602.000000	97.210354 
3601.000000	97.217390 
3600.000000	97.217247 
3599.000000	97.209261 
3598.000000	97.196886 
3597.000000	97.186028 
3596.000000	97.182115 
3595.000000	97.187297 
3594.000000	97.197924 
3593.000000	97.206501 
3592.000000	97.207910 
3591.000000	97.203307 
3590.000000	97.200840 
3589.000000	97.209697 
3588.000000	97.228728 
3587.000000	97.245848 
3586.000000	97.252288 
3585.000000	97.250578 
3584.000000	97.248087 
3583.000000	97.250434 
3582.000000	97.259124 
3581.000000	97.271479 
3580.000000	97.282170 
3579.000000	97.287001 
3578.000000	97.285912 
3577.000000	97.282850 
3576.000000	97.282013 
3575.000000	97.284439 
3574.000000	97.287804 
3573.000000	97.288717 
3572.000000	97.285398 
3571.000000	97.278302 
3570.000000	97.269784 
3569.000000	97.264064 
3568.000000	97.264364 
3567.000000	97.269204 
3566.000000	97.272875 
3565.000000	97.272369 
3564.000000	97.270688 
3563.000000	97.274138 
3562.000000	97.285195 
3561.000000	97.299677 
3560.000000	97.310703 
3559.000000	97.315078 
3558.000000	97.314785 
3557.000000	97.313332 
3556.000000	97.312479 
3555.000000	97.312569 
3554.000000	97.313729 
3553.000000	97.314578 
3552.000000	97.311367 
3551.000000	97.301051 
3550.000000	97.284187 
3549.000000	97.265491 
3548.000000	97.252080 
3547.000000	97.250086 
3546.000000	97.261493 
3545.000000	97.282189 
3544.000000	97.304742 
3543.000000	97.324127 
3542.000000	97.339682 
3541.000000	97.351939 
3540.000000	97.360358 
3539.000000	97.363914 
3538.000000	97.363510 
3537.000000	97.360992 
3536.000000	97.356489 
3535.000000	97.349114 
3534.000000	97.339507 
3533.000000	97.331012 
3532.000000	97.326575 
3531.000000	97.326207 
3530.000000	97.327060 
3529.000000	97.326336 
3528.000000	97.323936 
3527.000000	97.322686 
3526.000000	97.326599 
3525.000000	97.338453 
3524.000000	97.357411 
3523.000000	97.378025 
3522.000000	97.392984 
3521.000000	97.398015 
3520.000000	97.394416 
3519.000000	97.387634 
3518.000000	97.383782 
3517.000000	97.385733 
3516.000000	97.392289 
3515.000000	97.400311 
3514.000000	97.406876 
3513.000000	97.410494 
3512.000000	97.411656 
3511.000000	97.412209 
3510.000000	97.413003 
3509.000000	97.412731 
3508.000000	97.409810 
3507.000000	97.405312 
3506.000000	97.402394 
3505.000000	97.402848 
3504.000000	97.404820 
3503.000000	97.405052 
3502.000000	97.403010 
3501.000000	97.401290 
3500.000000	97.402335 
3499.000000	97.406086 
3498.000000	97.410935 
3497.000000	97.415408 
3496.000000	97.418515 
3495.000000	97.419462 
3494.000000	97.417975 
3493.000000	97.414854 
3492.000000	97.411736 
3491.000000	97.410069 
3490.000000	97.410192 
3489.000000	97.411305 
3488.000000	97.411986 
3487.000000	97.411119 
3486.000000	97.408715 
3485.000000	97.405853 
3484.000000	97.403782 
3483.000000	97.402936 
3482.000000	97.402820 
3481.000000	97.402759 
3480.000000	97.402659 
3479.000000	97.402805 
3478.000000	97.403087 
3477.000000	97.402821 
3476.000000	97.401351 
3475.000000	97.398596 
3474.000000	97.395313 
3473.000000	97.392639 
3472.000000	97.391183 
3471.000000	97.390717 
3470.000000	97.390465 
3469.000000	97.389789 
3468.000000	97.388657 
3467.000000	97.387428 
3466.000000	97.386442 
3465.000000	97.385932 
3464.000000	97.386106 
3463.000000	97.386823 
3462.000000	97.387113 
3461.000000	97.385697 
3460.000000	97.382199 
3459.000000	97.377753 
3458.000000	97.374027 
3457.000000	97.371649 
3456.000000	97.370157 
3455.000000	97.369109 
3454.000000	97.368452 
3453.000000	97.367838 
3452.000000	97.366118 
3451.000000	97.362741 
3450.000000	97.359363 
3449.000000	97.359014 
3448.000000	97.363121 
3447.000000	97.369576 
3446.000000	97.374636 
3445.000000	97.376906 
3444.000000	97.377995 
3443.000000	97.379846 
3442.000000	97.382209 
3441.000000	97.383024 
3440.000000	97.380834 
3439.000000	97.376108 
3438.000000	97.370543 
3437.000000	97.365823 
3436.000000	97.363458 
3435.000000	97.364800 
3434.000000	97.370312 
3433.000000	97.378768 
3432.000000	97.387508 
3431.000000	97.394287 
3430.000000	97.398187 
3429.000000	97.399515 
3428.000000	97.399354 
3427.000000	97.398998 
3426.000000	97.399467 
3425.000000	97.401018 
3424.000000	97.403239 
3423.000000	97.405490 
3422.000000	97.407261 
3421.000000	97.408427 
3420.000000	97.409562 
3419.000000	97.411815 
3418.000000	97.416185 
3417.000000	97.422780 
3416.000000	97.430662 
3415.000000	97.438167 
3414.000000	97.443637 
3413.000000	97.446494 
3412.000000	97.447772 
3411.000000	97.449232 
3410.000000	97.451696 
3409.000000	97.454740 
3408.000000	97.457987 
3407.000000	97.461752 
3406.000000	97.466097 
3405.000000	97.469843 
3404.000000	97.471425 
3403.000000	97.470487 
3402.000000	97.468178 
3401.000000	97.466234 
3400.000000	97.465878 
3399.000000	97.467340 
3398.000000	97.469821 
3397.000000	97.472085 
3396.000000	97.473636 
3395.000000	97.475137 
3394.000000	97.477343 
3393.000000	97.479970 
3392.000000	97.481917 
3391.000000	97.482560 
3390.000000	97.482286 
3389.000000	97.482049 
3388.000000	97.482517 
3387.000000	97.483656 
3386.000000	97.485031 
3385.000000	97.486198 
3384.000000	97.487012 
3383.000000	97.487634 
3382.000000	97.488347 
3381.000000	97.489309 
3380.000000	97.490435 
3379.000000	97.491444 
3378.000000	97.492092 
3377.000000	97.492380 
3376.000000	97.492515 
3375.000000	97.492691 
3374.000000	97.492892 
3373.000000	97.492978 
3372.000000	97.492919 
3371.000000	97.492821 
3370.000000	97.492784 
3369.000000	97.492793 
3368.000000	97.492772 
3367.000000	97.492679 
3366.000000	97.492543 
3365.000000	97.492430 
3364.000000	97.492394 
3363.000000	97.492448 
3362.000000	97.492584 
3361.000000	97.492790 
3360.000000	97.493063 
3359.000000	97.493397 
3358.000000	97.493789 
3357.000000	97.494233 
3356.000000	97.494703 
3355.000000	97.495169 
3354.000000	97.495601 
3353.000000	97.495950 
3352.000000	97.496132 
3351.000000	97.496092 
3350.000000	97.495920 
3349.000000	97.495861 
3348.000000	97.496172 
3347.000000	97.496913 
3346.000000	97.497881 
3345.000000	97.498703 
3344.000000	97.499056 
3343.000000	97.498846 
3342.000000	97.498221 
3341.000000	97.497559 
3340.000000	97.497245 
3339.000000	97.497445 
3338.000000	97.498067 
3337.000000	97.498913 
3336.000000	97.499885 
3335.000000	97.500826 
3334.000000	97.501319 
3333.000000	97.500913 
3332.000000	97.499616 
3331.000000	97.498101 
3330.000000	97.497124 
3329.000000	97.496931 
3328.000000	97.497347 
3327.000000	97.498135 
3326.000000	97.498907 
3325.000000	97.499068 
3324.000000	97.498525 
3323.000000	97.498426 
3322.000000	97.500238 
3321.000000	97.504038 
3320.000000	97.508356 
3319.000000	97.511982 
3318.000000	97.514877 
3317.000000	97.516811 
3316.000000	97.516396 
3315.000000	97.512667 
3314.000000	97.507051 
3313.000000	97.502537 
3312.000000	97.500776 
3311.000000	97.501075 
3310.000000	97.501731 
3309.000000	97.501706 
3308.000000	97.501107 
3307.000000	97.500781 
3306.000000	97.501551 
3305.000000	97.503263 
3304.000000	97.504633 
3303.000000	97.504356 
3302.000000	97.502227 
3301.000000	97.499084 
3300.000000	97.496248 
3299.000000	97.495309 
3298.000000	97.497432 
3297.000000	97.501972 
3296.000000	97.506210 
3295.000000	97.507985 
3294.000000	97.508216 
3293.000000	97.509729 
3292.000000	97.513813 
3291.000000	97.518813 
3290.000000	97.522260 
3289.000000	97.523534 
3288.000000	97.523885 
3287.000000	97.524523 
3286.000000	97.525322 
3285.000000	97.525307 
3284.000000	97.523996 
3283.000000	97.522083 
3282.000000	97.520543 
3281.000000	97.519257 
3280.000000	97.517323 
3279.000000	97.514600 
3278.000000	97.512233 
3277.000000	97.511162 
3276.000000	97.510699 
3275.000000	97.509399 
3274.000000	97.507191 
3273.000000	97.505891 
3272.000000	97.507321 
3271.000000	97.511337 
3270.000000	97.515633 
3269.000000	97.517737 
3268.000000	97.517043 
3267.000000	97.514819 
3266.000000	97.512711 
3265.000000	97.511147 
3264.000000	97.509588 
3263.000000	97.507962 
3262.000000	97.507159 
3261.000000	97.507897 
3260.000000	97.509796 
3259.000000	97.511794 
3258.000000	97.513194 
3257.000000	97.513960 
3256.000000	97.514180 
3255.000000	97.513774 
3254.000000	97.512811 
3253.000000	97.511704 
3252.000000	97.510902 
3251.000000	97.510500 
3250.000000	97.510293 
3249.000000	97.510086 
3248.000000	97.509882 
3247.000000	97.509827 
3246.000000	97.509983 
3245.000000	97.510211 
3244.000000	97.510341 
3243.000000	97.510440 
3242.000000	97.510787 
3241.000000	97.511541 
3240.000000	97.512547 
3239.000000	97.513435 
3238.000000	97.514002 
3237.000000	97.514369 
3236.000000	97.514808 
3235.000000	97.515387 
3234.000000	97.515936 
3233.000000	97.516356 
3232.000000	97.516825 
3231.000000	97.517598 
3230.000000	97.518575 
3229.000000	97.519188 
3228.000000	97.518882 
3227.000000	97.517662 
3226.000000	97.516419 
3225.000000	97.516355 
3224.000000	97.518014 
3223.000000	97.520792 
3222.000000	97.523209 
3221.000000	97.524204 
3220.000000	97.523814 
3219.000000	97.522903 
3218.000000	97.522333 
3217.000000	97.522462 
3216.000000	97.523362 
3215.000000	97.525052 
3214.000000	97.527422 
3213.000000	97.530246 
3212.000000	97.533460 
3211.000000	97.537246 
3210.000000	97.541577 
3209.000000	97.545705 
3208.000000	97.548329 
3207.000000	97.548360 
3206.000000	97.545585 
3205.000000	97.540932 
3204.000000	97.536339 
3203.000000	97.534002 
3202.000000	97.535107 
3201.000000	97.538796 
3200.000000	97.542466 
3199.000000	97.543545 
3198.000000	97.541331 
3197.000000	97.537148 
3196.000000	97.532817 
3195.000000	97.528962 
3194.000000	97.524783 
3193.000000	97.519534 
3192.000000	97.514238 
3191.000000	97.511715 
3190.000000	97.514335 
3189.000000	97.521660 
3188.000000	97.530489 
3187.000000	97.537752 
3186.000000	97.543013 
3185.000000	97.547374 
3184.000000	97.550723 
3183.000000	97.551005 
3182.000000	97.546840 
3181.000000	97.540014 
3180.000000	97.534286 
3179.000000	97.532000 
3178.000000	97.532615 
3177.000000	97.534278 
3176.000000	97.536053 
3175.000000	97.537879 
3174.000000	97.538930 
3173.000000	97.537181 
3172.000000	97.531061 
3171.000000	97.521274 
3170.000000	97.510688 
3169.000000	97.502593 
3168.000000	97.499098 
3167.000000	97.500697 
3166.000000	97.506486 
3165.000000	97.514539 
3164.000000	97.522837 
3163.000000	97.530034 
3162.000000	97.535394 
3161.000000	97.538325 
3160.000000	97.538529 
3159.000000	97.536372 
3158.000000	97.532577 
3157.000000	97.527994 
3156.000000	97.524293 
3155.000000	97.523776 
3154.000000	97.526855 
3153.000000	97.530461 
3152.000000	97.531159 
3151.000000	97.529696 
3150.000000	97.529900 
3149.000000	97.532534 
3148.000000	97.533171 
3147.000000	97.527863 
3146.000000	97.517942 
3145.000000	97.507716 
3144.000000	97.499625 
3143.000000	97.493744 
3142.000000	97.490281 
3141.000000	97.489381 
3140.000000	97.489115 
3139.000000	97.486647 
3138.000000	97.481629 
3137.000000	97.476610 
3136.000000	97.473974 
3135.000000	97.473956 
3134.000000	97.475453 
3133.000000	97.476872 
3132.000000	97.476187 
3131.000000	97.472246 
3130.000000	97.466321 
3129.000000	97.461025 
3128.000000	97.457143 
3127.000000	97.453087 
3126.000000	97.447708 
3125.000000	97.441870 
3124.000000	97.436786 
3123.000000	97.432242 
3122.000000	97.427389 
3121.000000	97.422298 
3120.000000	97.417859 
3119.000000	97.414546 
3118.000000	97.411889 
3117.000000	97.408955 
3116.000000	97.405121 
3115.000000	97.400462 
3114.000000	97.395573 
3113.000000	97.390973 
3112.000000	97.386671 
3111.000000	97.382449 
3110.000000	97.378311 
3109.000000	97.374367 
3108.000000	97.370518 
3107.000000	97.366567 
3106.000000	97.362475 
3105.000000	97.358362 
3104.000000	97.354296 
3103.000000	97.350284 
3102.000000	97.346303 
3101.000000	97.342332 
3100.000000	97.338357 
3099.000000	97.334380 
3098.000000	97.330426 
3097.000000	97.326514 
3096.000000	97.322639 
3095.000000	97.318782 
3094.000000	97.314930 
3093.000000	97.311086 
3092.000000	97.307266 
3091.000000	97.303492 
3090.000000	97.299780 
3089.000000	97.296140 
3088.000000	97.292522 
3087.000000	97.288817 
3086.000000	97.285117 
3085.000000	97.281693 
3084.000000	97.278612 
3083.000000	97.275628 
3082.000000	97.272691 
3081.000000	97.270144 
3080.000000	97.267949 
3079.000000	97.265113 
3078.000000	97.260708 
3077.000000	97.255303 
3076.000000	97.250761 
3075.000000	97.248462 
3074.000000	97.248141 
3073.000000	97.248377 
3072.000000	97.247617 
3071.000000	97.244816 
3070.000000	97.239774 
3069.000000	97.233615 
3068.000000	97.228745 
3067.000000	97.227253 
3066.000000	97.228593 
3065.000000	97.229113 
3064.000000	97.224889 
3063.000000	97.215279 
3062.000000	97.203471 
3061.000000	97.193494 
3060.000000	97.187383 
3059.000000	97.185363 
3058.000000	97.187005 
3057.000000	97.190547 
3056.000000	97.192023 
3055.000000	97.187759 
3054.000000	97.178446 
3053.000000	97.169812 
3052.000000	97.168122 
3051.000000	97.175219 
3050.000000	97.187338 
3049.000000	97.197587 
3048.000000	97.200314 
3047.000000	97.194584 
3046.000000	97.184599 
3045.000000	97.176212 
3044.000000	97.171797 
3043.000000	97.168798 
3042.000000	97.163300 
3041.000000	97.153557 
3040.000000	97.140331 
3039.000000	97.125455 
3038.000000	97.111442 
3037.000000	97.100999 
3036.000000	97.094610 
3035.000000	97.088865 
3034.000000	97.078976 
3033.000000	97.063395 
3032.000000	97.045153 
3031.000000	97.028537 
3030.000000	97.015896 
3029.000000	97.007765 
3028.000000	97.003780 
3027.000000	97.001625 
3026.000000	96.996242 
3025.000000	96.982800 
3024.000000	96.961658 
3023.000000	96.939437 
3022.000000	96.923832 
3021.000000	96.917154 
3020.000000	96.915170 
3019.000000	96.911510 
3018.000000	96.903355 
3017.000000	96.893413 
3016.000000	96.887367 
3015.000000	96.888793 
3014.000000	96.895949 
3013.000000	96.902997 
3012.000000	96.905125 
3011.000000	96.902368 
3010.000000	96.897264 
3009.000000	96.890903 
3008.000000	96.884033 
3007.000000	96.880379 
3006.000000	96.884359 
3005.000000	96.894226 
3004.000000	96.901282 
3003.000000	96.898357 
3002.000000	96.886852 
3001.000000	96.873653 
3000.000000	96.863534 
2999.000000	96.857360 
2998.000000	96.855507 
2997.000000	96.858483 
2996.000000	96.864499 
2995.000000	96.869971 
2994.000000	96.873568 
2993.000000	96.876914 
2992.000000	96.880176 
2991.000000	96.879766 
2990.000000	96.872621 
2989.000000	96.861034 
2988.000000	96.850802 
2987.000000	96.845120 
2986.000000	96.842594 
2985.000000	96.841199 
2984.000000	96.841861 
2983.000000	96.846484 
2982.000000	96.853496 
2981.000000	96.857152 
2980.000000	96.851667 
2979.000000	96.835405 
2978.000000	96.810701 
2977.000000	96.780294 
2976.000000	96.744135 
2975.000000	96.698999 
2974.000000	96.641487 
2973.000000	96.574028 
2972.000000	96.510058 
2971.000000	96.470582 
2970.000000	96.471233 
2969.000000	96.511056 
2968.000000	96.573564 
2967.000000	96.639118 
2966.000000	96.695845 
2965.000000	96.738490 
2964.000000	96.763584 
2963.000000	96.771387 
2962.000000	96.769764 
2961.000000	96.769745 
2960.000000	96.775799 
2959.000000	96.783827 
2958.000000	96.789131 
2957.000000	96.792985 
2956.000000	96.799932 
2955.000000	96.811557 
2954.000000	96.824852 
2953.000000	96.835184 
2952.000000	96.839642 
2951.000000	96.839045 
2950.000000	96.838097 
2949.000000	96.842238 
2948.000000	96.852829 
2947.000000	96.865975 
2946.000000	96.876864 
2945.000000	96.884526 
2944.000000	96.891571 
2943.000000	96.900333 
2942.000000	96.910461 
2941.000000	96.919892 
2940.000000	96.927153 
2939.000000	96.932711 
2938.000000	96.938698 
2937.000000	96.947319 
2936.000000	96.958920 
2935.000000	96.971177 
2934.000000	96.980416 
2933.000000	96.984589 
2932.000000	96.985858 
2931.000000	96.989726 
2930.000000	96.999958 
2929.000000	97.014329 
2928.000000	97.027119 
2927.000000	97.035605 
2926.000000	97.041527 
2925.000000	97.046793 
2924.000000	97.051666 
2923.000000	97.056044 
2922.000000	97.060536 
2921.000000	97.066497 
2920.000000	97.075019 
2919.000000	97.086090 
2918.000000	97.098468 
2917.000000	97.110002 
2916.000000	97.118534 
2915.000000	97.123066 
2914.000000	97.124425 
2913.000000	97.124638 
2912.000000	97.125474 
2911.000000	97.127824 
2910.000000	97.132084 
2909.000000	97.138116 
2908.000000	97.144742 
2907.000000	97.150578 
2906.000000	97.155771 
2905.000000	97.162253 
2904.000000	97.171649 
2903.000000	97.183498 
2902.000000	97.195464 
2901.000000	97.205651 
2900.000000	97.212257 
2899.000000	97.214998 
2898.000000	97.215547 
2897.000000	97.216898 
2896.000000	97.220942 
2895.000000	97.227054 
2894.000000	97.233633 
2893.000000	97.240317 
2892.000000	97.247591 
2891.000000	97.254783 
2890.000000	97.260082 
2889.000000	97.262801 
2888.000000	97.264464 
2887.000000	97.267220 
2886.000000	97.271652 
2885.000000	97.276321 
2884.000000	97.279170 
2883.000000	97.279395 
2882.000000	97.278239 
2881.000000	97.277921 
2880.000000	97.279696 
2879.000000	97.283169 
2878.000000	97.287393 
2877.000000	97.291713 
2876.000000	97.295169 
2875.000000	97.296221 
2874.000000	97.294336 
2873.000000	97.291524 
2872.000000	97.291042 
2871.000000	97.294304 
2870.000000	97.299892 
2869.000000	97.305306 
2868.000000	97.309053 
2867.000000	97.311262 
2866.000000	97.313206 
2865.000000	97.316378 
2864.000000	97.321149 
2863.000000	97.325737 
2862.000000	97.327036 
2861.000000	97.323166 
2860.000000	97.315496 
2859.000000	97.308252 
2858.000000	97.305754 
2857.000000	97.309628 
2856.000000	97.317937 
2855.000000	97.326851 
2854.000000	97.333878 
2853.000000	97.339789 
2852.000000	97.347299 
2851.000000	97.357948 
2850.000000	97.370361 
2849.000000	97.381428 
2848.000000	97.389001 
2847.000000	97.393174 
2846.000000	97.395264 
2845.000000	97.396246 
2844.000000	97.396524 
2843.000000	97.396591 
2842.000000	97.397040 
2841.000000	97.398007 
2840.000000	97.399416 
2839.000000	97.402012 
2838.000000	97.407186 
2837.000000	97.415041 
2836.000000	97.423229 
2835.000000	97.428725 
2834.000000	97.430632 
2833.000000	97.430534 
2832.000000	97.430379 
2831.000000	97.430885 
2830.000000	97.431970 
2829.000000	97.433581 
2828.000000	97.435677 
2827.000000	97.438200 
2826.000000	97.441569 
2825.000000	97.446565 
2824.000000	97.453033 
2823.000000	97.458973 
2822.000000	97.461814 
2821.000000	97.460768 
2820.000000	97.457515 
2819.000000	97.454789 
2818.000000	97.454247 
2817.000000	97.455793 
2816.000000	97.458458 
2815.000000	97.461268 
2814.000000	97.463471 
2813.000000	97.464528 
2812.000000	97.464362 
2811.000000	97.463678 
2810.000000	97.463672 
2809.000000	97.465158 
2808.000000	97.467963 
2807.000000	97.471090 
2806.000000	97.473481 
2805.000000	97.474727 
2804.000000	97.475290 
2803.000000	97.476198 
2802.000000	97.478204 
2801.000000	97.480907 
2800.000000	97.482817 
2799.000000	97.482689 
2798.000000	97.480698 
2797.000000	97.478128 
2796.000000	97.476062 
2795.000000	97.474644 
2794.000000	97.473621 
2793.000000	97.473182 
2792.000000	97.473947 
2791.000000	97.476098 
2790.000000	97.478720 
2789.000000	97.480201 
2788.000000	97.479617 
2787.000000	97.477530 
2786.000000	97.475590 
2785.000000	97.475024 
2784.000000	97.475778 
2783.000000	97.477144 
2782.000000	97.478696 
2781.000000	97.480313 
2780.000000	97.481640 
2779.000000	97.482239 
2778.000000	97.482203 
2777.000000	97.482147 
2776.000000	97.482491 
2775.000000	97.483057 
2774.000000	97.483510 
2773.000000	97.483960 
2772.000000	97.484845 
2771.000000	97.486325 
2770.000000	97.487969 
2769.000000	97.489092 
2768.000000	97.489393 
2767.000000	97.489291 
2766.000000	97.489608 
2765.000000	97.490825 
2764.000000	97.492723 
2763.000000	97.494722 
2762.000000	97.496357 
2761.000000	97.497348 
2760.000000	97.497480 
2759.000000	97.496828 
2758.000000	97.496016 
2757.000000	97.495846 
2756.000000	97.496589 
2755.000000	97.497827 
2754.000000	97.498902 
2753.000000	97.499537 
2752.000000	97.499951 
2751.000000	97.500473 
2750.000000	97.501160 
2749.000000	97.501825 
2748.000000	97.502338 
2747.000000	97.502859 
2746.000000	97.503655 
2745.000000	97.504655 
2744.000000	97.505405 
2743.000000	97.505666 
2742.000000	97.505875 
2741.000000	97.506702 
2740.000000	97.508203 
2739.000000	97.509622 
2738.000000	97.510144 
2737.000000	97.509760 
2736.000000	97.509375 
2735.000000	97.509946 
2734.000000	97.511662 
2733.000000	97.514034 
2732.000000	97.516501 
2731.000000	97.518875 
2730.000000	97.521161 
2729.000000	97.523224 
2728.000000	97.524759 
2727.000000	97.525507 
2726.000000	97.525408 
2725.000000	97.524692 
2724.000000	97.523967 
2723.000000	97.524063 
2722.000000	97.525430 
2721.000000	97.527532 
2720.000000	97.529159 
2719.000000	97.529708 
2718.000000	97.529812 
2717.000000	97.530491 
2716.000000	97.531763 
2715.000000	97.532625 
2714.000000	97.532437 
2713.000000	97.531772 
2712.000000	97.531609 
2711.000000	97.532176 
2710.000000	97.533101 
2709.000000	97.534310 
2708.000000	97.536168 
2707.000000	97.538703 
2706.000000	97.541173 
2705.000000	97.542589 
2704.000000	97.542628 
2703.000000	97.542059 
2702.000000	97.542203 
2701.000000	97.543722 
2700.000000	97.546053 
2699.000000	97.548280 
2698.000000	97.550341 
2697.000000	97.552711 
2696.000000	97.554980 
2695.000000	97.555689 
2694.000000	97.554046 
2693.000000	97.550921 
2692.000000	97.547892 
2691.000000	97.545833 
2690.000000	97.544694 
2689.000000	97.544121 
2688.000000	97.543806 
2687.000000	97.543661 
2686.000000	97.544013 
2685.000000	97.545183 
2684.000000	97.546631 
2683.000000	97.547126 
2682.000000	97.546307 
2681.000000	97.545538 
2680.000000	97.546483 
2679.000000	97.549059 
2678.000000	97.551477 
2677.000000	97.552278 
2676.000000	97.551678 
2675.000000	97.550892 
2674.000000	97.550695 
2673.000000	97.550858 
2672.000000	97.550635 
2671.000000	97.549542 
2670.000000	97.547854 
2669.000000	97.546375 
2668.000000	97.545577 
2667.000000	97.545157 
2666.000000	97.544436 
2665.000000	97.543021 
2664.000000	97.541031 
2663.000000	97.539051 
2662.000000	97.537887 
2661.000000	97.537980 
2660.000000	97.538862 
2659.000000	97.539332 
2658.000000	97.538555 
2657.000000	97.536812 
2656.000000	97.534969 
2655.000000	97.533471 
2654.000000	97.532230 
2653.000000	97.531363 
2652.000000	97.531395 
2651.000000	97.532516 
2650.000000	97.534064 
2649.000000	97.535023 
2648.000000	97.534964 
2647.000000	97.534211 
2646.000000	97.533345 
2645.000000	97.532771 
2644.000000	97.532656 
2643.000000	97.532930 
2642.000000	97.533247 
2641.000000	97.533137 
2640.000000	97.532350 
2639.000000	97.530982 
2638.000000	97.529321 
2637.000000	97.527697 
2636.000000	97.526460 
2635.000000	97.525893 
2634.000000	97.526053 
2633.000000	97.526614 
2632.000000	97.526932 
2631.000000	97.526427 
2630.000000	97.525155 
2629.000000	97.524115 
2628.000000	97.524617 
2627.000000	97.527158 
2626.000000	97.530789 
2625.000000	97.533624 
2624.000000	97.534458 
2623.000000	97.533500 
2622.000000	97.531902 
2621.000000	97.530723 
2620.000000	97.530449 
2619.000000	97.531130 
2618.000000	97.532355 
2617.000000	97.533187 
2616.000000	97.532627 
2615.000000	97.530394 
2614.000000	97.527212 
2613.000000	97.524304 
2612.000000	97.522656 
2611.000000	97.522636 
2610.000000	97.523995 
2609.000000	97.526092 
2608.000000	97.528241 
2607.000000	97.529896 
2606.000000	97.530526 
2605.000000	97.529670 
2604.000000	97.527642 
2603.000000	97.526161 
2602.000000	97.527542 
2601.000000	97.532715 
2600.000000	97.540060 
2599.000000	97.546456 
2598.000000	97.549691 
2597.000000	97.549661 
2596.000000	97.547746 
2595.000000	97.545656 
2594.000000	97.544726 
2593.000000	97.545433 
2592.000000	97.546842 
2591.000000	97.546906 
2590.000000	97.544159 
2589.000000	97.539219 
2588.000000	97.534188 
2587.000000	97.530447 
2586.000000	97.527934 
2585.000000	97.526872 
2584.000000	97.528702 
2583.000000	97.533933 
2582.000000	97.539973 
2581.000000	97.543161 
2580.000000	97.543456 
2579.000000	97.544951 
2578.000000	97.550608 
2577.000000	97.557839 
2576.000000	97.560913 
2575.000000	97.556933 
2574.000000	97.547820 
2573.000000	97.537707 
2572.000000	97.529776 
2571.000000	97.525198 
2570.000000	97.523216 
2569.000000	97.521665 
2568.000000	97.519071 
2567.000000	97.516817 
2566.000000	97.517848 
2565.000000	97.523055 
2564.000000	97.530564 
2563.000000	97.538717 
2562.000000	97.547525 
2561.000000	97.556413 
2560.000000	97.562719 
2559.000000	97.564077 
2558.000000	97.561274 
2557.000000	97.557300 
2556.000000	97.554208 
2555.000000	97.552386 
2554.000000	97.552582 
2553.000000	97.556789 
2552.000000	97.566140 
2551.000000	97.578380 
2550.000000	97.588327 
2549.000000	97.592099 
2548.000000	97.590392 
2547.000000	97.587072 
2546.000000	97.584703 
2545.000000	97.582228 
2544.000000	97.577854 
2543.000000	97.572540 
2542.000000	97.568822 
2541.000000	97.567082 
2540.000000	97.565396 
2539.000000	97.563178 
2538.000000	97.562772 
2537.000000	97.566335 
2536.000000	97.572925 
2535.000000	97.579573 
2534.000000	97.584250 
2533.000000	97.586958 
2532.000000	97.588648 
2531.000000	97.590251 
2530.000000	97.592236 
2529.000000	97.594293 
2528.000000	97.595532 
2527.000000	97.595386 
2526.000000	97.594231 
2525.000000	97.593107 
2524.000000	97.593020 
2523.000000	97.594355 
2522.000000	97.596650 
2521.000000	97.598736 
2520.000000	97.599569 
2519.000000	97.599091 
2518.000000	97.598107 
2517.000000	97.597442 
2516.000000	97.597272 
2515.000000	97.597404 
2514.000000	97.597704 
2513.000000	97.598184 
2512.000000	97.598872 
2511.000000	97.599672 
2510.000000	97.600400 
2509.000000	97.600952 
2508.000000	97.601414 
2507.000000	97.601868 
2506.000000	97.602318 
2505.000000	97.602794 
2504.000000	97.603313 
2503.000000	97.603866 
2502.000000	97.604434 
2501.000000	97.604987 
2500.000000	97.605499 
2499.000000	97.605960 
2498.000000	97.606373 
2497.000000	97.606745 
2496.000000	97.607061 
2495.000000	97.607303 
2494.000000	97.607469 
2493.000000	97.607579 
2492.000000	97.607652 
2491.000000	97.607696 
2490.000000	97.607701 
2489.000000	97.607663 
2488.000000	97.607576 
2487.000000	97.607447 
2486.000000	97.607293 
2485.000000	97.607133 
2484.000000	97.606973 
2483.000000	97.606799 
2482.000000	97.606587 
2481.000000	97.606327 
2480.000000	97.606028 
2479.000000	97.605703 
2478.000000	97.605360 
2477.000000	97.605003 
2476.000000	97.604636 
2475.000000	97.604276 
2474.000000	97.603958 
2473.000000	97.603709 
2472.000000	97.603528 
2471.000000	97.603367 
2470.000000	97.603164 
2469.000000	97.602881 
2468.000000	97.602522 
2467.000000	97.602129 
2466.000000	97.601743 
2465.000000	97.601387 
2464.000000	97.600990 
2463.000000	97.600430 
2462.000000	97.599669 
2461.000000	97.598824 
2460.000000	97.598093 
2459.000000	97.597611 
2458.000000	97.597392 
2457.000000	97.597407 
2456.000000	97.597606 
2455.000000	97.597830 
2454.000000	97.597791 
2453.000000	97.597282 
2452.000000	97.596494 
2451.000000	97.596057 
2450.000000	97.596560 
2449.000000	97.597838 
2448.000000	97.598783 
2447.000000	97.598332 
2446.000000	97.596707 
2445.000000	97.595506 
2444.000000	97.596097 
2443.000000	97.598235 
2442.000000	97.600450 
2441.000000	97.601776 
2440.000000	97.602560 
2439.000000	97.603515 
2438.000000	97.604754 
2437.000000	97.606088 
2436.000000	97.607810 
2435.000000	97.610628 
2434.000000	97.614750 
2433.000000	97.619144 
2432.000000	97.622070 
2431.000000	97.622450 
2430.000000	97.620437 
2429.000000	97.617151 
2428.000000	97.613762 
2427.000000	97.611049 
2426.000000	97.609610 
2425.000000	97.609321 
2424.000000	97.608712 
2423.000000	97.606418 
2422.000000	97.603890 
2421.000000	97.605556 
2420.000000	97.614992 
2419.000000	97.629914 
2418.000000	97.641513 
2417.000000	97.641717 
2416.000000	97.631305 
2415.000000	97.618837 
2414.000000	97.612655 
2413.000000	97.613975 
2412.000000	97.617418 
2411.000000	97.617633 
2410.000000	97.613864 
2409.000000	97.608925 
2408.000000	97.606380 
2407.000000	97.609307 
2406.000000	97.619223 
2405.000000	97.633813 
2404.000000	97.646511 
2403.000000	97.650757 
2402.000000	97.645589 
2401.000000	97.636116 
2400.000000	97.628880 
2399.000000	97.626876 
2398.000000	97.628324 
2397.000000	97.629329 
2396.000000	97.627745 
2395.000000	97.625328 
2394.000000	97.625894 
2393.000000	97.630551 
2392.000000	97.635093 
2391.000000	97.633175 
2390.000000	97.621873 
2389.000000	97.603312 
2388.000000	97.581348 
2387.000000	97.557928 
2386.000000	97.532910 
2385.000000	97.507120 
2384.000000	97.484962 
2383.000000	97.474912 
2382.000000	97.488079 
2381.000000	97.533135 
2380.000000	97.610563 
2379.000000	97.710245 
2378.000000	97.814841 
2377.000000	97.905218 
2376.000000	97.963075 
2375.000000	97.974902 
2374.000000	97.941104 
2373.000000	97.880855 
2372.000000	97.822156 
2371.000000	97.783112 
2370.000000	97.766931 
2369.000000	97.770100 
2368.000000	97.785032 
2367.000000	97.797825 
2366.000000	97.798567 
2365.000000	97.795985 
2364.000000	97.808917 
2363.000000	97.838370 
2362.000000	97.862942 
2361.000000	97.863831 
2360.000000	97.840929 
2359.000000	97.811354 
2358.000000	97.798607 
2357.000000	97.813896 
2356.000000	97.848813 
2355.000000	97.882365 
2354.000000	97.908702 
2353.000000	97.928180 
2352.000000	97.930332 
2351.000000	97.906479 
2350.000000	97.865536 
2349.000000	97.830516 
2348.000000	97.816302 
2347.000000	97.821630 
2346.000000	97.830497 
2345.000000	97.823115 
2344.000000	97.799802 
2343.000000	97.774496 
2342.000000	97.764411 
2341.000000	97.769724 
2340.000000	97.774635 
2339.000000	97.767303 
2338.000000	97.752652 
2337.000000	97.746167 
2336.000000	97.749344 
2335.000000	97.752058 
2334.000000	97.745706 
2333.000000	97.735690 
2332.000000	97.721888 
2331.000000	97.702290 
2330.000000	97.666897 
2329.000000	97.619235 
2328.000000	97.561590 
2327.000000	97.507158 
2326.000000	97.468734 
2325.000000	97.452611 
2324.000000	97.453116 
2323.000000	97.458395 
2322.000000	97.464319 
2321.000000	97.470118 
2320.000000	97.468163 
2319.000000	97.456624 
2318.000000	97.441803 
2317.000000	97.443280 
2316.000000	97.461308 
2315.000000	97.484236 
2314.000000	97.484128 
2313.000000	97.453568 
2312.000000	97.397083 
2311.000000	97.340550 
2310.000000	97.299988 
2309.000000	97.282489 
2308.000000	97.275965 
2307.000000	97.273853 
2306.000000	97.270848 
2305.000000	97.264474 
2304.000000	97.242831 
2303.000000	97.205392 
2302.000000	97.162439 
2301.000000	97.133350 
2300.000000	97.119151 
2299.000000	97.112996 
2298.000000	97.103714 
2297.000000	97.096071 
2296.000000	97.097523 
2295.000000	97.115997 
2294.000000	97.148908 
2293.000000	97.188213 
2292.000000	97.222851 
2291.000000	97.249498 
2290.000000	97.272951 
2289.000000	97.296437 
2288.000000	97.316089 
2287.000000	97.327462 
2286.000000	97.337362 
2285.000000	97.356499 
2284.000000	97.386806 
2283.000000	97.417284 
2282.000000	97.437818 
2281.000000	97.447215 
2280.000000	97.451134 
2279.000000	97.455601 
2278.000000	97.464950 
2277.000000	97.478912 
2276.000000	97.490182 
2275.000000	97.493386 
2274.000000	97.493713 
2273.000000	97.501268 
2272.000000	97.513574 
2271.000000	97.518036 
2270.000000	97.512451 
2269.000000	97.511038 
2268.000000	97.522790 
2267.000000	97.537738 
2266.000000	97.541517 
2265.000000	97.534147 
2264.000000	97.525211 
2263.000000	97.519720 
2262.000000	97.517972 
2261.000000	97.521346 
2260.000000	97.530677 
2259.000000	97.541473 
2258.000000	97.550220 
2257.000000	97.559711 
2256.000000	97.573520 
2255.000000	97.588668 
2254.000000	97.599197 
2253.000000	97.605180 
2252.000000	97.611620 
2251.000000	97.621578 
2250.000000	97.632879 
2249.000000	97.642365 
2248.000000	97.647695 
2247.000000	97.649220 
2246.000000	97.648927 
2245.000000	97.649858 
2244.000000	97.652797 
2243.000000	97.654270 
2242.000000	97.650546 
2241.000000	97.643167 
2240.000000	97.638114 
2239.000000	97.639766 
2238.000000	97.647135 
2237.000000	97.655074 
2236.000000	97.658208 
2235.000000	97.654323 
2234.000000	97.645189 
2233.000000	97.634734 
2232.000000	97.625915 
2231.000000	97.619537 
2230.000000	97.615549 
2229.000000	97.613918 
2228.000000	97.614166 
2227.000000	97.615728 
2226.000000	97.619348 
2225.000000	97.625936 
2224.000000	97.633641 
2223.000000	97.638078 
2222.000000	97.637156 
2221.000000	97.633806 
2220.000000	97.632426 
2219.000000	97.633717 
2218.000000	97.634733 
2217.000000	97.633314 
2216.000000	97.630299 
2215.000000	97.627447 
2214.000000	97.625181 
2213.000000	97.623113 
2212.000000	97.621394 
2211.000000	97.620340 
2210.000000	97.619371 
2209.000000	97.617399 
2208.000000	97.614223 
2207.000000	97.610646 
2206.000000	97.607536 
2205.000000	97.605008 
2204.000000	97.602590 
2203.000000	97.599640 
2202.000000	97.595821 
2201.000000	97.591621 
2200.000000	97.588180 
2199.000000	97.586269 
2198.000000	97.585563 
2197.000000	97.584942 
2196.000000	97.583430 
2195.000000	97.581140 
2194.000000	97.579248 
2193.000000	97.578560 
2192.000000	97.578250 
2191.000000	97.576792 
2190.000000	97.574277 
2189.000000	97.572775 
2188.000000	97.573860 
2187.000000	97.576488 
2186.000000	97.577956 
2185.000000	97.577192 
2184.000000	97.576195 
2183.000000	97.577473 
2182.000000	97.580242 
2181.000000	97.580429 
2180.000000	97.575030 
2179.000000	97.565770 
2178.000000	97.558155 
2177.000000	97.556640 
2176.000000	97.561786 
2175.000000	97.571621 
2174.000000	97.583793 
2173.000000	97.594984 
2172.000000	97.600276 
2171.000000	97.596347 
2170.000000	97.585455 
2169.000000	97.574391 
2168.000000	97.567759 
2167.000000	97.564326 
2166.000000	97.560764 
2165.000000	97.556193 
2164.000000	97.551187 
2163.000000	97.545219 
2162.000000	97.539239 
2161.000000	97.539621 
2160.000000	97.554251 
2159.000000	97.583004 
2158.000000	97.613939 
2157.000000	97.632815 
2156.000000	97.636226 
2155.000000	97.632035 
2154.000000	97.629943 
2153.000000	97.631933 
2152.000000	97.632882 
2151.000000	97.629617 
2150.000000	97.626613 
2149.000000	97.631338 
2148.000000	97.645221 
2147.000000	97.661287 
2146.000000	97.670595 
2145.000000	97.669531 
2144.000000	97.660905 
2143.000000	97.649897 
2142.000000	97.639793 
2141.000000	97.630939 
2140.000000	97.623196 
2139.000000	97.618676 
2138.000000	97.620652 
2137.000000	97.628972 
2136.000000	97.638064 
2135.000000	97.641485 
2134.000000	97.637693 
2133.000000	97.630179 
2132.000000	97.623192 
2131.000000	97.619110 
2130.000000	97.618762 
2129.000000	97.621237 
2128.000000	97.623234 
2127.000000	97.621354 
2126.000000	97.616024 
2125.000000	97.611702 
2124.000000	97.612396 
2123.000000	97.618036 
2122.000000	97.625311 
2121.000000	97.630521 
2120.000000	97.631111 
2119.000000	97.625800 
2118.000000	97.615058 
2117.000000	97.602305 
2116.000000	97.592994 
2115.000000	97.591045 
2114.000000	97.596094 
2113.000000	97.603136 
2112.000000	97.606624 
2111.000000	97.604712 
2110.000000	97.599812 
2109.000000	97.596621 
2108.000000	97.599154 
2107.000000	97.608375 
2106.000000	97.621207 
2105.000000	97.631968 
2104.000000	97.637164 
2103.000000	97.638261 
2102.000000	97.639428 
2101.000000	97.642251 
2100.000000	97.643727 
2099.000000	97.640489 
2098.000000	97.633382 
2097.000000	97.626694 
2096.000000	97.623495 
2095.000000	97.623014 
2094.000000	97.622471 
2093.000000	97.620147 
2092.000000	97.616742 
2091.000000	97.614553 
2090.000000	97.615392 
2089.000000	97.619082 
2088.000000	97.624058 
2087.000000	97.629115 
2086.000000	97.633592 
2085.000000	97.635885 
2084.000000	97.633888 
2083.000000	97.627868 
2082.000000	97.621667 
2081.000000	97.619419 
2080.000000	97.621267 
2079.000000	97.623494 
2078.000000	97.622745 
2077.000000	97.619786 
2076.000000	97.618612 
2075.000000	97.622156 
2074.000000	97.629203 
2073.000000	97.635069 
2072.000000	97.635923 
2071.000000	97.632237 
2070.000000	97.627644 
2069.000000	97.624875 
2068.000000	97.624239 
2067.000000	97.626152 
2066.000000	97.632304 
2065.000000	97.642074 
2064.000000	97.650170 
2063.000000	97.651979 
2062.000000	97.648906 
2061.000000	97.646123 
2060.000000	97.646155 
2059.000000	97.647668 
2058.000000	97.649677 
2057.000000	97.652940 
2056.000000	97.656930 
2055.000000	97.658837 
2054.000000	97.656767 
2053.000000	97.652023 
2052.000000	97.647632 
2051.000000	97.645739 
2050.000000	97.645981 
2049.000000	97.645030 
2048.000000	97.638923 
2047.000000	97.628311 
2046.000000	97.619575 
2045.000000	97.617417 
2044.000000	97.619200 
2043.000000	97.618815 
2042.000000	97.614725 
2041.000000	97.609927 
2040.000000	97.605228 
2039.000000	97.598688 
2038.000000	97.591521 
2037.000000	97.588844 
2036.000000	97.593047 
2035.000000	97.600696 
2034.000000	97.607144 
2033.000000	97.611260 
2032.000000	97.613364 
2031.000000	97.612363 
2030.000000	97.607865 
2029.000000	97.602758 
2028.000000	97.600327 
2027.000000	97.599520 
2026.000000	97.596240 
2025.000000	97.588732 
2024.000000	97.579522 
2023.000000	97.572406 
2022.000000	97.568626 
2021.000000	97.566517 
2020.000000	97.563797 
2019.000000	97.559805 
2018.000000	97.555740 
2017.000000	97.553120 
2016.000000	97.552207 
2015.000000	97.552209 
2014.000000	97.552498 
2013.000000	97.553015 
2012.000000	97.553832 
2011.000000	97.554729 
2010.000000	97.554925 
2009.000000	97.553208 
2008.000000	97.548769 
2007.000000	97.542312 
2006.000000	97.536714 
2005.000000	97.535042 
2004.000000	97.537925 
2003.000000	97.543719 
2002.000000	97.549882 
2001.000000	97.554368 
2000.000000	97.556222 
1999.000000	97.555649 
1998.000000	97.553983 
1997.000000	97.552818 
1996.000000	97.552686 
1995.000000	97.553175 
1994.000000	97.553774 
1993.000000	97.554222 
1992.000000	97.554437 
1991.000000	97.554663 
1990.000000	97.555546 
1989.000000	97.557437 
1988.000000	97.559819 
1987.000000	97.561732 
1986.000000	97.562845 
1985.000000	97.563653 
1984.000000	97.564787 
1983.000000	97.566321 
1982.000000	97.568075 
1981.000000	97.570178 
1980.000000	97.572888 
1979.000000	97.575986 
1978.000000	97.578756 
1977.000000	97.580733 
1976.000000	97.582025 
1975.000000	97.582931 
1974.000000	97.583620 
1973.000000	97.584257 
1972.000000	97.584947 
1971.000000	97.585540 
1970.000000	97.585869 
1969.000000	97.586129 
1968.000000	97.586713 
1967.000000	97.587701 
1966.000000	97.588792 
1965.000000	97.589629 
1964.000000	97.590150 
1963.000000	97.590418 
1962.000000	97.590438 
1961.000000	97.590275 
1960.000000	97.590107 
1959.000000	97.590157 
1958.000000	97.590520 
1957.000000	97.591055 
1956.000000	97.591656 
1955.000000	97.592290 
1954.000000	97.592805 
1953.000000	97.593032 
1952.000000	97.593025 
1951.000000	97.593000 
1950.000000	97.593105 
1949.000000	97.593341 
1948.000000	97.593685 
1947.000000	97.594175 
1946.000000	97.594834 
1945.000000	97.595574 
1944.000000	97.596275 
1943.000000	97.596889 
1942.000000	97.597471 
1941.000000	97.598086 
1940.000000	97.598792 
1939.000000	97.599619 
1938.000000	97.600538 
1937.000000	97.601449 
1936.000000	97.602291 
1935.000000	97.603111 
1934.000000	97.603998 
1933.000000	97.605026 
1932.000000	97.606231 
1931.000000	97.607605 
1930.000000	97.609071 
1929.000000	97.610526 
1928.000000	97.611898 
1927.000000	97.613170 
1926.000000	97.614424 
1925.000000	97.615884 
1924.000000	97.617783 
1923.000000	97.620088 
1922.000000	97.622547 
1921.000000	97.624852 
1920.000000	97.626834 
1919.000000	97.628474 
1918.000000	97.629904 
1917.000000	97.631292 
1916.000000	97.632685 
1915.000000	97.634145 
1914.000000	97.635784 
1913.000000	97.637550 
1912.000000	97.639214 
1911.000000	97.640782 
1910.000000	97.642726 
1909.000000	97.645167 
1908.000000	97.647275 
1907.000000	97.648428 
1906.000000	97.649220 
1905.000000	97.650546 
1904.000000	97.652227 
1903.000000	97.653269 
1902.000000	97.653264 
1901.000000	97.652607 
1900.000000	97.651917 
1899.000000	97.651565 
1898.000000	97.651637 
1897.000000	97.651927 
1896.000000	97.651988 
1895.000000	97.651596 
1894.000000	97.651061 
1893.000000	97.650855 
1892.000000	97.651080 
1891.000000	97.651509 
1890.000000	97.651833 
1889.000000	97.651851 
1888.000000	97.651546 
1887.000000	97.651060 
1886.000000	97.650530 
1885.000000	97.649920 
1884.000000	97.649123 
1883.000000	97.648164 
1882.000000	97.647233 
1881.000000	97.646449 
1880.000000	97.645709 
1879.000000	97.644789 
1878.000000	97.643618 
1877.000000	97.642271 
1876.000000	97.640739 
1875.000000	97.638933 
1874.000000	97.636884 
1873.000000	97.634741 
1872.000000	97.632649 
1871.000000	97.630728 
1870.000000	97.629115 
1869.000000	97.627835 
1868.000000	97.626607 
1867.000000	97.625056 
1866.000000	97.623162 
1865.000000	97.621144 
1864.000000	97.619237 
1863.000000	97.617528 
1862.000000	97.616097 
1861.000000	97.615089 
1860.000000	97.614432 
1859.000000	97.613607 
1858.000000	97.612064 
1857.000000	97.609743 
1856.000000	97.607176 
1855.000000	97.605087 
1854.000000	97.604054 
1853.000000	97.604062 
1852.000000	97.604112 
1851.000000	97.602861 
1850.000000	97.600175 
1849.000000	97.597253 
1848.000000	97.594790 
1847.000000	97.591538 
1846.000000	97.585636 
1845.000000	97.576691 
1844.000000	97.566377 
1843.000000	97.557366 
1842.000000	97.552390 
1841.000000	97.551273 
1840.000000	97.552033 
1839.000000	97.553915 
1838.000000	97.556798 
1837.000000	97.558552 
1836.000000	97.555915 
1835.000000	97.549024 
1834.000000	97.542227 
1833.000000	97.539383 
1832.000000	97.541761 
1831.000000	97.546522 
1830.000000	97.547959 
1829.000000	97.543407 
1828.000000	97.537869 
1827.000000	97.537066 
1826.000000	97.538037 
1825.000000	97.532772 
1824.000000	97.516943 
1823.000000	97.496534 
1822.000000	97.484986 
1821.000000	97.491141 
1820.000000	97.509563 
1819.000000	97.522983 
1818.000000	97.522173 
1817.000000	97.514758 
1816.000000	97.506796 
1815.000000	97.492153 
1814.000000	97.470590 
1813.000000	97.457965 
1812.000000	97.464349 
1811.000000	97.468428 
1810.000000	97.447125 
1809.000000	97.416951 
1808.000000	97.401687 
1807.000000	97.396389 
1806.000000	97.389315 
1805.000000	97.384399 
1804.000000	97.385571 
1803.000000	97.379320 
1802.000000	97.350491 
1801.000000	97.308956 
1800.000000	97.267144 
1799.000000	97.216358 
1798.000000	97.159239 
1797.000000	97.119394 
1796.000000	97.106060 
1795.000000	97.103854 
1794.000000	97.097941 
1793.000000	97.092647 
1792.000000	97.091205 
1791.000000	97.070438 
1790.000000	97.025065 
1789.000000	96.984763 
1788.000000	96.968256 
1787.000000	96.965587 
1786.000000	96.957179 
1785.000000	96.936572 
1784.000000	96.909032 
1783.000000	96.881428 
1782.000000	96.854553 
1781.000000	96.824172 
1780.000000	96.781942 
1779.000000	96.726002 
1778.000000	96.670774 
1777.000000	96.628994 
1776.000000	96.593312 
1775.000000	96.541764 
1774.000000	96.454304 
1773.000000	96.329199 
1772.000000	96.199839 
1771.000000	96.094959 
1770.000000	96.007218 
1769.000000	95.920584 
1768.000000	95.829935 
1767.000000	95.733036 
1766.000000	95.629272 
1765.000000	95.522636 
1764.000000	95.413368 
1763.000000	95.293978 
1762.000000	95.155171 
1761.000000	95.009327 
1760.000000	94.884502 
1759.000000	94.783406 
1758.000000	94.675387 
1757.000000	94.530243 
1756.000000	94.355574 
1755.000000	94.185315 
1754.000000	94.030121 
1753.000000	93.872198 
1752.000000	93.702227 
1751.000000	93.537174 
1750.000000	93.384426 
1749.000000	93.221694 
1748.000000	93.044975 
1747.000000	92.871483 
1746.000000	92.703926 
1745.000000	92.532601 
1744.000000	92.360874 
1743.000000	92.198139 
1742.000000	92.028877 
1741.000000	91.830664 
1740.000000	91.620252 
1739.000000	91.445369 
1738.000000	91.319820 
1737.000000	91.219803 
1736.000000	91.130610 
1735.000000	91.079015 
1734.000000	91.115121 
1733.000000	91.204936 
1732.000000	91.264234 
1731.000000	91.267494 
1730.000000	91.223680 
1729.000000	91.141547 
1728.000000	91.043221 
1727.000000	90.956815 
1726.000000	90.891627 
1725.000000	90.839818 
1724.000000	90.794367 
1723.000000	90.759397 
1722.000000	90.741064 
1721.000000	90.745432 
1720.000000	90.771493 
1719.000000	90.791025 
1718.000000	90.766102 
1717.000000	90.757147 
1716.000000	90.827385 
1715.000000	90.936407 
1714.000000	91.049767 
1713.000000	91.168532 
1712.000000	91.295119 
1711.000000	91.434103 
1710.000000	91.592566 
1709.000000	91.778507 
1708.000000	91.994990 
1707.000000	92.236346 
1706.000000	92.494732 
1705.000000	92.746714 
1704.000000	92.948179 
1703.000000	93.073264 
1702.000000	93.147504 
1701.000000	93.256854 
1700.000000	93.460585 
1699.000000	93.666000 
1698.000000	93.838693 
1697.000000	94.039336 
1696.000000	94.287838 
1695.000000	94.483421 
1694.000000	94.585195 
1693.000000	94.657762 
1692.000000	94.740160 
1691.000000	94.834276 
1690.000000	94.929721 
1689.000000	95.026482 
1688.000000	95.133917 
1687.000000	95.248914 
1686.000000	95.368511 
1685.000000	95.493193 
1684.000000	95.609634 
1683.000000	95.658595 
1682.000000	95.675849 
1681.000000	95.711555 
1680.000000	95.769457 
1679.000000	95.827304 
1678.000000	95.874681 
1677.000000	95.914651 
1676.000000	95.954261 
1675.000000	96.003048 
1674.000000	96.061436 
1673.000000	96.126655 
1672.000000	96.189053 
1671.000000	96.243138 
1670.000000	96.296989 
1669.000000	96.356007 
1668.000000	96.411239 
1667.000000	96.464938 
1666.000000	96.515281 
1665.000000	96.559008 
1664.000000	96.595970 
1663.000000	96.626388 
1662.000000	96.650725 
1661.000000	96.669291 
1660.000000	96.681718 
1659.000000	96.698927 
1658.000000	96.735109 
1657.000000	96.799752 
1656.000000	96.878632 
1655.000000	96.959247 
1654.000000	97.014008 
1653.000000	97.021336 
1652.000000	96.948493 
1651.000000	96.899720 
1650.000000	96.876843 
1649.000000	96.866951 
1648.000000	96.846089 
1647.000000	96.827124 
1646.000000	96.838214 
1645.000000	96.868613 
1644.000000	96.901785 
1643.000000	96.924867 
1642.000000	96.936234 
1641.000000	96.945660 
1640.000000	96.959833 
1639.000000	96.977587 
1638.000000	96.994754 
1637.000000	97.008188 
1636.000000	97.016314 
1635.000000	97.019412 
1634.000000	97.019400 
1633.000000	97.026150 
1632.000000	97.032451 
1631.000000	97.036716 
1630.000000	97.047375 
1629.000000	97.068151 
1628.000000	97.087204 
1627.000000	97.095043 
1626.000000	97.095067 
1625.000000	97.092007 
1624.000000	97.083551 
1623.000000	97.073658 
1622.000000	97.073512 
1621.000000	97.084606 
1620.000000	97.100499 
1619.000000	97.114564 
1618.000000	97.122973 
1617.000000	97.125290 
1616.000000	97.120674 
1615.000000	97.113899 
1614.000000	97.112909 
1613.000000	97.112822 
1612.000000	97.108531 
1611.000000	97.105524 
1610.000000	97.116975 
1609.000000	97.141835 
1608.000000	97.165405 
1607.000000	97.184488 
1606.000000	97.205030 
1605.000000	97.224011 
1604.000000	97.233174 
1603.000000	97.237033 
1602.000000	97.248177 
1601.000000	97.265734 
1600.000000	97.279686 
1599.000000	97.290290 
1598.000000	97.303326 
1597.000000	97.315512 
1596.000000	97.317243 
1595.000000	97.308339 
1594.000000	97.300909 
1593.000000	97.301214 
1592.000000	97.304243 
1591.000000	97.307137 
1590.000000	97.312536 
1589.000000	97.317613 
1588.000000	97.315613 
1587.000000	97.307811 
1586.000000	97.299654 
1585.000000	97.288172 
1584.000000	97.267843 
1583.000000	97.243923 
1582.000000	97.229695 
1581.000000	97.227489 
1580.000000	97.229153 
1579.000000	97.230327 
1578.000000	97.233564 
1577.000000	97.237744 
1576.000000	97.238974 
1575.000000	97.239310 
1574.000000	97.243986 
1573.000000	97.250813 
1572.000000	97.255877 
1571.000000	97.257726 
1570.000000	97.258644 
1569.000000	97.259483 
1568.000000	97.259565 
1567.000000	97.261720 
1566.000000	97.266210 
1565.000000	97.270426 
1564.000000	97.272863 
1563.000000	97.275260 
1562.000000	97.279632 
1561.000000	97.282732 
1560.000000	97.277802 
1559.000000	97.263980 
1558.000000	97.256697 
1557.000000	97.252007 
1556.000000	97.248215 
1555.000000	97.245409 
1554.000000	97.243177 
1553.000000	97.241558 
1552.000000	97.240462 
1551.000000	97.239191 
1550.000000	97.237115 
1549.000000	97.234082 
1548.000000	97.230555 
1547.000000	97.227006 
1546.000000	97.223602 
1545.000000	97.220157 
1544.000000	97.216219 
1543.000000	97.211153 
1542.000000	97.204977 
1541.000000	97.200953 
1540.000000	97.205163 
1539.000000	97.212024 
1538.000000	97.211401 
1537.000000	97.205582 
1536.000000	97.198613 
1535.000000	97.192409 
1534.000000	97.188406 
1533.000000	97.188477 
1532.000000	97.188536 
1531.000000	97.184408 
1530.000000	97.178798 
1529.000000	97.176007 
1528.000000	97.174157 
1527.000000	97.166109 
1526.000000	97.149435 
1525.000000	97.133911 
1524.000000	97.125276 
1523.000000	97.115145 
1522.000000	97.100146 
1521.000000	97.101422 
1520.000000	97.120377 
1519.000000	97.139303 
1518.000000	97.147746 
1517.000000	97.144481 
1516.000000	97.130660 
1515.000000	97.107226 
1514.000000	97.080957 
1513.000000	97.061571 
1512.000000	97.055265 
1511.000000	97.055987 
1510.000000	97.046871 
1509.000000	97.010152 
1508.000000	96.944950 
1507.000000	96.892274 
1506.000000	96.861850 
1505.000000	96.824350 
1504.000000	96.823164 
1503.000000	96.855626 
1502.000000	96.906983 
1501.000000	96.967529 
1500.000000	97.031374 
1499.000000	97.085341 
1498.000000	97.109502 
1497.000000	97.113411 
1496.000000	97.131133 
1495.000000	97.154704 
1494.000000	97.159648 
1493.000000	97.149981 
1492.000000	97.143350 
1491.000000	97.146327 
1490.000000	97.151037 
1489.000000	97.160694 
1488.000000	97.170629 
1487.000000	97.160379 
1486.000000	97.132763 
1485.000000	97.103147 
1484.000000	97.079951 
1483.000000	97.062167 
1482.000000	97.041098 
1481.000000	97.012489 
1480.000000	96.980966 
1479.000000	96.950056 
1478.000000	96.919377 
1477.000000	96.887901 
1476.000000	96.852960 
1475.000000	96.801141 
1474.000000	96.729428 
1473.000000	96.675185 
1472.000000	96.679660 
1471.000000	96.711726 
1470.000000	96.731701 
1469.000000	96.738625 
1468.000000	96.742171 
1467.000000	96.739787 
1466.000000	96.721584 
1465.000000	96.691426 
1464.000000	96.664853 
1463.000000	96.647106 
1462.000000	96.635623 
1461.000000	96.632328 
1460.000000	96.636102 
1459.000000	96.630074 
1458.000000	96.580939 
1457.000000	96.504157 
1456.000000	96.461849 
1455.000000	96.461987 
1454.000000	96.473472 
1453.000000	96.483338 
1452.000000	96.492277 
1451.000000	96.500024 
1450.000000	96.502186 
1449.000000	96.501937 
1448.000000	96.508773 
1447.000000	96.517763 
1446.000000	96.513789 
1445.000000	96.500944 
1444.000000	96.489589 
1443.000000	96.481507 
1442.000000	96.474603 
1441.000000	96.469776 
1440.000000	96.470479 
1439.000000	96.475147 
1438.000000	96.472988 
1437.000000	96.461314 
1436.000000	96.462735 
1435.000000	96.486618 
1434.000000	96.519809 
1433.000000	96.558195 
1432.000000	96.602536 
1431.000000	96.646400 
1430.000000	96.673661 
1429.000000	96.677803 
1428.000000	96.676498 
1427.000000	96.687651 
1426.000000	96.706968 
1425.000000	96.714107 
1424.000000	96.702051 
1423.000000	96.687004 
1422.000000	96.674026 
1421.000000	96.652248 
1420.000000	96.610853 
1419.000000	96.548657 
1418.000000	96.460143 
1417.000000	96.349666 
1416.000000	96.240596 
1415.000000	96.138191 
1414.000000	96.026610 
1413.000000	95.894206 
1412.000000	95.757353 
1411.000000	95.647191 
1410.000000	95.570778 
1409.000000	95.521011 
1408.000000	95.509515 
1407.000000	95.551012 
1406.000000	95.633180 
1405.000000	95.727181 
1404.000000	95.822858 
1403.000000	95.923730 
1402.000000	96.021931 
1401.000000	96.106470 
1400.000000	96.171993 
1399.000000	96.220697 
1398.000000	96.249512 
1397.000000	96.257863 
1396.000000	96.264213 
1395.000000	96.286937 
1394.000000	96.306581 
1393.000000	96.291504 
1392.000000	96.255646 
1391.000000	96.222783 
1390.000000	96.190115 
1389.000000	96.136609 
1388.000000	96.050365 
1387.000000	95.944698 
1386.000000	95.834074 
1385.000000	95.718672 
1384.000000	95.599002 
1383.000000	95.481441 
1382.000000	95.370275 
1381.000000	95.263655 
1380.000000	95.157181 
1379.000000	95.055575 
1378.000000	94.972500 
1377.000000	94.912923 
1376.000000	94.867967 
1375.000000	94.827269 
1374.000000	94.786551 
1373.000000	94.739663 
1372.000000	94.688745 
1371.000000	94.653122 
1370.000000	94.646011 
1369.000000	94.646778 
1368.000000	94.624929 
1367.000000	94.587506 
1366.000000	94.580782 
1365.000000	94.645809 
1364.000000	94.779461 
1363.000000	94.933806 
1362.000000	95.059466 
1361.000000	95.143442 
1360.000000	95.200322 
1359.000000	95.240548 
1358.000000	95.261206 
1357.000000	95.258449 
1356.000000	95.238816 
1355.000000	95.215094 
1354.000000	95.197996 
1353.000000	95.194301 
1352.000000	95.203068 
1351.000000	95.215921 
1350.000000	95.230574 
1349.000000	95.245756 
1348.000000	95.258982 
1347.000000	95.267778 
1346.000000	95.270421 
1345.000000	95.263452 
1344.000000	95.244746 
1343.000000	95.217700 
1342.000000	95.190643 
1341.000000	95.173553 
1340.000000	95.181965 
1339.000000	95.233490 
1338.000000	95.326742 
1337.000000	95.444663 
1336.000000	95.579602 
1335.000000	95.735711 
1334.000000	95.913608 
1333.000000	96.100479 
1332.000000	96.275309 
1331.000000	96.424550 
1330.000000	96.549588 
1329.000000	96.655178 
1328.000000	96.739060 
1327.000000	96.798523 
1326.000000	96.840165 
1325.000000	96.870862 
1324.000000	96.894954 
1323.000000	96.916048 
1322.000000	96.935053 
1321.000000	96.947753 
1320.000000	96.950436 
1319.000000	96.945798 
1318.000000	96.937588 
1317.000000	96.923729 
1316.000000	96.901664 
1315.000000	96.876916 
1314.000000	96.858694 
1313.000000	96.849141 
1312.000000	96.840192 
1311.000000	96.821625 
1310.000000	96.789618 
1309.000000	96.748028 
1308.000000	96.705153 
1307.000000	96.668328 
1306.000000	96.639852 
1305.000000	96.613175 
1304.000000	96.582554 
1303.000000	96.548571 
1302.000000	96.512196 
1301.000000	96.467180 
1300.000000	96.405712 
1299.000000	96.329362 
1298.000000	96.249438 
1297.000000	96.175901 
1296.000000	96.107888 
1295.000000	96.038078 
1294.000000	95.962835 
1293.000000	95.887669 
1292.000000	95.822259 
1291.000000	95.769273 
1290.000000	95.720390 
1289.000000	95.665835 
1288.000000	95.605332 
1287.000000	95.545883 
1286.000000	95.490608 
1285.000000	95.436047 
1284.000000	95.379274 
1283.000000	95.320292 
1282.000000	95.258494 
1281.000000	95.193326 
1280.000000	95.128355 
1279.000000	95.070325 
1278.000000	95.021158 
1277.000000	94.976416 
1276.000000	94.930735 
1275.000000	94.880630 
1274.000000	94.821158 
1273.000000	94.747532 
1272.000000	94.662961 
1271.000000	94.578392 
1270.000000	94.500279 
1269.000000	94.424700 
1268.000000	94.347836 
1267.000000	94.274335 
1266.000000	94.208740 
1265.000000	94.147493 
1264.000000	94.084959 
1263.000000	94.020519 
1262.000000	93.955357 
1261.000000	93.889060 
1260.000000	93.824429 
1259.000000	93.771144 
1258.000000	93.736557 
1257.000000	93.717599 
1256.000000	93.703359 
1255.000000	93.682382 
1254.000000	93.647468 
1253.000000	93.598688 
1252.000000	93.543060 
1251.000000	93.488576 
1250.000000	93.437118 
1249.000000	93.385900 
1248.000000	93.334162 
1247.000000	93.282512 
1246.000000	93.226230 
1245.000000	93.158472 
1244.000000	93.079673 
1243.000000	92.995939 
1242.000000	92.909587 
1241.000000	92.819683 
1240.000000	92.728751 
1239.000000	92.637993 
1238.000000	92.538662 
1237.000000	92.421632 
1236.000000	92.295271 
1235.000000	92.180577 
1234.000000	92.088282 
1233.000000	92.014975 
1232.000000	91.962804 
1231.000000	91.945962 
1230.000000	91.972641 
1229.000000	92.035213 
1228.000000	92.123091 
1227.000000	92.233306 
1226.000000	92.365636 
1225.000000	92.517607 
1224.000000	92.682729 
1223.000000	92.838114 
1222.000000	92.934112 
1221.000000	92.918550 
1220.000000	92.787530 
1219.000000	92.609931 
1218.000000	92.490222 
1217.000000	92.501685 
1216.000000	92.651557 
1215.000000	92.889297 
1214.000000	93.139262 
1213.000000	93.342900 
1212.000000	93.484420 
1211.000000	93.580144 
1210.000000	93.649201 
1209.000000	93.700601 
1208.000000	93.743478 
1207.000000	93.793905 
1206.000000	93.864926 
1205.000000	93.958070 
1204.000000	94.069089 
1203.000000	94.195200 
1202.000000	94.333258 
1201.000000	94.478020 
1200.000000	94.626686 
1199.000000	94.780682 
1198.000000	94.940474 
1197.000000	95.103428 
1196.000000	95.266556 
1195.000000	95.425189 
1194.000000	95.570566 
1193.000000	95.696838 
1192.000000	95.811304 
1191.000000	95.928681 
1190.000000	96.051613 
1189.000000	96.164633 
1188.000000	96.252364 
1187.000000	96.317469 
1186.000000	96.375190 
1185.000000	96.434073 
1184.000000	96.487533 
1183.000000	96.522477 
1182.000000	96.532047 
1181.000000	96.519985 
1180.000000	96.495135 
1179.000000	96.464154 
1178.000000	96.431119 
1177.000000	96.403283 
1176.000000	96.391480 
1175.000000	96.400859 
1174.000000	96.424881 
1173.000000	96.452634 
1172.000000	96.479955 
1171.000000	96.509026 
1170.000000	96.542977 
1169.000000	96.587206 
1168.000000	96.647636 
1167.000000	96.715998 
1166.000000	96.763917 
1165.000000	96.768417 
1164.000000	96.741598 
1163.000000	96.719830 
1162.000000	96.722388 
1161.000000	96.735722 
1160.000000	96.740596 
1159.000000	96.736247 
1158.000000	96.730242 
1157.000000	96.721090 
1156.000000	96.703046 
1155.000000	96.677194 
1154.000000	96.646938 
1153.000000	96.611103 
1152.000000	96.571171 
1151.000000	96.537275 
1150.000000	96.517642 
1149.000000	96.508156 
1148.000000	96.499116 
1147.000000	96.484128 
1146.000000	96.455809 
1145.000000	96.403763 
1144.000000	96.328206 
1143.000000	96.248731 
1142.000000	96.186745 
1141.000000	96.141771 
1140.000000	96.094969 
1139.000000	96.032621 
1138.000000	95.957717 
1137.000000	95.882095 
1136.000000	95.815164 
1135.000000	95.757526 
1134.000000	95.698580 
1133.000000	95.623048 
1132.000000	95.525703 
1131.000000	95.417316 
1130.000000	95.311860 
1129.000000	95.211514 
1128.000000	95.108553 
1127.000000	94.997013 
1126.000000	94.878768 
1125.000000	94.763988 
1124.000000	94.668768 
1123.000000	94.603692 
1122.000000	94.558597 
1121.000000	94.507682 
1120.000000	94.437770 
1119.000000	94.363886 
1118.000000	94.310086 
1117.000000	94.283151 
1116.000000	94.271686 
1115.000000	94.261855 
1114.000000	94.245980 
1113.000000	94.223469 
1112.000000	94.201600 
1111.000000	94.189227 
1110.000000	94.181899 
1109.000000	94.159535 
1108.000000	94.108586 
1107.000000	94.037767 
1106.000000	93.966461 
1105.000000	93.903848 
1104.000000	93.846145 
1103.000000	93.786698 
1102.000000	93.720906 
1101.000000	93.646400 
1100.000000	93.572954 
1099.000000	93.512149 
1098.000000	93.469088 
1097.000000	93.436773 
1096.000000	93.408556 
1095.000000	93.387164 
1094.000000	93.377015 
1093.000000	93.376198 
1092.000000	93.380496 
1091.000000	93.385981 
1090.000000	93.384434 
1089.000000	93.369719 
1088.000000	93.356159 
1087.000000	93.376483 
1086.000000	93.448374 
1085.000000	93.550412 
1084.000000	93.641946 
1083.000000	93.703646 
1082.000000	93.750091 
1081.000000	93.806296 
1080.000000	93.881492 
1079.000000	93.964446 
1078.000000	94.038182 
1077.000000	94.100177 
1076.000000	94.168852 
1075.000000	94.265010 
1074.000000	94.385337 
1073.000000	94.502193 
1072.000000	94.594572 
1071.000000	94.671709 
1070.000000	94.758994 
1069.000000	94.865462 
1068.000000	94.973655 
1067.000000	95.061095 
1066.000000	95.125503 
1065.000000	95.185989 
1064.000000	95.260991 
1063.000000	95.348011 
1062.000000	95.428494 
1061.000000	95.492532 
1060.000000	95.551314 
1059.000000	95.618631 
1058.000000	95.685218 
1057.000000	95.723641 
1056.000000	95.719124 
1055.000000	95.685766 
1054.000000	95.651180 
1053.000000	95.633601 
1052.000000	95.637941 
1051.000000	95.663407 
1050.000000	95.703448 
1049.000000	95.743661 
1048.000000	95.770774 
1047.000000	95.782750 
1046.000000	95.785410 
1045.000000	95.783337 
1044.000000	95.779515 
1043.000000	95.779649 
1042.000000	95.789300 
1041.000000	95.807476 
1040.000000	95.828396 
1039.000000	95.849658 
1038.000000	95.875133 
1037.000000	95.909825 
1036.000000	95.954103 
1035.000000	96.002019 
1034.000000	96.043329 
1033.000000	96.068803 
1032.000000	96.076536 
1031.000000	96.072504 
1030.000000	96.061838 
1029.000000	96.039137 
1028.000000	95.989818 
1027.000000	95.901542 
1026.000000	95.772940 
1025.000000	95.611475 
1024.000000	95.426967 
1023.000000	95.231083 
1022.000000	95.040313 
1021.000000	94.871966 
1020.000000	94.732882 
1019.000000	94.615633 
1018.000000	94.514112 
1017.000000	94.445013 
1016.000000	94.445103 
1015.000000	94.540366 
1014.000000	94.721493 
1013.000000	94.952814 
1012.000000	95.198640 
1011.000000	95.434455 
1010.000000	95.642499 
1009.000000	95.812690 
1008.000000	95.947573 
1007.000000	96.056499 
1006.000000	96.145640 
1005.000000	96.220453 
1004.000000	96.291905 
1003.000000	96.366094 
1002.000000	96.428975 
1001.000000	96.457682 
1000.000000	96.451467 
999.000000	 96.438003 
998.000000	 96.442379 
997.000000	 96.462031 
996.000000	 96.481717 
995.000000	 96.501022 
994.000000	 96.532756 
993.000000	 96.579982 
992.000000	 96.628722 
991.000000	 96.663180 
990.000000	 96.678590 
989.000000	 96.679489 
988.000000	 96.674180 
987.000000	 96.671508 
986.000000	 96.674610 
985.000000	 96.675073 
984.000000	 96.659150 
983.000000	 96.622632 
982.000000	 96.576347 
981.000000	 96.535779 
980.000000	 96.508317 
979.000000	 96.490858 
978.000000	 96.475617 
977.000000	 96.456384 
976.000000	 96.431536 
975.000000	 96.403407 
974.000000	 96.375856 
973.000000	 96.353707 
972.000000	 96.343477 
971.000000	 96.349807 
970.000000	 96.368769 
969.000000	 96.388176 
968.000000	 96.398785 
967.000000	 96.404552 
966.000000	 96.418394 
965.000000	 96.448206 
964.000000	 96.489797 
963.000000	 96.532200 
962.000000	 96.566905 
961.000000	 96.592955 
960.000000	 96.616611 
959.000000	 96.647044 
958.000000	 96.690153 
957.000000	 96.744535 
956.000000	 96.802304 
955.000000	 96.852604 
954.000000	 96.885879 
953.000000	 96.899018 
952.000000	 96.898966 
951.000000	 96.899773 
950.000000	 96.913209 
949.000000	 96.941377 
948.000000	 96.977283 
947.000000	 97.009789 
946.000000	 97.028714 
945.000000	 97.030480 
944.000000	 97.022560 
943.000000	 97.019512 
942.000000	 97.030500 
941.000000	 97.052238 
940.000000	 97.076461 
939.000000	 97.100619 
938.000000	 97.126633 
937.000000	 97.151962 
936.000000	 97.168874 
935.000000	 97.173802 
934.000000	 97.172199 
933.000000	 97.171478 
932.000000	 97.172478 
931.000000	 97.171362 
930.000000	 97.168030 
929.000000	 97.168250 
928.000000	 97.175495 
927.000000	 97.183103 
926.000000	 97.179029 
925.000000	 97.160073 
924.000000	 97.138630 
923.000000	 97.132019 
922.000000	 97.145579 
921.000000	 97.169891 
920.000000	 97.193485 
919.000000	 97.212397 
918.000000	 97.225557 
917.000000	 97.227652 
916.000000	 97.212597 
915.000000	 97.182636 
914.000000	 97.149521 
913.000000	 97.124324 
912.000000	 97.108152 
911.000000	 97.093634 
910.000000	 97.074504 
909.000000	 97.053917 
908.000000	 97.041693 
907.000000	 97.040402 
906.000000	 97.036083 
905.000000	 97.009834 
904.000000	 96.959961 
903.000000	 96.905648 
902.000000	 96.865530 
901.000000	 96.840249 
900.000000	 96.821543 
899.000000	 96.808086 
898.000000	 96.803740 
897.000000	 96.804629 
896.000000	 96.801888 
895.000000	 96.795354 
894.000000	 96.793543 
893.000000	 96.799437 
892.000000	 96.806486 
891.000000	 96.810905 
890.000000	 96.817608 
889.000000	 96.827974 
888.000000	 96.828462 
887.000000	 96.799612 
886.000000	 96.736186 
885.000000	 96.655028 
884.000000	 96.581759 
883.000000	 96.527220 
882.000000	 96.474476 
881.000000	 96.392650 
880.000000	 96.270358 
879.000000	 96.134155 
878.000000	 96.024514 
877.000000	 95.952916 
876.000000	 95.893828 
875.000000	 95.822165 
874.000000	 95.749507 
873.000000	 95.714527 
872.000000	 95.744496 
871.000000	 95.833961 
870.000000	 95.953047 
869.000000	 96.067727 
868.000000	 96.156089 
867.000000	 96.215849 
866.000000	 96.260537 
865.000000	 96.304145 
864.000000	 96.347228 
863.000000	 96.380148 
862.000000	 96.397843 
861.000000	 96.404985 
860.000000	 96.407220 
859.000000	 96.406364 
858.000000	 96.407635 
857.000000	 96.422513 
856.000000	 96.456348 
855.000000	 96.498295 
854.000000	 96.532271 
853.000000	 96.554713 
852.000000	 96.571850 
851.000000	 96.582444 
850.000000	 96.577125 
849.000000	 96.557787 
848.000000	 96.544374 
847.000000	 96.554094 
846.000000	 96.582654 
845.000000	 96.614565 
844.000000	 96.643807 
843.000000	 96.672969 
842.000000	 96.698280 
841.000000	 96.710841 
840.000000	 96.713506 
839.000000	 96.723442 
838.000000	 96.752627 
837.000000	 96.793980 
836.000000	 96.832056 
835.000000	 96.862540 
834.000000	 96.896172 
833.000000	 96.945243 
832.000000	 97.008106 
831.000000	 97.065564 
830.000000	 97.093944 
829.000000	 97.085180 
828.000000	 97.055243 
827.000000	 97.030807 
826.000000	 97.025681 
825.000000	 97.036305 
824.000000	 97.057689 
823.000000	 97.090475 
822.000000	 97.129764 
821.000000	 97.161901 
820.000000	 97.179821 
819.000000	 97.190841 
818.000000	 97.203207 
817.000000	 97.213924 
816.000000	 97.216484 
815.000000	 97.211948 
814.000000	 97.204245 
813.000000	 97.192106 
812.000000	 97.174921 
811.000000	 97.160340 
810.000000	 97.155739 
809.000000	 97.156827 
808.000000	 97.155922 
807.000000	 97.157195 
806.000000	 97.170596 
805.000000	 97.190981 
804.000000	 97.197583 
803.000000	 97.179989 
802.000000	 97.153678 
801.000000	 97.142283 
800.000000	 97.149851 
799.000000	 97.156704 
798.000000	 97.139600 
797.000000	 97.092695 
796.000000	 97.031691 
795.000000	 96.980865 
794.000000	 96.954812 
793.000000	 96.951636 
792.000000	 96.962098 
791.000000	 96.981268 
790.000000	 97.008458 
789.000000	 97.040934 
788.000000	 97.074623 
787.000000	 97.107987 
786.000000	 97.139241 
785.000000	 97.163158 
784.000000	 97.179060 
783.000000	 97.199192 
782.000000	 97.238309 
781.000000	 97.295640 
780.000000	 97.355144 
779.000000	 97.401298 
778.000000	 97.426022 
777.000000	 97.424724 
776.000000	 97.400800 
775.000000	 97.374965 
774.000000	 97.374165 
773.000000	 97.404301 
772.000000	 97.444328 
771.000000	 97.471943 
770.000000	 97.485353 
769.000000	 97.496091 
768.000000	 97.511972 
767.000000	 97.533586 
766.000000	 97.556628 
765.000000	 97.569275 
764.000000	 97.558054 
763.000000	 97.527352 
762.000000	 97.506268 
761.000000	 97.523571 
760.000000	 97.577982 
759.000000	 97.641318 
758.000000	 97.686933 
757.000000	 97.706698 
756.000000	 97.704395 
755.000000	 97.685708 
754.000000	 97.658961 
753.000000	 97.637460 
752.000000	 97.633164 
751.000000	 97.646282 
750.000000	 97.663392 
749.000000	 97.668320 
748.000000	 97.653912 
747.000000	 97.619616 
746.000000	 97.561687 
745.000000	 97.477218 
744.000000	 97.379878 
743.000000	 97.295282 
742.000000	 97.225900 
741.000000	 97.131225 
740.000000	 96.965057 
739.000000	 96.732148 
738.000000	 96.487830 
737.000000	 96.276986 
736.000000	 96.092193 
735.000000	 95.899308 
734.000000	 95.684555 
733.000000	 95.460073 
732.000000	 95.237582 
731.000000	 95.017954 
730.000000	 94.803934 
729.000000	 94.604472 
728.000000	 94.436568 
727.000000	 94.331184 
726.000000	 94.321174 
725.000000	 94.417882 
724.000000	 94.599790 
723.000000	 94.826049 
722.000000	 95.059309 
721.000000	 95.278835 
720.000000	 95.478321 
719.000000	 95.648467 
718.000000	 95.767458 
717.000000	 95.819370 
716.000000	 95.819437 
715.000000	 95.815919 
714.000000	 95.851264 
713.000000	 95.915323 
712.000000	 95.958887 
711.000000	 95.957261 
710.000000	 95.940713 
709.000000	 95.945590 
708.000000	 95.972845 
707.000000	 96.013618 
706.000000	 96.062723 
705.000000	 96.116292 
704.000000	 96.170985 
703.000000	 96.224534 
702.000000	 96.277171 
701.000000	 96.330599 
700.000000	 96.383630 
699.000000	 96.433956 
698.000000	 96.479097 
697.000000	 96.518887 
696.000000	 96.559451 
695.000000	 96.607933 
694.000000	 96.665692 
693.000000	 96.727393 
692.000000	 96.786915 
691.000000	 96.844033 
690.000000	 96.900188 
689.000000	 96.952415 
688.000000	 96.996051 
687.000000	 97.030959 
686.000000	 97.062637 
685.000000	 97.096371 
684.000000	 97.132979 
683.000000	 97.171106 
682.000000	 97.209663 
681.000000	 97.247286 
680.000000	 97.282206 
679.000000	 97.314676 
678.000000	 97.347067 
677.000000	 97.378503 
676.000000	 97.407157 
675.000000	 97.432081 
674.000000	 97.454026 
673.000000	 97.475663 
672.000000	 97.503111 
671.000000	 97.547293 
670.000000	 97.622764 
669.000000	 97.734349 
668.000000	 97.818010 
667.000000	 97.790119 
666.000000	 97.692883 
665.000000	 97.624824 
664.000000	 97.596138 
663.000000	 97.589513 
662.000000	 97.592927 
661.000000	 97.599073 
660.000000	 97.604183 
659.000000	 97.607641 
658.000000	 97.611598 
657.000000	 97.616938 
656.000000	 97.623987 
655.000000	 97.631116 
654.000000	 97.634846 
653.000000	 97.633139 
652.000000	 97.627889 
651.000000	 97.623029 
650.000000	 97.621208 
