# Supplementary material for: Characterization of Ingested Microplastics in a Regional Endemic Lizard Apathya cappadocica (Werner, 1902) from Türkiye
Source: Biology (Basel). 2025 Oct 21;14(10):1457. doi: 10.3390/biology14101457 (PMC12561676; doi:10.3390/biology14101457)
Supplement: Supplementary file 1 [file biology-14-01457-s001.zip › biology-3832026-Supplementary materials/Supplementary material Figure S1-27/FTIR SPECTRA/Figure S8-k6-1.asc]

PE IR                   SPECTRUM    ASCII       PEDS        1.60        
  -1
~SP.SP
25/07/17
10:33:10.00
25/07/17
10:33:13.00
Administrator

650.000000
4


SPECTRUM 100,CPU32 MAIN 00.02.8200 12-DECEMBER-2006 10:00:00
MIR TGS
MIR
OPTKBR
79161
0.200000

4.000000
STRONG
RATIO
SPECTRUM
MAGNITUDE
UNIVERSAL ATR
DOUBLE

COMBINED


0


#HDR
-1
-1
#GR
CM-1
%T
0.00002384185791015625
0.0
4000.000000
-1.000000
3351
8
99.876641
93.543222
#DATA
4000.000000	98.828228 
3999.000000	98.824997 
3998.000000	98.821963 
3997.000000	98.819413 
3996.000000	98.817431 
3995.000000	98.815444 
3994.000000	98.812778 
3993.000000	98.809197 
3992.000000	98.805242 
3991.000000	98.802016 
3990.000000	98.800229 
3989.000000	98.799741 
3988.000000	98.799839 
3987.000000	98.799670 
3986.000000	98.798740 
3985.000000	98.797027 
3984.000000	98.794741 
3983.000000	98.792193 
3982.000000	98.789639 
3981.000000	98.787213 
3980.000000	98.785031 
3979.000000	98.783254 
3978.000000	98.782009 
3977.000000	98.781201 
3976.000000	98.780398 
3975.000000	98.779002 
3974.000000	98.776686 
3973.000000	98.773676 
3972.000000	98.770732 
3971.000000	98.768621 
3970.000000	98.767624 
3969.000000	98.767354 
3968.000000	98.766960 
3967.000000	98.765716 
3966.000000	98.763471 
3965.000000	98.760758 
3964.000000	98.758419 
3963.000000	98.756968 
3962.000000	98.756345 
3961.000000	98.756038 
3960.000000	98.755318 
3959.000000	98.753667 
3958.000000	98.751072 
3957.000000	98.748106 
3956.000000	98.745717 
3955.000000	98.744426 
3954.000000	98.743693 
3953.000000	98.742101 
3952.000000	98.738444 
3951.000000	98.733087 
3950.000000	98.727995 
3949.000000	98.725077 
3948.000000	98.724715 
3947.000000	98.725743 
3946.000000	98.727164 
3945.000000	98.729143 
3944.000000	98.731949 
3943.000000	98.734356 
3942.000000	98.734363 
3941.000000	98.731986 
3940.000000	98.729172 
3939.000000	98.727359 
3938.000000	98.726052 
3937.000000	98.723518 
3936.000000	98.718544 
3935.000000	98.710919 
3934.000000	98.702027 
3933.000000	98.695085 
3932.000000	98.693219 
3931.000000	98.696374 
3930.000000	98.700451 
3929.000000	98.702600 
3928.000000	98.704317 
3927.000000	98.708368 
3926.000000	98.714250 
3925.000000	98.717472 
3924.000000	98.714572 
3923.000000	98.706770 
3922.000000	98.697640 
3921.000000	98.689551 
3920.000000	98.683367 
3919.000000	98.679627 
3918.000000	98.679061 
3917.000000	98.681536 
3916.000000	98.685878 
3915.000000	98.690804 
3914.000000	98.695150 
3913.000000	98.697526 
3912.000000	98.696699 
3911.000000	98.692942 
3910.000000	98.687813 
3909.000000	98.682531 
3908.000000	98.677232 
3907.000000	98.670831 
3906.000000	98.661929 
3905.000000	98.649750 
3904.000000	98.636120 
3903.000000	98.627378 
3902.000000	98.629174 
3901.000000	98.640450 
3900.000000	98.653878 
3899.000000	98.661987 
3898.000000	98.663399 
3897.000000	98.661043 
3896.000000	98.657232 
3895.000000	98.653375 
3894.000000	98.651345 
3893.000000	98.652696 
3892.000000	98.655505 
3891.000000	98.655557 
3890.000000	98.651678 
3889.000000	98.646328 
3888.000000	98.642103 
3887.000000	98.640337 
3886.000000	98.639239 
3885.000000	98.636490 
3884.000000	98.633521 
3883.000000	98.634324 
3882.000000	98.640452 
3881.000000	98.647849 
3880.000000	98.650086 
3879.000000	98.646544 
3878.000000	98.642899 
3877.000000	98.643737 
3876.000000	98.648634 
3875.000000	98.651476 
3874.000000	98.645220 
3873.000000	98.629759 
3872.000000	98.613421 
3871.000000	98.604009 
3870.000000	98.600347 
3869.000000	98.597335 
3868.000000	98.594076 
3867.000000	98.592116 
3866.000000	98.592811 
3865.000000	98.596795 
3864.000000	98.602738 
3863.000000	98.607664 
3862.000000	98.608433 
3861.000000	98.604899 
3860.000000	98.600166 
3859.000000	98.597094 
3858.000000	98.594876 
3857.000000	98.591013 
3856.000000	98.586326 
3855.000000	98.587570 
3854.000000	98.591464 
3853.000000	98.588006 
3852.000000	98.582214 
3851.000000	98.582468 
3850.000000	98.586168 
3849.000000	98.589805 
3848.000000	98.592713 
3847.000000	98.596659 
3846.000000	98.602591 
3845.000000	98.608870 
3844.000000	98.612585 
3843.000000	98.612799 
3842.000000	98.610463 
3841.000000	98.606806 
3840.000000	98.603034 
3839.000000	98.600941 
3838.000000	98.602232 
3837.000000	98.606173 
3836.000000	98.610219 
3835.000000	98.612559 
3834.000000	98.612478 
3833.000000	98.610196 
3832.000000	98.606635 
3831.000000	98.603511 
3830.000000	98.603030 
3829.000000	98.606150 
3828.000000	98.611383 
3827.000000	98.615485 
3826.000000	98.615905 
3825.000000	98.612554 
3824.000000	98.607982 
3823.000000	98.606650 
3822.000000	98.609033 
3821.000000	98.608252 
3820.000000	98.601338 
3819.000000	98.595892 
3818.000000	98.597655 
3817.000000	98.605830 
3816.000000	98.614829 
3815.000000	98.621738 
3814.000000	98.629747 
3813.000000	98.639673 
3812.000000	98.646900 
3811.000000	98.646849 
3810.000000	98.639807 
3809.000000	98.631027 
3808.000000	98.624699 
3807.000000	98.619296 
3806.000000	98.613709 
3805.000000	98.611575 
3804.000000	98.615461 
3803.000000	98.626700 
3802.000000	98.638188 
3801.000000	98.637663 
3800.000000	98.628433 
3799.000000	98.624178 
3798.000000	98.628580 
3797.000000	98.638193 
3796.000000	98.648836 
3795.000000	98.660952 
3794.000000	98.677102 
3793.000000	98.696755 
3792.000000	98.714989 
3791.000000	98.726123 
3790.000000	98.725849 
3789.000000	98.715569 
3788.000000	98.705721 
3787.000000	98.709484 
3786.000000	98.729135 
3785.000000	98.751323 
3784.000000	98.760419 
3783.000000	98.755283 
3782.000000	98.747884 
3781.000000	98.747664 
3780.000000	98.749668 
3779.000000	98.742837 
3778.000000	98.728532 
3777.000000	98.716972 
3776.000000	98.711046 
3775.000000	98.705241 
3774.000000	98.694278 
3773.000000	98.677733 
3772.000000	98.658185 
3771.000000	98.637795 
3770.000000	98.616091 
3769.000000	98.596965 
3768.000000	98.589636 
3767.000000	98.594686 
3766.000000	98.601752 
3765.000000	98.601155 
3764.000000	98.592620 
3763.000000	98.583227 
3762.000000	98.579321 
3761.000000	98.582363 
3760.000000	98.586510 
3759.000000	98.581339 
3758.000000	98.561166 
3757.000000	98.528482 
3756.000000	98.489344 
3755.000000	98.449162 
3754.000000	98.407800 
3753.000000	98.357248 
3752.000000	98.289222 
3751.000000	98.216628 
3750.000000	98.175107 
3749.000000	98.183537 
3748.000000	98.227890 
3747.000000	98.276679 
3746.000000	98.304252 
3745.000000	98.293611 
3744.000000	98.256467 
3743.000000	98.235676 
3742.000000	98.246188 
3741.000000	98.263106 
3740.000000	98.265754 
3739.000000	98.252990 
3738.000000	98.239110 
3737.000000	98.235888 
3736.000000	98.242780 
3735.000000	98.254036 
3734.000000	98.266067 
3733.000000	98.276517 
3732.000000	98.286210 
3731.000000	98.297601 
3730.000000	98.306255 
3729.000000	98.304061 
3728.000000	98.292413 
3727.000000	98.283582 
3726.000000	98.290384 
3725.000000	98.315198 
3724.000000	98.350636 
3723.000000	98.387308 
3722.000000	98.419363 
3721.000000	98.447168 
3720.000000	98.471129 
3719.000000	98.489572 
3718.000000	98.502401 
3717.000000	98.510031 
3716.000000	98.509313 
3715.000000	98.492491 
3714.000000	98.458692 
3713.000000	98.418555 
3712.000000	98.388734 
3711.000000	98.378031 
3710.000000	98.384699 
3709.000000	98.401362 
3708.000000	98.422947 
3707.000000	98.448810 
3706.000000	98.475230 
3705.000000	98.503576 
3704.000000	98.535262 
3703.000000	98.567578 
3702.000000	98.587222 
3701.000000	98.585945 
3700.000000	98.570499 
3699.000000	98.554907 
3698.000000	98.546340 
3697.000000	98.543584 
3696.000000	98.542930 
3695.000000	98.541346 
3694.000000	98.541117 
3693.000000	98.545504 
3692.000000	98.557206 
3691.000000	98.572345 
3690.000000	98.582166 
3689.000000	98.578654 
3688.000000	98.567391 
3687.000000	98.560575 
3686.000000	98.558902 
3685.000000	98.557189 
3684.000000	98.552277 
3683.000000	98.549596 
3682.000000	98.555178 
3681.000000	98.567879 
3680.000000	98.575585 
3679.000000	98.567491 
3678.000000	98.545456 
3677.000000	98.526671 
3676.000000	98.517118 
3675.000000	98.503421 
3674.000000	98.482324 
3673.000000	98.465966 
3672.000000	98.462152 
3671.000000	98.477903 
3670.000000	98.507533 
3669.000000	98.531452 
3668.000000	98.543698 
3667.000000	98.551326 
3666.000000	98.559883 
3665.000000	98.572368 
3664.000000	98.588016 
3663.000000	98.601587 
3662.000000	98.605908 
3661.000000	98.596898 
3660.000000	98.577255 
3659.000000	98.555172 
3658.000000	98.539763 
3657.000000	98.534118 
3656.000000	98.533076 
3655.000000	98.532394 
3654.000000	98.530275 
3653.000000	98.525044 
3652.000000	98.516414 
3651.000000	98.504723 
3650.000000	98.493223 
3649.000000	98.494097 
3648.000000	98.513202 
3647.000000	98.535447 
3646.000000	98.545994 
3645.000000	98.544702 
3644.000000	98.539136 
3643.000000	98.535940 
3642.000000	98.537756 
3641.000000	98.541944 
3640.000000	98.543897 
3639.000000	98.540652 
3638.000000	98.532352 
3637.000000	98.522386 
3636.000000	98.513922 
3635.000000	98.506792 
3634.000000	98.495914 
3633.000000	98.475714 
3632.000000	98.444504 
3631.000000	98.408398 
3630.000000	98.379668 
3629.000000	98.366671 
3628.000000	98.371449 
3627.000000	98.393000 
3626.000000	98.420946 
3625.000000	98.443611 
3624.000000	98.460179 
3623.000000	98.477388 
3622.000000	98.500937 
3621.000000	98.529287 
3620.000000	98.549663 
3619.000000	98.546501 
3618.000000	98.520912 
3617.000000	98.491052 
3616.000000	98.473047 
3615.000000	98.469857 
3614.000000	98.471090 
3613.000000	98.461505 
3612.000000	98.437549 
3611.000000	98.410537 
3610.000000	98.395719 
3609.000000	98.402048 
3608.000000	98.425682 
3607.000000	98.455621 
3606.000000	98.482789 
3605.000000	98.505139 
3604.000000	98.524204 
3603.000000	98.541908 
3602.000000	98.556041 
3601.000000	98.562899 
3600.000000	98.561926 
3599.000000	98.556366 
3598.000000	98.551581 
3597.000000	98.549080 
3596.000000	98.548213 
3595.000000	98.547257 
3594.000000	98.545212 
3593.000000	98.540402 
3592.000000	98.533486 
3591.000000	98.526665 
3590.000000	98.525493 
3589.000000	98.533964 
3588.000000	98.547467 
3587.000000	98.557586 
3586.000000	98.562565 
3585.000000	98.567972 
3584.000000	98.576145 
3583.000000	98.586071 
3582.000000	98.597133 
3581.000000	98.610261 
3580.000000	98.624222 
3579.000000	98.634294 
3578.000000	98.636347 
3577.000000	98.629618 
3576.000000	98.618378 
3575.000000	98.607845 
3574.000000	98.601440 
3573.000000	98.596635 
3572.000000	98.589703 
3571.000000	98.578605 
3570.000000	98.566636 
3569.000000	98.559956 
3568.000000	98.562904 
3567.000000	98.573151 
3566.000000	98.582522 
3565.000000	98.586261 
3564.000000	98.588009 
3563.000000	98.595871 
3562.000000	98.613080 
3561.000000	98.634371 
3560.000000	98.650666 
3559.000000	98.656744 
3558.000000	98.654656 
3557.000000	98.649988 
3556.000000	98.647437 
3555.000000	98.648759 
3554.000000	98.652602 
3553.000000	98.653618 
3552.000000	98.645984 
3551.000000	98.629310 
3550.000000	98.608829 
3549.000000	98.590384 
3548.000000	98.577467 
3547.000000	98.572168 
3546.000000	98.576140 
3545.000000	98.588608 
3544.000000	98.605868 
3543.000000	98.623975 
3542.000000	98.640351 
3541.000000	98.652569 
3540.000000	98.659521 
3539.000000	98.661786 
3538.000000	98.660997 
3537.000000	98.656982 
3536.000000	98.648492 
3535.000000	98.637065 
3534.000000	98.626656 
3533.000000	98.619522 
3532.000000	98.613871 
3531.000000	98.608518 
3530.000000	98.605542 
3529.000000	98.607201 
3528.000000	98.611360 
3527.000000	98.613701 
3526.000000	98.614194 
3525.000000	98.618437 
3524.000000	98.631620 
3523.000000	98.652456 
3522.000000	98.673474 
3521.000000	98.686558 
3520.000000	98.688834 
3519.000000	98.683442 
3518.000000	98.677217 
3517.000000	98.675111 
3516.000000	98.676971 
3515.000000	98.680030 
3514.000000	98.682647 
3513.000000	98.684887 
3512.000000	98.686386 
3511.000000	98.685820 
3510.000000	98.682173 
3509.000000	98.676140 
3508.000000	98.669297 
3507.000000	98.663415 
3506.000000	98.659695 
3505.000000	98.658288 
3504.000000	98.657812 
3503.000000	98.656817 
3502.000000	98.655700 
3501.000000	98.655922 
3500.000000	98.657750 
3499.000000	98.659463 
3498.000000	98.659734 
3497.000000	98.659416 
3496.000000	98.660410 
3495.000000	98.663607 
3494.000000	98.668352 
3493.000000	98.673284 
3492.000000	98.677030 
3491.000000	98.678867 
3490.000000	98.679252 
3489.000000	98.679404 
3488.000000	98.679609 
3487.000000	98.678452 
3486.000000	98.674860 
3485.000000	98.669918 
3484.000000	98.666073 
3483.000000	98.664764 
3482.000000	98.665144 
3481.000000	98.665458 
3480.000000	98.664907 
3479.000000	98.664158 
3478.000000	98.664043 
3477.000000	98.664484 
3476.000000	98.664679 
3475.000000	98.663924 
3474.000000	98.662285 
3473.000000	98.660471 
3472.000000	98.659173 
3471.000000	98.658630 
3470.000000	98.658626 
3469.000000	98.658772 
3468.000000	98.658754 
3467.000000	98.658490 
3466.000000	98.658231 
3465.000000	98.658407 
3464.000000	98.659242 
3463.000000	98.660390 
3462.000000	98.661025 
3461.000000	98.660562 
3460.000000	98.659221 
3459.000000	98.657999 
3458.000000	98.657806 
3457.000000	98.658589 
3456.000000	98.659436 
3455.000000	98.659576 
3454.000000	98.659109 
3453.000000	98.658592 
3452.000000	98.658149 
3451.000000	98.657622 
3450.000000	98.657387 
3449.000000	98.658335 
3448.000000	98.660777 
3447.000000	98.663739 
3446.000000	98.665662 
3445.000000	98.665754 
3444.000000	98.664355 
3443.000000	98.662730 
3442.000000	98.662454 
3441.000000	98.664431 
3440.000000	98.668249 
3439.000000	98.672466 
3438.000000	98.675894 
3437.000000	98.678326 
3436.000000	98.680113 
3435.000000	98.681571 
3434.000000	98.683117 
3433.000000	98.685684 
3432.000000	98.690004 
3431.000000	98.695419 
3430.000000	98.699695 
3429.000000	98.700986 
3428.000000	98.699531 
3427.000000	98.697442 
3426.000000	98.696680 
3425.000000	98.697497 
3424.000000	98.699213 
3423.000000	98.701456 
3422.000000	98.704213 
3421.000000	98.707021 
3420.000000	98.708897 
3419.000000	98.709169 
3418.000000	98.708007 
3417.000000	98.706304 
3416.000000	98.705254 
3415.000000	98.705863 
3414.000000	98.708336 
3413.000000	98.711938 
3412.000000	98.715666 
3411.000000	98.719027 
3410.000000	98.722007 
3409.000000	98.724565 
3408.000000	98.726586 
3407.000000	98.728069 
3406.000000	98.729028 
3405.000000	98.729336 
3404.000000	98.729023 
3403.000000	98.728471 
3402.000000	98.728055 
3401.000000	98.727861 
3400.000000	98.727977 
3399.000000	98.728743 
3398.000000	98.730245 
3397.000000	98.731874 
3396.000000	98.732896 
3395.000000	98.733377 
3394.000000	98.734010 
3393.000000	98.734988 
3392.000000	98.735557 
3391.000000	98.734983 
3390.000000	98.733638 
3389.000000	98.732897 
3388.000000	98.733752 
3387.000000	98.736017 
3386.000000	98.738596 
3385.000000	98.740387 
3384.000000	98.741176 
3383.000000	98.741628 
3382.000000	98.742699 
3381.000000	98.744833 
3380.000000	98.747647 
3379.000000	98.750161 
3378.000000	98.751633 
3377.000000	98.752170 
3376.000000	98.752577 
3375.000000	98.753458 
3374.000000	98.754485 
3373.000000	98.754909 
3372.000000	98.754557 
3371.000000	98.754054 
3370.000000	98.754175 
3369.000000	98.755103 
3368.000000	98.756428 
3367.000000	98.757580 
3366.000000	98.758352 
3365.000000	98.758907 
3364.000000	98.759392 
3363.000000	98.759712 
3362.000000	98.759691 
3361.000000	98.759385 
3360.000000	98.759175 
3359.000000	98.759477 
3358.000000	98.760337 
3357.000000	98.761404 
3356.000000	98.762356 
3355.000000	98.763282 
3354.000000	98.764473 
3353.000000	98.765898 
3352.000000	98.767118 
3351.000000	98.767808 
3350.000000	98.768154 
3349.000000	98.768557 
3348.000000	98.769192 
3347.000000	98.770024 
3346.000000	98.771066 
3345.000000	98.772156 
3344.000000	98.772587 
3343.000000	98.771553 
3342.000000	98.769123 
3341.000000	98.766674 
3340.000000	98.765771 
3339.000000	98.766790 
3338.000000	98.768921 
3337.000000	98.771070 
3336.000000	98.772722 
3335.000000	98.773652 
3334.000000	98.773461 
3333.000000	98.771901 
3332.000000	98.769405 
3331.000000	98.766983 
3330.000000	98.765323 
3329.000000	98.764359 
3328.000000	98.763782 
3327.000000	98.763662 
3326.000000	98.764224 
3325.000000	98.765325 
3324.000000	98.766544 
3323.000000	98.767600 
3322.000000	98.768401 
3321.000000	98.768813 
3320.000000	98.768705 
3319.000000	98.768219 
3318.000000	98.767736 
3317.000000	98.767532 
3316.000000	98.767588 
3315.000000	98.767730 
3314.000000	98.767796 
3313.000000	98.767647 
3312.000000	98.767186 
3311.000000	98.766447 
3310.000000	98.765592 
3309.000000	98.764780 
3308.000000	98.764086 
3307.000000	98.763544 
3306.000000	98.763206 
3305.000000	98.763090 
3304.000000	98.763122 
3303.000000	98.763148 
3302.000000	98.762977 
3301.000000	98.762486 
3300.000000	98.761672 
3299.000000	98.760722 
3298.000000	98.759935 
3297.000000	98.759434 
3296.000000	98.759064 
3295.000000	98.758505 
3294.000000	98.757641 
3293.000000	98.756717 
3292.000000	98.756120 
3291.000000	98.756010 
3290.000000	98.756202 
3289.000000	98.756416 
3288.000000	98.756584 
3287.000000	98.756734 
3286.000000	98.756730 
3285.000000	98.756315 
3284.000000	98.755425 
3283.000000	98.754362 
3282.000000	98.753597 
3281.000000	98.753363 
3280.000000	98.753461 
3279.000000	98.753403 
3278.000000	98.752745 
3277.000000	98.751320 
3276.000000	98.749246 
3275.000000	98.746848 
3274.000000	98.744703 
3273.000000	98.743640 
3272.000000	98.744340 
3271.000000	98.746700 
3270.000000	98.749626 
3269.000000	98.751881 
3268.000000	98.753110 
3267.000000	98.753768 
3266.000000	98.754116 
3265.000000	98.753592 
3264.000000	98.751321 
3263.000000	98.747094 
3262.000000	98.741864 
3261.000000	98.737409 
3260.000000	98.735428 
3259.000000	98.736521 
3258.000000	98.739790 
3257.000000	98.743543 
3256.000000	98.746722 
3255.000000	98.749243 
3254.000000	98.751239 
3253.000000	98.752715 
3252.000000	98.753874 
3251.000000	98.755091 
3250.000000	98.755977 
3249.000000	98.755301 
3248.000000	98.752539 
3247.000000	98.748990 
3246.000000	98.746689 
3245.000000	98.746184 
3244.000000	98.746126 
3243.000000	98.745303 
3242.000000	98.744388 
3241.000000	98.745026 
3240.000000	98.747582 
3239.000000	98.750425 
3238.000000	98.751567 
3237.000000	98.750703 
3236.000000	98.749439 
3235.000000	98.749704 
3234.000000	98.752164 
3233.000000	98.756069 
3232.000000	98.760081 
3231.000000	98.763109 
3230.000000	98.764390 
3229.000000	98.763330 
3228.000000	98.759810 
3227.000000	98.754725 
3226.000000	98.750089 
3225.000000	98.747919 
3224.000000	98.748842 
3223.000000	98.751821 
3222.000000	98.755024 
3221.000000	98.757366 
3220.000000	98.759006 
3219.000000	98.760521 
3218.000000	98.762114 
3217.000000	98.763606 
3216.000000	98.764812 
3215.000000	98.765596 
3214.000000	98.765758 
3213.000000	98.765317 
3212.000000	98.764996 
3211.000000	98.766012 
3210.000000	98.768968 
3209.000000	98.772953 
3208.000000	98.776026 
3207.000000	98.776952 
3206.000000	98.776066 
3205.000000	98.774527 
3204.000000	98.773047 
3203.000000	98.771739 
3202.000000	98.770936 
3201.000000	98.771244 
3200.000000	98.772709 
3199.000000	98.774493 
3198.000000	98.775789 
3197.000000	98.776606 
3196.000000	98.777283 
3195.000000	98.777603 
3194.000000	98.777076 
3193.000000	98.775916 
3192.000000	98.775015 
3191.000000	98.774967 
3190.000000	98.775567 
3189.000000	98.776418 
3188.000000	98.777544 
3187.000000	98.779162 
3186.000000	98.781026 
3185.000000	98.782251 
3184.000000	98.782097 
3183.000000	98.780692 
3182.000000	98.778946 
3181.000000	98.777582 
3180.000000	98.776390 
3179.000000	98.774687 
3178.000000	98.772366 
3177.000000	98.770228 
3176.000000	98.769186 
3175.000000	98.769381 
3174.000000	98.770173 
3173.000000	98.770698 
3172.000000	98.770312 
3171.000000	98.768770 
3170.000000	98.766419 
3169.000000	98.764276 
3168.000000	98.763373 
3167.000000	98.763823 
3166.000000	98.764752 
3165.000000	98.765208 
3164.000000	98.764971 
3163.000000	98.764330 
3162.000000	98.763454 
3161.000000	98.762261 
3160.000000	98.760855 
3159.000000	98.759754 
3158.000000	98.759423 
3157.000000	98.759679 
3156.000000	98.759697 
3155.000000	98.758733 
3154.000000	98.756776 
3153.000000	98.754644 
3152.000000	98.753426 
3151.000000	98.753698 
3150.000000	98.755049 
3149.000000	98.756091 
3148.000000	98.755555 
3147.000000	98.753344 
3146.000000	98.750401 
3145.000000	98.747562 
3144.000000	98.744837 
3143.000000	98.742030 
3142.000000	98.739409 
3141.000000	98.737449 
3140.000000	98.736187 
3139.000000	98.735134 
3138.000000	98.733700 
3137.000000	98.731689 
3136.000000	98.729330 
3135.000000	98.727005 
3134.000000	98.724936 
3133.000000	98.723085 
3132.000000	98.721265 
3131.000000	98.719337 
3130.000000	98.717296 
3129.000000	98.715155 
3128.000000	98.712846 
3127.000000	98.710323 
3126.000000	98.707650 
3125.000000	98.704951 
3124.000000	98.702299 
3123.000000	98.699715 
3122.000000	98.697201 
3121.000000	98.694707 
3120.000000	98.692154 
3119.000000	98.689524 
3118.000000	98.686870 
3117.000000	98.684231 
3116.000000	98.681579 
3115.000000	98.678878 
3114.000000	98.676136 
3113.000000	98.673383 
3112.000000	98.670639 
3111.000000	98.667912 
3110.000000	98.665190 
3109.000000	98.662452 
3108.000000	98.659688 
3107.000000	98.656911 
3106.000000	98.654155 
3105.000000	98.651446 
3104.000000	98.648789 
3103.000000	98.646173 
3102.000000	98.643614 
3101.000000	98.641112 
3100.000000	98.638565 
3099.000000	98.635809 
3098.000000	98.632822 
3097.000000	98.629832 
3096.000000	98.627013 
3095.000000	98.624202 
3094.000000	98.621110 
3093.000000	98.617840 
3092.000000	98.614868 
3091.000000	98.612451 
3090.000000	98.610211 
3089.000000	98.607514 
3088.000000	98.604325 
3087.000000	98.601498 
3086.000000	98.599980 
3085.000000	98.599600 
3084.000000	98.598633 
3083.000000	98.595178 
3082.000000	98.589310 
3081.000000	98.583646 
3080.000000	98.580852 
3079.000000	98.580885 
3078.000000	98.581392 
3077.000000	98.580555 
3076.000000	98.578565 
3075.000000	98.576337 
3074.000000	98.574001 
3073.000000	98.571429 
3072.000000	98.569432 
3071.000000	98.569522 
3070.000000	98.572007 
3069.000000	98.574588 
3068.000000	98.573751 
3067.000000	98.568031 
3066.000000	98.559676 
3065.000000	98.552528 
3064.000000	98.547937 
3063.000000	98.543278 
3062.000000	98.534955 
3061.000000	98.522380 
3060.000000	98.508989 
3059.000000	98.499531 
3058.000000	98.496505 
3057.000000	98.498535 
3056.000000	98.501437 
3055.000000	98.501438 
3054.000000	98.497846 
3053.000000	98.493349 
3052.000000	98.491455 
3051.000000	98.493255 
3050.000000	98.495945 
3049.000000	98.494405 
3048.000000	98.485320 
3047.000000	98.470667 
3046.000000	98.457113 
3045.000000	98.450657 
3044.000000	98.450887 
3043.000000	98.451233 
3042.000000	98.445603 
3041.000000	98.433558 
3040.000000	98.418728 
3039.000000	98.403285 
3038.000000	98.386357 
3037.000000	98.367414 
3036.000000	98.348060 
3035.000000	98.329390 
3034.000000	98.310191 
3033.000000	98.290002 
3032.000000	98.272425 
3031.000000	98.262361 
3030.000000	98.260208 
3029.000000	98.260706 
3028.000000	98.258023 
3027.000000	98.250687 
3026.000000	98.241064 
3025.000000	98.231731 
3024.000000	98.224123 
3023.000000	98.220024 
3022.000000	98.221538 
3021.000000	98.227969 
3020.000000	98.234098 
3019.000000	98.233534 
3018.000000	98.224684 
3017.000000	98.212478 
3016.000000	98.203815 
3015.000000	98.201383 
3014.000000	98.202909 
3013.000000	98.204997 
3012.000000	98.206488 
3011.000000	98.208109 
3010.000000	98.209606 
3009.000000	98.208723 
3008.000000	98.204099 
3007.000000	98.198171 
3006.000000	98.195561 
3005.000000	98.198219 
3004.000000	98.203289 
3003.000000	98.206133 
3002.000000	98.204725 
3001.000000	98.200587 
3000.000000	98.196400 
2999.000000	98.193960 
2998.000000	98.194253 
2997.000000	98.197819 
2996.000000	98.204132 
2995.000000	98.210864 
2994.000000	98.214857 
2993.000000	98.214410 
2992.000000	98.210773 
2991.000000	98.207498 
2990.000000	98.207966 
2989.000000	98.212826 
2988.000000	98.219314 
2987.000000	98.223505 
2986.000000	98.223870 
2985.000000	98.222656 
2984.000000	98.223498 
2983.000000	98.227947 
2982.000000	98.234619 
2981.000000	98.240952 
2980.000000	98.244593 
2979.000000	98.243404 
2978.000000	98.235633 
2977.000000	98.220555 
2976.000000	98.197558 
2975.000000	98.163943 
2974.000000	98.115996 
2973.000000	98.055773 
2972.000000	97.997453 
2971.000000	97.962665 
2970.000000	97.966165 
2969.000000	98.005897 
2968.000000	98.064745 
2967.000000	98.122331 
2966.000000	98.167155 
2965.000000	98.197692 
2964.000000	98.216055 
2963.000000	98.223792 
2962.000000	98.222762 
2961.000000	98.217023 
2960.000000	98.211664 
2959.000000	98.209856 
2958.000000	98.211669 
2957.000000	98.215730 
2956.000000	98.221100 
2955.000000	98.227304 
2954.000000	98.233516 
2953.000000	98.238880 
2952.000000	98.243585 
2951.000000	98.248484 
2950.000000	98.253210 
2949.000000	98.255759 
2948.000000	98.255155 
2947.000000	98.253865 
2946.000000	98.255809 
2945.000000	98.261673 
2944.000000	98.267859 
2943.000000	98.270927 
2942.000000	98.271721 
2941.000000	98.273627 
2940.000000	98.277938 
2939.000000	98.283044 
2938.000000	98.288157 
2937.000000	98.295408 
2936.000000	98.307061 
2935.000000	98.321781 
2934.000000	98.335006 
2933.000000	98.342911 
2932.000000	98.345704 
2931.000000	98.347486 
2930.000000	98.352937 
2929.000000	98.363466 
2928.000000	98.376355 
2927.000000	98.387182 
2926.000000	98.393025 
2925.000000	98.393334 
2924.000000	98.389275 
2923.000000	98.383587 
2922.000000	98.379909 
2921.000000	98.381592 
2920.000000	98.390195 
2919.000000	98.404562 
2918.000000	98.421748 
2917.000000	98.439078 
2916.000000	98.455010 
2915.000000	98.468550 
2914.000000	98.478957 
2913.000000	98.486240 
2912.000000	98.491276 
2911.000000	98.494984 
2910.000000	98.497769 
2909.000000	98.500066 
2908.000000	98.502925 
2907.000000	98.507829 
2906.000000	98.515912 
2905.000000	98.527363 
2904.000000	98.540891 
2903.000000	98.553599 
2902.000000	98.561793 
2901.000000	98.564228 
2900.000000	98.561680 
2899.000000	98.557877 
2898.000000	98.557023 
2897.000000	98.561227 
2896.000000	98.569444 
2895.000000	98.578689 
2894.000000	98.586557 
2893.000000	98.592727 
2892.000000	98.598087 
2891.000000	98.603085 
2890.000000	98.607501 
2889.000000	98.611276 
2888.000000	98.614456 
2887.000000	98.616619 
2886.000000	98.617524 
2885.000000	98.618213 
2884.000000	98.620263 
2883.000000	98.623698 
2882.000000	98.626528 
2881.000000	98.626844 
2880.000000	98.624795 
2879.000000	98.622437 
2878.000000	98.622211 
2877.000000	98.625335 
2876.000000	98.630789 
2875.000000	98.635816 
2874.000000	98.638297 
2873.000000	98.638893 
2872.000000	98.640006 
2871.000000	98.642555 
2870.000000	98.645085 
2869.000000	98.646296 
2868.000000	98.646962 
2867.000000	98.648492 
2866.000000	98.650768 
2865.000000	98.652671 
2864.000000	98.653981 
2863.000000	98.655390 
2862.000000	98.657049 
2861.000000	98.658575 
2860.000000	98.660165 
2859.000000	98.662441 
2858.000000	98.665323 
2857.000000	98.667988 
2856.000000	98.669974 
2855.000000	98.671659 
2854.000000	98.673479 
2853.000000	98.675154 
2852.000000	98.676097 
2851.000000	98.676228 
2850.000000	98.676062 
2849.000000	98.676272 
2848.000000	98.677225 
2847.000000	98.678848 
2846.000000	98.680762 
2845.000000	98.682506 
2844.000000	98.683880 
2843.000000	98.684997 
2842.000000	98.686052 
2841.000000	98.687120 
2840.000000	98.688181 
2839.000000	98.689306 
2838.000000	98.690645 
2837.000000	98.692180 
2836.000000	98.693595 
2835.000000	98.694501 
2834.000000	98.694800 
2833.000000	98.694798 
2832.000000	98.694935 
2831.000000	98.695451 
2830.000000	98.696294 
2829.000000	98.697334 
2828.000000	98.698564 
2827.000000	98.700040 
2826.000000	98.701784 
2825.000000	98.703798 
2824.000000	98.706019 
2823.000000	98.708059 
2822.000000	98.709231 
2821.000000	98.709125 
2820.000000	98.708134 
2819.000000	98.707407 
2818.000000	98.707772 
2817.000000	98.709136 
2816.000000	98.710818 
2815.000000	98.712345 
2814.000000	98.713727 
2813.000000	98.715010 
2812.000000	98.716078 
2811.000000	98.716936 
2810.000000	98.717767 
2809.000000	98.718575 
2808.000000	98.719102 
2807.000000	98.719279 
2806.000000	98.719500 
2805.000000	98.720281 
2804.000000	98.721855 
2803.000000	98.724165 
2802.000000	98.726917 
2801.000000	98.729429 
2800.000000	98.730855 
2799.000000	98.730859 
2798.000000	98.729897 
2797.000000	98.728643 
2796.000000	98.727286 
2795.000000	98.725700 
2794.000000	98.724194 
2793.000000	98.723749 
2792.000000	98.725326 
2791.000000	98.729004 
2790.000000	98.733630 
2789.000000	98.737354 
2788.000000	98.739035 
2787.000000	98.738991 
2786.000000	98.738508 
2785.000000	98.738405 
2784.000000	98.738324 
2783.000000	98.737717 
2782.000000	98.736974 
2781.000000	98.737029 
2780.000000	98.738009 
2779.000000	98.738840 
2778.000000	98.738386 
2777.000000	98.736708 
2776.000000	98.735074 
2775.000000	98.734847 
2774.000000	98.736352 
2773.000000	98.738826 
2772.000000	98.741214 
2771.000000	98.743049 
2770.000000	98.744506 
2769.000000	98.745747 
2768.000000	98.746585 
2767.000000	98.746910 
2766.000000	98.747109 
2765.000000	98.747704 
2764.000000	98.748719 
2763.000000	98.749720 
2762.000000	98.750434 
2761.000000	98.751019 
2760.000000	98.751761 
2759.000000	98.752801 
2758.000000	98.754157 
2757.000000	98.755687 
2756.000000	98.756921 
2755.000000	98.757295 
2754.000000	98.756798 
2753.000000	98.756231 
2752.000000	98.756468 
2751.000000	98.757469 
2750.000000	98.758330 
2749.000000	98.758307 
2748.000000	98.757633 
2747.000000	98.757146 
2746.000000	98.757286 
2745.000000	98.757745 
2744.000000	98.758089 
2743.000000	98.758488 
2742.000000	98.759537 
2741.000000	98.761478 
2740.000000	98.763822 
2739.000000	98.765655 
2738.000000	98.766427 
2737.000000	98.766315 
2736.000000	98.766101 
2735.000000	98.766577 
2734.000000	98.767835 
2733.000000	98.769340 
2732.000000	98.770676 
2731.000000	98.772044 
2730.000000	98.773790 
2729.000000	98.775659 
2728.000000	98.776897 
2727.000000	98.777048 
2726.000000	98.776238 
2725.000000	98.774799 
2724.000000	98.773097 
2723.000000	98.771794 
2722.000000	98.771691 
2721.000000	98.772991 
2720.000000	98.775098 
2719.000000	98.777403 
2718.000000	98.779920 
2717.000000	98.782652 
2716.000000	98.784789 
2715.000000	98.785347 
2714.000000	98.784528 
2713.000000	98.783796 
2712.000000	98.784272 
2711.000000	98.785408 
2710.000000	98.785648 
2709.000000	98.784268 
2708.000000	98.782297 
2707.000000	98.781538 
2706.000000	98.782741 
2705.000000	98.784923 
2704.000000	98.786495 
2703.000000	98.786966 
2702.000000	98.787140 
2701.000000	98.787744 
2700.000000	98.788600 
2699.000000	98.789512 
2698.000000	98.791264 
2697.000000	98.794820 
2696.000000	98.799576 
2695.000000	98.803076 
2694.000000	98.802869 
2693.000000	98.798218 
2692.000000	98.790450 
2691.000000	98.782381 
2690.000000	98.776716 
2689.000000	98.774448 
2688.000000	98.774736 
2687.000000	98.776302 
2686.000000	98.778731 
2685.000000	98.782024 
2684.000000	98.785306 
2683.000000	98.787133 
2682.000000	98.787094 
2681.000000	98.786232 
2680.000000	98.785723 
2679.000000	98.785595 
2678.000000	98.784949 
2677.000000	98.782869 
2676.000000	98.779078 
2675.000000	98.774455 
2674.000000	98.770808 
2673.000000	98.769385 
2672.000000	98.769528 
2671.000000	98.769399 
2670.000000	98.768002 
2669.000000	98.765674 
2668.000000	98.762634 
2667.000000	98.758353 
2666.000000	98.753036 
2665.000000	98.748662 
2664.000000	98.747267 
2663.000000	98.748729 
2662.000000	98.751154 
2661.000000	98.753108 
2660.000000	98.754478 
2659.000000	98.755281 
2658.000000	98.755016 
2657.000000	98.753608 
2656.000000	98.752120 
2655.000000	98.751738 
2654.000000	98.752449 
2653.000000	98.753196 
2652.000000	98.753194 
2651.000000	98.752579 
2650.000000	98.751895 
2649.000000	98.751321 
2648.000000	98.750500 
2647.000000	98.749118 
2646.000000	98.747501 
2645.000000	98.746456 
2644.000000	98.746395 
2643.000000	98.746811 
2642.000000	98.746688 
2641.000000	98.745690 
2640.000000	98.744546 
2639.000000	98.744171 
2638.000000	98.744630 
2637.000000	98.745132 
2636.000000	98.744915 
2635.000000	98.744019 
2634.000000	98.743095 
2633.000000	98.742632 
2632.000000	98.742498 
2631.000000	98.742304 
2630.000000	98.741936 
2629.000000	98.741596 
2628.000000	98.741435 
2627.000000	98.741334 
2626.000000	98.741045 
2625.000000	98.740464 
2624.000000	98.739746 
2623.000000	98.739185 
2622.000000	98.738889 
2621.000000	98.738598 
2620.000000	98.737960 
2619.000000	98.737037 
2618.000000	98.736393 
2617.000000	98.736427 
2616.000000	98.736606 
2615.000000	98.735714 
2614.000000	98.733014 
2613.000000	98.728992 
2612.000000	98.725208 
2611.000000	98.723047 
2610.000000	98.722680 
2609.000000	98.723150 
2608.000000	98.723290 
2607.000000	98.722674 
2606.000000	98.721597 
2605.000000	98.720594 
2604.000000	98.720205 
2603.000000	98.720837 
2602.000000	98.722410 
2601.000000	98.723997 
2600.000000	98.724311 
2599.000000	98.722850 
2598.000000	98.720379 
2597.000000	98.718333 
2596.000000	98.717517 
2595.000000	98.717716 
2594.000000	98.718437 
2593.000000	98.719539 
2592.000000	98.721078 
2591.000000	98.722856 
2590.000000	98.724313 
2589.000000	98.724835 
2588.000000	98.724083 
2587.000000	98.722176 
2586.000000	98.719818 
2585.000000	98.718128 
2584.000000	98.717888 
2583.000000	98.718915 
2582.000000	98.720249 
2581.000000	98.721256 
2580.000000	98.722276 
2579.000000	98.723873 
2578.000000	98.725844 
2577.000000	98.727321 
2576.000000	98.727746 
2575.000000	98.727331 
2574.000000	98.726630 
2573.000000	98.726094 
2572.000000	98.726156 
2571.000000	98.727110 
2570.000000	98.728554 
2569.000000	98.729493 
2568.000000	98.729429 
2567.000000	98.728914 
2566.000000	98.728676 
2565.000000	98.728723 
2564.000000	98.728850 
2563.000000	98.729577 
2562.000000	98.731766 
2561.000000	98.735370 
2560.000000	98.739183 
2559.000000	98.741814 
2558.000000	98.742509 
2557.000000	98.741441 
2556.000000	98.739950 
2555.000000	98.739985 
2554.000000	98.742490 
2553.000000	98.746439 
2552.000000	98.749722 
2551.000000	98.751347 
2550.000000	98.751898 
2549.000000	98.752142 
2548.000000	98.752090 
2547.000000	98.751669 
2546.000000	98.751290 
2545.000000	98.751244 
2544.000000	98.751325 
2543.000000	98.751348 
2542.000000	98.751298 
2541.000000	98.750866 
2540.000000	98.749697 
2539.000000	98.748232 
2538.000000	98.747530 
2537.000000	98.748118 
2536.000000	98.749558 
2535.000000	98.751125 
2534.000000	98.752437 
2533.000000	98.753370 
2532.000000	98.753920 
2531.000000	98.754286 
2530.000000	98.754732 
2529.000000	98.755311 
2528.000000	98.755884 
2527.000000	98.756368 
2526.000000	98.756804 
2525.000000	98.757242 
2524.000000	98.757694 
2523.000000	98.758163 
2522.000000	98.758652 
2521.000000	98.759135 
2520.000000	98.759567 
2519.000000	98.759911 
2518.000000	98.760168 
2517.000000	98.760375 
2516.000000	98.760575 
2515.000000	98.760796 
2514.000000	98.761046 
2513.000000	98.761323 
2512.000000	98.761618 
2511.000000	98.761919 
2510.000000	98.762206 
2509.000000	98.762461 
2508.000000	98.762669 
2507.000000	98.762826 
2506.000000	98.762947 
2505.000000	98.763065 
2504.000000	98.763211 
2503.000000	98.763390 
2502.000000	98.763580 
2501.000000	98.763742 
2500.000000	98.763853 
2499.000000	98.763926 
2498.000000	98.764003 
2497.000000	98.764114 
2496.000000	98.764252 
2495.000000	98.764373 
2494.000000	98.764441 
2493.000000	98.764445 
2492.000000	98.764400 
2491.000000	98.764326 
2490.000000	98.764236 
2489.000000	98.764123 
2488.000000	98.763964 
2487.000000	98.763740 
2486.000000	98.763459 
2485.000000	98.763157 
2484.000000	98.762872 
2483.000000	98.762614 
2482.000000	98.762362 
2481.000000	98.762082 
2480.000000	98.761748 
2479.000000	98.761369 
2478.000000	98.760942 
2477.000000	98.760479 
2476.000000	98.760023 
2475.000000	98.759595 
2474.000000	98.759198 
2473.000000	98.758926 
2472.000000	98.758934 
2471.000000	98.759204 
2470.000000	98.759412 
2469.000000	98.759221 
2468.000000	98.758687 
2467.000000	98.758238 
2466.000000	98.758151 
2465.000000	98.758178 
2464.000000	98.757732 
2463.000000	98.756434 
2462.000000	98.754505 
2461.000000	98.752756 
2460.000000	98.752076 
2459.000000	98.752840 
2458.000000	98.754840 
2457.000000	98.757397 
2456.000000	98.759664 
2455.000000	98.761012 
2454.000000	98.761083 
2453.000000	98.759766 
2452.000000	98.757278 
2451.000000	98.754503 
2450.000000	98.752777 
2449.000000	98.752752 
2448.000000	98.753559 
2447.000000	98.753715 
2446.000000	98.753246 
2445.000000	98.754102 
2444.000000	98.757879 
2443.000000	98.763906 
2442.000000	98.769635 
2441.000000	98.772925 
2440.000000	98.773561 
2439.000000	98.772723 
2438.000000	98.771734 
2437.000000	98.771298 
2436.000000	98.771721 
2435.000000	98.773266 
2434.000000	98.776031 
2433.000000	98.779558 
2432.000000	98.782806 
2431.000000	98.784554 
2430.000000	98.783768 
2429.000000	98.779970 
2428.000000	98.773962 
2427.000000	98.768223 
2426.000000	98.765979 
2425.000000	98.768387 
2424.000000	98.771791 
2423.000000	98.771735 
2422.000000	98.770389 
2421.000000	98.774945 
2420.000000	98.787333 
2419.000000	98.800141 
2418.000000	98.805979 
2417.000000	98.805155 
2416.000000	98.801469 
2415.000000	98.796890 
2414.000000	98.792576 
2413.000000	98.791170 
2412.000000	98.794529 
2411.000000	98.800165 
2410.000000	98.803283 
2409.000000	98.802575 
2408.000000	98.801276 
2407.000000	98.802947 
2406.000000	98.808374 
2405.000000	98.816205 
2404.000000	98.824046 
2403.000000	98.828590 
2402.000000	98.827787 
2401.000000	98.824376 
2400.000000	98.824394 
2399.000000	98.829681 
2398.000000	98.834316 
2397.000000	98.831787 
2396.000000	98.825017 
2395.000000	98.825215 
2394.000000	98.838392 
2393.000000	98.858256 
2392.000000	98.874611 
2391.000000	98.883331 
2390.000000	98.888336 
2389.000000	98.895209 
2388.000000	98.904572 
2387.000000	98.910955 
2386.000000	98.909195 
2385.000000	98.901162 
2384.000000	98.895481 
2383.000000	98.901861 
2382.000000	98.925779 
2381.000000	98.966081 
2380.000000	99.015504 
2379.000000	99.062355 
2378.000000	99.092875 
2377.000000	99.097028 
2376.000000	99.072412 
2375.000000	99.024324 
2374.000000	98.968700 
2373.000000	98.927382 
2372.000000	98.922280 
2371.000000	98.963439 
2370.000000	99.045681 
2369.000000	99.157927 
2368.000000	99.296978 
2367.000000	99.455807 
2366.000000	99.606948 
2365.000000	99.722639 
2364.000000	99.807402 
2363.000000	99.862062 
2362.000000	99.876641 
2361.000000	99.854571 
2360.000000	99.791750 
2359.000000	99.699142 
2358.000000	99.589877 
2357.000000	99.468005 
2356.000000	99.355369 
2355.000000	99.251682 
2354.000000	99.182247 
2353.000000	99.179074 
2352.000000	99.280590 
2351.000000	99.475695 
2350.000000	99.644540 
2349.000000	99.671553 
2348.000000	99.516277 
2347.000000	99.259460 
2346.000000	99.053569 
2345.000000	98.971577 
2344.000000	99.015520 
2343.000000	99.101221 
2342.000000	99.204076 
2341.000000	99.317888 
2340.000000	99.423221 
2339.000000	99.504070 
2338.000000	99.550030 
2337.000000	99.586851 
2336.000000	99.611200 
2335.000000	99.627552 
2334.000000	99.610321 
2333.000000	99.572006 
2332.000000	99.494510 
2331.000000	99.423189 
2330.000000	99.330211 
2329.000000	99.263849 
2328.000000	99.186065 
2327.000000	99.102102 
2326.000000	98.996087 
2325.000000	98.879892 
2324.000000	98.788744 
2323.000000	98.720082 
2322.000000	98.671731 
2321.000000	98.625471 
2320.000000	98.574506 
2319.000000	98.542584 
2318.000000	98.523442 
2317.000000	98.538284 
2316.000000	98.543457 
2315.000000	98.554851 
2314.000000	98.534480 
2313.000000	98.522401 
2312.000000	98.490104 
2311.000000	98.479544 
2310.000000	98.460925 
2309.000000	98.466886 
2308.000000	98.460993 
2307.000000	98.471698 
2306.000000	98.474149 
2305.000000	98.486894 
2304.000000	98.463912 
2303.000000	98.425213 
2302.000000	98.356972 
2301.000000	98.317401 
2300.000000	98.287619 
2299.000000	98.292507 
2298.000000	98.291117 
2297.000000	98.303284 
2296.000000	98.314168 
2295.000000	98.353889 
2294.000000	98.408828 
2293.000000	98.467195 
2292.000000	98.501011 
2291.000000	98.510549 
2290.000000	98.512825 
2289.000000	98.517316 
2288.000000	98.524371 
2287.000000	98.528829 
2286.000000	98.543678 
2285.000000	98.572108 
2284.000000	98.607940 
2283.000000	98.629385 
2282.000000	98.630277 
2281.000000	98.614677 
2280.000000	98.596967 
2279.000000	98.588280 
2278.000000	98.594234 
2277.000000	98.611264 
2276.000000	98.626671 
2275.000000	98.636638 
2274.000000	98.642971 
2273.000000	98.649075 
2272.000000	98.650013 
2271.000000	98.645868 
2270.000000	98.645620 
2269.000000	98.657288 
2268.000000	98.676347 
2267.000000	98.693216 
2266.000000	98.704348 
2265.000000	98.713498 
2264.000000	98.721844 
2263.000000	98.727662 
2262.000000	98.731779 
2261.000000	98.735057 
2260.000000	98.736476 
2259.000000	98.733130 
2258.000000	98.727643 
2257.000000	98.725325 
2256.000000	98.728529 
2255.000000	98.735334 
2254.000000	98.742655 
2253.000000	98.749421 
2252.000000	98.755060 
2251.000000	98.758761 
2250.000000	98.759188 
2249.000000	98.756798 
2248.000000	98.753919 
2247.000000	98.753557 
2246.000000	98.756668 
2245.000000	98.761867 
2244.000000	98.766463 
2243.000000	98.768969 
2242.000000	98.770047 
2241.000000	98.771160 
2240.000000	98.773289 
2239.000000	98.776910 
2238.000000	98.782221 
2237.000000	98.788172 
2236.000000	98.792335 
2235.000000	98.792988 
2234.000000	98.790966 
2233.000000	98.788612 
2232.000000	98.786992 
2231.000000	98.785656 
2230.000000	98.784396 
2229.000000	98.783409 
2228.000000	98.782331 
2227.000000	98.780778 
2226.000000	98.779626 
2225.000000	98.780422 
2224.000000	98.783397 
2223.000000	98.786983 
2222.000000	98.789118 
2221.000000	98.788951 
2220.000000	98.786693 
2219.000000	98.783180 
2218.000000	98.779666 
2217.000000	98.777122 
2216.000000	98.775546 
2215.000000	98.774187 
2214.000000	98.772693 
2213.000000	98.771522 
2212.000000	98.771051 
2211.000000	98.771022 
2210.000000	98.771029 
2209.000000	98.770878 
2208.000000	98.770232 
2207.000000	98.768679 
2206.000000	98.766507 
2205.000000	98.764699 
2204.000000	98.763473 
2203.000000	98.761282 
2202.000000	98.756212 
2201.000000	98.748251 
2200.000000	98.739794 
2199.000000	98.733624 
2198.000000	98.730536 
2197.000000	98.729298 
2196.000000	98.728433 
2195.000000	98.727679 
2194.000000	98.727545 
2193.000000	98.727640 
2192.000000	98.726081 
2191.000000	98.721307 
2190.000000	98.714333 
2189.000000	98.708794 
2188.000000	98.707642 
2187.000000	98.710397 
2186.000000	98.713616 
2185.000000	98.714438 
2184.000000	98.713215 
2183.000000	98.712133 
2182.000000	98.711657 
2181.000000	98.709197 
2180.000000	98.701964 
2179.000000	98.690811 
2178.000000	98.680932 
2177.000000	98.677882 
2176.000000	98.683452 
2175.000000	98.695221 
2174.000000	98.708491 
2173.000000	98.718639 
2172.000000	98.722836 
2171.000000	98.721226 
2170.000000	98.716546 
2169.000000	98.711271 
2168.000000	98.705467 
2167.000000	98.698816 
2166.000000	98.693572 
2165.000000	98.692610 
2164.000000	98.694417 
2163.000000	98.693337 
2162.000000	98.686921 
2161.000000	98.681343 
2160.000000	98.686521 
2159.000000	98.706366 
2158.000000	98.734750 
2157.000000	98.759453 
2156.000000	98.772127 
2155.000000	98.773013 
2154.000000	98.768397 
2153.000000	98.764452 
2152.000000	98.762800 
2151.000000	98.762961 
2150.000000	98.766706 
2149.000000	98.776472 
2148.000000	98.789865 
2147.000000	98.799887 
2146.000000	98.802336 
2145.000000	98.800168 
2144.000000	98.799198 
2143.000000	98.801446 
2142.000000	98.804667 
2141.000000	98.805920 
2140.000000	98.803569 
2139.000000	98.797646 
2138.000000	98.790490 
2137.000000	98.786062 
2136.000000	98.786483 
2135.000000	98.789775 
2134.000000	98.792022 
2133.000000	98.790966 
2132.000000	98.787114 
2131.000000	98.782810 
2130.000000	98.781502 
2129.000000	98.786119 
2128.000000	98.796136 
2127.000000	98.807069 
2126.000000	98.814642 
2125.000000	98.819122 
2124.000000	98.823878 
2123.000000	98.829858 
2122.000000	98.833691 
2121.000000	98.831945 
2120.000000	98.824833 
2119.000000	98.814523 
2118.000000	98.801871 
2117.000000	98.787813 
2116.000000	98.776669 
2115.000000	98.773211 
2114.000000	98.776783 
2113.000000	98.780545 
2112.000000	98.778670 
2111.000000	98.772238 
2110.000000	98.765750 
2109.000000	98.761898 
2108.000000	98.761987 
2107.000000	98.767777 
2106.000000	98.778338 
2105.000000	98.787178 
2104.000000	98.788040 
2103.000000	98.782856 
2102.000000	98.780319 
2101.000000	98.786020 
2100.000000	98.796970 
2099.000000	98.805589 
2098.000000	98.807440 
2097.000000	98.803968 
2096.000000	98.800087 
2095.000000	98.800011 
2094.000000	98.804075 
2093.000000	98.808733 
2092.000000	98.810205 
2091.000000	98.808322 
2090.000000	98.806099 
2089.000000	98.805927 
2088.000000	98.807336 
2087.000000	98.808292 
2086.000000	98.806863 
2085.000000	98.801879 
2084.000000	98.793944 
2083.000000	98.786083 
2082.000000	98.781510 
2081.000000	98.780400 
2080.000000	98.780233 
2079.000000	98.778565 
2078.000000	98.775201 
2077.000000	98.771609 
2076.000000	98.769062 
2075.000000	98.767954 
2074.000000	98.768083 
2073.000000	98.768293 
2072.000000	98.766756 
2071.000000	98.762991 
2070.000000	98.758720 
2069.000000	98.755676 
2068.000000	98.753809 
2067.000000	98.752809 
2066.000000	98.753361 
2065.000000	98.754526 
2064.000000	98.752423 
2063.000000	98.744762 
2062.000000	98.735039 
2061.000000	98.729527 
2060.000000	98.729916 
2059.000000	98.732217 
2058.000000	98.732319 
2057.000000	98.730036 
2056.000000	98.727024 
2055.000000	98.723916 
2054.000000	98.720561 
2053.000000	98.716869 
2052.000000	98.712519 
2051.000000	98.707329 
2050.000000	98.702419 
2049.000000	98.699256 
2048.000000	98.697411 
2047.000000	98.695313 
2046.000000	98.692945 
2045.000000	98.691182 
2044.000000	98.688986 
2043.000000	98.684193 
2042.000000	98.676809 
2041.000000	98.668831 
2040.000000	98.660852 
2039.000000	98.652535 
2038.000000	98.646589 
2037.000000	98.647432 
2036.000000	98.655193 
2035.000000	98.664691 
2034.000000	98.671150 
2033.000000	98.674203 
2032.000000	98.675173 
2031.000000	98.674540 
2030.000000	98.673252 
2029.000000	98.673557 
2028.000000	98.676318 
2027.000000	98.678930 
2026.000000	98.677920 
2025.000000	98.672938 
2024.000000	98.667229 
2023.000000	98.664453 
2022.000000	98.665085 
2021.000000	98.666653 
2020.000000	98.666846 
2019.000000	98.666254 
2018.000000	98.667148 
2017.000000	98.670295 
2016.000000	98.673874 
2015.000000	98.675729 
2014.000000	98.675620 
2013.000000	98.674712 
2012.000000	98.674393 
2011.000000	98.675618 
2010.000000	98.678109 
2009.000000	98.679592 
2008.000000	98.677566 
2007.000000	98.672149 
2006.000000	98.666719 
2005.000000	98.664732 
2004.000000	98.666453 
2003.000000	98.669947 
2002.000000	98.673655 
2001.000000	98.677227 
2000.000000	98.679906 
1999.000000	98.680423 
1998.000000	98.678711 
1997.000000	98.676283 
1996.000000	98.674416 
1995.000000	98.673075 
1994.000000	98.672017 
1993.000000	98.671658 
1992.000000	98.672151 
1991.000000	98.672632 
1990.000000	98.672692 
1989.000000	98.673305 
1988.000000	98.675094 
1987.000000	98.676886 
1986.000000	98.677076 
1985.000000	98.675729 
1984.000000	98.674320 
1983.000000	98.674105 
1982.000000	98.675695 
1981.000000	98.679645 
1980.000000	98.686225 
1979.000000	98.694259 
1978.000000	98.701234 
1977.000000	98.705015 
1976.000000	98.705479 
1975.000000	98.704404 
1974.000000	98.704241 
1973.000000	98.706213 
1972.000000	98.709614 
1971.000000	98.712563 
1970.000000	98.713836 
1969.000000	98.713934 
1968.000000	98.714461 
1967.000000	98.716268 
1966.000000	98.718736 
1965.000000	98.720802 
1964.000000	98.722089 
1963.000000	98.722742 
1962.000000	98.722850 
1961.000000	98.722698 
1960.000000	98.722951 
1959.000000	98.724166 
1958.000000	98.726241 
1957.000000	98.728605 
1956.000000	98.730606 
1955.000000	98.732051 
1954.000000	98.733121 
1953.000000	98.734126 
1952.000000	98.735253 
1951.000000	98.736451 
1950.000000	98.737596 
1949.000000	98.738624 
1948.000000	98.739537 
1947.000000	98.740363 
1946.000000	98.741127 
1945.000000	98.741852 
1944.000000	98.742552 
1943.000000	98.743225 
1942.000000	98.743838 
1941.000000	98.744349 
1940.000000	98.744732 
1939.000000	98.744985 
1938.000000	98.745124 
1937.000000	98.745170 
1936.000000	98.745146 
1935.000000	98.745113 
1934.000000	98.745148 
1933.000000	98.745246 
1932.000000	98.745368 
1931.000000	98.745616 
1930.000000	98.746168 
1929.000000	98.746974 
1928.000000	98.747887 
1927.000000	98.748946 
1926.000000	98.750341 
1925.000000	98.752052 
1924.000000	98.753630 
1923.000000	98.754671 
1922.000000	98.755248 
1921.000000	98.755700 
1920.000000	98.756268 
1919.000000	98.757081 
1918.000000	98.758317 
1917.000000	98.759855 
1916.000000	98.761061 
1915.000000	98.761663 
1914.000000	98.762150 
1913.000000	98.762911 
1912.000000	98.763758 
1911.000000	98.764514 
1910.000000	98.765448 
1909.000000	98.766648 
1908.000000	98.767733 
1907.000000	98.768577 
1906.000000	98.769396 
1905.000000	98.770307 
1904.000000	98.771265 
1903.000000	98.772229 
1902.000000	98.773204 
1901.000000	98.774205 
1900.000000	98.775232 
1899.000000	98.776292 
1898.000000	98.777406 
1897.000000	98.778585 
1896.000000	98.779807 
1895.000000	98.781037 
1894.000000	98.782267 
1893.000000	98.783522 
1892.000000	98.784832 
1891.000000	98.786209 
1890.000000	98.787643 
1889.000000	98.789096 
1888.000000	98.790510 
1887.000000	98.791853 
1886.000000	98.793128 
1885.000000	98.794355 
1884.000000	98.795534 
1883.000000	98.796655 
1882.000000	98.797724 
1881.000000	98.798756 
1880.000000	98.799757 
1879.000000	98.800712 
1878.000000	98.801606 
1877.000000	98.802433 
1876.000000	98.803188 
1875.000000	98.803869 
1874.000000	98.804494 
1873.000000	98.805105 
1872.000000	98.805747 
1871.000000	98.806457 
1870.000000	98.807267 
1869.000000	98.808190 
1868.000000	98.809177 
1867.000000	98.810148 
1866.000000	98.811066 
1865.000000	98.811952 
1864.000000	98.812808 
1863.000000	98.813588 
1862.000000	98.814325 
1861.000000	98.815184 
1860.000000	98.816370 
1859.000000	98.817757 
1858.000000	98.819064 
1857.000000	98.820406 
1856.000000	98.821848 
1855.000000	98.822986 
1854.000000	98.823504 
1853.000000	98.823387 
1852.000000	98.822462 
1851.000000	98.820434 
1850.000000	98.818623 
1849.000000	98.819619 
1848.000000	98.823843 
1847.000000	98.827174 
1846.000000	98.824442 
1845.000000	98.814631 
1844.000000	98.802262 
1843.000000	98.792977 
1842.000000	98.789879 
1841.000000	98.790301 
1840.000000	98.790839 
1839.000000	98.792902 
1838.000000	98.798742 
1837.000000	98.804441 
1836.000000	98.803347 
1835.000000	98.796467 
1834.000000	98.792462 
1833.000000	98.796998 
1832.000000	98.809352 
1831.000000	98.823691 
1830.000000	98.833359 
1829.000000	98.835646 
1828.000000	98.834622 
1827.000000	98.834937 
1826.000000	98.834843 
1825.000000	98.830267 
1824.000000	98.816416 
1823.000000	98.792729 
1822.000000	98.768336 
1821.000000	98.755529 
1820.000000	98.757249 
1819.000000	98.761976 
1818.000000	98.760641 
1817.000000	98.757505 
1816.000000	98.754436 
1815.000000	98.742732 
1814.000000	98.722470 
1813.000000	98.711231 
1812.000000	98.719068 
1811.000000	98.723444 
1810.000000	98.702744 
1809.000000	98.676001 
1808.000000	98.664705 
1807.000000	98.659759 
1806.000000	98.649848 
1805.000000	98.641502 
1804.000000	98.638394 
1803.000000	98.627330 
1802.000000	98.600264 
1801.000000	98.575909 
1800.000000	98.560039 
1799.000000	98.524378 
1798.000000	98.462135 
1797.000000	98.403723 
1796.000000	98.368045 
1795.000000	98.343130 
1794.000000	98.316569 
1793.000000	98.302143 
1792.000000	98.310876 
1791.000000	98.312062 
1790.000000	98.288082 
1789.000000	98.260859 
1788.000000	98.243486 
1787.000000	98.226141 
1786.000000	98.200060 
1785.000000	98.173459 
1784.000000	98.154775 
1783.000000	98.141012 
1782.000000	98.124319 
1781.000000	98.102861 
1780.000000	98.071449 
1779.000000	98.023108 
1778.000000	97.967090 
1777.000000	97.917808 
1776.000000	97.871836 
1775.000000	97.807251 
1774.000000	97.707883 
1773.000000	97.588719 
1772.000000	97.490357 
1771.000000	97.409427 
1770.000000	97.308058 
1769.000000	97.179238 
1768.000000	97.051807 
1767.000000	96.946645 
1766.000000	96.854425 
1765.000000	96.758888 
1764.000000	96.654383 
1763.000000	96.542441 
1762.000000	96.418566 
1761.000000	96.286709 
1760.000000	96.167689 
1759.000000	96.066351 
1758.000000	95.956645 
1757.000000	95.814237 
1756.000000	95.650909 
1755.000000	95.495837 
1754.000000	95.348885 
1753.000000	95.188337 
1752.000000	95.018036 
1751.000000	94.875978 
1750.000000	94.774540 
1749.000000	94.677181 
1748.000000	94.568064 
1747.000000	94.461834 
1746.000000	94.361608 
1745.000000	94.259312 
1744.000000	94.158982 
1743.000000	94.066679 
1742.000000	93.962019 
1741.000000	93.825897 
1740.000000	93.689246 
1739.000000	93.607533 
1738.000000	93.581082 
1737.000000	93.566551 
1736.000000	93.543222 
1735.000000	93.552894 
1734.000000	93.664522 
1733.000000	93.836703 
1732.000000	93.975528 
1731.000000	94.056229 
1730.000000	94.091072 
1729.000000	94.090371 
1728.000000	94.073758 
1727.000000	94.065493 
1726.000000	94.073742 
1725.000000	94.093054 
1724.000000	94.119400 
1723.000000	94.159749 
1722.000000	94.220103 
1721.000000	94.300791 
1720.000000	94.392728 
1719.000000	94.463893 
1718.000000	94.479414 
1717.000000	94.505962 
1716.000000	94.606414 
1715.000000	94.740625 
1714.000000	94.881158 
1713.000000	95.033917 
1712.000000	95.196040 
1711.000000	95.360851 
1710.000000	95.526508 
1709.000000	95.701097 
1708.000000	95.891238 
1707.000000	96.085874 
1706.000000	96.270614 
1705.000000	96.437895 
1704.000000	96.572113 
1703.000000	96.648833 
1702.000000	96.670160 
1701.000000	96.702431 
1700.000000	96.814685 
1699.000000	96.942819 
1698.000000	97.052765 
1697.000000	97.176983 
1696.000000	97.333004 
1695.000000	97.445629 
1694.000000	97.489437 
1693.000000	97.515334 
1692.000000	97.544054 
1691.000000	97.577391 
1690.000000	97.614670 
1689.000000	97.661308 
1688.000000	97.725499 
1687.000000	97.797167 
1686.000000	97.866979 
1685.000000	97.935932 
1684.000000	98.004817 
1683.000000	98.017606 
1682.000000	98.001116 
1681.000000	97.995489 
1680.000000	98.010245 
1679.000000	98.035559 
1678.000000	98.058173 
1677.000000	98.064314 
1676.000000	98.055658 
1675.000000	98.060276 
1674.000000	98.093961 
1673.000000	98.143277 
1672.000000	98.178543 
1671.000000	98.191355 
1670.000000	98.205996 
1669.000000	98.238573 
1668.000000	98.272375 
1667.000000	98.302774 
1666.000000	98.326390 
1665.000000	98.339246 
1664.000000	98.342963 
1663.000000	98.344270 
1662.000000	98.347468 
1661.000000	98.349734 
1660.000000	98.347464 
1659.000000	98.352190 
1658.000000	98.379477 
1657.000000	98.435528 
1656.000000	98.496288 
1655.000000	98.543865 
1654.000000	98.564589 
1653.000000	98.565299 
1652.000000	98.509030 
1651.000000	98.482981 
1650.000000	98.479530 
1649.000000	98.480074 
1648.000000	98.469765 
1647.000000	98.462522 
1646.000000	98.468148 
1645.000000	98.476466 
1644.000000	98.487373 
1643.000000	98.496602 
1642.000000	98.501775 
1641.000000	98.508145 
1640.000000	98.519224 
1639.000000	98.532547 
1638.000000	98.543891 
1637.000000	98.551961 
1636.000000	98.558707 
1635.000000	98.564251 
1634.000000	98.568065 
1633.000000	98.575527 
1632.000000	98.582904 
1631.000000	98.589187 
1630.000000	98.598086 
1629.000000	98.610554 
1628.000000	98.621151 
1627.000000	98.626709 
1626.000000	98.629152 
1625.000000	98.630129 
1624.000000	98.628797 
1623.000000	98.627745 
1622.000000	98.631616 
1621.000000	98.640261 
1620.000000	98.650239 
1619.000000	98.658312 
1618.000000	98.663577 
1617.000000	98.666810 
1616.000000	98.667556 
1615.000000	98.667733 
1614.000000	98.670685 
1613.000000	98.673625 
1612.000000	98.673886 
1611.000000	98.673266 
1610.000000	98.676771 
1609.000000	98.685113 
1608.000000	98.693583 
1607.000000	98.700625 
1606.000000	98.708167 
1605.000000	98.715748 
1604.000000	98.721023 
1603.000000	98.724498 
1602.000000	98.728500 
1601.000000	98.731961 
1600.000000	98.732973 
1599.000000	98.734013 
1598.000000	98.737621 
1597.000000	98.741391 
1596.000000	98.741273 
1595.000000	98.737773 
1594.000000	98.735365 
1593.000000	98.735341 
1592.000000	98.735358 
1591.000000	98.735295 
1590.000000	98.737442 
1589.000000	98.740898 
1588.000000	98.742028 
1587.000000	98.740443 
1586.000000	98.738596 
1585.000000	98.736381 
1584.000000	98.732216 
1583.000000	98.727245 
1582.000000	98.725180 
1581.000000	98.725750 
1580.000000	98.725565 
1579.000000	98.723292 
1578.000000	98.720377 
1577.000000	98.716738 
1576.000000	98.711392 
1575.000000	98.706070 
1574.000000	98.703724 
1573.000000	98.702746 
1572.000000	98.700883 
1571.000000	98.698465 
1570.000000	98.697654 
1569.000000	98.697294 
1568.000000	98.694901 
1567.000000	98.692347 
1566.000000	98.690676 
1565.000000	98.689108 
1564.000000	98.687681 
1563.000000	98.688055 
1562.000000	98.691267 
1561.000000	98.693807 
1560.000000	98.688834 
1559.000000	98.674000 
1558.000000	98.664307 
1557.000000	98.655656 
1556.000000	98.647436 
1555.000000	98.640677 
1554.000000	98.635977 
1553.000000	98.633647 
1552.000000	98.632505 
1551.000000	98.630661 
1550.000000	98.627698 
1549.000000	98.623851 
1548.000000	98.619897 
1547.000000	98.616448 
1546.000000	98.613744 
1545.000000	98.611892 
1544.000000	98.610633 
1543.000000	98.608779 
1542.000000	98.605943 
1541.000000	98.604356 
1540.000000	98.606158 
1539.000000	98.607476 
1538.000000	98.605682 
1537.000000	98.602938 
1536.000000	98.600358 
1535.000000	98.598129 
1534.000000	98.596507 
1533.000000	98.595745 
1532.000000	98.594994 
1531.000000	98.593644 
1530.000000	98.592042 
1529.000000	98.590642 
1528.000000	98.589325 
1527.000000	98.587552 
1526.000000	98.585211 
1525.000000	98.583381 
1524.000000	98.582514 
1523.000000	98.581213 
1522.000000	98.579187 
1521.000000	98.580353 
1520.000000	98.585314 
1519.000000	98.590823 
1518.000000	98.594133 
1517.000000	98.594661 
1516.000000	98.592827 
1515.000000	98.587985 
1514.000000	98.581024 
1513.000000	98.575000 
1512.000000	98.573522 
1511.000000	98.576694 
1510.000000	98.579675 
1509.000000	98.576532 
1508.000000	98.567730 
1507.000000	98.565304 
1506.000000	98.564079 
1505.000000	98.550712 
1504.000000	98.544445 
1503.000000	98.545478 
1502.000000	98.548718 
1501.000000	98.553777 
1500.000000	98.562774 
1499.000000	98.571895 
1498.000000	98.571239 
1497.000000	98.562846 
1496.000000	98.561827 
1495.000000	98.567778 
1494.000000	98.569572 
1493.000000	98.564342 
1492.000000	98.556762 
1491.000000	98.552370 
1490.000000	98.553754 
1489.000000	98.562721 
1488.000000	98.571201 
1487.000000	98.567222 
1486.000000	98.553271 
1485.000000	98.537515 
1484.000000	98.523643 
1483.000000	98.511143 
1482.000000	98.498737 
1481.000000	98.487674 
1480.000000	98.479135 
1479.000000	98.470859 
1478.000000	98.460299 
1477.000000	98.446921 
1476.000000	98.429732 
1475.000000	98.403836 
1474.000000	98.369701 
1473.000000	98.343979 
1472.000000	98.341835 
1471.000000	98.350554 
1470.000000	98.354162 
1469.000000	98.351795 
1468.000000	98.347240 
1467.000000	98.340500 
1466.000000	98.329194 
1465.000000	98.315328 
1464.000000	98.303351 
1463.000000	98.293388 
1462.000000	98.284283 
1461.000000	98.277282 
1460.000000	98.272424 
1459.000000	98.263849 
1458.000000	98.240156 
1457.000000	98.207165 
1456.000000	98.187903 
1455.000000	98.186310 
1454.000000	98.189738 
1453.000000	98.190940 
1452.000000	98.190229 
1451.000000	98.188424 
1450.000000	98.184122 
1449.000000	98.179084 
1448.000000	98.178301 
1447.000000	98.180484 
1446.000000	98.178359 
1445.000000	98.171579 
1444.000000	98.163728 
1443.000000	98.156447 
1442.000000	98.150276 
1441.000000	98.146442 
1440.000000	98.145428 
1439.000000	98.143113 
1438.000000	98.131198 
1437.000000	98.109711 
1436.000000	98.098198 
1435.000000	98.107278 
1434.000000	98.125959 
1433.000000	98.147272 
1432.000000	98.174482 
1431.000000	98.206157 
1430.000000	98.223644 
1429.000000	98.213193 
1428.000000	98.193192 
1427.000000	98.188663 
1426.000000	98.197603 
1425.000000	98.200348 
1424.000000	98.193820 
1423.000000	98.194969 
1422.000000	98.204032 
1421.000000	98.210353 
1420.000000	98.217229 
1419.000000	98.232913 
1418.000000	98.231634 
1417.000000	98.196347 
1416.000000	98.153606 
1415.000000	98.120237 
1414.000000	98.085866 
1413.000000	98.036366 
1412.000000	97.981638 
1411.000000	97.945187 
1410.000000	97.926380 
1409.000000	97.911169 
1408.000000	97.904391 
1407.000000	97.915232 
1406.000000	97.931889 
1405.000000	97.940651 
1404.000000	97.957300 
1403.000000	97.997975 
1402.000000	98.043153 
1401.000000	98.065826 
1400.000000	98.063527 
1399.000000	98.061158 
1398.000000	98.068063 
1397.000000	98.069394 
1396.000000	98.064611 
1395.000000	98.065742 
1394.000000	98.055754 
1393.000000	98.009611 
1392.000000	97.949876 
1391.000000	97.902685 
1390.000000	97.859009 
1389.000000	97.788504 
1388.000000	97.676739 
1387.000000	97.546798 
1386.000000	97.423184 
1385.000000	97.303470 
1384.000000	97.179363 
1383.000000	97.052866 
1382.000000	96.929044 
1381.000000	96.807099 
1380.000000	96.683592 
1379.000000	96.566585 
1378.000000	96.473182 
1377.000000	96.408643 
1376.000000	96.364838 
1375.000000	96.335499 
1374.000000	96.315454 
1373.000000	96.286368 
1372.000000	96.241207 
1371.000000	96.203198 
1370.000000	96.192115 
1369.000000	96.185924 
1368.000000	96.147708 
1367.000000	96.084316 
1366.000000	96.050464 
1365.000000	96.095456 
1364.000000	96.219336 
1363.000000	96.374652 
1362.000000	96.511975 
1361.000000	96.615754 
1360.000000	96.695425 
1359.000000	96.756470 
1358.000000	96.793793 
1357.000000	96.804645 
1356.000000	96.798602 
1355.000000	96.791153 
1354.000000	96.793720 
1353.000000	96.811646 
1352.000000	96.842238 
1351.000000	96.879581 
1350.000000	96.929284 
1349.000000	96.996873 
1348.000000	97.078313 
1347.000000	97.162400 
1346.000000	97.239584 
1345.000000	97.303895 
1344.000000	97.353544 
1343.000000	97.391419 
1342.000000	97.424196 
1341.000000	97.458970 
1340.000000	97.505457 
1339.000000	97.573940 
1338.000000	97.660301 
1337.000000	97.751080 
1336.000000	97.842125 
1335.000000	97.937783 
1334.000000	98.041255 
1333.000000	98.149536 
1332.000000	98.254230 
1331.000000	98.348231 
1330.000000	98.430523 
1329.000000	98.500890 
1328.000000	98.555622 
1327.000000	98.593091 
1326.000000	98.619788 
1325.000000	98.641720 
1324.000000	98.664444 
1323.000000	98.692534 
1322.000000	98.722819 
1321.000000	98.743436 
1320.000000	98.746957 
1319.000000	98.741398 
1318.000000	98.741418 
1317.000000	98.750994 
1316.000000	98.762400 
1315.000000	98.769347 
1314.000000	98.773187 
1313.000000	98.778662 
1312.000000	98.786449 
1311.000000	98.792191 
1310.000000	98.792385 
1309.000000	98.788361 
1308.000000	98.783194 
1307.000000	98.776403 
1306.000000	98.766399 
1305.000000	98.752851 
1304.000000	98.741055 
1303.000000	98.735629 
1302.000000	98.733065 
1301.000000	98.723985 
1300.000000	98.702839 
1299.000000	98.671231 
1298.000000	98.634886 
1297.000000	98.601206 
1296.000000	98.575225 
1295.000000	98.555094 
1294.000000	98.532865 
1293.000000	98.505335 
1292.000000	98.479761 
1291.000000	98.462423 
1290.000000	98.446798 
1289.000000	98.421767 
1288.000000	98.388075 
1287.000000	98.357471 
1286.000000	98.336479 
1285.000000	98.320655 
1284.000000	98.303877 
1283.000000	98.283347 
1282.000000	98.257202 
1281.000000	98.226035 
1280.000000	98.196100 
1279.000000	98.174920 
1278.000000	98.161514 
1277.000000	98.148532 
1276.000000	98.131930 
1275.000000	98.112258 
1274.000000	98.086700 
1273.000000	98.050125 
1272.000000	98.005909 
1271.000000	97.965891 
1270.000000	97.934979 
1269.000000	97.904486 
1268.000000	97.865584 
1267.000000	97.820855 
1266.000000	97.777790 
1265.000000	97.740741 
1264.000000	97.711719 
1263.000000	97.689906 
1262.000000	97.667928 
1261.000000	97.636983 
1260.000000	97.598996 
1259.000000	97.567290 
1258.000000	97.548834 
1257.000000	97.536244 
1256.000000	97.518991 
1255.000000	97.493768 
1254.000000	97.461436 
1253.000000	97.422558 
1252.000000	97.379399 
1251.000000	97.336598 
1250.000000	97.296020 
1249.000000	97.255692 
1248.000000	97.214375 
1247.000000	97.170146 
1246.000000	97.113877 
1245.000000	97.035351 
1244.000000	96.936566 
1243.000000	96.828976 
1242.000000	96.717208 
1241.000000	96.596483 
1240.000000	96.465834 
1239.000000	96.330438 
1238.000000	96.189336 
1237.000000	96.035334 
1236.000000	95.871614 
1235.000000	95.714901 
1234.000000	95.576216 
1233.000000	95.451236 
1232.000000	95.336930 
1231.000000	95.245591 
1230.000000	95.194336 
1229.000000	95.190055 
1228.000000	95.229707 
1227.000000	95.305991 
1226.000000	95.408844 
1225.000000	95.528306 
1224.000000	95.654312 
1223.000000	95.762438 
1222.000000	95.803701 
1221.000000	95.729954 
1220.000000	95.543065 
1219.000000	95.315424 
1218.000000	95.149675 
1217.000000	95.113146 
1216.000000	95.207625 
1215.000000	95.381843 
1214.000000	95.565141 
1213.000000	95.705950 
1212.000000	95.792320 
1211.000000	95.840036 
1210.000000	95.866471 
1209.000000	95.879929 
1208.000000	95.887316 
1207.000000	95.898429 
1206.000000	95.920821 
1205.000000	95.959553 
1204.000000	96.022220 
1203.000000	96.114730 
1202.000000	96.231114 
1201.000000	96.357014 
1200.000000	96.484797 
1199.000000	96.617269 
1198.000000	96.756582 
1197.000000	96.899315 
1196.000000	97.042371 
1195.000000	97.183903 
1194.000000	97.318759 
1193.000000	97.441914 
1192.000000	97.556598 
1191.000000	97.669712 
1190.000000	97.778787 
1189.000000	97.872980 
1188.000000	97.947964 
1187.000000	98.010698 
1186.000000	98.068491 
1185.000000	98.122738 
1184.000000	98.174534 
1183.000000	98.226001 
1182.000000	98.273074 
1181.000000	98.305925 
1180.000000	98.320472 
1179.000000	98.323575 
1178.000000	98.325295 
1177.000000	98.332706 
1176.000000	98.351200 
1175.000000	98.382350 
1174.000000	98.418157 
1173.000000	98.444964 
1172.000000	98.456921 
1171.000000	98.460543 
1170.000000	98.467207 
1169.000000	98.486838 
1168.000000	98.524979 
1167.000000	98.574917 
1166.000000	98.613745 
1165.000000	98.620025 
1164.000000	98.598345 
1163.000000	98.575878 
1162.000000	98.571996 
1161.000000	98.581467 
1160.000000	98.590371 
1159.000000	98.595853 
1158.000000	98.603139 
1157.000000	98.612647 
1156.000000	98.618150 
1155.000000	98.613324 
1154.000000	98.596751 
1153.000000	98.575029 
1152.000000	98.561131 
1151.000000	98.562684 
1150.000000	98.572362 
1149.000000	98.578108 
1148.000000	98.580228 
1147.000000	98.586007 
1146.000000	98.588781 
1145.000000	98.569339 
1144.000000	98.523306 
1143.000000	98.473606 
1142.000000	98.446623 
1141.000000	98.444526 
1140.000000	98.449592 
1139.000000	98.446482 
1138.000000	98.431622 
1137.000000	98.408228 
1136.000000	98.381585 
1135.000000	98.356819 
1134.000000	98.334713 
1133.000000	98.309630 
1132.000000	98.273705 
1131.000000	98.221759 
1130.000000	98.153510 
1129.000000	98.076729 
1128.000000	98.007799 
1127.000000	97.960855 
1126.000000	97.933818 
1125.000000	97.911182 
1124.000000	97.882161 
1123.000000	97.849303 
1122.000000	97.817888 
1121.000000	97.786194 
1120.000000	97.751093 
1119.000000	97.716439 
1118.000000	97.690715 
1117.000000	97.679881 
1116.000000	97.683702 
1115.000000	97.694026 
1114.000000	97.697365 
1113.000000	97.686009 
1112.000000	97.665751 
1111.000000	97.646583 
1110.000000	97.628144 
1109.000000	97.602940 
1108.000000	97.572653 
1107.000000	97.546508 
1106.000000	97.526211 
1105.000000	97.506066 
1104.000000	97.487231 
1103.000000	97.475878 
1102.000000	97.465581 
1101.000000	97.438329 
1100.000000	97.396428 
1099.000000	97.363907 
1098.000000	97.361336 
1097.000000	97.377563 
1096.000000	97.381124 
1095.000000	97.353202 
1094.000000	97.303488 
1093.000000	97.258667 
1092.000000	97.239875 
1091.000000	97.246406 
1090.000000	97.257323 
1089.000000	97.254868 
1088.000000	97.246880 
1087.000000	97.256597 
1086.000000	97.291880 
1085.000000	97.336377 
1084.000000	97.371446 
1083.000000	97.394686 
1082.000000	97.413514 
1081.000000	97.432726 
1080.000000	97.453347 
1079.000000	97.474109 
1078.000000	97.491021 
1077.000000	97.504640 
1076.000000	97.527485 
1075.000000	97.571513 
1074.000000	97.627156 
1073.000000	97.669383 
1072.000000	97.688571 
1071.000000	97.700911 
1070.000000	97.723309 
1069.000000	97.752154 
1068.000000	97.775267 
1067.000000	97.792400 
1066.000000	97.813157 
1065.000000	97.842231 
1064.000000	97.876160 
1063.000000	97.909780 
1062.000000	97.939116 
1061.000000	97.961889 
1060.000000	97.979473 
1059.000000	97.994448 
1058.000000	98.004400 
1057.000000	98.004282 
1056.000000	97.996668 
1055.000000	97.992036 
1054.000000	97.995497 
1053.000000	98.001056 
1052.000000	98.004164 
1051.000000	98.011917 
1050.000000	98.033111 
1049.000000	98.064368 
1048.000000	98.093406 
1047.000000	98.110346 
1046.000000	98.110569 
1045.000000	98.092799 
1044.000000	98.060772 
1043.000000	98.024602 
1042.000000	97.996463 
1041.000000	97.985821 
1040.000000	97.998440 
1039.000000	98.034718 
1038.000000	98.087123 
1037.000000	98.143432 
1036.000000	98.193702 
1035.000000	98.231436 
1034.000000	98.250915 
1033.000000	98.250176 
1032.000000	98.236067 
1031.000000	98.220164 
1030.000000	98.208692 
1029.000000	98.200580 
1028.000000	98.192696 
1027.000000	98.179614 
1026.000000	98.150980 
1025.000000	98.099009 
1024.000000	98.029546 
1023.000000	97.958101 
1022.000000	97.893831 
1021.000000	97.834681 
1020.000000	97.777841 
1019.000000	97.725619 
1018.000000	97.680617 
1017.000000	97.644910 
1016.000000	97.625245 
1015.000000	97.629820 
1014.000000	97.658227 
1013.000000	97.702209 
1012.000000	97.755772 
1011.000000	97.815500 
1010.000000	97.873050 
1009.000000	97.920210 
1008.000000	97.961543 
1007.000000	98.008762 
1006.000000	98.061328 
1005.000000	98.105872 
1004.000000	98.136598 
1003.000000	98.161461 
1002.000000	98.184282 
1001.000000	98.196731 
1000.000000	98.195672 
999.000000	 98.193578 
998.000000	 98.201151 
997.000000	 98.212157 
996.000000	 98.217958 
995.000000	 98.226114 
994.000000	 98.249611 
993.000000	 98.283849 
992.000000	 98.309175 
991.000000	 98.314550 
990.000000	 98.307522 
989.000000	 98.302163 
988.000000	 98.306393 
987.000000	 98.320421 
986.000000	 98.338272 
985.000000	 98.349216 
984.000000	 98.344702 
983.000000	 98.326832 
982.000000	 98.307236 
981.000000	 98.296608 
980.000000	 98.296834 
979.000000	 98.301797 
978.000000	 98.302993 
977.000000	 98.296128 
976.000000	 98.285240 
975.000000	 98.279507 
974.000000	 98.284273 
973.000000	 98.296220 
972.000000	 98.307371 
971.000000	 98.311334 
970.000000	 98.306148 
969.000000	 98.295353 
968.000000	 98.287401 
967.000000	 98.289616 
966.000000	 98.300838 
965.000000	 98.313338 
964.000000	 98.323317 
963.000000	 98.334566 
962.000000	 98.349597 
961.000000	 98.363564 
960.000000	 98.371331 
959.000000	 98.375626 
958.000000	 98.383157 
957.000000	 98.396260 
956.000000	 98.412821 
955.000000	 98.430745 
954.000000	 98.447402 
953.000000	 98.457835 
952.000000	 98.459391 
951.000000	 98.456964 
950.000000	 98.458374 
949.000000	 98.464368 
948.000000	 98.468275 
947.000000	 98.465696 
946.000000	 98.460414 
945.000000	 98.460067 
944.000000	 98.468492 
943.000000	 98.482720 
942.000000	 98.495722 
941.000000	 98.502457 
940.000000	 98.504515 
939.000000	 98.507979 
938.000000	 98.516218 
937.000000	 98.526503 
936.000000	 98.534789 
935.000000	 98.541222 
934.000000	 98.548237 
933.000000	 98.554927 
932.000000	 98.557037 
931.000000	 98.552488 
930.000000	 98.544066 
929.000000	 98.536238 
928.000000	 98.530869 
927.000000	 98.526550 
926.000000	 98.521169 
925.000000	 98.514838 
924.000000	 98.510656 
923.000000	 98.512231 
922.000000	 98.519977 
921.000000	 98.530279 
920.000000	 98.538725 
919.000000	 98.543676 
918.000000	 98.546244 
917.000000	 98.548000 
916.000000	 98.549705 
915.000000	 98.551427 
914.000000	 98.552379 
913.000000	 98.550535 
912.000000	 98.543533 
911.000000	 98.531184 
910.000000	 98.517820 
909.000000	 98.511496 
908.000000	 98.518418 
907.000000	 98.535981 
906.000000	 98.551990 
905.000000	 98.554766 
904.000000	 98.543369 
903.000000	 98.525080 
902.000000	 98.504369 
901.000000	 98.480134 
900.000000	 98.455434 
899.000000	 98.441074 
898.000000	 98.444301 
897.000000	 98.457517 
896.000000	 98.465387 
895.000000	 98.461814 
894.000000	 98.454433 
893.000000	 98.453524 
892.000000	 98.462307 
891.000000	 98.478255 
890.000000	 98.497994 
889.000000	 98.517939 
888.000000	 98.532718 
887.000000	 98.536310 
886.000000	 98.526113 
885.000000	 98.506507 
884.000000	 98.487760 
883.000000	 98.478252 
882.000000	 98.476151 
881.000000	 98.470983 
880.000000	 98.454974 
879.000000	 98.430041 
878.000000	 98.401613 
877.000000	 98.369255 
876.000000	 98.328734 
875.000000	 98.282218 
874.000000	 98.241102 
873.000000	 98.217854 
872.000000	 98.218079 
871.000000	 98.238553 
870.000000	 98.270114 
869.000000	 98.303450 
868.000000	 98.333002 
867.000000	 98.356419 
866.000000	 98.372580 
865.000000	 98.382584 
864.000000	 98.391939 
863.000000	 98.407256 
862.000000	 98.427964 
861.000000	 98.443673 
860.000000	 98.443599 
859.000000	 98.428437 
858.000000	 98.411333 
857.000000	 98.406208 
856.000000	 98.415567 
855.000000	 98.430180 
854.000000	 98.439897 
853.000000	 98.443351 
852.000000	 98.445359 
851.000000	 98.446918 
850.000000	 98.443069 
849.000000	 98.432308 
848.000000	 98.422639 
847.000000	 98.423144 
846.000000	 98.432959 
845.000000	 98.444711 
844.000000	 98.456588 
843.000000	 98.473660 
842.000000	 98.497058 
841.000000	 98.519688 
840.000000	 98.535611 
839.000000	 98.547582 
838.000000	 98.560836 
837.000000	 98.573492 
836.000000	 98.578553 
835.000000	 98.574324 
834.000000	 98.569006 
833.000000	 98.574315 
832.000000	 98.595403 
831.000000	 98.626009 
830.000000	 98.651426 
829.000000	 98.659085 
828.000000	 98.647460 
827.000000	 98.625925 
826.000000	 98.606490 
825.000000	 98.595117 
824.000000	 98.592468 
823.000000	 98.598779 
822.000000	 98.614071 
821.000000	 98.635938 
820.000000	 98.660415 
819.000000	 98.683847 
818.000000	 98.702169 
817.000000	 98.710734 
816.000000	 98.707892 
815.000000	 98.697119 
814.000000	 98.683202 
813.000000	 98.668063 
812.000000	 98.652556 
811.000000	 98.639768 
810.000000	 98.632283 
809.000000	 98.627322 
808.000000	 98.619455 
807.000000	 98.608993 
806.000000	 98.603959 
805.000000	 98.611056 
804.000000	 98.626575 
803.000000	 98.638599 
802.000000	 98.639028 
801.000000	 98.632061 
800.000000	 98.629216 
799.000000	 98.635892 
798.000000	 98.644518 
797.000000	 98.642860 
796.000000	 98.628812 
795.000000	 98.613674 
794.000000	 98.609141 
793.000000	 98.614450 
792.000000	 98.620465 
791.000000	 98.622812 
790.000000	 98.625542 
789.000000	 98.632323 
788.000000	 98.639385 
787.000000	 98.640338 
786.000000	 98.636250 
785.000000	 98.636790 
784.000000	 98.649518 
783.000000	 98.670422 
782.000000	 98.687511 
781.000000	 98.694994 
780.000000	 98.699828 
779.000000	 98.709631 
778.000000	 98.718012 
777.000000	 98.710979 
776.000000	 98.688183 
775.000000	 98.668228 
774.000000	 98.668513 
773.000000	 98.687502 
772.000000	 98.712130 
771.000000	 98.734359 
770.000000	 98.752750 
769.000000	 98.764717 
768.000000	 98.768311 
767.000000	 98.769832 
766.000000	 98.779615 
765.000000	 98.798806 
764.000000	 98.817054 
763.000000	 98.823780 
762.000000	 98.816975 
761.000000	 98.802525 
760.000000	 98.791583 
759.000000	 98.797341 
758.000000	 98.824073 
757.000000	 98.856016 
756.000000	 98.865044 
755.000000	 98.835758 
754.000000	 98.782297 
753.000000	 98.739760 
752.000000	 98.739160 
751.000000	 98.786249 
750.000000	 98.857494 
749.000000	 98.915232 
748.000000	 98.931146 
747.000000	 98.898184 
746.000000	 98.826195 
745.000000	 98.735681 
744.000000	 98.655945 
743.000000	 98.614801 
742.000000	 98.616741 
741.000000	 98.634495 
740.000000	 98.632603 
739.000000	 98.598084 
738.000000	 98.540450 
737.000000	 98.469036 
736.000000	 98.386146 
735.000000	 98.299580 
734.000000	 98.220919 
733.000000	 98.143965 
732.000000	 98.043811 
731.000000	 97.910510 
730.000000	 97.769637 
729.000000	 97.653874 
728.000000	 97.570214 
727.000000	 97.509861 
726.000000	 97.475062 
725.000000	 97.479485 
724.000000	 97.523493 
723.000000	 97.583273 
722.000000	 97.632887 
721.000000	 97.675389 
720.000000	 97.739898 
719.000000	 97.836636 
718.000000	 97.931114 
717.000000	 97.978978 
716.000000	 97.973195 
715.000000	 97.948169 
714.000000	 97.938611 
713.000000	 97.942346 
712.000000	 97.935051 
711.000000	 97.910507 
710.000000	 97.889119 
709.000000	 97.886280 
708.000000	 97.896228 
707.000000	 97.907884 
706.000000	 97.915909 
705.000000	 97.921638 
704.000000	 97.933826 
703.000000	 97.963790 
702.000000	 98.013370 
701.000000	 98.068527 
700.000000	 98.108816 
699.000000	 98.126780 
698.000000	 98.130938 
697.000000	 98.134141 
696.000000	 98.144515 
695.000000	 98.161274 
694.000000	 98.177880 
693.000000	 98.189285 
692.000000	 98.199087 
691.000000	 98.219576 
690.000000	 98.258197 
689.000000	 98.306054 
688.000000	 98.343993 
687.000000	 98.359383 
686.000000	 98.357385 
685.000000	 98.355390 
684.000000	 98.368113 
683.000000	 98.398783 
682.000000	 98.438423 
681.000000	 98.471697 
680.000000	 98.489241 
679.000000	 98.497663 
678.000000	 98.507435 
677.000000	 98.503346 
676.000000	 98.505231 
675.000000	 98.509598 
674.000000	 98.512003 
673.000000	 98.550283 
672.000000	 98.660759 
671.000000	 98.798941 
670.000000	 98.888472 
669.000000	 98.955043 
668.000000	 99.003524 
667.000000	 98.902264 
666.000000	 98.847470 
665.000000	 98.841802 
664.000000	 98.773650 
663.000000	 98.696229 
662.000000	 98.669836 
661.000000	 98.669681 
660.000000	 98.663352 
659.000000	 98.675097 
658.000000	 98.726788 
657.000000	 98.769400 
656.000000	 98.785977 
655.000000	 98.786621 
654.000000	 98.780129 
653.000000	 98.768676 
652.000000	 98.760967 
651.000000	 98.775704 
650.000000	 98.818448 
