# Supplementary material for: Characterization of Ingested Microplastics in a Regional Endemic Lizard Apathya cappadocica (Werner, 1902) from Türkiye
Source: Biology (Basel). 2025 Oct 21;14(10):1457. doi: 10.3390/biology14101457 (PMC12561676; doi:10.3390/biology14101457)
Supplement: Supplementary file 1 [file biology-14-01457-s001.zip › biology-3832026-Supplementary materials/Supplementary material Figure S1-27/FTIR SPECTRA/Figure S9-k7-1.asc]

PE IR                   SPECTRUM    ASCII       PEDS        1.60        
  -1
~SP.SP
25/07/17
10:34:23.00
25/07/17
10:34:28.00
Administrator

650.000000
4


SPECTRUM 100,CPU32 MAIN 00.02.8200 12-DECEMBER-2006 10:00:00
MIR TGS
MIR
OPTKBR
79161
0.200000

4.000000
STRONG
RATIO
SPECTRUM
MAGNITUDE
UNIVERSAL ATR
DOUBLE

COMBINED


0


#HDR
-1
-1
#GR
CM-1
%T
0.00002384185791015625
0.0
4000.000000
-1.000000
3351
8
96.808659
88.305429
#DATA
4000.000000	96.607781 
3999.000000	96.602389 
3998.000000	96.598106 
3997.000000	96.595628 
3996.000000	96.595400 
3995.000000	96.595939 
3994.000000	96.595624 
3993.000000	96.593481 
3992.000000	96.589738 
3991.000000	96.585299 
3990.000000	96.581259 
3989.000000	96.578614 
3988.000000	96.577893 
3987.000000	96.578778 
3986.000000	96.580364 
3985.000000	96.582178 
3984.000000	96.584579 
3983.000000	96.587597 
3982.000000	96.589971 
3981.000000	96.590137 
3980.000000	96.587863 
3979.000000	96.584875 
3978.000000	96.583746 
3977.000000	96.585608 
3976.000000	96.588831 
3975.000000	96.590080 
3974.000000	96.587671 
3973.000000	96.583459 
3972.000000	96.581281 
3971.000000	96.583429 
3970.000000	96.588507 
3969.000000	96.592532 
3968.000000	96.592692 
3967.000000	96.589141 
3966.000000	96.584274 
3965.000000	96.580647 
3964.000000	96.579023 
3963.000000	96.578366 
3962.000000	96.577425 
3961.000000	96.575812 
3960.000000	96.573605 
3959.000000	96.571014 
3958.000000	96.568234 
3957.000000	96.565595 
3956.000000	96.563816 
3955.000000	96.563389 
3954.000000	96.563971 
3953.000000	96.564375 
3952.000000	96.563200 
3951.000000	96.559768 
3950.000000	96.554084 
3949.000000	96.546912 
3948.000000	96.540057 
3947.000000	96.535279 
3946.000000	96.533706 
3945.000000	96.536187 
3944.000000	96.542243 
3943.000000	96.548336 
3942.000000	96.550804 
3941.000000	96.549750 
3940.000000	96.548023 
3939.000000	96.547785 
3938.000000	96.548039 
3937.000000	96.545575 
3936.000000	96.538591 
3935.000000	96.528766 
3934.000000	96.520881 
3933.000000	96.519483 
3932.000000	96.525118 
3931.000000	96.533410 
3930.000000	96.538166 
3929.000000	96.537988 
3928.000000	96.537111 
3927.000000	96.540115 
3926.000000	96.546602 
3925.000000	96.550670 
3924.000000	96.546814 
3923.000000	96.534970 
3922.000000	96.518906 
3921.000000	96.502446 
3920.000000	96.487904 
3919.000000	96.476779 
3918.000000	96.470875 
3917.000000	96.470857 
3916.000000	96.474970 
3915.000000	96.480139 
3914.000000	96.484691 
3913.000000	96.488684 
3912.000000	96.492302 
3911.000000	96.495255 
3910.000000	96.496831 
3909.000000	96.496319 
3908.000000	96.493319 
3907.000000	96.487158 
3906.000000	96.476210 
3905.000000	96.458091 
3904.000000	96.433111 
3903.000000	96.409463 
3902.000000	96.398284 
3901.000000	96.403489 
3900.000000	96.419175 
3899.000000	96.433795 
3898.000000	96.440540 
3897.000000	96.440233 
3896.000000	96.436311 
3895.000000	96.431993 
3894.000000	96.429401 
3893.000000	96.428496 
3892.000000	96.426301 
3891.000000	96.420412 
3890.000000	96.411510 
3889.000000	96.401658 
3888.000000	96.393752 
3887.000000	96.392007 
3886.000000	96.395839 
3885.000000	96.399364 
3884.000000	96.399364 
3883.000000	96.399696 
3882.000000	96.406005 
3881.000000	96.416568 
3880.000000	96.422574 
3879.000000	96.419941 
3878.000000	96.413444 
3877.000000	96.410348 
3876.000000	96.414698 
3875.000000	96.420951 
3874.000000	96.416339 
3873.000000	96.395227 
3872.000000	96.367181 
3871.000000	96.348010 
3870.000000	96.342256 
3869.000000	96.341690 
3868.000000	96.337390 
3867.000000	96.328221 
3866.000000	96.321583 
3865.000000	96.323903 
3864.000000	96.331856 
3863.000000	96.338211 
3862.000000	96.340020 
3861.000000	96.340152 
3860.000000	96.342923 
3859.000000	96.349290 
3858.000000	96.354137 
3857.000000	96.351738 
3856.000000	96.343480 
3855.000000	96.342803 
3854.000000	96.346144 
3853.000000	96.340548 
3852.000000	96.334835 
3851.000000	96.336510 
3850.000000	96.340476 
3849.000000	96.346292 
3848.000000	96.355973 
3847.000000	96.371057 
3846.000000	96.389627 
3845.000000	96.405163 
3844.000000	96.410800 
3843.000000	96.406087 
3842.000000	96.396264 
3841.000000	96.387305 
3840.000000	96.382221 
3839.000000	96.380588 
3838.000000	96.380447 
3837.000000	96.380093 
3836.000000	96.379394 
3835.000000	96.379742 
3834.000000	96.381552 
3833.000000	96.383581 
3832.000000	96.383962 
3831.000000	96.381967 
3830.000000	96.379292 
3829.000000	96.378542 
3828.000000	96.380721 
3827.000000	96.384099 
3826.000000	96.385182 
3825.000000	96.381593 
3824.000000	96.375278 
3823.000000	96.373580 
3822.000000	96.380357 
3821.000000	96.388408 
3820.000000	96.389224 
3819.000000	96.383343 
3818.000000	96.375667 
3817.000000	96.373171 
3816.000000	96.379546 
3815.000000	96.391421 
3814.000000	96.402386 
3813.000000	96.408665 
3812.000000	96.410765 
3811.000000	96.410303 
3810.000000	96.408281 
3809.000000	96.406852 
3808.000000	96.407814 
3807.000000	96.407950 
3806.000000	96.401850 
3805.000000	96.388059 
3804.000000	96.372173 
3803.000000	96.367695 
3802.000000	96.378662 
3801.000000	96.391579 
3800.000000	96.395393 
3799.000000	96.393500 
3798.000000	96.394746 
3797.000000	96.405824 
3796.000000	96.424839 
3795.000000	96.446483 
3794.000000	96.467914 
3793.000000	96.488459 
3792.000000	96.505916 
3791.000000	96.515763 
3790.000000	96.514451 
3789.000000	96.505124 
3788.000000	96.497839 
3787.000000	96.502190 
3786.000000	96.518824 
3785.000000	96.537969 
3784.000000	96.547598 
3783.000000	96.543821 
3782.000000	96.533172 
3781.000000	96.523985 
3780.000000	96.514434 
3779.000000	96.497185 
3778.000000	96.476479 
3777.000000	96.464922 
3776.000000	96.468448 
3775.000000	96.481552 
3774.000000	96.489634 
3773.000000	96.478155 
3772.000000	96.444318 
3771.000000	96.400115 
3770.000000	96.359784 
3769.000000	96.332694 
3768.000000	96.323536 
3767.000000	96.329566 
3766.000000	96.343181 
3765.000000	96.355610 
3764.000000	96.359220 
3763.000000	96.353791 
3762.000000	96.351197 
3761.000000	96.366232 
3760.000000	96.393759 
3759.000000	96.406263 
3758.000000	96.383171 
3757.000000	96.326674 
3756.000000	96.250124 
3755.000000	96.169868 
3754.000000	96.100433 
3753.000000	96.045478 
3752.000000	95.988801 
3751.000000	95.918266 
3750.000000	95.862240 
3749.000000	95.850363 
3748.000000	95.871053 
3747.000000	95.893716 
3746.000000	95.908496 
3745.000000	95.914620 
3744.000000	95.914395 
3743.000000	95.919806 
3742.000000	95.928113 
3741.000000	95.927934 
3740.000000	95.920784 
3739.000000	95.910313 
3738.000000	95.902837 
3737.000000	95.905232 
3736.000000	95.913366 
3735.000000	95.917355 
3734.000000	95.915801 
3733.000000	95.917528 
3732.000000	95.931798 
3731.000000	95.954779 
3730.000000	95.967909 
3729.000000	95.960024 
3728.000000	95.943994 
3727.000000	95.941808 
3726.000000	95.958641 
3725.000000	95.981834 
3724.000000	96.004304 
3723.000000	96.031397 
3722.000000	96.067016 
3721.000000	96.108269 
3720.000000	96.147337 
3719.000000	96.175074 
3718.000000	96.185441 
3717.000000	96.176099 
3716.000000	96.147878 
3715.000000	96.108028 
3714.000000	96.070356 
3713.000000	96.044192 
3712.000000	96.022492 
3711.000000	95.998844 
3710.000000	95.982996 
3709.000000	95.984333 
3708.000000	96.000737 
3707.000000	96.022303 
3706.000000	96.039000 
3705.000000	96.049796 
3704.000000	96.059589 
3703.000000	96.068836 
3702.000000	96.069556 
3701.000000	96.058083 
3700.000000	96.043189 
3699.000000	96.035295 
3698.000000	96.037426 
3697.000000	96.045913 
3696.000000	96.052784 
3695.000000	96.052480 
3694.000000	96.048422 
3693.000000	96.050423 
3692.000000	96.062953 
3691.000000	96.078492 
3690.000000	96.083521 
3689.000000	96.076180 
3688.000000	96.070814 
3687.000000	96.075413 
3686.000000	96.082677 
3685.000000	96.085392 
3684.000000	96.083953 
3683.000000	96.083244 
3682.000000	96.087060 
3681.000000	96.093536 
3680.000000	96.093162 
3679.000000	96.075070 
3678.000000	96.039031 
3677.000000	96.004921 
3676.000000	95.985654 
3675.000000	95.972525 
3674.000000	95.957135 
3673.000000	95.943202 
3672.000000	95.941143 
3671.000000	95.967026 
3670.000000	96.011826 
3669.000000	96.044571 
3668.000000	96.056705 
3667.000000	96.060629 
3666.000000	96.066117 
3665.000000	96.076381 
3664.000000	96.088260 
3663.000000	96.096371 
3662.000000	96.096211 
3661.000000	96.085325 
3660.000000	96.063783 
3659.000000	96.035598 
3658.000000	96.009128 
3657.000000	95.990245 
3656.000000	95.976014 
3655.000000	95.959104 
3654.000000	95.932615 
3653.000000	95.899150 
3652.000000	95.874883 
3651.000000	95.869704 
3650.000000	95.871008 
3649.000000	95.870806 
3648.000000	95.879240 
3647.000000	95.894199 
3646.000000	95.904327 
3645.000000	95.906965 
3644.000000	95.907736 
3643.000000	95.913454 
3642.000000	95.926295 
3641.000000	95.940618 
3640.000000	95.948130 
3639.000000	95.943227 
3638.000000	95.924054 
3637.000000	95.893669 
3636.000000	95.860420 
3635.000000	95.834461 
3634.000000	95.816567 
3633.000000	95.794043 
3632.000000	95.754610 
3631.000000	95.706371 
3630.000000	95.671390 
3629.000000	95.655609 
3628.000000	95.657004 
3627.000000	95.677149 
3626.000000	95.707079 
3625.000000	95.738274 
3624.000000	95.770056 
3623.000000	95.801820 
3622.000000	95.832639 
3621.000000	95.863223 
3620.000000	95.885366 
3619.000000	95.882693 
3618.000000	95.855276 
3617.000000	95.819881 
3616.000000	95.790101 
3615.000000	95.769900 
3614.000000	95.753295 
3613.000000	95.729719 
3612.000000	95.699184 
3611.000000	95.674458 
3610.000000	95.668925 
3609.000000	95.688192 
3608.000000	95.724302 
3607.000000	95.764047 
3606.000000	95.800078 
3605.000000	95.831984 
3604.000000	95.862140 
3603.000000	95.889959 
3602.000000	95.910094 
3601.000000	95.918487 
3600.000000	95.916138 
3599.000000	95.908080 
3598.000000	95.901191 
3597.000000	95.898723 
3596.000000	95.900223 
3595.000000	95.905039 
3594.000000	95.912268 
3593.000000	95.918479 
3592.000000	95.918090 
3591.000000	95.908932 
3590.000000	95.899349 
3589.000000	95.902068 
3588.000000	95.915598 
3587.000000	95.927132 
3586.000000	95.930935 
3585.000000	95.932562 
3584.000000	95.938803 
3583.000000	95.952741 
3582.000000	95.974327 
3581.000000	96.000621 
3580.000000	96.025445 
3579.000000	96.041823 
3578.000000	96.045323 
3577.000000	96.037186 
3576.000000	96.023036 
3575.000000	96.009928 
3574.000000	96.001331 
3573.000000	95.994607 
3572.000000	95.984138 
3571.000000	95.966742 
3570.000000	95.945659 
3569.000000	95.929930 
3568.000000	95.925970 
3567.000000	95.931481 
3566.000000	95.937214 
3565.000000	95.937333 
3564.000000	95.935271 
3563.000000	95.940804 
3562.000000	95.957807 
3561.000000	95.979581 
3560.000000	95.995174 
3559.000000	95.999628 
3558.000000	95.996645 
3557.000000	95.993265 
3556.000000	95.994149 
3555.000000	96.000051 
3554.000000	96.008089 
3553.000000	96.012023 
3552.000000	96.006134 
3551.000000	95.990693 
3550.000000	95.971812 
3549.000000	95.957071 
3548.000000	95.951059 
3547.000000	95.953575 
3546.000000	95.960974 
3545.000000	95.968965 
3544.000000	95.975360 
3543.000000	95.981107 
3542.000000	95.988321 
3541.000000	95.997443 
3540.000000	96.007184 
3539.000000	96.015228 
3538.000000	96.019808 
3537.000000	96.020073 
3536.000000	96.016718 
3535.000000	96.011869 
3534.000000	96.007030 
3533.000000	96.002130 
3532.000000	95.996444 
3531.000000	95.990904 
3530.000000	95.986947 
3529.000000	95.984024 
3528.000000	95.979892 
3527.000000	95.974617 
3526.000000	95.972497 
3525.000000	95.978362 
3524.000000	95.992359 
3523.000000	96.009025 
3522.000000	96.021485 
3521.000000	96.026142 
3520.000000	96.023645 
3519.000000	96.016989 
3518.000000	96.009988 
3517.000000	96.005589 
3516.000000	96.004968 
3515.000000	96.007532 
3514.000000	96.011062 
3513.000000	96.012723 
3512.000000	96.011341 
3511.000000	96.008951 
3510.000000	96.008756 
3509.000000	96.011469 
3508.000000	96.014348 
3507.000000	96.015151 
3506.000000	96.014711 
3505.000000	96.014502 
3504.000000	96.012493 
3503.000000	96.004825 
3502.000000	95.991579 
3501.000000	95.978090 
3500.000000	95.969452 
3499.000000	95.965382 
3498.000000	95.962018 
3497.000000	95.957316 
3496.000000	95.953443 
3495.000000	95.953686 
3494.000000	95.958538 
3493.000000	95.965530 
3492.000000	95.971536 
3491.000000	95.974555 
3490.000000	95.973908 
3489.000000	95.970047 
3488.000000	95.964332 
3487.000000	95.958212 
3486.000000	95.952628 
3485.000000	95.948093 
3484.000000	95.944941 
3483.000000	95.943090 
3482.000000	95.941530 
3481.000000	95.939090 
3480.000000	95.935845 
3479.000000	95.933395 
3478.000000	95.933162 
3477.000000	95.934468 
3476.000000	95.934464 
3475.000000	95.930305 
3474.000000	95.921636 
3473.000000	95.911150 
3472.000000	95.902837 
3471.000000	95.899184 
3470.000000	95.899960 
3469.000000	95.902613 
3468.000000	95.903966 
3467.000000	95.902518 
3466.000000	95.899521 
3465.000000	95.897807 
3464.000000	95.898910 
3463.000000	95.901053 
3462.000000	95.900468 
3461.000000	95.895259 
3460.000000	95.887558 
3459.000000	95.881491 
3458.000000	95.878794 
3457.000000	95.877145 
3456.000000	95.873445 
3455.000000	95.867846 
3454.000000	95.863244 
3453.000000	95.861249 
3452.000000	95.859930 
3451.000000	95.856995 
3450.000000	95.853452 
3449.000000	95.852161 
3448.000000	95.853225 
3447.000000	95.853193 
3446.000000	95.849763 
3445.000000	95.845168 
3444.000000	95.843394 
3443.000000	95.846113 
3442.000000	95.852088 
3441.000000	95.859136 
3440.000000	95.865856 
3439.000000	95.871750 
3438.000000	95.876796 
3437.000000	95.880721 
3436.000000	95.882913 
3435.000000	95.883126 
3434.000000	95.882733 
3433.000000	95.884945 
3432.000000	95.891931 
3431.000000	95.902312 
3430.000000	95.911914 
3429.000000	95.917707 
3428.000000	95.920076 
3427.000000	95.920760 
3426.000000	95.919649 
3425.000000	95.915344 
3424.000000	95.908957 
3423.000000	95.904916 
3422.000000	95.906805 
3421.000000	95.913284 
3420.000000	95.919114 
3419.000000	95.919980 
3418.000000	95.915746 
3417.000000	95.909769 
3416.000000	95.906111 
3415.000000	95.906735 
3414.000000	95.910494 
3413.000000	95.914773 
3412.000000	95.918473 
3411.000000	95.922845 
3410.000000	95.928973 
3409.000000	95.935593 
3408.000000	95.940421 
3407.000000	95.943013 
3406.000000	95.945142 
3405.000000	95.948251 
3404.000000	95.951515 
3403.000000	95.952810 
3402.000000	95.951212 
3401.000000	95.948315 
3400.000000	95.946946 
3399.000000	95.948615 
3398.000000	95.952287 
3397.000000	95.955698 
3396.000000	95.958085 
3395.000000	95.960769 
3394.000000	95.964795 
3393.000000	95.968898 
3392.000000	95.970579 
3391.000000	95.968794 
3390.000000	95.965003 
3389.000000	95.961851 
3388.000000	95.961196 
3387.000000	95.963097 
3386.000000	95.966174 
3385.000000	95.968962 
3384.000000	95.971575 
3383.000000	95.975765 
3382.000000	95.982780 
3381.000000	95.991326 
3380.000000	95.997983 
3379.000000	96.000145 
3378.000000	95.998119 
3377.000000	95.994543 
3376.000000	95.991954 
3375.000000	95.990638 
3374.000000	95.988694 
3373.000000	95.984339 
3372.000000	95.978337 
3371.000000	95.973836 
3370.000000	95.973421 
3369.000000	95.976586 
3368.000000	95.980307 
3367.000000	95.981958 
3366.000000	95.981365 
3365.000000	95.979849 
3364.000000	95.977883 
3363.000000	95.974248 
3362.000000	95.967608 
3361.000000	95.958781 
3360.000000	95.951366 
3359.000000	95.949182 
3358.000000	95.952952 
3357.000000	95.959536 
3356.000000	95.964321 
3355.000000	95.965400 
3354.000000	95.964469 
3353.000000	95.964166 
3352.000000	95.965285 
3351.000000	95.966573 
3350.000000	95.966601 
3349.000000	95.965154 
3348.000000	95.963025 
3347.000000	95.960879 
3346.000000	95.958660 
3345.000000	95.956065 
3344.000000	95.953317 
3343.000000	95.951254 
3342.000000	95.950401 
3341.000000	95.950238 
3340.000000	95.949672 
3339.000000	95.948248 
3338.000000	95.946586 
3337.000000	95.945602 
3336.000000	95.945576 
3335.000000	95.945977 
3334.000000	95.945940 
3333.000000	95.944862 
3332.000000	95.942796 
3331.000000	95.940443 
3330.000000	95.938630 
3329.000000	95.937692 
3328.000000	95.937453 
3327.000000	95.937579 
3326.000000	95.937803 
3325.000000	95.938041 
3324.000000	95.938479 
3323.000000	95.939482 
3322.000000	95.941075 
3321.000000	95.942637 
3320.000000	95.943506 
3319.000000	95.943771 
3318.000000	95.943973 
3317.000000	95.944148 
3316.000000	95.943838 
3315.000000	95.943157 
3314.000000	95.942915 
3313.000000	95.943344 
3312.000000	95.943484 
3311.000000	95.942388 
3310.000000	95.940398 
3309.000000	95.938921 
3308.000000	95.939000 
3307.000000	95.940541 
3306.000000	95.942655 
3305.000000	95.944395 
3304.000000	95.945246 
3303.000000	95.945109 
3302.000000	95.944077 
3301.000000	95.942305 
3300.000000	95.940236 
3299.000000	95.938726 
3298.000000	95.938468 
3297.000000	95.939215 
3296.000000	95.939834 
3295.000000	95.939551 
3294.000000	95.938865 
3293.000000	95.938877 
3292.000000	95.939989 
3291.000000	95.941612 
3290.000000	95.942973 
3289.000000	95.943870 
3288.000000	95.944493 
3287.000000	95.944831 
3286.000000	95.944533 
3285.000000	95.943364 
3284.000000	95.941651 
3283.000000	95.940302 
3282.000000	95.940045 
3281.000000	95.940756 
3280.000000	95.941626 
3279.000000	95.942095 
3278.000000	95.942426 
3277.000000	95.943093 
3276.000000	95.944006 
3275.000000	95.944719 
3274.000000	95.945230 
3273.000000	95.946040 
3272.000000	95.947366 
3271.000000	95.948716 
3270.000000	95.949460 
3269.000000	95.949592 
3268.000000	95.949621 
3267.000000	95.949935 
3266.000000	95.950298 
3265.000000	95.950113 
3264.000000	95.949148 
3263.000000	95.947880 
3262.000000	95.947036 
3261.000000	95.946962 
3260.000000	95.947602 
3259.000000	95.948804 
3258.000000	95.950392 
3257.000000	95.951931 
3256.000000	95.952709 
3255.000000	95.952205 
3254.000000	95.950721 
3253.000000	95.949494 
3252.000000	95.949761 
3251.000000	95.951634 
3250.000000	95.953808 
3249.000000	95.954807 
3248.000000	95.954729 
3247.000000	95.955283 
3246.000000	95.957612 
3245.000000	95.960341 
3244.000000	95.960805 
3243.000000	95.958373 
3242.000000	95.955528 
3241.000000	95.955118 
3240.000000	95.957054 
3239.000000	95.958730 
3238.000000	95.958519 
3237.000000	95.957610 
3236.000000	95.958017 
3235.000000	95.959741 
3234.000000	95.961002 
3233.000000	95.960732 
3232.000000	95.959554 
3231.000000	95.958297 
3230.000000	95.956388 
3229.000000	95.952421 
3228.000000	95.946085 
3227.000000	95.939237 
3226.000000	95.935075 
3225.000000	95.935947 
3224.000000	95.941529 
3223.000000	95.948891 
3222.000000	95.954983 
3221.000000	95.959291 
3220.000000	95.963362 
3219.000000	95.968060 
3218.000000	95.972416 
3217.000000	95.975162 
3216.000000	95.976321 
3215.000000	95.976611 
3214.000000	95.976347 
3213.000000	95.975864 
3212.000000	95.976386 
3211.000000	95.979367 
3210.000000	95.984826 
3209.000000	95.990944 
3208.000000	95.995491 
3207.000000	95.997193 
3206.000000	95.995808 
3205.000000	95.991889 
3204.000000	95.986967 
3203.000000	95.983472 
3202.000000	95.983526 
3201.000000	95.987420 
3200.000000	95.993122 
3199.000000	95.997357 
3198.000000	95.997908 
3197.000000	95.995089 
3196.000000	95.991257 
3195.000000	95.988646 
3194.000000	95.987728 
3193.000000	95.987866 
3192.000000	95.989069 
3191.000000	95.992462 
3190.000000	95.998742 
3189.000000	96.006778 
3188.000000	96.014074 
3187.000000	96.018740 
3186.000000	96.020651 
3185.000000	96.020855 
3184.000000	96.020508 
3183.000000	96.020195 
3182.000000	96.019908 
3181.000000	96.019135 
3180.000000	96.017325 
3179.000000	96.014764 
3178.000000	96.012660 
3177.000000	96.011839 
3176.000000	96.011813 
3175.000000	96.011743 
3174.000000	96.011882 
3173.000000	96.012820 
3172.000000	96.013306 
3171.000000	96.010479 
3170.000000	96.003360 
3169.000000	95.995478 
3168.000000	95.992151 
3167.000000	95.995106 
3166.000000	96.001072 
3165.000000	96.005731 
3164.000000	96.008379 
3163.000000	96.011285 
3162.000000	96.015460 
3161.000000	96.018870 
3160.000000	96.019224 
3159.000000	96.016941 
3158.000000	96.014133 
3157.000000	96.011686 
3156.000000	96.009360 
3155.000000	96.008333 
3154.000000	96.011165 
3153.000000	96.018372 
3152.000000	96.026778 
3151.000000	96.032499 
3150.000000	96.034310 
3149.000000	96.033039 
3148.000000	96.029307 
3147.000000	96.023593 
3146.000000	96.017274 
3145.000000	96.011393 
3144.000000	96.005068 
3143.000000	95.996698 
3142.000000	95.986588 
3141.000000	95.977016 
3140.000000	95.969618 
3139.000000	95.963988 
3138.000000	95.958909 
3137.000000	95.954008 
3136.000000	95.949901 
3135.000000	95.947637 
3134.000000	95.948164 
3133.000000	95.951299 
3132.000000	95.954857 
3131.000000	95.956055 
3130.000000	95.953925 
3129.000000	95.949484 
3128.000000	95.943782 
3127.000000	95.937279 
3126.000000	95.930985 
3125.000000	95.926554 
3124.000000	95.924552 
3123.000000	95.923755 
3122.000000	95.922696 
3121.000000	95.920841 
3120.000000	95.918184 
3119.000000	95.914809 
3118.000000	95.911158 
3117.000000	95.907830 
3116.000000	95.904763 
3115.000000	95.901382 
3114.000000	95.897909 
3113.000000	95.895494 
3112.000000	95.894659 
3111.000000	95.894373 
3110.000000	95.892970 
3109.000000	95.889516 
3108.000000	95.884069 
3107.000000	95.877614 
3106.000000	95.871817 
3105.000000	95.868232 
3104.000000	95.867063 
3103.000000	95.866685 
3102.000000	95.864763 
3101.000000	95.860139 
3100.000000	95.853646 
3099.000000	95.847209 
3098.000000	95.841984 
3097.000000	95.837423 
3096.000000	95.832238 
3095.000000	95.826075 
3094.000000	95.820049 
3093.000000	95.815464 
3092.000000	95.812363 
3091.000000	95.809573 
3090.000000	95.805944 
3089.000000	95.801421 
3088.000000	95.796821 
3087.000000	95.792955 
3086.000000	95.789986 
3085.000000	95.787305 
3084.000000	95.783661 
3083.000000	95.777795 
3082.000000	95.769682 
3081.000000	95.761248 
3080.000000	95.755036 
3079.000000	95.751877 
3078.000000	95.750219 
3077.000000	95.747974 
3076.000000	95.744855 
3075.000000	95.742163 
3074.000000	95.740653 
3073.000000	95.739583 
3072.000000	95.737736 
3071.000000	95.734715 
3070.000000	95.730720 
3069.000000	95.725691 
3068.000000	95.719684 
3067.000000	95.713901 
3066.000000	95.710143 
3065.000000	95.708628 
3064.000000	95.707009 
3063.000000	95.702228 
3062.000000	95.693274 
3061.000000	95.681992 
3060.000000	95.671784 
3059.000000	95.665574 
3058.000000	95.664377 
3057.000000	95.666649 
3056.000000	95.669102 
3055.000000	95.669022 
3054.000000	95.666171 
3053.000000	95.662765 
3052.000000	95.661451 
3051.000000	95.663043 
3050.000000	95.665404 
3049.000000	95.664524 
3048.000000	95.657809 
3047.000000	95.647017 
3046.000000	95.637540 
3045.000000	95.633514 
3044.000000	95.633511 
3043.000000	95.631979 
3042.000000	95.625207 
3041.000000	95.614862 
3040.000000	95.605745 
3039.000000	95.600423 
3038.000000	95.596799 
3037.000000	95.590194 
3036.000000	95.576996 
3035.000000	95.557103 
3034.000000	95.534478 
3033.000000	95.515315 
3032.000000	95.503994 
3031.000000	95.500260 
3030.000000	95.500393 
3029.000000	95.500841 
3028.000000	95.500178 
3027.000000	95.498028 
3026.000000	95.493947 
3025.000000	95.488095 
3024.000000	95.481830 
3023.000000	95.476587 
3022.000000	95.472389 
3021.000000	95.467846 
3020.000000	95.461032 
3019.000000	95.450139 
3018.000000	95.434896 
3017.000000	95.418766 
3016.000000	95.408145 
3015.000000	95.406474 
3014.000000	95.410326 
3013.000000	95.411903 
3012.000000	95.406518 
3011.000000	95.397135 
3010.000000	95.389405 
3009.000000	95.384313 
3008.000000	95.378674 
3007.000000	95.371904 
3006.000000	95.368279 
3005.000000	95.371098 
3004.000000	95.377631 
3003.000000	95.381748 
3002.000000	95.380265 
3001.000000	95.375255 
3000.000000	95.370879 
2999.000000	95.369300 
2998.000000	95.369664 
2997.000000	95.370045 
2996.000000	95.369922 
2995.000000	95.370174 
2994.000000	95.370620 
2993.000000	95.368647 
2992.000000	95.361984 
2991.000000	95.352851 
2990.000000	95.347404 
2989.000000	95.349793 
2988.000000	95.357628 
2987.000000	95.364695 
2986.000000	95.367381 
2985.000000	95.366883 
2984.000000	95.365639 
2983.000000	95.364096 
2982.000000	95.361709 
2981.000000	95.358844 
2980.000000	95.355649 
2979.000000	95.350228 
2978.000000	95.340090 
2977.000000	95.324626 
2976.000000	95.303365 
2975.000000	95.271589 
2974.000000	95.221849 
2973.000000	95.154133 
2972.000000	95.084461 
2971.000000	95.038611 
2970.000000	95.034543 
2969.000000	95.071381 
2968.000000	95.132583 
2967.000000	95.198485 
2966.000000	95.257123 
2965.000000	95.304484 
2964.000000	95.339024 
2963.000000	95.359133 
2962.000000	95.365284 
2961.000000	95.362177 
2960.000000	95.356831 
2959.000000	95.354485 
2958.000000	95.356795 
2957.000000	95.363714 
2956.000000	95.375140 
2955.000000	95.389587 
2954.000000	95.402710 
2953.000000	95.409964 
2952.000000	95.411574 
2951.000000	95.413198 
2950.000000	95.420249 
2949.000000	95.432320 
2948.000000	95.444355 
2947.000000	95.452583 
2946.000000	95.457920 
2945.000000	95.463642 
2944.000000	95.471444 
2943.000000	95.480494 
2942.000000	95.489594 
2941.000000	95.499319 
2940.000000	95.511812 
2939.000000	95.528511 
2938.000000	95.548117 
2937.000000	95.567234 
2936.000000	95.583261 
2935.000000	95.595997 
2934.000000	95.605926 
2933.000000	95.612267 
2932.000000	95.614537 
2931.000000	95.615654 
2930.000000	95.620757 
2929.000000	95.631746 
2928.000000	95.645034 
2927.000000	95.655738 
2926.000000	95.662485 
2925.000000	95.666935 
2924.000000	95.671281 
2923.000000	95.677301 
2922.000000	95.685790 
2921.000000	95.696417 
2920.000000	95.708274 
2919.000000	95.720941 
2918.000000	95.735105 
2917.000000	95.751393 
2916.000000	95.768213 
2915.000000	95.781518 
2914.000000	95.787689 
2913.000000	95.786356 
2912.000000	95.780725 
2911.000000	95.775338 
2910.000000	95.773462 
2909.000000	95.776348 
2908.000000	95.783863 
2907.000000	95.795024 
2906.000000	95.807850 
2905.000000	95.819840 
2904.000000	95.829222 
2903.000000	95.836089 
2902.000000	95.841750 
2901.000000	95.848174 
2900.000000	95.854646 
2899.000000	95.859833 
2898.000000	95.863588 
2897.000000	95.867784 
2896.000000	95.874700 
2895.000000	95.884864 
2894.000000	95.896648 
2893.000000	95.907571 
2892.000000	95.915626 
2891.000000	95.919890 
2890.000000	95.920908 
2889.000000	95.920680 
2888.000000	95.921252 
2887.000000	95.922848 
2886.000000	95.924127 
2885.000000	95.924527 
2884.000000	95.925422 
2883.000000	95.928201 
2882.000000	95.931894 
2881.000000	95.933898 
2880.000000	95.933041 
2879.000000	95.931137 
2878.000000	95.931421 
2877.000000	95.935903 
2876.000000	95.944122 
2875.000000	95.953542 
2874.000000	95.961011 
2873.000000	95.964886 
2872.000000	95.965931 
2871.000000	95.966177 
2870.000000	95.966994 
2869.000000	95.968667 
2868.000000	95.971573 
2867.000000	95.976356 
2866.000000	95.982544 
2865.000000	95.988187 
2864.000000	95.991648 
2863.000000	95.993146 
2862.000000	95.993989 
2861.000000	95.995253 
2860.000000	95.997675 
2859.000000	96.001723 
2858.000000	96.006801 
2857.000000	96.011076 
2856.000000	96.013292 
2855.000000	96.014357 
2854.000000	96.016284 
2853.000000	96.019974 
2852.000000	96.024947 
2851.000000	96.030804 
2850.000000	96.037650 
2849.000000	96.044979 
2848.000000	96.051306 
2847.000000	96.055361 
2846.000000	96.057074 
2845.000000	96.057296 
2844.000000	96.057183 
2843.000000	96.057857 
2842.000000	96.059872 
2841.000000	96.062646 
2840.000000	96.065029 
2839.000000	96.066765 
2838.000000	96.068758 
2837.000000	96.071494 
2836.000000	96.073954 
2835.000000	96.074897 
2834.000000	96.074709 
2833.000000	96.075178 
2832.000000	96.077409 
2831.000000	96.080809 
2830.000000	96.084006 
2829.000000	96.086367 
2828.000000	96.088249 
2827.000000	96.090239 
2826.000000	96.092708 
2825.000000	96.095807 
2824.000000	96.099306 
2823.000000	96.102349 
2822.000000	96.103944 
2821.000000	96.103940 
2820.000000	96.103236 
2819.000000	96.103066 
2818.000000	96.103917 
2817.000000	96.105472 
2816.000000	96.107195 
2815.000000	96.108767 
2814.000000	96.110093 
2813.000000	96.111155 
2812.000000	96.112041 
2811.000000	96.112974 
2810.000000	96.114089 
2809.000000	96.115229 
2808.000000	96.116093 
2807.000000	96.116600 
2806.000000	96.116959 
2805.000000	96.117430 
2804.000000	96.118115 
2803.000000	96.119000 
2802.000000	96.120050 
2801.000000	96.121222 
2800.000000	96.122427 
2799.000000	96.123546 
2798.000000	96.124499 
2797.000000	96.125249 
2796.000000	96.125745 
2795.000000	96.125934 
2794.000000	96.125900 
2793.000000	96.125962 
2792.000000	96.126501 
2791.000000	96.127639 
2790.000000	96.129117 
2789.000000	96.130468 
2788.000000	96.131433 
2787.000000	96.132078 
2786.000000	96.132625 
2785.000000	96.133223 
2784.000000	96.133901 
2783.000000	96.134703 
2782.000000	96.135698 
2781.000000	96.136807 
2780.000000	96.137741 
2779.000000	96.138268 
2778.000000	96.138470 
2777.000000	96.138690 
2776.000000	96.139166 
2775.000000	96.139880 
2774.000000	96.140786 
2773.000000	96.141973 
2772.000000	96.143411 
2771.000000	96.144726 
2770.000000	96.145479 
2769.000000	96.145655 
2768.000000	96.145801 
2767.000000	96.146595 
2766.000000	96.148320 
2765.000000	96.150782 
2764.000000	96.153412 
2763.000000	96.155567 
2762.000000	96.156832 
2761.000000	96.157212 
2760.000000	96.157112 
2759.000000	96.157060 
2758.000000	96.157357 
2757.000000	96.157926 
2756.000000	96.158443 
2755.000000	96.158626 
2754.000000	96.158503 
2753.000000	96.158461 
2752.000000	96.158971 
2751.000000	96.160172 
2750.000000	96.161739 
2749.000000	96.163108 
2748.000000	96.163952 
2747.000000	96.164365 
2746.000000	96.164660 
2745.000000	96.165037 
2744.000000	96.165502 
2743.000000	96.166087 
2742.000000	96.166968 
2741.000000	96.168261 
2740.000000	96.169803 
2739.000000	96.171235 
2738.000000	96.172314 
2737.000000	96.173031 
2736.000000	96.173525 
2735.000000	96.173951 
2734.000000	96.174448 
2733.000000	96.175173 
2732.000000	96.176223 
2731.000000	96.177506 
2730.000000	96.178735 
2729.000000	96.179636 
2728.000000	96.180104 
2727.000000	96.180150 
2726.000000	96.179787 
2725.000000	96.179148 
2724.000000	96.178773 
2723.000000	96.179384 
2722.000000	96.181138 
2721.000000	96.183290 
2720.000000	96.184816 
2719.000000	96.185438 
2718.000000	96.185782 
2717.000000	96.186690 
2716.000000	96.188393 
2715.000000	96.190335 
2714.000000	96.191847 
2713.000000	96.192802 
2712.000000	96.193499 
2711.000000	96.194101 
2710.000000	96.194468 
2709.000000	96.194652 
2708.000000	96.195247 
2707.000000	96.196866 
2706.000000	96.199215 
2705.000000	96.200974 
2704.000000	96.200975 
2703.000000	96.199462 
2702.000000	96.198030 
2701.000000	96.198146 
2700.000000	96.200041 
2699.000000	96.203133 
2698.000000	96.207053 
2697.000000	96.211629 
2696.000000	96.215857 
2695.000000	96.217774 
2694.000000	96.215924 
2693.000000	96.210681 
2692.000000	96.204093 
2691.000000	96.198376 
2690.000000	96.194591 
2689.000000	96.192651 
2688.000000	96.192146 
2687.000000	96.192940 
2686.000000	96.194905 
2685.000000	96.197222 
2684.000000	96.198356 
2683.000000	96.197153 
2682.000000	96.194127 
2681.000000	96.191589 
2680.000000	96.192202 
2679.000000	96.196953 
2678.000000	96.204008 
2677.000000	96.209550 
2676.000000	96.210772 
2675.000000	96.208424 
2674.000000	96.206169 
2673.000000	96.206855 
2672.000000	96.209424 
2671.000000	96.210192 
2670.000000	96.206776 
2669.000000	96.200100 
2668.000000	96.192839 
2667.000000	96.186827 
2666.000000	96.182165 
2665.000000	96.177799 
2664.000000	96.172676 
2663.000000	96.167045 
2662.000000	96.162897 
2661.000000	96.162344 
2660.000000	96.165214 
2659.000000	96.168885 
2658.000000	96.170874 
2657.000000	96.170899 
2656.000000	96.169925 
2655.000000	96.168316 
2654.000000	96.166040 
2653.000000	96.163947 
2652.000000	96.163211 
2651.000000	96.163489 
2650.000000	96.163071 
2649.000000	96.161436 
2648.000000	96.160367 
2647.000000	96.161603 
2646.000000	96.164302 
2645.000000	96.165963 
2644.000000	96.165592 
2643.000000	96.164822 
2642.000000	96.165737 
2641.000000	96.168507 
2640.000000	96.171563 
2639.000000	96.173515 
2638.000000	96.174271 
2637.000000	96.174511 
2636.000000	96.174778 
2635.000000	96.175319 
2634.000000	96.176399 
2633.000000	96.178123 
2632.000000	96.179700 
2631.000000	96.179418 
2630.000000	96.176235 
2629.000000	96.171722 
2628.000000	96.169656 
2627.000000	96.172706 
2626.000000	96.179966 
2625.000000	96.187527 
2624.000000	96.192342 
2623.000000	96.194667 
2622.000000	96.196046 
2621.000000	96.196555 
2620.000000	96.195362 
2619.000000	96.193205 
2618.000000	96.192293 
2617.000000	96.193351 
2616.000000	96.194341 
2615.000000	96.193010 
2614.000000	96.189651 
2613.000000	96.186460 
2612.000000	96.184821 
2611.000000	96.184300 
2610.000000	96.183989 
2609.000000	96.183726 
2608.000000	96.183726 
2607.000000	96.183817 
2606.000000	96.183658 
2605.000000	96.183496 
2604.000000	96.184183 
2603.000000	96.186360 
2602.000000	96.189768 
2601.000000	96.193373 
2600.000000	96.196071 
2599.000000	96.197335 
2598.000000	96.197472 
2597.000000	96.197341 
2596.000000	96.197680 
2595.000000	96.198609 
2594.000000	96.199760 
2593.000000	96.200882 
2592.000000	96.202155 
2591.000000	96.203780 
2590.000000	96.205393 
2589.000000	96.206109 
2588.000000	96.205109 
2587.000000	96.202078 
2586.000000	96.197392 
2585.000000	96.192448 
2584.000000	96.189667 
2583.000000	96.191159 
2582.000000	96.197127 
2581.000000	96.205625 
2580.000000	96.213990 
2579.000000	96.220567 
2578.000000	96.224618 
2577.000000	96.225472 
2576.000000	96.222800 
2575.000000	96.217575 
2574.000000	96.211979 
2573.000000	96.208075 
2572.000000	96.206797 
2571.000000	96.207985 
2570.000000	96.210531 
2569.000000	96.212594 
2568.000000	96.212702 
2567.000000	96.211162 
2566.000000	96.209967 
2565.000000	96.211099 
2564.000000	96.215229 
2563.000000	96.221820 
2562.000000	96.229399 
2561.000000	96.235595 
2560.000000	96.238129 
2559.000000	96.236706 
2558.000000	96.233808 
2557.000000	96.232930 
2556.000000	96.235560 
2555.000000	96.240231 
2554.000000	96.244170 
2553.000000	96.245835 
2552.000000	96.246116 
2551.000000	96.247364 
2550.000000	96.250939 
2549.000000	96.255472 
2548.000000	96.257887 
2547.000000	96.256324 
2546.000000	96.251803 
2545.000000	96.247059 
2544.000000	96.244051 
2543.000000	96.242873 
2542.000000	96.242509 
2541.000000	96.242146 
2540.000000	96.241877 
2539.000000	96.242178 
2538.000000	96.242840 
2537.000000	96.242964 
2536.000000	96.242590 
2535.000000	96.243652 
2534.000000	96.247957 
2533.000000	96.254630 
2532.000000	96.260719 
2531.000000	96.264392 
2530.000000	96.266299 
2529.000000	96.267609 
2528.000000	96.268088 
2527.000000	96.266904 
2526.000000	96.264342 
2525.000000	96.261866 
2524.000000	96.260853 
2523.000000	96.261716 
2522.000000	96.263952 
2521.000000	96.266494 
2520.000000	96.268436 
2519.000000	96.269829 
2518.000000	96.271385 
2517.000000	96.273319 
2516.000000	96.275002 
2515.000000	96.275934 
2514.000000	96.276432 
2513.000000	96.277060 
2512.000000	96.277966 
2511.000000	96.279032 
2510.000000	96.280187 
2509.000000	96.281206 
2508.000000	96.281664 
2507.000000	96.281477 
2506.000000	96.281096 
2505.000000	96.281079 
2504.000000	96.281584 
2503.000000	96.282361 
2502.000000	96.283094 
2501.000000	96.283648 
2500.000000	96.284085 
2499.000000	96.284529 
2498.000000	96.285036 
2497.000000	96.285565 
2496.000000	96.286002 
2495.000000	96.286268 
2494.000000	96.286374 
2493.000000	96.286400 
2492.000000	96.286436 
2491.000000	96.286508 
2490.000000	96.286588 
2489.000000	96.286621 
2488.000000	96.286588 
2487.000000	96.286527 
2486.000000	96.286518 
2485.000000	96.286651 
2484.000000	96.286951 
2483.000000	96.287301 
2482.000000	96.287490 
2481.000000	96.287376 
2480.000000	96.286998 
2479.000000	96.286550 
2478.000000	96.286198 
2477.000000	96.285933 
2476.000000	96.285600 
2475.000000	96.285159 
2474.000000	96.284918 
2473.000000	96.285305 
2472.000000	96.286293 
2471.000000	96.287154 
2470.000000	96.287105 
2469.000000	96.285940 
2468.000000	96.283989 
2467.000000	96.281742 
2466.000000	96.279859 
2465.000000	96.279277 
2464.000000	96.280465 
2463.000000	96.282358 
2462.000000	96.282955 
2461.000000	96.281552 
2460.000000	96.279653 
2459.000000	96.279230 
2458.000000	96.280610 
2457.000000	96.282747 
2456.000000	96.285066 
2455.000000	96.287800 
2454.000000	96.290495 
2453.000000	96.291600 
2452.000000	96.290281 
2451.000000	96.287839 
2450.000000	96.286188 
2449.000000	96.285277 
2448.000000	96.283337 
2447.000000	96.279747 
2446.000000	96.276476 
2445.000000	96.275894 
2444.000000	96.278167 
2443.000000	96.281688 
2442.000000	96.285325 
2441.000000	96.289155 
2440.000000	96.293456 
2439.000000	96.298317 
2438.000000	96.304051 
2437.000000	96.310426 
2436.000000	96.315309 
2435.000000	96.315976 
2434.000000	96.312242 
2433.000000	96.307094 
2432.000000	96.303965 
2431.000000	96.303915 
2430.000000	96.305917 
2429.000000	96.308414 
2428.000000	96.309865 
2427.000000	96.309096 
2426.000000	96.305770 
2425.000000	96.300284 
2424.000000	96.293322 
2423.000000	96.285470 
2422.000000	96.278537 
2421.000000	96.275539 
2420.000000	96.277399 
2419.000000	96.281220 
2418.000000	96.283496 
2417.000000	96.284751 
2416.000000	96.288410 
2415.000000	96.295270 
2414.000000	96.301939 
2413.000000	96.304853 
2412.000000	96.303437 
2411.000000	96.299202 
2410.000000	96.294492 
2409.000000	96.292197 
2408.000000	96.293713 
2407.000000	96.296730 
2406.000000	96.297760 
2405.000000	96.297070 
2404.000000	96.298096 
2403.000000	96.301629 
2402.000000	96.304240 
2401.000000	96.303955 
2400.000000	96.303723 
2399.000000	96.306511 
2398.000000	96.309546 
2397.000000	96.306899 
2396.000000	96.297046 
2395.000000	96.285353 
2394.000000	96.279247 
2393.000000	96.282214 
2392.000000	96.291245 
2391.000000	96.298397 
2390.000000	96.295555 
2389.000000	96.279691 
2388.000000	96.253551 
2387.000000	96.220737 
2386.000000	96.182073 
2385.000000	96.139107 
2384.000000	96.099651 
2383.000000	96.076688 
2382.000000	96.082393 
2381.000000	96.123736 
2380.000000	96.201331 
2379.000000	96.306881 
2378.000000	96.420416 
2377.000000	96.514755 
2376.000000	96.566511 
2375.000000	96.564269 
2374.000000	96.510546 
2373.000000	96.419881 
2372.000000	96.315822 
2371.000000	96.223358 
2370.000000	96.160739 
2369.000000	96.135537 
2368.000000	96.143443 
2367.000000	96.167778 
2366.000000	96.187213 
2365.000000	96.191041 
2364.000000	96.185687 
2363.000000	96.181497 
2362.000000	96.183881 
2361.000000	96.189634 
2360.000000	96.180503 
2359.000000	96.144162 
2358.000000	96.096972 
2357.000000	96.069583 
2356.000000	96.074114 
2355.000000	96.091817 
2354.000000	96.117637 
2353.000000	96.150441 
2352.000000	96.174682 
2351.000000	96.171248 
2350.000000	96.136695 
2349.000000	96.091681 
2348.000000	96.054223 
2347.000000	96.032343 
2346.000000	96.014875 
2345.000000	95.982464 
2344.000000	95.943849 
2343.000000	95.914247 
2342.000000	95.925036 
2341.000000	95.979960 
2340.000000	96.044242 
2339.000000	96.081883 
2338.000000	96.096949 
2337.000000	96.122957 
2336.000000	96.159759 
2335.000000	96.184153 
2334.000000	96.182206 
2333.000000	96.172675 
2332.000000	96.155344 
2331.000000	96.126393 
2330.000000	96.067541 
2329.000000	95.999383 
2328.000000	95.923057 
2327.000000	95.852010 
2326.000000	95.791069 
2325.000000	95.749219 
2324.000000	95.728885 
2323.000000	95.724197 
2322.000000	95.736755 
2321.000000	95.764212 
2320.000000	95.795902 
2319.000000	95.827115 
2318.000000	95.854038 
2317.000000	95.884782 
2316.000000	95.904106 
2315.000000	95.905248 
2314.000000	95.874344 
2313.000000	95.828176 
2312.000000	95.775320 
2311.000000	95.736137 
2310.000000	95.711348 
2309.000000	95.707883 
2308.000000	95.718252 
2307.000000	95.742650 
2306.000000	95.768262 
2305.000000	95.782479 
2304.000000	95.768157 
2303.000000	95.731534 
2302.000000	95.689451 
2301.000000	95.665165 
2300.000000	95.659760 
2299.000000	95.669805 
2298.000000	95.685503 
2297.000000	95.709310 
2296.000000	95.738749 
2295.000000	95.773763 
2294.000000	95.809530 
2293.000000	95.844288 
2292.000000	95.872034 
2291.000000	95.887845 
2290.000000	95.892089 
2289.000000	95.893476 
2288.000000	95.904412 
2287.000000	95.930803 
2286.000000	95.968865 
2285.000000	96.007088 
2284.000000	96.037568 
2283.000000	96.059546 
2282.000000	96.076396 
2281.000000	96.086262 
2280.000000	96.084037 
2279.000000	96.069965 
2278.000000	96.055610 
2277.000000	96.055521 
2276.000000	96.072829 
2275.000000	96.097600 
2274.000000	96.117333 
2273.000000	96.128876 
2272.000000	96.136623 
2271.000000	96.145128 
2270.000000	96.154256 
2269.000000	96.161587 
2268.000000	96.165714 
2267.000000	96.167549 
2266.000000	96.168944 
2265.000000	96.171901 
2264.000000	96.177954 
2263.000000	96.187824 
2262.000000	96.200898 
2261.000000	96.214830 
2260.000000	96.227194 
2259.000000	96.236564 
2258.000000	96.243220 
2257.000000	96.248303 
2256.000000	96.253236 
2255.000000	96.258998 
2254.000000	96.265669 
2253.000000	96.272972 
2252.000000	96.280837 
2251.000000	96.289413 
2250.000000	96.298018 
2249.000000	96.305126 
2248.000000	96.309712 
2247.000000	96.312733 
2246.000000	96.316332 
2245.000000	96.321976 
2244.000000	96.329260 
2243.000000	96.336343 
2242.000000	96.341641 
2241.000000	96.345204 
2240.000000	96.348532 
2239.000000	96.353323 
2238.000000	96.360205 
2237.000000	96.368322 
2236.000000	96.375830 
2235.000000	96.381506 
2234.000000	96.385228 
2233.000000	96.387280 
2232.000000	96.387842 
2231.000000	96.387381 
2230.000000	96.386881 
2229.000000	96.386806 
2228.000000	96.386710 
2227.000000	96.386641 
2226.000000	96.388182 
2225.000000	96.392849 
2224.000000	96.399639 
2223.000000	96.405150 
2222.000000	96.406992 
2221.000000	96.406355 
2220.000000	96.406655 
2219.000000	96.409672 
2218.000000	96.413756 
2217.000000	96.416101 
2216.000000	96.415895 
2215.000000	96.414739 
2214.000000	96.414607 
2213.000000	96.416116 
2212.000000	96.418852 
2211.000000	96.422255 
2210.000000	96.425594 
2209.000000	96.427875 
2208.000000	96.428833 
2207.000000	96.429978 
2206.000000	96.433433 
2205.000000	96.438804 
2204.000000	96.442219 
2203.000000	96.439608 
2202.000000	96.430737 
2201.000000	96.419542 
2200.000000	96.410738 
2199.000000	96.406606 
2198.000000	96.404919 
2197.000000	96.399853 
2196.000000	96.388053 
2195.000000	96.375131 
2194.000000	96.371986 
2193.000000	96.382489 
2192.000000	96.397715 
2191.000000	96.405662 
2190.000000	96.405264 
2189.000000	96.405522 
2188.000000	96.412980 
2187.000000	96.424413 
2186.000000	96.431826 
2185.000000	96.431597 
2184.000000	96.428403 
2183.000000	96.430826 
2182.000000	96.440929 
2181.000000	96.447953 
2180.000000	96.438102 
2179.000000	96.413223 
2178.000000	96.393993 
2177.000000	96.399292 
2176.000000	96.427303 
2175.000000	96.460655 
2174.000000	96.484698 
2173.000000	96.493234 
2172.000000	96.482405 
2171.000000	96.451546 
2170.000000	96.409441 
2169.000000	96.369845 
2168.000000	96.339615 
2167.000000	96.319098 
2166.000000	96.311869 
2165.000000	96.321524 
2164.000000	96.338476 
2163.000000	96.345174 
2162.000000	96.341145 
2161.000000	96.351332 
2160.000000	96.400384 
2159.000000	96.484251 
2158.000000	96.571202 
2157.000000	96.629323 
2156.000000	96.648582 
2155.000000	96.640246 
2154.000000	96.624399 
2153.000000	96.613957 
2152.000000	96.606336 
2151.000000	96.593843 
2150.000000	96.580554 
2149.000000	96.580510 
2148.000000	96.597558 
2147.000000	96.616193 
2146.000000	96.617686 
2145.000000	96.599478 
2144.000000	96.574215 
2143.000000	96.554219 
2142.000000	96.542022 
2141.000000	96.532844 
2140.000000	96.521027 
2139.000000	96.504831 
2138.000000	96.488226 
2137.000000	96.478068 
2136.000000	96.477678 
2135.000000	96.483200 
2134.000000	96.486467 
2133.000000	96.480523 
2132.000000	96.463311 
2131.000000	96.439117 
2130.000000	96.417488 
2129.000000	96.407014 
2128.000000	96.407376 
2127.000000	96.409434 
2126.000000	96.405496 
2125.000000	96.398068 
2124.000000	96.395962 
2123.000000	96.402749 
2122.000000	96.412251 
2121.000000	96.415904 
2120.000000	96.411345 
2119.000000	96.401305 
2118.000000	96.387352 
2117.000000	96.370335 
2116.000000	96.355960 
2115.000000	96.352841 
2114.000000	96.361486 
2113.000000	96.369951 
2112.000000	96.367767 
2111.000000	96.359464 
2110.000000	96.357310 
2109.000000	96.365195 
2108.000000	96.376902 
2107.000000	96.387782 
2106.000000	96.399016 
2105.000000	96.408993 
2104.000000	96.409834 
2103.000000	96.397702 
2102.000000	96.381185 
2101.000000	96.374249 
2100.000000	96.382718 
2099.000000	96.401334 
2098.000000	96.420722 
2097.000000	96.434135 
2096.000000	96.440208 
2095.000000	96.443126 
2094.000000	96.449001 
2093.000000	96.458370 
2092.000000	96.464017 
2091.000000	96.459433 
2090.000000	96.446940 
2089.000000	96.434886 
2088.000000	96.428457 
2087.000000	96.426716 
2086.000000	96.426686 
2085.000000	96.425784 
2084.000000	96.421524 
2083.000000	96.413102 
2082.000000	96.403852 
2081.000000	96.399068 
2080.000000	96.400566 
2079.000000	96.405299 
2078.000000	96.409324 
2077.000000	96.411723 
2076.000000	96.414391 
2075.000000	96.419092 
2074.000000	96.425169 
2073.000000	96.429822 
2072.000000	96.430705 
2071.000000	96.428289 
2070.000000	96.425302 
2069.000000	96.424280 
2068.000000	96.426001 
2067.000000	96.429914 
2066.000000	96.434939 
2065.000000	96.439387 
2064.000000	96.441994 
2063.000000	96.443458 
2062.000000	96.445624 
2061.000000	96.449168 
2060.000000	96.453161 
2059.000000	96.456500 
2058.000000	96.459021 
2057.000000	96.461183 
2056.000000	96.463499 
2055.000000	96.466158 
2054.000000	96.469006 
2053.000000	96.471770 
2052.000000	96.474318 
2051.000000	96.476719 
2050.000000	96.479166 
2049.000000	96.481752 
2048.000000	96.484374 
2047.000000	96.486924 
2046.000000	96.489416 
2045.000000	96.491956 
2044.000000	96.494550 
2043.000000	96.496996 
2042.000000	96.499150 
2041.000000	96.501135 
2040.000000	96.503286 
2039.000000	96.505765 
2038.000000	96.508429 
2037.000000	96.511185 
2036.000000	96.514195 
2035.000000	96.517484 
2034.000000	96.520641 
2033.000000	96.523092 
2032.000000	96.524583 
2031.000000	96.525433 
2030.000000	96.526478 
2029.000000	96.528606 
2028.000000	96.531850 
2027.000000	96.534824 
2026.000000	96.535760 
2025.000000	96.534254 
2024.000000	96.531922 
2023.000000	96.530962 
2022.000000	96.532135 
2021.000000	96.534486 
2020.000000	96.536761 
2019.000000	96.538772 
2018.000000	96.540810 
2017.000000	96.542189 
2016.000000	96.541329 
2015.000000	96.537497 
2014.000000	96.531627 
2013.000000	96.525430 
2012.000000	96.520616 
2011.000000	96.518544 
2010.000000	96.519200 
2009.000000	96.519873 
2008.000000	96.516333 
2007.000000	96.506952 
2006.000000	96.495497 
2005.000000	96.488674 
2004.000000	96.490360 
2003.000000	96.500039 
2002.000000	96.514104 
2001.000000	96.526969 
2000.000000	96.533370 
1999.000000	96.531469 
1998.000000	96.523894 
1997.000000	96.514827 
1996.000000	96.506212 
1995.000000	96.498319 
1994.000000	96.492409 
1993.000000	96.490107 
1992.000000	96.490268 
1991.000000	96.489830 
1990.000000	96.489117 
1989.000000	96.491765 
1988.000000	96.498546 
1987.000000	96.504940 
1986.000000	96.506173 
1985.000000	96.502218 
1984.000000	96.496045 
1983.000000	96.489576 
1982.000000	96.483955 
1981.000000	96.482101 
1980.000000	96.487211 
1979.000000	96.498019 
1978.000000	96.508177 
1977.000000	96.512666 
1976.000000	96.513402 
1975.000000	96.516228 
1974.000000	96.523857 
1973.000000	96.533534 
1972.000000	96.540675 
1971.000000	96.543265 
1970.000000	96.542344 
1969.000000	96.539684 
1968.000000	96.535961 
1967.000000	96.531284 
1966.000000	96.527533 
1965.000000	96.528399 
1964.000000	96.535092 
1963.000000	96.543326 
1962.000000	96.546631 
1961.000000	96.543393 
1960.000000	96.539066 
1959.000000	96.539401 
1958.000000	96.543866 
1957.000000	96.547627 
1956.000000	96.547959 
1955.000000	96.546240 
1954.000000	96.544813 
1953.000000	96.544649 
1952.000000	96.544981 
1951.000000	96.543835 
1950.000000	96.539495 
1949.000000	96.532305 
1948.000000	96.524912 
1947.000000	96.520314 
1946.000000	96.519721 
1945.000000	96.522542 
1944.000000	96.527597 
1943.000000	96.533337 
1942.000000	96.537253 
1941.000000	96.537531 
1940.000000	96.535153 
1939.000000	96.532598 
1938.000000	96.530725 
1937.000000	96.528384 
1936.000000	96.524813 
1935.000000	96.521157 
1934.000000	96.519271 
1933.000000	96.519792 
1932.000000	96.521850 
1931.000000	96.523923 
1930.000000	96.524835 
1929.000000	96.524005 
1928.000000	96.521566 
1927.000000	96.518937 
1926.000000	96.518192 
1925.000000	96.519751 
1924.000000	96.521209 
1923.000000	96.519522 
1922.000000	96.514607 
1921.000000	96.509306 
1920.000000	96.505730 
1919.000000	96.503639 
1918.000000	96.502192 
1917.000000	96.501044 
1916.000000	96.500104 
1915.000000	96.499643 
1914.000000	96.500060 
1913.000000	96.501224 
1912.000000	96.502349 
1911.000000	96.502961 
1910.000000	96.503610 
1909.000000	96.504616 
1908.000000	96.505100 
1907.000000	96.504595 
1906.000000	96.504223 
1905.000000	96.504892 
1904.000000	96.505792 
1903.000000	96.505582 
1902.000000	96.504169 
1901.000000	96.502313 
1900.000000	96.500585 
1899.000000	96.499306 
1898.000000	96.498992 
1897.000000	96.499886 
1896.000000	96.501222 
1895.000000	96.501792 
1894.000000	96.501502 
1893.000000	96.501408 
1892.000000	96.502345 
1891.000000	96.504297 
1890.000000	96.506540 
1889.000000	96.507932 
1888.000000	96.507780 
1887.000000	96.506598 
1886.000000	96.505620 
1885.000000	96.505318 
1884.000000	96.505104 
1883.000000	96.504455 
1882.000000	96.503655 
1881.000000	96.503168 
1880.000000	96.502980 
1879.000000	96.502812 
1878.000000	96.502540 
1877.000000	96.502146 
1876.000000	96.501515 
1875.000000	96.500570 
1874.000000	96.499418 
1873.000000	96.498220 
1872.000000	96.497040 
1871.000000	96.495908 
1870.000000	96.494909 
1869.000000	96.494078 
1868.000000	96.493246 
1867.000000	96.492185 
1866.000000	96.490899 
1865.000000	96.489609 
1864.000000	96.488506 
1863.000000	96.487594 
1862.000000	96.486828 
1861.000000	96.486259 
1860.000000	96.485770 
1859.000000	96.484918 
1858.000000	96.483396 
1857.000000	96.481359 
1856.000000	96.479150 
1855.000000	96.476961 
1854.000000	96.474918 
1853.000000	96.473065 
1852.000000	96.471191 
1851.000000	96.468867 
1850.000000	96.466097 
1849.000000	96.463635 
1848.000000	96.462290 
1847.000000	96.461674 
1846.000000	96.460200 
1845.000000	96.456233 
1844.000000	96.449280 
1843.000000	96.440415 
1842.000000	96.432927 
1841.000000	96.429035 
1840.000000	96.428780 
1839.000000	96.431436 
1838.000000	96.435148 
1837.000000	96.435563 
1836.000000	96.428885 
1835.000000	96.417570 
1834.000000	96.408650 
1833.000000	96.405605 
1832.000000	96.407116 
1831.000000	96.409695 
1830.000000	96.411491 
1829.000000	96.412132 
1828.000000	96.412935 
1827.000000	96.415772 
1826.000000	96.417411 
1825.000000	96.412807 
1824.000000	96.398164 
1823.000000	96.374949 
1822.000000	96.354148 
1821.000000	96.348545 
1820.000000	96.359053 
1819.000000	96.369778 
1818.000000	96.367250 
1817.000000	96.356246 
1816.000000	96.345262 
1815.000000	96.331685 
1814.000000	96.314175 
1813.000000	96.304422 
1812.000000	96.312226 
1811.000000	96.322129 
1810.000000	96.314800 
1809.000000	96.298552 
1808.000000	96.282417 
1807.000000	96.258521 
1806.000000	96.230132 
1805.000000	96.218324 
1804.000000	96.228084 
1803.000000	96.232960 
1802.000000	96.208907 
1801.000000	96.171649 
1800.000000	96.141237 
1799.000000	96.104222 
1798.000000	96.053513 
1797.000000	96.006885 
1796.000000	95.972700 
1795.000000	95.938904 
1794.000000	95.899907 
1793.000000	95.879902 
1792.000000	95.897703 
1791.000000	95.910715 
1790.000000	95.881616 
1789.000000	95.833522 
1788.000000	95.798432 
1787.000000	95.781737 
1786.000000	95.772391 
1785.000000	95.761192 
1784.000000	95.742687 
1783.000000	95.718582 
1782.000000	95.693271 
1781.000000	95.667378 
1780.000000	95.631960 
1779.000000	95.579483 
1778.000000	95.521323 
1777.000000	95.470704 
1776.000000	95.421382 
1775.000000	95.351134 
1774.000000	95.240357 
1773.000000	95.099981 
1772.000000	94.981748 
1771.000000	94.901827 
1770.000000	94.828675 
1769.000000	94.741275 
1768.000000	94.639229 
1767.000000	94.524972 
1766.000000	94.403573 
1765.000000	94.286539 
1764.000000	94.175999 
1763.000000	94.057523 
1762.000000	93.913247 
1761.000000	93.753562 
1760.000000	93.612784 
1759.000000	93.500760 
1758.000000	93.385714 
1757.000000	93.231359 
1756.000000	93.043697 
1755.000000	92.859894 
1754.000000	92.692292 
1753.000000	92.516468 
1752.000000	92.315168 
1751.000000	92.110782 
1750.000000	91.924337 
1749.000000	91.740538 
1748.000000	91.556806 
1747.000000	91.388421 
1746.000000	91.232304 
1745.000000	91.071629 
1744.000000	90.899651 
1743.000000	90.712380 
1742.000000	90.488373 
1741.000000	90.216949 
1740.000000	89.940804 
1739.000000	89.727400 
1738.000000	89.588471 
1737.000000	89.489797 
1736.000000	89.401111 
1735.000000	89.329762 
1734.000000	89.325496 
1733.000000	89.355981 
1732.000000	89.341416 
1731.000000	89.274646 
1730.000000	89.175099 
1729.000000	89.048687 
1728.000000	88.913391 
1727.000000	88.795837 
1726.000000	88.702045 
1725.000000	88.619694 
1724.000000	88.539447 
1723.000000	88.466779 
1722.000000	88.412961 
1721.000000	88.389627 
1720.000000	88.394088 
1719.000000	88.388630 
1718.000000	88.335581 
1717.000000	88.305429 
1716.000000	88.353822 
1715.000000	88.440445 
1714.000000	88.549049 
1713.000000	88.688187 
1712.000000	88.850698 
1711.000000	89.032055 
1710.000000	89.237959 
1709.000000	89.477605 
1708.000000	89.753635 
1707.000000	90.060013 
1706.000000	90.391014 
1705.000000	90.721044 
1704.000000	91.000142 
1703.000000	91.205063 
1702.000000	91.356720 
1701.000000	91.527354 
1700.000000	91.773270 
1699.000000	91.995135 
1698.000000	92.179037 
1697.000000	92.400922 
1696.000000	92.666622 
1695.000000	92.851253 
1694.000000	92.919963 
1693.000000	92.965845 
1692.000000	93.038986 
1691.000000	93.131528 
1690.000000	93.221107 
1689.000000	93.309025 
1688.000000	93.417591 
1687.000000	93.545029 
1686.000000	93.661501 
1685.000000	93.739797 
1684.000000	93.799501 
1683.000000	93.809615 
1682.000000	93.797478 
1681.000000	93.810859 
1680.000000	93.856968 
1679.000000	93.912864 
1678.000000	93.960417 
1677.000000	93.986262 
1676.000000	93.989217 
1675.000000	93.996445 
1674.000000	94.021986 
1673.000000	94.055709 
1672.000000	94.081432 
1671.000000	94.101471 
1670.000000	94.144485 
1669.000000	94.216453 
1668.000000	94.279842 
1667.000000	94.325734 
1666.000000	94.360920 
1665.000000	94.387348 
1664.000000	94.405604 
1663.000000	94.424643 
1662.000000	94.450288 
1661.000000	94.470733 
1660.000000	94.477477 
1659.000000	94.486551 
1658.000000	94.520562 
1657.000000	94.596847 
1656.000000	94.698066 
1655.000000	94.787551 
1654.000000	94.818865 
1653.000000	94.821500 
1652.000000	94.748328 
1651.000000	94.673747 
1650.000000	94.623633 
1649.000000	94.601868 
1648.000000	94.581548 
1647.000000	94.580813 
1646.000000	94.619401 
1645.000000	94.658853 
1644.000000	94.681921 
1643.000000	94.692964 
1642.000000	94.698833 
1641.000000	94.705094 
1640.000000	94.713267 
1639.000000	94.722452 
1638.000000	94.727767 
1637.000000	94.722383 
1636.000000	94.714699 
1635.000000	94.713721 
1634.000000	94.703525 
1633.000000	94.690608 
1632.000000	94.675822 
1631.000000	94.663371 
1630.000000	94.662395 
1629.000000	94.673651 
1628.000000	94.681332 
1627.000000	94.676318 
1626.000000	94.660726 
1625.000000	94.630629 
1624.000000	94.580401 
1623.000000	94.534487 
1622.000000	94.522579 
1621.000000	94.535944 
1620.000000	94.553571 
1619.000000	94.560777 
1618.000000	94.549235 
1617.000000	94.527982 
1616.000000	94.511405 
1615.000000	94.508009 
1614.000000	94.527423 
1613.000000	94.557370 
1612.000000	94.581804 
1611.000000	94.606159 
1610.000000	94.653206 
1609.000000	94.720423 
1608.000000	94.782792 
1607.000000	94.840108 
1606.000000	94.909278 
1605.000000	94.988672 
1604.000000	95.064972 
1603.000000	95.141185 
1602.000000	95.226129 
1601.000000	95.308136 
1600.000000	95.370907 
1599.000000	95.421496 
1598.000000	95.474961 
1597.000000	95.528096 
1596.000000	95.566257 
1595.000000	95.590337 
1594.000000	95.617870 
1593.000000	95.652641 
1592.000000	95.682291 
1591.000000	95.704676 
1590.000000	95.729507 
1589.000000	95.753666 
1588.000000	95.763855 
1587.000000	95.762607 
1586.000000	95.763429 
1585.000000	95.763903 
1584.000000	95.752379 
1583.000000	95.732173 
1582.000000	95.721210 
1581.000000	95.724992 
1580.000000	95.737108 
1579.000000	95.754456 
1578.000000	95.776161 
1577.000000	95.794417 
1576.000000	95.807455 
1575.000000	95.821456 
1574.000000	95.842651 
1573.000000	95.869123 
1572.000000	95.894665 
1571.000000	95.914632 
1570.000000	95.933954 
1569.000000	95.954018 
1568.000000	95.969654 
1567.000000	95.984815 
1566.000000	96.001692 
1565.000000	96.018436 
1564.000000	96.036050 
1563.000000	96.060204 
1562.000000	96.092453 
1561.000000	96.118449 
1560.000000	96.117564 
1559.000000	96.094844 
1558.000000	96.088842 
1557.000000	96.087197 
1556.000000	96.087843 
1555.000000	96.092540 
1554.000000	96.099642 
1553.000000	96.108041 
1552.000000	96.117013 
1551.000000	96.125129 
1550.000000	96.131366 
1549.000000	96.135702 
1548.000000	96.139323 
1547.000000	96.143120 
1546.000000	96.147011 
1545.000000	96.150578 
1544.000000	96.153580 
1543.000000	96.155648 
1542.000000	96.156691 
1541.000000	96.158891 
1540.000000	96.166528 
1539.000000	96.175703 
1538.000000	96.179160 
1537.000000	96.178901 
1536.000000	96.178930 
1535.000000	96.180415 
1534.000000	96.182887 
1533.000000	96.186860 
1532.000000	96.189286 
1531.000000	96.187571 
1530.000000	96.184891 
1529.000000	96.185818 
1528.000000	96.189468 
1527.000000	96.189455 
1526.000000	96.182417 
1525.000000	96.175935 
1524.000000	96.174933 
1523.000000	96.170509 
1522.000000	96.159672 
1521.000000	96.166541 
1520.000000	96.188926 
1519.000000	96.204552 
1518.000000	96.207062 
1517.000000	96.204709 
1516.000000	96.203326 
1515.000000	96.194698 
1514.000000	96.175757 
1513.000000	96.154228 
1512.000000	96.140051 
1511.000000	96.135380 
1510.000000	96.130024 
1509.000000	96.101569 
1508.000000	96.036281 
1507.000000	95.979973 
1506.000000	95.949107 
1505.000000	95.898979 
1504.000000	95.880926 
1503.000000	95.903261 
1502.000000	95.951714 
1501.000000	96.012946 
1500.000000	96.081924 
1499.000000	96.147643 
1498.000000	96.186663 
1497.000000	96.203165 
1496.000000	96.228159 
1495.000000	96.251325 
1494.000000	96.251389 
1493.000000	96.236339 
1492.000000	96.221111 
1491.000000	96.208821 
1490.000000	96.198902 
1489.000000	96.202912 
1488.000000	96.210262 
1487.000000	96.194577 
1486.000000	96.161676 
1485.000000	96.127671 
1484.000000	96.097085 
1483.000000	96.066094 
1482.000000	96.028608 
1481.000000	95.988690 
1480.000000	95.956565 
1479.000000	95.934302 
1478.000000	95.916721 
1477.000000	95.898562 
1476.000000	95.873190 
1475.000000	95.822484 
1474.000000	95.741547 
1473.000000	95.676014 
1472.000000	95.676428 
1471.000000	95.704440 
1470.000000	95.716491 
1469.000000	95.718491 
1468.000000	95.724034 
1467.000000	95.726459 
1466.000000	95.709225 
1465.000000	95.675408 
1464.000000	95.644548 
1463.000000	95.621965 
1462.000000	95.605324 
1461.000000	95.600679 
1460.000000	95.609250 
1459.000000	95.608313 
1458.000000	95.555262 
1457.000000	95.474742 
1456.000000	95.432799 
1455.000000	95.426568 
1454.000000	95.430178 
1453.000000	95.441444 
1452.000000	95.462000 
1451.000000	95.484413 
1450.000000	95.496542 
1449.000000	95.499353 
1448.000000	95.506012 
1447.000000	95.516524 
1446.000000	95.517428 
1445.000000	95.513140 
1444.000000	95.512188 
1443.000000	95.509818 
1442.000000	95.501117 
1441.000000	95.496253 
1440.000000	95.512780 
1439.000000	95.549524 
1438.000000	95.575972 
1437.000000	95.568117 
1436.000000	95.548656 
1435.000000	95.541753 
1434.000000	95.550787 
1433.000000	95.581799 
1432.000000	95.634048 
1431.000000	95.690362 
1430.000000	95.722999 
1429.000000	95.724051 
1428.000000	95.720326 
1427.000000	95.737205 
1426.000000	95.765774 
1425.000000	95.774187 
1424.000000	95.754780 
1423.000000	95.736556 
1422.000000	95.734858 
1421.000000	95.734442 
1420.000000	95.709527 
1419.000000	95.647131 
1418.000000	95.536281 
1417.000000	95.387564 
1416.000000	95.240488 
1415.000000	95.108643 
1414.000000	94.973542 
1413.000000	94.819400 
1412.000000	94.662494 
1411.000000	94.535101 
1410.000000	94.444109 
1409.000000	94.384023 
1408.000000	94.368875 
1407.000000	94.411280 
1406.000000	94.492680 
1405.000000	94.584553 
1404.000000	94.688288 
1403.000000	94.813203 
1402.000000	94.942703 
1401.000000	95.052536 
1400.000000	95.131964 
1399.000000	95.191917 
1398.000000	95.239169 
1397.000000	95.270663 
1396.000000	95.293928 
1395.000000	95.316759 
1394.000000	95.315897 
1393.000000	95.268463 
1392.000000	95.207433 
1391.000000	95.170647 
1390.000000	95.154466 
1389.000000	95.123353 
1388.000000	95.047523 
1387.000000	94.932796 
1386.000000	94.800431 
1385.000000	94.662793 
1384.000000	94.527361 
1383.000000	94.399250 
1382.000000	94.279491 
1381.000000	94.166584 
1380.000000	94.057628 
1379.000000	93.956607 
1378.000000	93.875061 
1377.000000	93.817066 
1376.000000	93.773758 
1375.000000	93.733851 
1374.000000	93.691093 
1373.000000	93.638385 
1372.000000	93.581541 
1371.000000	93.545710 
1370.000000	93.544173 
1369.000000	93.549698 
1368.000000	93.527753 
1367.000000	93.488711 
1366.000000	93.484549 
1365.000000	93.557888 
1364.000000	93.702748 
1363.000000	93.868160 
1362.000000	94.002551 
1361.000000	94.089753 
1360.000000	94.143668 
1359.000000	94.178099 
1358.000000	94.194003 
1357.000000	94.189571 
1356.000000	94.171372 
1355.000000	94.149928 
1354.000000	94.132205 
1353.000000	94.122678 
1352.000000	94.121020 
1351.000000	94.121724 
1350.000000	94.125391 
1349.000000	94.131507 
1348.000000	94.137697 
1347.000000	94.140617 
1346.000000	94.134912 
1345.000000	94.111714 
1344.000000	94.067487 
1343.000000	94.010861 
1342.000000	93.956359 
1341.000000	93.913743 
1340.000000	93.892843 
1339.000000	93.907826 
1338.000000	93.960451 
1337.000000	94.040434 
1336.000000	94.145143 
1335.000000	94.280177 
1334.000000	94.446506 
1333.000000	94.632422 
1332.000000	94.816742 
1331.000000	94.981857 
1330.000000	95.122900 
1329.000000	95.240790 
1328.000000	95.332708 
1327.000000	95.394246 
1326.000000	95.426598 
1325.000000	95.431936 
1324.000000	95.417290 
1323.000000	95.394313 
1322.000000	95.369095 
1321.000000	95.336606 
1320.000000	95.292193 
1319.000000	95.243079 
1318.000000	95.200322 
1317.000000	95.165871 
1316.000000	95.136943 
1315.000000	95.117540 
1314.000000	95.116327 
1313.000000	95.137192 
1312.000000	95.175201 
1311.000000	95.220455 
1310.000000	95.262949 
1309.000000	95.295231 
1308.000000	95.314589 
1307.000000	95.323050 
1306.000000	95.325548 
1305.000000	95.323363 
1304.000000	95.317674 
1303.000000	95.309078 
1302.000000	95.292626 
1301.000000	95.257880 
1300.000000	95.198976 
1299.000000	95.120594 
1298.000000	95.032933 
1297.000000	94.944538 
1296.000000	94.859733 
1295.000000	94.779797 
1294.000000	94.702082 
1293.000000	94.623058 
1292.000000	94.543640 
1291.000000	94.467036 
1290.000000	94.392310 
1289.000000	94.316307 
1288.000000	94.241487 
1287.000000	94.174491 
1286.000000	94.115327 
1285.000000	94.055670 
1284.000000	93.988879 
1283.000000	93.914435 
1282.000000	93.834532 
1281.000000	93.754296 
1280.000000	93.683666 
1279.000000	93.630319 
1278.000000	93.586686 
1277.000000	93.533940 
1276.000000	93.460271 
1275.000000	93.369311 
1274.000000	93.269029 
1273.000000	93.162756 
1272.000000	93.054520 
1271.000000	92.951715 
1270.000000	92.854797 
1269.000000	92.753557 
1268.000000	92.641294 
1267.000000	92.523991 
1266.000000	92.408872 
1265.000000	92.296113 
1264.000000	92.187415 
1263.000000	92.090722 
1262.000000	92.010395 
1261.000000	91.942938 
1260.000000	91.885602 
1259.000000	91.840248 
1258.000000	91.802996 
1257.000000	91.763006 
1256.000000	91.715616 
1255.000000	91.667201 
1254.000000	91.621694 
1253.000000	91.571995 
1252.000000	91.510289 
1251.000000	91.438909 
1250.000000	91.364230 
1249.000000	91.287618 
1248.000000	91.208750 
1247.000000	91.130341 
1246.000000	91.052883 
1245.000000	90.973423 
1244.000000	90.892722 
1243.000000	90.814189 
1242.000000	90.733402 
1241.000000	90.640287 
1240.000000	90.534928 
1239.000000	90.429730 
1238.000000	90.332685 
1237.000000	90.240800 
1236.000000	90.153999 
1235.000000	90.081863 
1234.000000	90.030876 
1233.000000	89.998111 
1232.000000	89.984275 
1231.000000	90.000257 
1230.000000	90.053729 
1229.000000	90.140524 
1228.000000	90.254389 
1227.000000	90.394751 
1226.000000	90.561076 
1225.000000	90.747869 
1224.000000	90.943563 
1223.000000	91.120005 
1222.000000	91.224406 
1221.000000	91.205453 
1220.000000	91.065458 
1219.000000	90.883638 
1218.000000	90.771807 
1217.000000	90.800135 
1216.000000	90.964566 
1215.000000	91.206232 
1214.000000	91.452186 
1213.000000	91.652496 
1212.000000	91.795854 
1211.000000	91.898216 
1210.000000	91.979853 
1209.000000	92.052976 
1208.000000	92.125038 
1207.000000	92.203159 
1206.000000	92.292104 
1205.000000	92.393747 
1204.000000	92.510345 
1203.000000	92.643800 
1202.000000	92.790979 
1201.000000	92.945433 
1200.000000	93.105509 
1199.000000	93.276615 
1198.000000	93.463826 
1197.000000	93.665267 
1196.000000	93.871073 
1195.000000	94.065374 
1194.000000	94.234177 
1193.000000	94.377296 
1192.000000	94.510143 
1191.000000	94.647572 
1190.000000	94.787336 
1189.000000	94.914774 
1188.000000	95.020625 
1187.000000	95.106935 
1186.000000	95.178177 
1185.000000	95.235501 
1184.000000	95.279039 
1183.000000	95.307463 
1182.000000	95.315023 
1181.000000	95.297112 
1180.000000	95.261141 
1179.000000	95.225984 
1178.000000	95.207288 
1177.000000	95.206867 
1176.000000	95.217150 
1175.000000	95.231197 
1174.000000	95.248413 
1173.000000	95.273338 
1172.000000	95.308986 
1171.000000	95.349899 
1170.000000	95.386254 
1169.000000	95.418965 
1168.000000	95.462808 
1167.000000	95.524404 
1166.000000	95.583250 
1165.000000	95.609107 
1164.000000	95.595908 
1163.000000	95.564689 
1162.000000	95.534787 
1161.000000	95.507611 
1160.000000	95.481407 
1159.000000	95.464874 
1158.000000	95.465793 
1157.000000	95.476670 
1156.000000	95.480907 
1155.000000	95.467098 
1154.000000	95.433683 
1153.000000	95.388592 
1152.000000	95.348504 
1151.000000	95.327853 
1150.000000	95.321798 
1149.000000	95.308861 
1148.000000	95.275770 
1147.000000	95.229846 
1146.000000	95.181208 
1145.000000	95.124233 
1144.000000	95.047767 
1143.000000	94.956169 
1142.000000	94.867314 
1141.000000	94.791731 
1140.000000	94.723235 
1139.000000	94.649237 
1138.000000	94.563194 
1137.000000	94.467704 
1136.000000	94.370302 
1135.000000	94.275752 
1134.000000	94.180165 
1133.000000	94.074660 
1132.000000	93.955073 
1131.000000	93.823949 
1130.000000	93.683624 
1129.000000	93.534667 
1128.000000	93.382771 
1127.000000	93.238890 
1126.000000	93.108880 
1125.000000	92.989160 
1124.000000	92.874251 
1123.000000	92.761283 
1122.000000	92.646175 
1121.000000	92.525653 
1120.000000	92.406739 
1119.000000	92.305580 
1118.000000	92.233383 
1117.000000	92.190233 
1116.000000	92.171262 
1115.000000	92.167432 
1114.000000	92.161737 
1113.000000	92.139496 
1112.000000	92.104065 
1111.000000	92.068964 
1110.000000	92.032717 
1109.000000	91.976795 
1108.000000	91.893997 
1107.000000	91.798972 
1106.000000	91.705510 
1105.000000	91.608976 
1104.000000	91.500451 
1103.000000	91.384717 
1102.000000	91.273945 
1101.000000	91.172565 
1100.000000	91.085399 
1099.000000	91.014662 
1098.000000	90.960207 
1097.000000	90.914139 
1096.000000	90.867568 
1095.000000	90.816545 
1094.000000	90.760931 
1093.000000	90.705838 
1092.000000	90.663764 
1091.000000	90.644493 
1090.000000	90.642811 
1089.000000	90.647750 
1088.000000	90.662955 
1087.000000	90.703248 
1086.000000	90.770566 
1085.000000	90.847891 
1084.000000	90.918931 
1083.000000	90.981217 
1082.000000	91.038860 
1081.000000	91.095177 
1080.000000	91.153312 
1079.000000	91.213094 
1078.000000	91.269453 
1077.000000	91.325407 
1076.000000	91.399902 
1075.000000	91.504701 
1074.000000	91.617563 
1073.000000	91.700279 
1072.000000	91.743986 
1071.000000	91.776658 
1070.000000	91.824868 
1069.000000	91.887885 
1068.000000	91.952945 
1067.000000	92.015010 
1066.000000	92.073233 
1065.000000	92.124476 
1064.000000	92.169523 
1063.000000	92.214695 
1062.000000	92.262318 
1061.000000	92.310113 
1060.000000	92.361250 
1059.000000	92.420351 
1058.000000	92.477285 
1057.000000	92.511915 
1056.000000	92.520028 
1055.000000	92.519407 
1054.000000	92.523876 
1053.000000	92.525874 
1052.000000	92.514723 
1051.000000	92.498108 
1050.000000	92.491383 
1049.000000	92.496062 
1048.000000	92.503254 
1047.000000	92.508610 
1046.000000	92.510601 
1045.000000	92.502406 
1044.000000	92.478197 
1043.000000	92.444293 
1042.000000	92.415783 
1041.000000	92.403415 
1040.000000	92.408557 
1039.000000	92.427550 
1038.000000	92.455476 
1037.000000	92.487374 
1036.000000	92.519226 
1035.000000	92.547503 
1034.000000	92.568840 
1033.000000	92.583473 
1032.000000	92.597197 
1031.000000	92.613764 
1030.000000	92.625569 
1029.000000	92.618438 
1028.000000	92.585187 
1027.000000	92.527458 
1026.000000	92.444879 
1025.000000	92.331681 
1024.000000	92.187013 
1023.000000	92.020638 
1022.000000	91.844132 
1021.000000	91.663161 
1020.000000	91.483302 
1019.000000	91.317501 
1018.000000	91.182909 
1017.000000	91.095048 
1016.000000	91.067572 
1015.000000	91.110270 
1014.000000	91.221481 
1013.000000	91.385181 
1012.000000	91.577512 
1011.000000	91.774480 
1010.000000	91.957258 
1009.000000	92.117796 
1008.000000	92.259598 
1007.000000	92.388712 
1006.000000	92.505524 
1005.000000	92.608852 
1004.000000	92.702690 
1003.000000	92.791087 
1002.000000	92.870117 
1001.000000	92.934596 
1000.000000	92.990875 
999.000000	 93.052551 
998.000000	 93.123557 
997.000000	 93.195500 
996.000000	 93.262500 
995.000000	 93.327866 
994.000000	 93.393136 
993.000000	 93.450590 
992.000000	 93.492075 
991.000000	 93.518864 
990.000000	 93.538917 
989.000000	 93.560038 
988.000000	 93.588707 
987.000000	 93.628573 
986.000000	 93.674856 
985.000000	 93.714875 
984.000000	 93.739071 
983.000000	 93.749634 
982.000000	 93.756499 
981.000000	 93.767380 
980.000000	 93.782746 
979.000000	 93.797252 
978.000000	 93.804517 
977.000000	 93.802442 
976.000000	 93.794061 
975.000000	 93.782736 
974.000000	 93.770242 
973.000000	 93.762210 
972.000000	 93.768801 
971.000000	 93.792594 
970.000000	 93.821500 
969.000000	 93.843920 
968.000000	 93.867069 
967.000000	 93.908217 
966.000000	 93.969977 
965.000000	 94.037326 
964.000000	 94.099289 
963.000000	 94.159422 
962.000000	 94.221268 
961.000000	 94.278484 
960.000000	 94.327536 
959.000000	 94.378700 
958.000000	 94.444124 
957.000000	 94.521496 
956.000000	 94.597553 
955.000000	 94.662347 
954.000000	 94.713113 
953.000000	 94.749701 
952.000000	 94.775016 
951.000000	 94.798040 
950.000000	 94.829338 
949.000000	 94.872745 
948.000000	 94.923146 
947.000000	 94.969906 
946.000000	 95.002076 
945.000000	 95.016323 
944.000000	 95.023395 
943.000000	 95.041455 
942.000000	 95.078025 
941.000000	 95.122762 
940.000000	 95.161579 
939.000000	 95.191980 
938.000000	 95.220353 
937.000000	 95.250323 
936.000000	 95.280458 
935.000000	 95.309421 
934.000000	 95.335678 
933.000000	 95.353946 
932.000000	 95.359087 
931.000000	 95.353795 
930.000000	 95.347826 
929.000000	 95.348819 
928.000000	 95.356162 
927.000000	 95.363258 
926.000000	 95.363838 
925.000000	 95.357745 
924.000000	 95.352653 
923.000000	 95.358350 
922.000000	 95.376881 
921.000000	 95.399835 
920.000000	 95.416590 
919.000000	 95.423136 
918.000000	 95.421968 
917.000000	 95.416322 
916.000000	 95.406597 
915.000000	 95.391469 
914.000000	 95.371596 
913.000000	 95.352287 
912.000000	 95.340129 
911.000000	 95.334388 
910.000000	 95.325929 
909.000000	 95.310534 
908.000000	 95.299037 
907.000000	 95.305225 
906.000000	 95.325887 
905.000000	 95.343288 
904.000000	 95.346483 
903.000000	 95.338824 
902.000000	 95.325510 
901.000000	 95.308951 
900.000000	 95.299619 
899.000000	 95.313495 
898.000000	 95.350818 
897.000000	 95.387870 
896.000000	 95.402362 
895.000000	 95.397164 
894.000000	 95.390071 
893.000000	 95.390246 
892.000000	 95.396034 
891.000000	 95.406835 
890.000000	 95.422350 
889.000000	 95.433979 
888.000000	 95.429687 
887.000000	 95.406491 
886.000000	 95.370165 
885.000000	 95.325488 
884.000000	 95.273601 
883.000000	 95.213072 
882.000000	 95.134694 
881.000000	 95.022959 
880.000000	 94.876413 
879.000000	 94.721892 
878.000000	 94.592311 
877.000000	 94.492272 
876.000000	 94.402325 
875.000000	 94.317193 
874.000000	 94.262640 
873.000000	 94.268795 
872.000000	 94.340121 
871.000000	 94.455057 
870.000000	 94.584585 
869.000000	 94.707136 
868.000000	 94.812906 
867.000000	 94.902036 
866.000000	 94.978950 
865.000000	 95.046114 
864.000000	 95.103898 
863.000000	 95.155234 
862.000000	 95.205049 
861.000000	 95.253417 
860.000000	 95.294283 
859.000000	 95.324533 
858.000000	 95.351494 
857.000000	 95.386754 
856.000000	 95.431954 
855.000000	 95.473879 
854.000000	 95.496360 
853.000000	 95.496306 
852.000000	 95.484772 
851.000000	 95.471898 
850.000000	 95.456223 
849.000000	 95.433506 
848.000000	 95.411297 
847.000000	 95.405351 
846.000000	 95.421706 
845.000000	 95.451890 
844.000000	 95.487548 
843.000000	 95.529512 
842.000000	 95.578026 
841.000000	 95.624597 
840.000000	 95.662396 
839.000000	 95.697378 
838.000000	 95.738832 
837.000000	 95.783158 
836.000000	 95.817389 
835.000000	 95.838169 
834.000000	 95.859025 
833.000000	 95.897382 
832.000000	 95.958419 
831.000000	 96.030678 
830.000000	 96.093008 
829.000000	 96.127698 
828.000000	 96.131811 
827.000000	 96.117707 
826.000000	 96.102326 
825.000000	 96.097679 
824.000000	 96.112376 
823.000000	 96.152356 
822.000000	 96.210224 
821.000000	 96.261440 
820.000000	 96.283648 
819.000000	 96.277816 
818.000000	 96.263958 
817.000000	 96.258415 
816.000000	 96.261519 
815.000000	 96.265375 
814.000000	 96.264143 
813.000000	 96.255497 
812.000000	 96.239925 
811.000000	 96.222047 
810.000000	 96.208035 
809.000000	 96.199287 
808.000000	 96.192065 
807.000000	 96.183208 
806.000000	 96.172245 
805.000000	 96.158040 
804.000000	 96.139502 
803.000000	 96.121861 
802.000000	 96.115902 
801.000000	 96.126622 
800.000000	 96.143329 
799.000000	 96.142389 
798.000000	 96.101442 
797.000000	 96.017011 
796.000000	 95.913824 
795.000000	 95.831912 
794.000000	 95.794144 
793.000000	 95.786601 
792.000000	 95.777102 
791.000000	 95.752461 
790.000000	 95.729359 
789.000000	 95.729502 
788.000000	 95.755542 
787.000000	 95.792171 
786.000000	 95.819213 
785.000000	 95.818833 
784.000000	 95.781725 
783.000000	 95.716917 
782.000000	 95.650366 
781.000000	 95.607596 
780.000000	 95.600850 
779.000000	 95.632322 
778.000000	 95.698344 
777.000000	 95.785869 
776.000000	 95.876062 
775.000000	 95.961144 
774.000000	 96.050815 
773.000000	 96.152354 
772.000000	 96.250299 
771.000000	 96.317747 
770.000000	 96.346841 
769.000000	 96.358614 
768.000000	 96.380746 
767.000000	 96.421248 
766.000000	 96.464745 
765.000000	 96.489279 
764.000000	 96.486548 
763.000000	 96.469664 
762.000000	 96.461695 
761.000000	 96.474469 
760.000000	 96.500802 
759.000000	 96.528786 
758.000000	 96.556011 
757.000000	 96.583202 
756.000000	 96.601498 
755.000000	 96.599743 
754.000000	 96.584574 
753.000000	 96.580470 
752.000000	 96.604364 
751.000000	 96.646577 
750.000000	 96.681882 
749.000000	 96.693714 
748.000000	 96.680299 
747.000000	 96.639725 
746.000000	 96.562249 
745.000000	 96.447000 
744.000000	 96.320410 
743.000000	 96.222148 
742.000000	 96.161810 
741.000000	 96.093975 
740.000000	 95.949674 
739.000000	 95.697831 
738.000000	 95.369432 
737.000000	 95.019942 
736.000000	 94.679213 
735.000000	 94.346278 
734.000000	 94.020597 
733.000000	 93.715361 
732.000000	 93.436683 
731.000000	 93.167207 
730.000000	 92.882923 
729.000000	 92.577451 
728.000000	 92.273250 
727.000000	 92.014440 
726.000000	 91.845646 
725.000000	 91.799113 
724.000000	 91.887810 
723.000000	 92.099590 
722.000000	 92.400642 
721.000000	 92.752092 
720.000000	 93.120956 
719.000000	 93.468597 
718.000000	 93.747779 
717.000000	 93.931866 
716.000000	 94.040491 
715.000000	 94.129264 
714.000000	 94.242094 
713.000000	 94.367849 
712.000000	 94.457793 
711.000000	 94.482980 
710.000000	 94.463677 
709.000000	 94.447780 
708.000000	 94.465098 
707.000000	 94.520222 
706.000000	 94.595140 
705.000000	 94.665895 
704.000000	 94.727362 
703.000000	 94.790971 
702.000000	 94.862918 
701.000000	 94.933909 
700.000000	 94.989119 
699.000000	 95.028789 
698.000000	 95.065605 
697.000000	 95.110298 
696.000000	 95.168075 
695.000000	 95.237170 
694.000000	 95.311971 
693.000000	 95.386425 
692.000000	 95.457329 
691.000000	 95.528303 
690.000000	 95.601183 
689.000000	 95.668787 
688.000000	 95.721521 
687.000000	 95.758464 
686.000000	 95.790350 
685.000000	 95.828935 
684.000000	 95.876813 
683.000000	 95.929818 
682.000000	 95.983486 
681.000000	 96.035302 
680.000000	 96.083412 
679.000000	 96.126758 
678.000000	 96.165612 
677.000000	 96.199276 
676.000000	 96.231233 
675.000000	 96.264860 
674.000000	 96.299634 
673.000000	 96.335831 
672.000000	 96.381513 
671.000000	 96.452293 
670.000000	 96.564677 
669.000000	 96.712758 
668.000000	 96.808659 
667.000000	 96.758581 
666.000000	 96.633537 
665.000000	 96.551998 
664.000000	 96.521744 
663.000000	 96.521326 
662.000000	 96.532754 
661.000000	 96.544080 
660.000000	 96.553221 
659.000000	 96.563107 
658.000000	 96.572886 
657.000000	 96.575367 
656.000000	 96.570465 
655.000000	 96.565960 
654.000000	 96.567002 
653.000000	 96.570677 
652.000000	 96.573178 
651.000000	 96.575553 
650.000000	 96.580657 
