# Supplementary material for: Characterization of Ingested Microplastics in a Regional Endemic Lizard Apathya cappadocica (Werner, 1902) from Türkiye
Source: Biology (Basel). 2025 Oct 21;14(10):1457. doi: 10.3390/biology14101457 (PMC12561676; doi:10.3390/biology14101457)
Supplement: Supplementary file 1 [file biology-14-01457-s001.zip › biology-3832026-Supplementary materials/Supplementary material Table S1.xlsx]

## Sheet: Sayfa1
MP	Color	Shape	Type	MPSize	GITWeight	SVL	Weight	Figures
K1-1	Orange	Fiber	PVA	494.21	0.3	7.2	7.2	1
K1-2	Red	Fiber	PET	145.73	0.3	7.2	7.2	2
K1-3	Navy Blue	Fiber	PET	71.96	0.3	7.2	7.2	3
K2-1	Green	Fiber	PET	941.59	0.22	6.1	5.1	4
K3-1	Blue	Fiber	PVA	193.44	0.61	7.7	5.9	5
K3-2	Red	Fragment	PVA	82.74	0.61	7.7	5.9	6
K3-3	Navy Blue	Fiber	PET	144.22	0.61	7.7	5.9	7
K6-1	Navy Blue	Fiber	PVA	215.93	0.24	6.8	4.3	8
K7-1	Black	Fiber	PET	77.5	0.25	7.9	7.8	9
K11-1	Red	Fiber	PVA	1727.97	0.11	7.1	5.7	10
K11-2	Red	Fiber	PVA	891.59	0.11	7.1	5.7	11
K14-1	Black	Fragment	PE	50.53	0.18	7.6	10	12
K18-1	Navy Blue	Fiber	PVA	372.07	1.27	7.9	14.4	13
K42-1	Navy Blue	Fiber	PVA	631.36	0.11	6.7	6.8	14
K56-1	Navy Blue	Fiber	PET	241.63	0.06	6.6	8.8	15
K59-1	Navy Blue	Fiber	PVA	116.76	0.1	7.2	10.4	16
K59-2	Black	Fiber	PVA	74.65	0.1	7.2	10.4	17
K60-1	Navy Blue	Fiber	PVA	168.61	0.14	7.5	14.3	18
K63-2	Navy Blue	Fiber	PET	809.19	0.57	8.3	14.1	19
K70-1	Gray	Fiber	PVA	475.51	0.23	7.1	9.8	20
K70-2	Transparent	Fiber	PVA	579.65	0.23	7.1	9.8	21
K79-1	Black	Fiber	PVA	196.57	0.09	7.3	8.1	22
K85-1	Gray	Fiber	PET	161.67	0.41	7.8	13.9	23
K85-2	Black	Fiber	PVA	62.09	0.41	7.8	13.9	24
K85-3	Red	Fiber	PVA	163.62	0.41	7.8	13.9	25
K91-1	Navy Blue	Fiber	PVA	390.48	0.27	7.8	16.2	26
K92-1	Navy Blue	Fiber	PVA	116.27	0.22	5.7	5.6	27
